# Supplementary material for: Dynamic, adaptive and modular Digital Twin framework for resource-efficient Controlled Environment Agriculture
Source: Front Plant Sci. 2026 Jul 1;17:1864757. doi: 10.3389/fpls.2026.1864757 (PMC13368678; doi:10.3389/fpls.2026.1864757)
Supplement: Supplementary file 1 [file DataSheet1.zip]

Archive with 76 entries (58 files):
- dt_code-main/
- dt_code-main/estimation/
- dt_code-main/estimation/.devcontainer/
- dt_code-main/estimation/.devcontainer/Dockerfile
- dt_code-main/estimation/.devcontainer/devcontainer.json
- dt_code-main/estimation/.devcontainer/install_modelica_libraries.py
- dt_code-main/estimation/.python-version
- dt_code-main/estimation/README.md
- dt_code-main/estimation/data/
- dt_code-main/estimation/data/synthetic_data_0.csv
- dt_code-main/estimation/data/synthetic_data_1.csv
- dt_code-main/estimation/data/synthetic_data_2.csv
- dt_code-main/estimation/data/synthetic_data_3.csv
- dt_code-main/estimation/data/synthetic_data_4.csv
- dt_code-main/estimation/data/synthetic_data_5.csv
- dt_code-main/estimation/parameter_estimation/
- dt_code-main/estimation/parameter_estimation/__init__.py
- dt_code-main/estimation/parameter_estimation/fit_lettuce_parameters_gradient.ipynb
- dt_code-main/estimation/parameter_estimation/pe_base.py
- dt_code-main/estimation/parameter_estimation/pe_gradient.py
- dt_code-main/estimation/parameter_estimation/results/
- dt_code-main/estimation/parameter_estimation/results/pe_test_results.png
- dt_code-main/estimation/parameter_estimation/simulate_lettuce.py
- dt_code-main/estimation/parameter_estimation/utils.py
- dt_code-main/estimation/pyproject.toml
- dt_code-main/estimation/state_estimation/
- dt_code-main/estimation/state_estimation/__init__.py
- dt_code-main/estimation/state_estimation/base_estimator.py
- dt_code-main/estimation/state_estimation/mmhe.py
- dt_code-main/estimation/state_estimation/mmhe_lettuce.ipynb
- dt_code-main/estimation/state_estimation/results/
- dt_code-main/estimation/state_estimation/results/mmhe_lettuce_results.png
- dt_code-main/estimation/uv.lock
- dt_code-main/greenresearcher_connector/
- dt_code-main/greenresearcher_connector/.devcontainer/
- dt_code-main/greenresearcher_connector/.devcontainer/Dockerfile
- dt_code-main/greenresearcher_connector/.devcontainer/devcontainer.json
- dt_code-main/greenresearcher_connector/.dockerignore
- dt_code-main/greenresearcher_connector/.gitignore
- dt_code-main/greenresearcher_connector/.python-version
- dt_code-main/greenresearcher_connector/README.md
- dt_code-main/greenresearcher_connector/gr_api_connector.py
- dt_code-main/greenresearcher_connector/gr_data_streamer.py
- dt_code-main/greenresearcher_connector/gr_rpc_handler.py
- dt_code-main/greenresearcher_connector/main.py
- dt_code-main/greenresearcher_connector/pyproject.toml
- dt_code-main/greenresearcher_connector/uv.lock
- dt_code-main/models/
- dt_code-main/models/Lettuce/
- dt_code-main/models/Lettuce/Fluxes/
- dt_code-main/models/Lettuce/Fluxes/Mass/
- dt_code-main/models/Lettuce/Fluxes/Mass/Phi_C_phot.mo
- dt_code-main/models/Lettuce/Fluxes/Mass/Phi_C_resp.mo
- dt_code-main/models/Lettuce/Fluxes/Mass/package.mo
- dt_code-main/models/Lettuce/Fluxes/Mass/package.order
- dt_code-main/models/Lettuce/Fluxes/package.mo
- dt_code-main/models/Lettuce/Fluxes/package.order
- dt_code-main/models/Lettuce/Lettuce.mo
- dt_code-main/models/Lettuce/LettuceParamIdent.mo
- dt_code-main/models/Lettuce/package.mo
- dt_code-main/models/Lettuce/package.order
- dt_code-main/simulation_backend/
- dt_code-main/simulation_backend/.devcontainer/
- dt_code-main/simulation_backend/.devcontainer/devcontainer.json
- dt_code-main/simulation_backend/.gitignore
- dt_code-main/simulation_backend/.python-version
- dt_code-main/simulation_backend/Dockerfile
- dt_code-main/simulation_backend/main.py
- dt_code-main/simulation_backend/models/
- dt_code-main/simulation_backend/models/LettuceVanHenten.fmu
- dt_code-main/simulation_backend/models/LettuceVanStraten.fmu
- dt_code-main/simulation_backend/pyproject.toml
- dt_code-main/simulation_backend/simulation_configs/
- dt_code-main/simulation_backend/simulation_configs/lettuce.yaml
- dt_code-main/simulation_backend/simulator.py
- dt_code-main/simulation_backend/uv.lock
