# Supplementary material for: Dynamic, adaptive and modular Digital Twin framework for resource-efficient Controlled Environment Agriculture
Source: Front Plant Sci. 2026 Jul 1;17:1864757. doi: 10.3389/fpls.2026.1864757 (PMC13368678; doi:10.3389/fpls.2026.1864757)
Supplement: Supplementary file 1 [file DataSheet1.zip › dt_code-main/estimation/.devcontainer/Dockerfile]

FROM openmodelica/openmodelica:v1.26.1-gui

RUN sed -i 's|http://archive.ubuntu.com|https://mirror.init7.net|g' /etc/apt/sources.list && \
    sed -i 's|http://security.ubuntu.com|https://mirror.init7.net|g' /etc/apt/sources.list

# Install some dependencies
RUN apt-get update && apt-get install -y \
    apt-transport-https \
    ca-certificates \
    build-essential \
    gfortran \
    cmake \
    ninja-build \
    python3-pip \
    libmetis-dev \
    libopenblas-dev \
    liblapack-dev \
    build-essential \
    curl \
    git \
    libmetis5 \
    sudo
    # && curl -fsSL https://astral.sh/uv/install.sh | sh

RUN pip3 install --upgrade meson

# Ensure uv is accessible in PATH
ENV PATH="/root/.local/bin:$PATH"

WORKDIR /app

COPY pyproject.toml uv.lock ./

ENV PYTHONDONTWRITEBYTECODE=True
ENV PYTHONUNBUFFERED=True
ENV UV_LINK_MODE=copy

# # Debugging: Ensure uv is installed
# RUN echo "Checking uv installation..." && which uv && uv --version

# Initialize conda properly
SHELL ["/bin/bash", "-c"]

# RUN uv sync --frozen --no-install-project

# Create a non-root user (e.g., "devuser") and add to sudo group
RUN useradd -m -s /bin/bash devuser && \
    echo "devuser ALL=(ALL) NOPASSWD:ALL" >> /etc/sudoers

# Switch to the new user
USER devuser

RUN curl -fsSL https://astral.sh/uv/install.sh | sh

CMD ["bash"]
