# Supplementary material for: Dynamic, adaptive and modular Digital Twin framework for resource-efficient Controlled Environment Agriculture
Source: Front Plant Sci. 2026 Jul 1;17:1864757. doi: 10.3389/fpls.2026.1864757 (PMC13368678; doi:10.3389/fpls.2026.1864757)
Supplement: Supplementary file 1 [file DataSheet1.zip › dt_code-main/estimation/.devcontainer/devcontainer.json]

{
	"name": "OpenModelica",
	"build": {
		"context": "..",
		"dockerfile": "Dockerfile",
		"args": {
			"UV_VERSION": "latest"
		}
	},
	"remoteUser": "devuser", // Or your preferred container user
	"mounts": [
		"type=bind,source=${localEnv:HOME}/.ssh,target=/home/devuser/.ssh,readonly",
		"type=bind,source=${localWorkspaceFolder}/../models,target=/home/devuser/models,readonly"
	],
	"customizations": {
		"vscode": {
			"settings": {
				"html.format.templating": true,
				"terminal.integrated.defaultProfile.linux": "zsh",
				"editor.tabSize": 4,
				"editor.formatOnSave": true,
				"[python]": {
					"editor.defaultFormatter": "ms-python.black-formatter"
				},
				"terminal.integrated.profiles.linux": {
					"bash": {
						"path": "bash",
						"icon": "terminal-bash"
					},
					"zsh": {
						"path": "zsh"
					}
				}
			},
			"extensions": [
				"tamasfe.even-better-toml",
				"naumovs.color-highlight",
				"laktak.hjson",
				"GitHub.copilot",
				"charliermarsh.ruff",
				"njpwerner.autodocstring",
				"ms-toolsai.jupyter",
				"yzhang.markdown-all-in-one",
				"ms-python.python",
				"ms-python.debugpy",
				"ms-toolsai.datawrangler",
				"mechatroner.rainbow-csv",
				"ms-python.black-formatter",
				"jock.svg"
			]
		}
	},
	"postCreateCommand": "uv sync --frozen && uv run .devcontainer/install_modelica_libraries.py && ln -s /home/devuser/models/Lettuce ~/.openmodelica/libraries/Lettuce",
	"containerEnv": {
		"CC": "gcc",
		"CXX": "g++"
	}
}
