# Supplementary material for: Dynamic, adaptive and modular Digital Twin framework for resource-efficient Controlled Environment Agriculture
Source: Front Plant Sci. 2026 Jul 1;17:1864757. doi: 10.3389/fpls.2026.1864757 (PMC13368678; doi:10.3389/fpls.2026.1864757)
Supplement: Supplementary file 1 [file DataSheet1.zip › dt_code-main/estimation/.devcontainer/install_modelica_libraries.py]

from OMPython import OMCSessionZMQ

omc = OMCSessionZMQ()
omc.sendExpression("installPackage(Modelica)")
