# Supplementary material for: Dynamic, adaptive and modular Digital Twin framework for resource-efficient Controlled Environment Agriculture
Source: Front Plant Sci. 2026 Jul 1;17:1864757. doi: 10.3389/fpls.2026.1864757 (PMC13368678; doi:10.3389/fpls.2026.1864757)
Supplement: Supplementary file 1 [file DataSheet1.zip › dt_code-main/estimation/data/synthetic_data_0.csv]

ts	C	I	T	lettuce.B	lettuce.B_w	B	B_v
0.0	0.0014156090847353704	0.0	20.778814311983382	0.001	0.0	0.0010336030259546884	3.3603025954688373e-05
1800.0	0.0014156090847353704	360.7082921610831	20.66386859928824	0.0010103329042741433	1.0350703993551433e-05	0.0010499795512984391	3.9646647024295916e-05
3600.0	0.0014156090847353704	699.5268949905102	20.885021134653044	0.0010143135901663765	2.34367906637617e-06	0.0009334218948884604	-8.08916952779161e-05
5400.0	0.0014156090847353704	695.3558594998303	20.988777835834696	0.0010159467908614059	-8.186847801250288e-07	0.000978171624131418	-3.7775166729987736e-05
7200.0	0.0014156090847353704	695.573848271542	21.304415556220455	0.0010210801728251146	2.6843960788007545e-06	0.0010528948312470451	3.18146584219305e-05
9000.0	0.0014156090847353704	697.9390575976392	21.459772667203488	0.0010169339948649788	-6.609971492276414e-06	0.0010683192151952634	5.138522033028449e-05
10800.0	0.0014156090847353704	697.5869060177599	21.379072275357665	0.0010177185839677408	-1.6746508493981637e-06	0.0009941771351420494	-2.3541448825691325e-05
12600.0	0.0014156090847353704	700.8208240992037	21.848595081005858	0.0010154449467870003	-4.7336446125544215e-06	0.0010294370798368806	1.3992133049880432e-05
14400.0	0.0014156090847353704	701.1654761952988	22.133349482946176	0.00102480928034425	6.901776157808361e-06	0.0010376973244872556	1.2888044143005551e-05
16200.0	0.0014156090847353704	700.5899730617175	22.316727648794622	0.0010184312879020147	-8.863968245436839e-06	0.0009945024156709414	-2.3928872231073353e-05
18000.0	0.0014156090847353704	707.31189060173	22.4862058853329	0.0010297885422451108	8.887431291532822e-06	0.0009873191964873155	-4.2469345757795255e-05
19800.0	0.0014156090847353704	707.693574838073	23.020531575042778	0.0010358860302041282	3.588346178717453e-06	0.00109037780702665	5.449177682252168e-05
21600.0	0.0014156090847353704	687.8044709247199	23.09992217826873	0.0010375880911589505	-8.206996498165741e-07	0.0011020515842947323	6.446349313578181e-05
23400.0	0.0014156090847353704	703.0172061251907	23.480020588224786	0.0010413924433014764	1.3153900065298412e-06	0.0011523294271615185	0.0001109369838600421
25200.0	0.0014156090847353704	698.7447801595711	23.653182353584455	0.0010464684936715637	2.5518144253671697e-06	0.0010356088261685155	-1.0859667503048243e-05
27000.0	0.0014156090847353704	699.1806644175261	23.784559186142637	0.0010396057753934093	-9.389480215315617e-06	0.0009887933166704969	-5.081245872291247e-05
28800.0	0.0014156090847353704	692.618351534227	23.88139445222072	0.0010356086951448429	-6.507202759752308e-06	0.001043994986247404	8.386291102561018e-06
30600.0	0.0014156090847353704	707.434904790236	24.116281011970525	0.0010320529697301628	-6.043102162836238e-06	0.0010534257659799186	2.1372796249755815e-05
32400.0	0.0014156090847353704	699.8777241125297	24.251298537479396	0.0010359147064163004	1.3578056089312028e-06	0.001019703465466386	-1.6211240949914522e-05
34200.0	0.0014156090847353704	701.7777565856121	24.280056352987312	0.001031673762920988	-6.738363360867311e-06	0.0010784678407345738	4.6794077813585795e-05
36000.0	0.0014156090847353704	702.0850555483158	24.565928301700794	0.0010283785472213593	-5.785767838538209e-06	0.0010176929396215652	-1.0685607599794075e-05
37800.0	0.0014156090847353704	704.1623092856058	24.726972592587153	0.0010256362845497216	-5.2216053010858415e-06	0.0009948548508248434	-3.078143372487824e-05
39600.0	0.0014156090847353704	698.5330042682067	24.578689164264787	0.0010314723058339685	3.3618386479386343e-06	0.0011112762926106259	7.980398677665745e-05
41400.0	0.0014156090847353704	699.8508071532012	24.831544781815218	0.0010381154735200201	4.163270669883923e-06	0.0010831960192484405	4.508054572842036e-05
43200.0	0.0014156090847353704	700.4756289215857	24.434322195186226	0.001041747711064791	1.1382703723531522e-06	0.0010202951147223985	-2.1452596342392534e-05
45000.0	0.0014156090847353704	703.3232717137493	24.638950698686113	0.0010318170171350542	-1.2440525333618298e-05	0.0009791687632150388	-5.2648253920015346e-05
46800.0	0.0014156090847353704	699.298907513215	24.613339543539087	0.001035415054824756	1.1094049015738614e-06	0.0010884120826277137	5.2997027802957535e-05
48600.0	0.0014156090847353704	699.8340329996673	24.308804325914462	0.0010391510304301884	1.2458960124245506e-06	0.0009796973871399961	-5.945364329019238e-05
50400.0	0.0014156090847353704	696.2546173827832	24.165456214598183	0.0010303778939811743	-1.1277363768060132e-05	0.0010533988804531766	2.302098647200239e-05
52200.0	0.0014156090847353704	696.1080899645456	24.11687145464888	0.0010339654591867895	1.1088796245851122e-06	0.0010395099331311779	5.544473944388395e-06
54000.0	0.0014156090847353704	603.9102884324635	23.867577079384194	0.001040881391075438	4.4284822494579055e-06	0.001086055426502472	4.517403542703405e-05
55800.0	0.0014156090847353704	257.0703270740635	23.399936145751532	0.0010459712670299738	2.769074430094854e-06	0.0010155419627296527	-3.042930430032105e-05
57600.0	0.0014156090847353704	0.0	23.279081000078797	0.0010448104435660953	-2.486748610621957e-06	0.001054784840679966	9.974397113870662e-06
59400.0	0.0014156090847353704	1.87782316920347	23.10979191678669	0.001043777287338244	-1.0110397856092102e-06	0.0010240894215145834	-1.96878658236606e-05
61200.0	0.0014156090847353704	0.0	22.70901806146997	0.0010398189595537445	-3.949640659207909e-06	0.0010477064986052303	7.887539051485765e-06
63000.0	0.0014156090847353704	0.0	22.52378482346922	0.0010421840121524345	2.386210623043775e-06	0.000955130546649302	-8.705346550313245e-05
64800.0	0.0014156090847353704	0.0	22.15567382339238	0.0010410510537976873	-1.1120227368945494e-06	0.0009925508554222352	-4.8500198375452146e-05
66600.0	0.0014156090847353704	7.621208164276031	21.96918961373903	0.0010410096198326135	-2.1047952051240506e-08	0.001025573562168688	-1.543605766392538e-05
68400.0	0.0014156090847353704	1.614998986391488	21.689131879044087	0.0010469408214362165	5.8984962312354005e-06	0.0010438636577422141	-3.077163694002436e-06
70200.0	0.0014156090847353704	0.0	21.478434456645335	0.0010409549268842317	-5.977392337335122e-06	0.0010724957193414626	3.154079245723095e-05
72000.0	0.0014156090847353704	0.0	21.161690331082383	0.0010485596750263258	7.6241975105531475e-06	0.000982254922073983	-6.630475295234282e-05
73800.0	0.0014156090847353704	0.0	20.95902801264419	0.0010498600119118798	1.3195029036356047e-06	0.0010187786532100847	-3.108135870179515e-05
75600.0	0.0014156090847353704	0.8634685326275588	20.698221903690428	0.0010595706904048677	9.72960059859793e-06	0.001043302546487297	-1.6268143917570746e-05
77400.0	0.0014156090847353704	1.6209938377636588	20.53010460917608	0.001065160783239028	5.602703477234058e-06	0.0011305044880327918	6.534370479376369e-05
79200.0	0.0014156090847353704	3.729297709127157	20.29993907523892	0.0010701787776202553	5.025047234899436e-06	0.0011079715256082521	3.7792747987996973e-05
81000.0	0.0014156090847353704	0.0	20.095674368329185	0.0010740758690341297	3.8888236194452e-06	0.001052377561930489	-2.1698307103640544e-05
82800.0	0.0014156090847353704	2.8223211927756786	20.15827857723992	0.0010734670010403892	-5.906339169337933e-07	0.0010564712757519283	-1.6995725288460847e-05
84600.0	0.0014156090847353704	0.12750334040674186	19.735677963900148	0.0010742987779168971	8.297921387148615e-07	0.0010246808635923715	-4.961791432452569e-05
86400.0	0.0014156090847353704	2.3659662473001166	19.838894628645043	0.0010890851323258719	1.4803222264874952e-05	0.0011149449740528226	2.585984172695068e-05
88200.0	0.0014156090847353704	353.2959529921449	19.525686884086902	0.0010950967406933585	6.012511299542454e-06	0.0011690910456890506	7.399430499569202e-05
90000.0	0.0014156090847353704	711.7037316705153	19.40793554496137	0.001098215526667722	1.3792332487436267e-06	0.0010664701806806013	-3.1745345987120764e-05
91800.0	0.0014156090847353704	705.3549259350868	19.337609757848732	0.0011026575380122825	1.790264715607075e-06	0.001093498624567021	-9.158913445261433e-06
93600.0	0.0014156090847353704	700.4820823951513	19.511298838442794	0.0011070564936147532	1.7503822635204475e-06	0.001147710175196228	4.065368158147493e-05
95400.0	0.0014156090847353704	702.0955105279883	19.53584304880164	0.0011127291607546381	3.019708012899893e-06	0.001172495966654779	5.976680590014079e-05
97200.0	0.0014156090847353704	695.2348610539175	19.46831449682607	0.0011102445365369208	-5.154527654184417e-06	0.0011324252326710299	2.2180696134108926e-05
99000.0	0.0014156090847353704	694.7606469870909	19.58197533141033	0.0011113643970257095	-1.5293990692107547e-06	0.001129733831557241	1.8369434531531515e-05
100800.0	0.0014156090847353704	690.6216161389674	19.423262151134264	0.0011177197206986632	3.7021810219241773e-06	0.00109328984159903	-2.4429879099633203e-05
102600.0	0.0014156090847353704	693.1660893055686	19.498584591027864	0.0011197216764639957	-6.546511059154143e-07	0.0011979802730904395	7.825859662644386e-05
104400.0	0.0014156090847353704	703.1815255417258	19.89845058199601	0.0011207755586387163	-1.613967043820048e-06	0.001084813391740568	-3.596216689814831e-05
106200.0	0.0014156090847353704	695.4663966571004	19.8968893444389	0.0011182779577967074	-5.195198622774354e-06	0.0011250656517925906	6.787693995883254e-06
108000.0	0.0014156090847353704	702.3802129371348	20.132964320497308	0.0011163754131081755	-4.578892938862285e-06	0.0010486974203014559	-6.767799280671967e-05
109800.0	0.0014156090847353704	706.5183063419929	20.144624799086507	0.0011099166154682337	-9.148232699926835e-06	0.001045527843203322	-6.438877226491188e-05
111600.0	0.0014156090847353704	701.0579350616301	20.54724418448399	0.001111033418202898	-1.5657289977555482e-06	0.001047019997734751	-6.401342046814697e-05
113400.0	0.0014156090847353704	702.9852232308954	20.39649689154418	0.0011064756831972837	-7.237627855696811e-06	0.001143038008530804	3.6562325333520316e-05
115200.0	0.0014156090847353704	695.5183240843535	20.581660894224203	0.0011040670478046817	-5.079670254799973e-06	0.001200017092465612	9.59500446609303e-05
117000.0	0.0014156090847353704	699.4400608974653	21.031903583239004	0.0011124541809726415	5.7342477367264955e-06	0.0011517698164666638	3.931563549402235e-05
118800.0	0.0014156090847353704	707.344706427162	20.788241918883628	0.0011264334290620424	1.129417115108087e-05	0.0011329885335963383	6.555104534295907e-06
120600.0	0.0014156090847353704	694.3805083272998	21.240351628059468	0.0011353311002087081	6.1660660488061905e-06	0.0012325112526178667	9.718015240915852e-05
122400.0	0.0014156090847353704	704.7500269775359	21.33368789320319	0.0011411806543111217	3.1191891120736144e-06	0.0011988425832383837	5.7661928927261984e-05
124200.0	0.0014156090847353704	708.6325823428768	21.398718190145683	0.0011461740264176884	2.2272772083409817e-06	0.001112862090204777	-3.3311936212911374e-05
126000.0	0.0014156090847353704	702.2894253850001	21.563695178452107	0.0011433542136539156	-5.606109651471066e-06	0.001150850797157085	7.4965835031695535e-06
127800.0	0.0014156090847353704	691.5785631081706	21.591552061976408	0.0011479942085316068	1.8724175867698055e-06	0.0012683630877281676	0.00012036887919656094
129600.0	0.0014156090847353704	701.63422611985	21.902414007241795	0.001147031032777082	-3.719605124429377e-06	0.001124894780167849	-2.2136252609233095e-05
131400.0	0.0014156090847353704	699.5944052292066	21.978121136956965	0.0011508428556986385	1.035564623489197e-06	0.0011521141908292201	1.2713351305817388e-06
133200.0	0.0014156090847353704	702.3389737663158	21.7548351902014	0.0011545337937664728	9.097129641637814e-07	0.0010748479429989212	-7.968585076755166e-05
135000.0	0.0014156090847353704	703.6806117533463	21.851954109858493	0.0011584555924408298	1.1268152873465303e-06	0.0012258970634627872	6.744147102195752e-05
136800.0	0.0014156090847353704	696.1014905967006	21.667502930921888	0.0011690146626340792	7.751680179401193e-06	0.001185286250560894	1.6271587926814885e-05
138600.0	0.0014156090847353704	695.7805181982803	21.857273165896014	0.001180652289364082	8.821924632218914e-06	0.0011373409419637196	-4.33113474003625e-05
140400.0	0.0014156090847353704	598.4134048525694	21.77908336031623	0.0011874702846522158	3.974886360987094e-06	0.0012000596699969128	1.2589385344696952e-05
142200.0	0.0014156090847353704	244.33828578439352	21.544213645129332	0.001195101766118468	4.997395971584337e-06	0.00123833900070051	4.323723458204202e-05
144000.0	0.0014156090847353704	0.7524453905529718	21.450587139560298	0.0011937953197644487	-2.7624396938354535e-06	0.0011968257615481955	3.0304417837466505e-06
145800.0	0.0014156090847353704	0.0	21.2917036882392	0.0011991997695996208	5.420694216546601e-06	0.0011476139190029428	-5.1585850596678035e-05
147600.0	0.0014156090847353704	13.16764110306062	20.970009077501857	0.0012018079471735345	2.6302954807704186e-06	0.0011568672877717895	-4.494065940174509e-05
149400.0	0.0014156090847353704	0.0	21.097722738267983	0.0012093496445477448	7.4591006232861494e-06	0.0012124654268192716	3.115782271526844e-06
151200.0	0.0014156090847353704	0.0	20.6603931723004	0.0012050950834471873	-4.232553888475055e-06	0.0012607925151079703	5.569743166078305e-05
153000.0	0.0014156090847353704	2.1197153489546707	20.44022269363735	0.0012117609061470882	6.687097705310757e-06	0.0012504115742597787	3.865066811269057e-05
154800.0	0.0014156090847353704	4.363525489952587	20.268258817242852	0.0012117280596390355	-2.8947731430781488e-08	0.001175762060132558	-3.596599950647764e-05
156600.0	0.0014156090847353704	11.43612991478646	20.14077596755739	0.0012016081285084327	-1.0134350695973377e-05	0.0012642187739964235	6.261064548799088e-05
158400.0	0.0014156090847353704	8.114602496706869	19.733985399143958	0.0011974847046505382	-4.193702636781607e-06	0.0012067173434457683	9.232638795230036e-06
160200.0	0.0014156090847353704	4.118665384875707	19.347017101698064	0.0012014572542730232	3.927924977448046e-06	0.0012798742180745294	7.841696380150623e-05
162000.0	0.0014156090847353704	1.4652962282278619	19.20322355815988	0.0012031612933041148	1.6904103829762441e-06	0.0011374579278774128	-6.570336542670199e-05
163800.0	0.0014156090847353704	4.48315191855473	19.087983451681048	0.0012021328117552542	-1.0210779990393097e-06	0.0012112247636155073	9.091951860253039e-06
165600.0	0.0014156090847353704	0.0	19.025542717075766	0.0012086728662562371	6.523171106371827e-06	0.0012064346258869117	-2.238240369325384e-06
167400.0	0.0014156090847353704	0.0	18.45227888052202	0.0012143758441857297	5.722030068994686e-06	0.0012345169302398786	2.0141086054148835e-05
169200.0	0.0014156090847353704	0.0	18.234295849399018	0.0012093253107086051	-5.032137142223359e-06	0.0012185724248523256	9.247114143720461e-06
171000.0	0.0014156090847353704	0.0	18.01547154124615	0.0012093683160265738	6.105042444858266e-08	0.0011544331921573387	-5.493512386923503e-05
172800.0	0.0014156090847353704	4.813206449998511	17.825920447473273	0.0012190499648885296	9.699422964704496e-06	0.0011781001303805957	-4.094983450793384e-05
174600.0	0.0014156090847353704	348.951537815815	17.95585656718374	0.0012207868579984494	1.7155119628558951e-06	0.0012183385985473382	-2.44825945111119e-06
176400.0	0.0014156090847353704	696.1297853462675	17.85579074336088	0.0012071435727540917	-1.5543275838720348e-05	0.0012383196779016297	3.1176105147537935e-05
178200.0	0.0014156090847353704	698.20110927354	17.62269646779528	0.0012101611038493557	1.861376219988422e-07	0.001135711086093157	-7.445001775619859e-05
180000.0	0.0014156090847353704	703.6204162576294	17.486223943499226	0.0012116899866406999	-1.305244491503662e-06	0.0012775379284750352	6.58479418343352e-05
181800.0	0.0014156090847353704	698.7211768152052	17.6712294120577	0.0012095988999264952	-4.934589463529178e-06	0.0012887601764111204	7.916127648462532e-05
183600.0	0.0014156090847353704	704.2496060203117	17.500877811550122	0.0012074148461654886	-5.019767575743787e-06	0.001191525815948685	-1.5889030216803482e-05
185400.0	0.0014156090847353704	693.4433788712445	17.616879905215093	0.0012165503054920146	6.299905755428299e-06	0.0012689459539485435	5.239564845652892e-05
187200.0	0.0014156090847353704	695.6484752271946	17.514247945928478	0.0012150144788260226	-4.3744749786161935e-06	0.0011377319718410247	-7.728250698499792e-05
189000.0	0.0014156090847353704	697.4667839018424	17.661807991428198	0.0012164048480434034	-1.4454674705617193e-06	0.0012372680204363127	2.0863172392909304e-05
190800.0	0.0014156090847353704	693.4502465639376	17.658294529854707	0.0012226270880334753	3.373899723739549e-06	0.0012401068380014902	1.7479749968014855e-05
192600.0	0.0014156090847353704	714.7183170824064	18.001968431102267	0.0012323073708716058	6.826237216288668e-06	0.0012957913128517125	6.34839419801067e-05
194400.0	0.0014156090847353704	694.5186710235932	18.146339625243495	0.001231945488092907	-3.294881862274304e-06	0.0012436057862921673	1.1660298199260373e-05
196200.0	0.0014156090847353704	704.57442160963	18.255611439786733	0.0012430421713175166	8.20194259607306e-06	0.0011768786201622613	-6.616355115525525e-05
198000.0	0.0014156090847353704	696.6696968988479	18.502462090893268	0.0012463493933755853	3.619314871978334e-07	0.001284387875473553	3.8038482097967684e-05
199800.0	0.0014156090847353704	697.4310625424588	19.023073509024773	0.001245648019566145	-3.645158054078857e-06	0.0011728061260964787	-7.284189346966613e-05
201600.0	0.0014156090847353704	701.5066140047481	19.35234520193839	0.0012452628459324868	-3.343681802176204e-06	0.0011720925480111523	-7.317029792133443e-05
203400.0	0.0014156090847353704	692.7074153950662	19.44746690511467	0.0012692127568375248	2.0975266737600596e-05	0.0012538415846076118	-1.5371172229913e-05
205200.0	0.0014156090847353704	696.6863084331089	19.80590864067052	0.001285766176088955	1.3540508378604705e-05	0.001252152262479575	-3.361391360937995e-05
207000.0	0.0014156090847353704	699.2676359662919	20.182878608022772	0.0012883268107805666	-5.073779948628489e-07	0.0012163381001250623	-7.198871065550423e-05
208800.0	0.0014156090847353704	695.7699149177215	20.511236748771164	0.0012961107143201615	4.697022988427353e-06	0.0013766192907890917	8.050857646893031e-05
210600.0	0.0014156090847353704	695.8875531560997	20.688717980907853	0.0012881708544213064	-1.1041974217405032e-05	0.0013254752603982906	3.730440597698422e-05
212400.0	0.0014156090847353704	705.4336351151964	21.261020054484955	0.0012864332836415788	-4.823834392841867e-06	0.001321854335786308	3.5421052144729105e-05
214200.0	0.0014156090847353704	705.0249344035132	21.370077271443453	0.0012830307514650483	-6.512736461377297e-06	0.0012566746821942925	-2.635606927075582e-05
216000.0	0.0014156090847353704	697.7911698838699	21.86095563304299	0.0012962341333321611	1.01012789926707e-05	0.0013806738289976563	8.443969566549526e-05
217800.0	0.0014156090847353704	699.5791745740942	22.331072195774997	0.0012877525132776665	-1.1600646640715887e-05	0.0012640739515891012	-2.3678561688565406e-05
219600.0	0.0014156090847353704	706.1850803646823	22.674096652911203	0.0012964139639110367	5.557465929149348e-06	0.0012408813540985524	-5.5532609812484305e-05
221400.0	0.0014156090847353704	692.8676055763723	22.850371360959592	0.0012982453310368305	-1.3077123196118766e-06	0.0012715095506462982	-2.6735780390532256e-05
223200.0	0.0014156090847353704	701.6901132943757	23.183161081878474	0.0013098784244029809	8.521541594651761e-06	0.0013205607184786044	1.0682294075623574e-05
225000.0	0.0014156090847353704	709.8728559847674	23.44444332080203	0.0013045237701957884	-8.51225122528484e-06	0.0012530230414026329	-5.150072879315541e-05
226800.0	0.0014156090847353704	608.9912479634958	23.742670791329225	0.00130252554954587	-5.160080169471239e-06	0.0013068433153208886	4.317765775018536e-06
228600.0	0.0014156090847353704	239.4665180508522	23.971113417142863	0.0013028490153077217	-2.580595222571673e-06	0.001372106461568338	6.925744626061619e-05
230400.0	0.0014156090847353704	0.0	24.23091473960453	0.001296116165844081	-8.286658535488481e-06	0.0012778480163054445	-1.826814953863656e-05
232200.0	0.0014156090847353704	0.8432969359664726	24.270170615295168	0.0013001498169154626	4.062958272394725e-06	0.0012956885442696293	-4.461272645833214e-06
234000.0	0.0014156090847353704	0.0	24.482964116631713	0.0012947076063335318	-5.420060917781987e-06	0.0013319368076935157	3.7229201359983956e-05
235800.0	0.0014156090847353704	0.0	24.58490939195294	0.001300074425278521	5.396610244534332e-06	0.0012760555507295049	-2.4018874549016097e-05
237600.0	0.0014156090847353704	0.0	24.606692501261293	0.00130639532415821	6.3510258027070684e-06	0.0013687858840540222	6.239055989581235e-05
239400.0	0.0014156090847353704	7.006607823468122	24.577298631710985	0.0012888154539410113	-1.7549551075180064e-05	0.0013221237572145943	3.33083032735831e-05
241200.0	0.0014156090847353704	0.0	24.60154394095502	0.0012878423075614108	-1.003176858434112e-06	0.0014095627392232948	0.00012172043166188409
243000.0	0.0014156090847353704	1.084683630811712	24.603197704696885	0.0012978278021944793	1.0015372527841813e-05	0.0013045257975527616	6.69799535828223e-06
244800.0	0.0014156090847353704	2.5621186618580163	24.521717686193096	0.0012939081674919475	-3.898928868844924e-06	0.0012516942165657977	-4.2213950926149784e-05
246600.0	0.0014156090847353704	2.7174434562121803	24.495645481754607	0.001302101444792872	8.201018763632675e-06	0.0012726995158699281	-2.940192892294375e-05
248400.0	0.0014156090847353704	0.14049731674100863	24.059628108117863	0.0012986023793053717	-3.4926695627425687e-06	0.0012875961952908731	-1.1006184014498503e-05
250200.0	0.0014156090847353704	0.0	23.929401754007365	0.0012984060413131257	-1.6854188044813338e-07	0.0012501181705328126	-4.828787078031297e-05
252000.0	0.0014156090847353704	3.9483640237533617	23.5994416667314	0.0012948145176069116	-3.562771933537947e-06	0.0013617060686552174	6.689155104830586e-05
253800.0	0.0014156090847353704	2.15744731631521	23.61655365029488	0.0012996921724196169	4.87164197037175e-06	0.0012756384945503926	-2.4053677869224215e-05
255600.0	0.0014156090847353704	0.0	23.23087279000666	0.0013085790090952545	8.896288765034488e-06	0.0013203953042316434	1.1816295136388773e-05
257400.0	0.0014156090847353704	0.0	23.007176003027407	0.0013136737496645993	5.122348033543665e-06	0.0013503846606000092	3.6710910935409805e-05
259200.0	0.0014156090847353704	4.4375580720813455	22.633062039487086	0.0013102224330370654	-3.4240280916799524e-06	0.001291413602897981	-1.8808830139084423e-05
261000.0	0.0014156090847353704	353.0274156542384	22.35595814529863	0.0013065349557113374	-3.6996303242729818e-06	0.0012833239008396761	-2.3211054871661297e-05
262800.0	0.0014156090847353704	696.398510035706	22.197862834141905	0.0013003513798241202	-8.26037821502178e-06	0.001378798104607995	7.844672478387478e-05
264600.0	0.0014156090847353704	698.6503311546215	21.827309895733205	0.0013050006311654146	1.5231672540875092e-06	0.0012530921738110679	-5.1908457354346694e-05
266400.0	0.0014156090847353704	699.2826888518465	21.42815957327681	0.001306021137919582	-2.12097267721012e-06	0.0012807935160653711	-2.5227621854210887e-05
268200.0	0.0014156090847353704	703.0850188785756	21.200220571478795	0.0013181485954821518	8.98421382560475e-06	0.001324803282238991	6.654686756839203e-06
270000.0	0.0014156090847353704	706.2447034956996	20.89279814655136	0.0013108371393213904	-1.0490289936845189e-05	0.0014258569214556488	0.00011501978213425857
271800.0	0.0014156090847353704	700.3282457905561	20.474691453314705	0.0013120543958284876	-1.948640839675051e-06	0.0013047372781457458	-7.3171176827418045e-06
273600.0	0.0014156090847353704	705.8460382347631	20.079858172440414	0.0013180560294216539	2.852196206083273e-06	0.0013345643714813022	1.650834205964837e-05
275400.0	0.0014156090847353704	704.3665848454472	19.865732033025587	0.001315678791748032	-5.546983255533621e-06	0.001331269500921895	1.5590709173863024e-05
277200.0	0.0014156090847353704	701.0282506700333	19.56922851216097	0.001327575660281666	8.740259700370766e-06	0.0013545159708692638	2.69403105875977e-05
279000.0	0.0014156090847353704	692.7825832415188	19.58863418426016	0.00132566126316923	-5.084578152707675e-06	0.001348091918335138	2.243065516590811e-05
280800.0	0.0014156090847353704	694.8614456795575	19.398406828399054	0.0013285164523251214	-2.91641369236893e-07	0.001309601688612061	-1.89147637130606e-05
282600.0	0.0014156090847353704	703.706203175226	19.24101978792378	0.0013295414971474385	-2.1288441011053222e-06	0.0013766534047223065	4.711190757486808e-05
284400.0	0.0014156090847353704	691.4473521073749	18.725130492017797	0.00133020777290707	-2.5066787845906786e-06	0.0013072212363383587	-2.2986536568711354e-05
286200.0	0.0014156090847353704	700.59489245948	18.90701041632303	0.0013311299105055973	-2.209351651446548e-06	0.0013538306005914356	2.2700690085838373e-05
288000.0	0.0014156090847353704	705.0024280388105	18.922736589287993	0.0013286377744287398	-5.652395409374199e-06	0.0013061993632043083	-2.243841122443155e-05
289800.0	0.0014156090847353704	700.7621043112963	18.74361971261428	0.0013336730962747144	1.8702108127873114e-06	0.0014274817669361	9.38086706613856e-05
291600.0	0.0014156090847353704	696.9930137721414	18.377460791637002	0.001332578491931528	-4.256272245347166e-06	0.001357237092091614	2.465860016008606e-05
293400.0	0.0014156090847353704	695.766928215676	18.758451499479346	0.0013244345339198588	-1.1282658330749027e-05	0.0011550938458454439	-0.00016934068807441502
295200.0	0.0014156090847353704	704.0807636144068	18.602940510307594	0.0013353122277467695	7.748421289296049e-06	0.0013242994976719652	-1.101273007480441e-05
297000.0	0.0014156090847353704	702.3585364576348	18.619664995258862	0.0013432457761754482	4.764840360457076e-06	0.0013270838779493436	-1.61618982261045e-05
298800.0	0.0014156090847353704	698.5725534950684	18.757654863326593	0.0013479656909287637	1.5363291856995557e-06	0.0013661216580123316	1.8155967083567864e-05
300600.0	0.0014156090847353704	705.3264623442298	18.700990893573074	0.0013576080064769203	6.452360673876462e-06	0.0013126649761289906	-4.494303034792965e-05
302400.0	0.0014156090847353704	704.2699889324745	18.921122211698847	0.0013616245767046552	7.903193372058948e-07	0.0013621211276913189	4.965509866635493e-07
304200.0	0.0014156090847353704	708.9429692866273	19.217077909359002	0.001376158136683916	1.1293753403005132e-05	0.0014725366059428258	9.637846925890976e-05
306000.0	0.0014156090847353704	702.8344703539354	19.26810269909043	0.0013931900034844014	1.3738834784762754e-05	0.001360442705444267	-3.2747298040134513e-05
307800.0	0.0014156090847353704	699.1774978291904	19.37636981761049	0.0013858391868998444	-1.0670105803592285e-05	0.0013834288828254912	-2.410304074353123e-06
309600.0	0.0014156090847353704	699.2850453264624	19.55503959741901	0.0013829137037561395	-6.221706035849651e-06	0.001394410027150811	1.1496323394671519e-05
311400.0	0.0014156090847353704	690.3271490224947	19.611298522942903	0.0013873308243189323	1.122984122916972e-06	0.0014620099627843759	7.467913846544348e-05
313200.0	0.0014156090847353704	599.9193693612848	19.902462351319667	0.0013969392665375252	6.324772056113873e-06	0.0013688925058263379	-2.8046760711187336e-05
315000.0	0.0014156090847353704	249.08749944460618	19.94354303780221	0.0014058149109306385	5.804926495431833e-06	0.0014059530027248353	1.380917941968225e-07
316800.0	0.0014156090847353704	0.0	20.397054403677775	0.001402849842094446	-4.692143190644637e-06	0.00139369027480859	-9.159567285856112e-06
318600.0	0.0014156090847353704	0.0	20.259298934700954	0.001405382241000972	2.556717158427969e-06	0.001439485216429812	3.4102975428840035e-05
320400.0	0.0014156090847353704	6.715841061483895	20.73863749647616	0.001397285201344666	-8.072909017513334e-06	0.001376159564623564	-2.1125636721102162e-05
322200.0	0.0014156090847353704	0.0	20.915721175618398	0.0013949686310503846	-2.3538886124034204e-06	0.0013829736851963766	-1.1994945854008047e-05
324000.0	0.0014156090847353704	0.0	21.100962433408764	0.0013946158882081896	-3.276760443485565e-07	0.00133060962286153	-6.400626534665948e-05
325800.0	0.0014156090847353704	5.5246410922507465	21.113286669389307	0.0013923914975699895	-2.199006333072609e-06	0.001427539187165333	3.5147689595343394e-05
327600.0	0.0014156090847353704	3.171201481321449	21.3137742260207	0.0013917436567954173	-6.734848017099529e-07	0.0014391497287504496	4.740607195503224e-05
329400.0	0.0014156090847353704	15.305476071891299	21.30371181013574	0.001393335170582657	1.587864030727734e-06	0.001329432246626767	-6.390292395589008e-05
331200.0	0.0014156090847353704	0.0	21.277033153569302	0.001389077789211918	-4.371270133920041e-06	0.0013583659582844833	-3.0711830927434855e-05
333000.0	0.0014156090847353704	3.601936210190983	21.60194117989831	0.0013875770953811872	-1.4750998738679796e-06	0.0013981645812852436	1.0587485904056363e-05
334800.0	0.0014156090847353704	1.5794545357615788	21.468548949218643	0.0013845221668955072	-3.062009899246488e-06	0.0013220187424351874	-6.250342446031971e-05
336600.0	0.0014156090847353704	0.29640642026597935	21.342277962871336	0.001381492411892779	-3.0184832346279326e-06	0.001398495380235819	1.7002968343040075e-05
338400.0	0.0014156090847353704	4.55256109247334	21.4169485084407	0.0013781156087604583	-3.353968367291989e-06	0.0014111867479646256	3.3071139204167354e-05
340200.0	0.0014156090847353704	0.0	21.376868391725484	0.0013821605218140322	4.028883606041504e-06	0.00137375584851577	-8.404673298262217e-06
342000.0	0.0014156090847353704	0.0	21.39784345908708	0.0013846817170356752	2.5468385654874577e-06	0.0013825649341257633	-2.1167829099118563e-06
343800.0	0.0014156090847353704	0.0	21.495450331324157	0.0013870854741325313	2.429484593754777e-06	0.0013401191372392344	-4.696633689329699e-05
345600.0	0.0014156090847353704	6.822167236601593	21.200308112237725	0.001387738103847516	6.78576826921425e-07	0.0014066714155600865	1.893331171257058e-05
347400.0	0.0014156090847353704	355.860144519022	21.035906738574923	0.0013880385977013967	2.63249782564293e-07	0.0013236626463984317	-6.437595130296493e-05
349200.0	0.0014156090847353704	698.1344040517482	21.10969372133773	0.0013922986961986267	2.0467638806382523e-06	0.001320104217325431	-7.219447887319568e-05
351000.0	0.0014156090847353704	702.517985320724	20.7948293896074	0.00139621578009752	5.775646584202945e-07	0.0013611489205173843	-3.50668595801357e-05
352800.0	0.0014156090847353704	713.9196902324492	20.541572688688703	0.0014006137796947326	1.0420598768311575e-06	0.001406575946159527	5.962166464794502e-06
354600.0	0.0014156090847353704	699.8440660091658	20.276479961658687	0.0014142383730742219	1.0233857655152669e-05	0.0015197820049254358	0.00010554363185121401
356400.0	0.0014156090847353704	699.94208340109	20.15625428123975	0.0014224286539995148	4.806984118943536e-06	0.0014442123995448103	2.1783745545295565e-05
358200.0	0.0014156090847353704	700.9529935255727	19.913175796305076	0.0014209246106147773	-4.9044108665323266e-06	0.0014381694610272732	1.7244850412495963e-05
360000.0	0.0014156090847353704	703.0348785478432	19.72224669541208	0.0014172036642131516	-7.115466055397077e-06	0.0013858095034910622	-3.1394160722089464e-05
361800.0	0.0012096307906356678	698.2554940861362	19.639150583205844	0.0014311847635573593	1.0594255598702418e-05	0.001426626051881431	-4.5587116759281586e-06
363600.0	0.0010629517034425947	703.0306468154954	19.252841251770732	0.001429000711161428	-5.315725879767576e-06	0.0014675526571590908	3.855194599766275e-05
365400.0	0.0009585001411368158	690.278852031252	19.16516686659106	0.0014441772644051998	1.2274903728529714e-05	0.0015169302935292882	7.275302912408846e-05
367200.0	0.0008841191978346732	701.6819938189312	19.026581111637316	0.0014414755248824758	-5.429487912336063e-06	0.001548303481322612	0.00010682795644013625
369000.0	0.0008311518261229868	700.2531490545758	18.697339283429212	0.0014341438004662136	-9.93037795399912e-06	0.0015223216724665495	8.81778720003359e-05
370800.0	0.0007934332608360748	698.9127151154798	18.530048221255186	0.0014417524390994633	5.138704080090954e-06	0.0014502245306424477	8.47209154298432e-06
372600.0	0.0007665735145181517	697.6237132579976	18.465652525063266	0.0014342637059105985	-9.886788650304211e-06	0.0013839147322382665	-5.034897367233206e-05
374400.0	0.0007474464356704968	696.953133120578	18.325011523299292	0.0014357860923909877	-8.033335593942943e-07	0.0014611401553289653	2.535406293797744e-05
376200.0	0.0007338258623071405	695.9323945151999	18.401241311187295	0.00143029150515719	-7.776141721508354e-06	0.0014952902074934775	6.499870233628764e-05
378000.0	0.0007241265234679892	688.4096587590609	18.126952515419866	0.0014361226128422012	3.586390248681744e-06	0.0014290421223344108	-7.080490507790499e-06
379800.0	0.0007172195327410226	698.6599082407856	18.20300666936057	0.0014353169151667313	-3.020526319960985e-06	0.0015123562057664688	7.703929059973746e-05
381600.0	0.0007123009994581317	705.4816489477055	18.44897966863812	0.0014292341187044694	-8.294759549676551e-06	0.0014653635437854747	3.612942508100528e-05
383400.0	0.0007087984654876641	698.3229448796458	18.26399236714881	0.0014318584021356512	4.1728852654345856e-07	0.00150481376000075	7.29553578650989e-05
385200.0	0.0007063042779913726	703.1755627545099	18.33955575882705	0.0014385953872424948	4.5474323766660716e-06	0.0014734747172598537	3.4879330017358916e-05
387000.0	0.0007045281435358298	694.5989956497975	18.487404616048472	0.0014358084393139663	-4.9883968036047204e-06	0.0015410922926309978	0.00010528385331703157
388800.0	0.0007032633414273849	693.4715122297946	18.44526674836644	0.0014378473443125632	-1.5005223785424889e-07	0.0014964186617007567	5.857131738819361e-05
390600.0	0.000702362663909118	696.2461907846616	18.533511234724592	0.0014350277664776604	-5.006185073976101e-06	0.0014499205711879615	1.4892804710301064e-05
392400.0	0.0007017212829480213	694.8725006513993	18.83822221958982	0.001439315850776368	2.1020506753703817e-06	0.0015066491419182073	6.733329114183937e-05
394200.0	0.000701264549512453	694.0848019433247	19.053435391517162	0.0014418383320345233	3.2412435628493865e-07	0.0013656175651284746	-7.622076690604885e-05
396000.0	0.0007009393053224642	702.2488701924436	19.09701812560944	0.0014456274612022646	1.5831102064436082e-06	0.0014974375528088507	5.18100916065861e-05
397800.0	0.0007007076958652109	708.8946217194298	19.551779498347287	0.001455165222709628	7.31702141227347e-06	0.0013987415412222508	-5.642368148737733e-05
399600.0	0.0007005427645848365	595.8313572690859	19.89772666439681	0.001460940577741867	3.5228261052770853e-06	0.0013670684334800615	-9.387214426180545e-05
401400.0	0.0007004253154635073	240.70698286261688	19.99420682485869	0.0014572341697267417	-5.8386921613279215e-06	0.0013897567273180233	-6.747744240871848e-05
403200.0	0.0007003416788357573	3.2839866558198993	20.439102046910484	0.0014613620725148076	2.7619792390788822e-06	0.0015251115284798098	6.37494559650022e-05
405000.0	0.0007002821204037977	0.0	20.806872023382397	0.00145105588084652	-1.0312505357172988e-05	0.0014343972976049737	-1.6658583241546353e-05
406800.0	0.0007002397082823038	0.0	21.107050901097793	0.0014556390795660938	4.609077386777082e-06	0.0013352718692168967	-0.00012036721034919711
408600.0	0.0007002095062103144	2.474978270958475	21.452298898556453	0.0014548082938552038	-8.042794995431726e-07	0.0014201717206307695	-3.463657322443421e-05
410400.0	0.0007001879990298121	0.0	21.69694980393498	0.0014603054877364906	5.500469514355322e-06	0.0013358773746469164	-0.0001244281130895742
412200.0	0.0007001726835635978	0.0	21.943609738292547	0.0014622595319319942	1.9817451787988446e-06	0.001424617293462708	-3.7642238469286205e-05
414000.0	0.0007001617772755635	0.3417562555191445	22.340546605080956	0.0014680967237613383	5.865408192969275e-06	0.0014511166420369198	-1.698008172441836e-05
415800.0	0.0007001540108049238	0.0	22.64583476990367	0.0014598146942830345	-8.256253582736127e-06	0.0015135280749285279	5.3713380645493314e-05
417600.0	0.0007001484802278837	9.447738280632915	23.00226049456429	0.0014562067487669831	-3.57837130761291e-06	0.0015243376000976514	6.813085133066838e-05
419400.0	0.0007001445418517773	0.0	23.40864054195691	0.0014537435647680383	-2.522370734169763e-06	0.0014984619591286571	4.471839436061874e-05
421200.0	0.0007001417372969826	0.0	23.43702129049945	0.0014556933701739443	1.9808556947344385e-06	0.0015192963192909386	6.360294911699416e-05
423000.0	0.0007001397401470448	0.0	23.82828116172325	0.001455649218296611	-1.2998719367317782e-08	0.0014613304411713274	5.681222874716351e-06
424800.0	0.0007001383179577256	0.0	23.927069376038403	0.0014486954657431253	-6.9217439416960555e-06	0.001518526889718491	6.98314239753656e-05
426600.0	0.0007001373052032891	2.978218259021607	24.15028933791394	0.0014462847761857588	-2.3786149765884894e-06	0.0014463058391476148	2.106296185592332e-08
428400.0	0.0007001365840112968	0.0	24.440129602660694	0.0014552749655606548	8.994206427956555e-06	0.001476629831400238	2.135486583958338e-05
430200.0	0.0007001360704436727	2.1301293341700096	24.392391098494326	0.0014474925122630112	-7.74906660657483e-06	0.0015287996522021668	8.130713993915557e-05
432000.0	0.0007001357047273206	0.0	24.677570011835144	0.0014374922067219146	-9.987658410202599e-06	0.0014359636985510399	-1.5285081708747598e-06
433800.0	0.0007001354442972548	353.884115022128	24.526169604873758	0.0014346196603256913	-2.839020423816231e-06	0.0013895305809906503	-4.5089079335041034e-05
435600.0	0.0007001352588425471	699.7617814442148	24.749059570095163	0.0014321962571254357	-4.085706454840525e-06	0.0014242654232728695	-7.93083385256608e-06
437400.0	0.0007001351267784994	702.5934722885889	24.511787026139277	0.0014388314599500238	4.4237478992823134e-06	0.0013886369059890819	-5.019455396094197e-05
439200.0	0.0007001350327344448	698.0429909395908	24.552826905745277	0.0014413153750504326	2.5489523353905135e-07	0.001489204861807276	4.788948675684335e-05
441000.0	0.0007001349657647858	702.1901129871084	24.71611872790322	0.0014486787917320182	5.136355340982239e-06	0.0015120748983986126	6.339610666659437e-05
442800.0	0.0007001349180750596	708.3188489472412	24.57409340532614	0.0014496646948520709	-1.253570921277464e-06	0.0014886524696665119	3.8987774814441046e-05
444600.0	0.0007001348841147555	696.3038178427245	24.204979986360165	0.0014512902948039094	-6.247449253471354e-07	0.00146896183812823	1.767154332432062e-05
446400.0	0.0007001348599313025	699.4640276241944	24.09614683710725	0.0014437988300978239	-9.737565484980585e-06	0.0014515749513955736	7.776121297749808e-06
448200.0	0.0007001348427100374	697.5689135712344	23.95846483205939	0.001444409912917726	-1.628888805641609e-06	0.0014506949040265752	6.284991108849202e-06
450000.0	0.000700134830446612	707.9649089712973	23.65948667687068	0.0014473147845243696	6.64094433934957e-07	0.0014190561029440707	-2.825868158029894e-05
451800.0	0.000700134821713711	697.8302920049498	23.29241340240463	0.0014532692795928032	3.6942043761753196e-06	0.0015148955237486985	6.162624415589533e-05
453600.0	0.0007001348154949298	696.3365389934808	22.951390588347547	0.0014589455541392396	3.414475557213859e-06	0.0014199185492277733	-3.902700491146628e-05
455400.0	0.0007001348110664769	697.1086154301793	22.800877187971892	0.0014527558096759082	-8.46084602988194e-06	0.0013981535197033603	-5.460228997254797e-05
457200.0	0.0007001348079129339	699.3214130884088	22.499694901297286	0.0014505879584588675	-4.431212553007117e-06	0.0015022438842288595	5.165592576999202e-05
459000.0	0.0007001348056672661	696.032474911637	22.219081393440703	0.0014500032762794477	-2.8481866178223535e-06	0.0014553120247667729	5.308748487325107e-06
460800.0	0.0007001348040681049	698.1577500545665	21.531699453160943	0.001460947993124229	8.685521547074572e-06	0.001501094191578262	4.014619845403301e-05
462600.0	0.0007001348029293271	700.7860092754854	21.22381761005881	0.0014612786054804148	-1.945416065089203e-06	0.001408519681875257	-5.2758923605157916e-05
464400.0	0.0007001348021183927	699.4226329503813	21.11360897310157	0.0014493720531711782	-1.418381096551308e-05	0.001396087067303406	-5.3284985867772096e-05
466200.0	0.0007001348015409186	704.1585428848792	20.493895429764642	0.0014376990393253912	-1.3929782440199493e-05	0.0015115831332222752	7.38840938968839e-05
468000.0	0.000700134801129694	698.4032246109261	20.431575661213174	0.00143533394278691	-4.602105161412001e-06	0.0014144988127751932	-2.0835130011716697e-05
469800.0	0.0007001348008368569	698.9769174726121	19.95552056331384	0.001420993894261672	-1.6566371796935938e-05	0.0014415304274251267	2.0536533163454664e-05
471600.0	0.000700134800628325	701.3553087437114	19.608259715019113	0.0014269087978507412	3.7173988330686436e-06	0.0014349613717805705	8.052573929829426e-06
473400.0	0.0007001348004798273	711.2240330300529	19.381499981873002	0.0014378812452830255	8.770428801209363e-06	0.0013459559036928979	-9.192534159012752e-05
475200.0	0.0007001348003740807	696.0619904482056	18.9472826523151	0.0014423506557312523	2.2456690828868704e-06	0.001353215418558851	-8.913523717240119e-05
477000.0	0.0007001348002987777	709.6181220607264	18.9080549920199	0.0014386245254277993	-5.9296131490608535e-06	0.0014560590480156615	1.7434522587862293e-05
478800.0	0.0007001348002451536	694.0821341602773	18.763834060430597	0.0014442712335630918	3.4356486474845974e-06	0.0014001995531401881	-4.4071680422903715e-05
480600.0	0.0007001348002069675	701.1448521611522	18.47860699586708	0.0014483515910521329	1.8812278037010922e-06	0.0014588239376669538	1.047234661482087e-05
482400.0	0.0007001348001797747	698.303068534109	18.19276362591767	0.0014447179592466984	-5.837698675899992e-06	0.0013936977310550866	-5.102022819161184e-05
484200.0	0.0007001348001604105	695.9236453173904	17.920011825653233	0.0014428881165318606	-4.016316316626809e-06	0.0014098510147300951	-3.303710180176542e-05
486000.0	0.0007001348001466211	602.6615360531683	17.811754666900715	0.001442009624468003	-3.05033622754841e-06	0.001380721233630123	-6.12883908378801e-05
487800.0	0.0007001348001368015	252.16555731242343	17.74870814137933	0.0014388706533857312	-5.20033784777072e-06	0.001516673125359584	7.780247197385285e-05
489600.0	0.0007001348001298088	0.0	17.83262730353122	0.0014429271717461224	2.6921386100334405e-06	0.0014540488785946188	1.1121706848496395e-05
491400.0	0.0007001348001248293	0.0	17.829363762610825	0.0014426722068931791	-2.3402520371192254e-07	0.0014610004947528351	1.83282878596561e-05
493200.0	0.0007001348001212833	0.0	17.92039116237672	0.00144586954279496	3.218267115610222e-06	0.0015318618533500892	8.599231055512926e-05
495000.0	0.0007001348001187582	0.6960205547840808	17.699807275491914	0.0014407669584460161	-5.081473969901875e-06	0.0014731713766790366	3.240441823302046e-05
496800.0	0.00070013480011696	0.009068055973381154	18.085354335378764	0.0014362090571611859	-4.5438630820677655e-06	0.001338286980054454	-9.792207710673189e-05
498600.0	0.0007001348001156796	3.7796764089582617	18.12573073362012	0.0014393690814486029	3.1811478440574697e-06	0.0014422005040392114	2.831422590608513e-06
500400.0	0.0007001348001147678	9.667713147149957	18.150850377370293	0.0014372305949952144	-2.153078501477516e-06	0.0014523016207710526	1.5071025775838351e-05
502200.0	0.0007001348001141184	2.069374186254037	18.21465113144702	0.0014380983537153318	7.989072685457158e-07	0.0014377225855017929	-3.757682135389042e-07
504000.0	0.000700134800113656	2.838841838788124	18.62888789783627	0.0014426426429645356	4.545977237639856e-06	0.0014403949136259165	-2.2477293386191523e-06
505800.0	0.0007001348001133268	0.7409086568957459	18.661745831600967	0.0014447753315221482	2.127705408107664e-06	0.001446395403590632	1.6200720684836961e-06
507600.0	0.0007001348001130923	5.862178911961212	18.89196760860089	0.0014386562507031312	-6.104001940528641e-06	0.0014940956698268994	5.543941912376825e-05
509400.0	0.0007001348001129253	2.657000054801648	19.145833316441138	0.001443183668709831	4.494539065518418e-06	0.001509901185007296	6.671751629746496e-05
511200.0	0.0007001348001128063	3.7455283848216183	19.23769878238612	0.0014464100182943927	3.2238939452652243e-06	0.0014896040093778345	4.319399108344186e-05
513000.0	0.0007001348001127217	9.044784145100813	19.52709057950811	0.0014489358353482883	2.5131884844538835e-06	0.0014377683083041015	-1.116752704418678e-05
514800.0	0.0007001348001126614	1.1349215060967484	19.869561407671085	0.001454621776787417	5.624346895678716e-06	0.0014075895319053714	-4.703224488204571e-05
516600.0	0.0007001348001126185	0.0	20.08531174976324	0.001458964465839034	4.356020595406011e-06	0.0014878157571724566	2.885129133342265e-05
518400.0	0.0007001348001125879	2.23144674000959	20.307033068914645	0.0014610385895302259	2.0988740552931826e-06	0.0015020765547292911	4.103796519906531e-05
520200.0	0.0007001348001125661	355.6812115855963	20.32688750984643	0.0014673416032364712	6.306570724195981e-06	0.0014623725867301501	-4.969016506321152e-06
522000.0	0.0007001348001125506	702.5071337851305	20.620368142471172	0.0014754368378010626	6.38468510000828e-06	0.0014616918999067817	-1.374493789428081e-05
523800.0	0.0007001348001125395	705.303192894107	20.792217644065563	0.001475658441426011	-2.0723589280202834e-06	0.0013852210906438983	-9.043735078211261e-05
525600.0	0.0007001348001125317	696.6551258634166	21.0459222286257	0.0014795557380178832	1.597702382691782e-06	0.001481749406009332	2.1936679914487452e-06
527400.0	0.0007001348001125261	695.6595788729776	21.19000644448135	0.0014898448956473772	7.990541822367322e-06	0.001363359085117104	-0.00012648581053027305
529200.0	0.0007001348001125221	697.2748119232646	21.304576237256768	0.0014896692345028927	-2.4900094940107156e-06	0.0014797454087491049	-9.923825753787784e-06
531000.0	0.0007001348001125193	693.6630884924383	21.646143766580302	0.0014917652304961971	-2.2088103706969568e-07	0.0014581128882398466	-3.365234225635061e-05
532800.0	0.0007001348001125173	700.5514978931672	21.457698441241813	0.001488701052575041	-5.38227858387153e-06	0.0014592892295956568	-2.941182297938415e-05
534600.0	0.0007001348001125159	697.8498730707504	21.508961251172664	0.0014908614726166331	-1.5981986667098075e-07	0.0014534222931844322	-3.743917943220082e-05
536400.0	0.0007001348001125148	706.1510567682219	21.47224022660611	0.0014966135056737858	3.431268397070135e-06	0.0015556157741143442	5.900226844055851e-05
538200.0	0.000700134800112514	693.5438781890126	21.447333878771413	0.0014998797952554294	9.276505771246675e-07	0.0015176786514534168	1.779885619798728e-05
540000.0	0.0007001348001125135	707.774613383183	21.46752117660127	0.0015019892537306541	-2.1957517537530837e-07	0.0015023890987115175	3.998449808632925e-07
541800.0	0.0007001348001125132	695.0939983238122	21.48191948610612	0.0015060937513005214	1.7559083244035893e-06	0.0014775250402280257	-2.8568711072495595e-05
543600.0	0.000700134800112513	693.8088457442583	21.62576131772661	0.0015080321257157693	-4.0204285166106166e-07	0.001493868750273796	-1.416337544197336e-05
545400.0	0.0007001348001125127	695.8767433617446	21.41764711921837	0.0015112808865922912	9.060737433469166e-07	0.0015518380495477867	4.055716295549557e-05
547200.0	0.0007001348001125126	709.7564004286787	21.33165897387606	0.001522906139370768	9.276541009408243e-06	0.0014530482394598642	-6.985789991090388e-05
549000.0	0.0007001348001125125	699.7995743131349	21.18282661337588	0.0015165709354747331	-8.716775375330076e-06	0.0014968056616027458	-1.976527387198732e-05
550800.0	0.0007001348001125124	702.647177558269	21.092838642386038	0.0015181475144894886	-7.827592142361903e-07	0.0015507055875221042	3.255807303261566e-05
552600.0	0.0007001348001125124	699.0805413113599	21.046539128063806	0.0015194124893339424	-1.099163509331552e-06	0.0015346939508568502	1.528146152290772e-05
554400.0	0.0007001348001125124	699.549606834099	20.545787533131556	0.0015236683877385803	1.8944153932641416e-06	0.0014542238100299263	-6.944457770865397e-05
556200.0	0.0007001348001125124	697.4705997338285	20.69752223882802	0.001534707792703763	8.677167992972362e-06	0.0015057551653064004	-2.8952627397362703e-05
558000.0	0.0007001348001125124	700.2537197942763	20.149323408942767	0.0015377099642942694	6.236330048933951e-07	0.0014272423840031021	-0.0001104675802911672
559800.0	0.0007001348001125124	702.4729994594086	20.226485241299052	0.0015487002341886282	8.612614715036113e-06	0.0015639320490060307	1.5231814817402539e-05
561600.0	0.0007001348001125124	708.3915275491145	20.266514225295367	0.0015381054239853868	-1.299288951427801e-05	0.0015767681400512394	3.8662716065852504e-05
563400.0	0.0007001348001125124	690.6276556257025	19.94300065773633	0.0015472528281840771	6.757779355944882e-06	0.0016225739142841562	7.532108610007899e-05
565200.0	0.0007001348001125124	708.0541015469626	19.74690353530051	0.0015448237452001818	-4.805884759906251e-06	0.001610197954677349	6.537420947716724e-05
567000.0	0.0007001348001125124	702.6398021351324	19.754528119778147	0.0015398240880474844	-7.3888124915652505e-06	0.0015222328794306233	-1.7591208616861092e-05
568800.0	0.0007001348001125124	698.1611860867349	19.341738657485166	0.0015356044101911643	-6.595369502148862e-06	0.001462294018646356	-7.331039154480826e-05
570600.0	0.0007001348001125124	697.2613825852034	19.32887092819989	0.001541794653055006	3.8356172271415046e-06	0.0015238974614849403	-1.789719157006572e-05
572400.0	0.0007001348001125124	604.3844523707121	19.23497618765926	0.0015529712686709037	8.814140385244605e-06	0.0016110813081229413	5.8110039452037616e-05
574200.0	0.0007001348001125124	250.3109668348111	19.03718350950468	0.0015560546344894756	8.236568140697357e-07	0.001609095318802245	5.304068431276946e-05
576000.0	0.0007001348001125124	0.0	18.98088019872374	0.0015527778854388435	-4.7587520710029e-06	0.0015199989355723646	-3.277894986647895e-05
577800.0	0.0007001348001125124	1.8153480166865434	18.929129926694728	0.001562596686300752	9.843201425354219e-06	0.001474567756588672	-8.802892971208015e-05
579600.0	0.0007001348001125124	5.721857677373418	18.977221808090405	0.0015708073325161537	8.216326035577766e-06	0.0015093774067309633	-6.142992578519044e-05
581400.0	0.0007001348001125124	4.289323293942331	19.03497837565048	0.0015731791148786204	2.337602368767402e-06	0.0016162019172997306	4.302280242111018e-05
583200.0	0.0007001348001125124	0.0	19.03199519027954	0.0015788540796455052	5.655411291217135e-06	0.0016499182287931303	7.106414914762496e-05
585000.0	0.0007001348001125124	0.0	19.15785743140392	0.001591293461232185	1.246427997354746e-05	0.001537206086867243	-5.408737436494202e-05
586800.0	0.0007001348001125124	0.0	18.985060898703654	0.0015902735196086793	-9.946271856087298e-07	0.0015872369490894046	-3.03657051927466e-06
588600.0	0.0007001348001125124	16.26992563043803	19.282603968277396	0.0015936426450691259	3.3941224780163404e-06	0.001485323602898337	-0.00010831904217078892
590400.0	0.0007001348001125124	0.0	19.35111077636877	0.0016030888271217766	9.306930267574223e-06	0.0016296883575023667	2.6599530380590183e-05
592200.0	0.0007001348001125124	0.0	19.65802484753146	0.001616191321695122	1.3128340555731763e-05	0.0016528907830660503	3.669946137092831e-05
594000.0	0.0007001348001125124	1.9602094486629793	19.854764296500377	0.0016112866314707056	-4.878072730322235e-06	0.00161700397603589	5.717344565184436e-06
595800.0	0.0007001348001125124	0.0	20.034649373659192	0.001619065150519394	7.784528527738223e-06	0.0016043727987020387	-1.4692351817355299e-05
597600.0	0.0007001348001125124	0.0	20.33707390062883	0.0016084482581305752	-1.0589522304869058e-05	0.001633281494841944	2.4833236711368735e-05
599400.0	0.0007001348001125124	10.123604990005035	20.64283710223623	0.0016146568618499396	6.2363703182528286e-06	0.0016800726533945114	6.541579154457179e-05
601200.0	0.0007001348001125124	0.0	20.808403194165663	0.0016137950509481193	-9.390421850122364e-07	0.0016546120087450366	4.0816957796917194e-05
603000.0	0.0007001348001125124	0.0	20.992057076752065	0.0016182021019206325	4.43583504499378e-06	0.0015928329178333275	-2.536918408730493e-05
604800.0	0.0007001348001125124	1.0095372090139776	21.23003168337807	0.0016157090613271013	-2.4638081518848077e-06	0.0016027394735302384	-1.296958779686281e-05
606600.0	0.0007001348001125124	345.9763165746225	21.68749175808834	0.0016054904477419954	-1.0199758324098128e-05	0.001595285782891216	-1.0204664850779346e-05
608400.0	0.0007001348001125124	692.796736305966	22.005103292042378	0.0016129502965188	5.6123523227887676e-06	0.001668510264351464	5.5559967832664016e-05
610200.0	0.0007001348001125124	701.3465882712627	22.17876385677868	0.00161812421261098	2.6732330791740313e-06	0.00164164995069902	2.3525738088040098e-05
612000.0	0.0007001348001125124	709.0683328793946	22.63728326744438	0.001622880502008998	2.236997950791793e-06	0.001606752262803899	-1.612823920509886e-05
613800.0	0.0007001348001125124	702.0229144755876	22.798440055540993	0.0016172688431515148	-8.146934772225326e-06	0.0016224587022063194	5.189859054804674e-06
615600.0	0.0007001348001125124	700.4503629349083	22.945474920086912	0.0016301461293631112	1.035975903897957e-05	0.0015939903478311638	-3.615578153194736e-05
617400.0	0.0007001348001125124	700.4136521790024	23.487323066328038	0.0016440607133692761	1.1380429091979448e-05	0.0016249267914916828	-1.913392187759341e-05
619200.0	0.0007001348001125124	698.7079113209128	23.707198015321005	0.0016480146738850978	1.4036847128072387e-06	0.001692765107288104	4.4750433403006046e-05
621000.0	0.0007001348001125124	705.917411600705	23.599893362499945	0.001654117954376147	3.551908110747319e-06	0.0017062105615635484	5.209260718740144e-05
622800.0	0.0007001348001125124	697.4727886310407	23.928592554527913	0.0016603036441510028	3.614796574205403e-06	0.001650777225767819	-9.526418383183882e-06
624600.0	0.0007001348001125124	693.2160725779072	24.080321183612654	0.0016627896289663393	-7.903793113396101e-08	0.0016947121757245676	3.192254675822824e-05
626400.0	0.0007001348001125124	692.0917303719273	24.430070287881737	0.001654801365889034	-1.054915804365583e-05	0.0016514056290109073	-3.3957368781266574e-06
628200.0	0.0007001348001125124	700.3950450712202	24.349970217118774	0.0016583756315539878	1.0331045534409435e-06	0.0016565316534867982	-1.8439780671895056e-06
630000.0	0.0007001348001125124	705.3034623159015	24.270706568362353	0.0016597892032234273	-1.1449044327260718e-06	0.001633387511295262	-2.6401691928165233e-05
631800.0	0.0007001348001125124	701.1874262581097	24.534377387796884	0.0016609399826674866	-1.4174167889875029e-06	0.0016851479386141342	2.420795594664764e-05
633600.0	0.0007001348001125124	698.4131560736467	24.31369651795943	0.0016649370645173817	1.4375332843450124e-06	0.001644900286058012	-2.0036778459369543e-05
635400.0	0.0007001348001125124	702.2922064828099	24.365746227257592	0.001662880134270366	-4.623407486317085e-06	0.0016631207996392052	2.406653688392439e-07
637200.0	0.0007001348001125124	700.9310617194732	24.234286471223143	0.0016642196590001411	-1.2277305075892109e-06	0.0016972057189829609	3.2986059982819695e-05
639000.0	0.0007001348001125124	704.1309523682713	24.13966997579263	0.0016660205985519006	-7.691128175146029e-07	0.0015922687386348948	-7.375185991700585e-05
640800.0	0.0007001348001125124	706.6325194371839	24.139764655208253	0.0016586848377048706	-9.914202094222855e-06	0.0016285505453134813	-3.013429239138944e-05
642600.0	0.0007001348001125124	695.228049357135	24.015669228021515	0.0016624168127324858	1.1614163955214666e-06	0.0017209068603619134	5.8490047629427526e-05
644400.0	0.0007001348001125124	688.302017181783	23.52245958717259	0.0016702862274781132	5.305453834642865e-06	0.0016166874816644042	-5.359874581370896e-05
646200.0	0.0007001348001125124	698.2423160068978	23.469782903408657	0.0016742624020252405	1.4024830585374615e-06	0.001684207535132757	9.94513310751637e-06
648000.0	0.0007001348001125124	694.9032926637997	23.064495764057604	0.0016831829698997927	6.327561097362356e-06	0.0016132569874965335	-6.992598240325921e-05
649800.0	0.0007001348001125124	704.1597909328725	22.774229998011652	0.0016768672433836373	-8.921615835162706e-06	0.0017444240390466989	6.755679566306148e-05
651600.0	0.0007001348001125124	696.3783310232645	22.57911261074785	0.001688578972745305	9.101680738251868e-06	0.001620689427982411	-6.788954476289384e-05
653400.0	0.0007001348001125124	690.6211068071802	22.095178456965368	0.0016760945618374053	-1.510285885257747e-05	0.0016751699324177528	-9.24629419652406e-07
655200.0	0.0007001348001125124	697.1289927559616	21.898666712070206	0.0016855323746681305	6.8451329737299315e-06	0.0016824347373632256	-3.097637304904839e-06
657000.0	0.0007001348001125124	692.5401283727058	21.567589875292075	0.0016923582343997118	4.211095712952558e-06	0.0016926499117329834	2.916773332716817e-07
658800.0	0.0007001348001125124	607.1168627389227	21.087370997353087	0.0016989026306426674	3.9269549404272225e-06	0.001751839822138408	5.2937191495740467e-05
660600.0	0.0007001348001125124	251.52428391610874	20.896268304017358	0.0016987789829036998	-2.625649540541798e-06	0.001731398418715878	3.2619435812178325e-05
662400.0	0.0007001348001125124	3.2377905450685684	20.269953612884702	0.0017016229157593775	1.2123276961538761e-06	0.001677305071081887	-2.4317844677490646e-05
664200.0	0.0007001348001125124	2.680132674524291	20.170025632015566	0.001702574613629448	9.446875497645998e-07	0.0017203230263673312	1.774841273788328e-05
666000.0	0.0007001348001125124	4.200855796392127	19.48768174180142	0.0017122259650330818	9.650335868143153e-06	0.0017761424385490177	6.39164735159358e-05
667800.0	0.0007001348001125124	5.666710125345368	19.61066079825132	0.00171011498603413	-2.1302918662329096e-06	0.0018219291685739292	0.00011181418253979931
669600.0	0.0007001348001125124	0.0	18.974208065793793	0.0017022252796323359	-7.924942643273743e-06	0.001638824569263167	-6.340071036916883e-05
671400.0	0.0007001348001125124	0.0	18.59159063603693	0.001701123644453992	-1.074898545980571e-06	0.0016779652638003525	-2.3158380653639568e-05
673200.0	0.0007001348001125124	0.0	18.399493448485124	0.0017125332725185195	1.143564809074539e-05	0.0017484178095904927	3.588453707197318e-05
675000.0	0.0007001348001125124	0.0	18.05782165010474	0.0017139668918617242	1.459467419133763e-06	0.0017289556200478023	1.498872818607823e-05
676800.0	0.0007001348001125124	0.0	17.968165535474625	0.0017210466627793262	7.1050351659608735e-06	0.0017319962889460257	1.0949626166699623e-05
678600.0	0.0007001348001125124	5.7136294164691614	17.862714805043435	0.0017171375588862076	-3.883892449980223e-06	0.0017295881427044338	1.2450583818226186e-05
680400.0	0.0007001348001125124	0.0	17.45439705002934	0.0017146607346577622	-2.515893271990328e-06	0.0017524569942399518	3.779625958218969e-05
682200.0	0.0007001348001125124	2.9954666291457057	17.472245334060236	0.0017244053927797996	9.76889727454115e-06	0.0017613299344101166	3.692454163031702e-05
684000.0	0.0007001348001125124	0.0	17.1554259941481	0.0017256548412753728	1.2398786285900332e-06	0.0016717611361269365	-5.389370514843627e-05
685800.0	0.0007001348001125124	1.4258766232482678	17.340878444737882	0.0017304914309416073	4.860483911455114e-06	0.001858617813908233	0.0001281263829666258
687600.0	0.0007001348001125124	0.0	17.2428271438942	0.0017307338001402548	2.5033626729418716e-07	0.0017055620221821948	-2.5171777958059995e-05
689400.0	0.0007001348001125124	1.0860323894653232	17.30701640746786	0.0017379866158583146	7.276925910191198e-06	0.0017061603296995346	-3.182628615878012e-05
691200.0	0.0007001348001125124	0.0	17.219362574793024	0.0017343555320944823	-3.6192473767057296e-06	0.0018147375781502931	8.038204605581088e-05
693000.0	0.0007001348001125124	347.21909427099007	17.253319252478708	0.0017395293304145133	5.197919701572344e-06	0.0017473874479079542	7.858117493440897e-06
694800.0	0.0007001348001125124	695.5138183431935	17.475374408022766	0.0017449580431997843	3.4930022668803487e-06	0.0017614267004789606	1.646865727917634e-05
696600.0	0.0007001348001125124	707.6291497862542	17.389864467669515	0.0017448832349910082	-2.664932145796629e-06	0.0016480949576304462	-9.678827736056194e-05
698400.0	0.0007001348001125124	701.8345470854848	17.50122225081253	0.001742562953519568	-4.920730320577257e-06	0.0016922723200014625	-5.029063351810547e-05
700200.0	0.0007001348001125124	701.0474843131618	17.855411429483894	0.0017549795007210966	9.820954140674694e-06	0.001787797373252561	3.281787253146454e-05
702000.0	0.0007001348001125124	695.6221910598402	18.020278318840862	0.001755659379470833	-1.948994242015916e-06	0.001768515912091764	1.2856532620931064e-05
703800.0	0.0007001348001125124	698.8257583320535	18.337995164166113	0.001766896444124707	8.606801216076322e-06	0.0017518291216401295	-1.5067322484577558e-05
705600.0	0.0007001348001125124	695.0638539616353	18.632094942439423	0.0017623977501472158	-7.1622659259649696e-06	0.0017604871987736497	-1.910551373566051e-06
707400.0	0.0007001348001125124	697.5441823562527	18.83026915535779	0.0017609901442167198	-4.070912430150476e-06	0.0016341207144132256	-0.00012686942980349422
709200.0	0.0007001348001125124	693.9543880521951	19.14250975224473	0.0017710534173141323	7.391906827617815e-06	0.0017468509354947813	-2.4202481819350917e-05
711000.0	0.0007001348001125124	707.9457206610127	19.344645705275326	0.001771276667075841	-2.4683389801649445e-06	0.0018005512042633218	2.927453718748081e-05
712800.0	0.0007001348001125124	696.215469547442	19.636602847575162	0.0017664521863239983	-7.5405680693738375e-06	0.0017014574723591821	-6.499471396481624e-05
714600.0	0.0007001348001125124	695.6246058856594	19.849986236591892	0.0017606641026042635	-8.489855231256288e-06	0.001835692671052397	7.502856844813343e-05
716400.0	0.0007001348001125124	693.371948622487	20.179151647172045	0.0017684682255461749	5.106415284123682e-06	0.0017075984195967116	-6.08698059494633e-05
718200.0	0.0007001348001125124	696.1439726920914	20.413474742588544	0.0017707251333615734	-4.5658061167175565e-07	0.0018211252307238257	5.040009736225225e-05
720000.0	0.0007001348001125124	697.5255328621736	20.683479891194096	0.0017692168391568622	-4.233324550669499e-06	0.001764164900312766	-5.05193884409614e-06
721800.0	0.0007001348001125124	699.752602236084	20.875438746697405	0.0017726446147525057	6.98629443980362e-07	0.0017707616175762337	-1.8829971762720347e-06
723600.0	0.0008096235125291374	696.7733889540126	21.19837523611076	0.001777262916904613	1.8782982594788775e-06	0.001739805753669933	-3.7457163234680056e-05
725400.0	0.0008875914579644067	691.9969449548619	21.253511330153835	0.0017895781731390751	9.274273785955304e-06	0.0017204054972356424	-6.91726759034328e-05
727200.0	0.0009431131677482005	692.4271257809188	21.509265864695795	0.0017876395016810545	-5.183754701011282e-06	0.0017330407279477467	-5.459877373330773e-05
729000.0	0.0009826507012833778	703.3982983458171	21.80637321022978	0.0017877721146471717	-3.239925814354142e-06	0.001788819482923429	1.0473682762571692e-06
730800.0	0.0010108057520577967	699.3860562542125	21.720382657521757	0.0017925656511212885	1.3084530519163424e-06	0.0018220226190726872	2.9456967951398627e-05
732600.0	0.0010308552294336381	703.2444662062677	21.713866974281892	0.0017896370229500348	-6.474453000407858e-06	0.001807528940383586	1.7891917433551182e-05
734400.0	0.0010451326514942514	703.9013758221	22.05536958771097	0.0018023290187983022	9.100877202779242e-06	0.0019016855673318074	9.935654853350527e-05
736200.0	0.001055299738489871	700.7553998107636	22.055092558532294	0.0017907166658129691	-1.5260989097732842e-05	0.0018885375784723918	9.782091265942255e-05
738000.0	0.001062539817093533	693.8413461624509	22.21722714390787	0.0017988379039248785	4.481540814426357e-06	0.0018633636748684064	6.452577094352795e-05
739800.0	0.0010676955453970075	700.9479246008029	22.112007666073612	0.0018090366515325844	6.544341516899005e-06	0.0017959218509230926	-1.3114800609491634e-05
741600.0	0.0010713669881802122	706.9979832392637	22.047758668819586	0.001813969943693728	1.2316013616065077e-06	0.0017785306896814011	-3.5439254012326964e-05
743400.0	0.001073981457236167	697.7628598787093	22.058971149185847	0.0018199440109662234	2.2408871263929633e-06	0.0016886046980986878	-0.00013133931286753555
745200.0	0.0010758432453255294	600.8691504003102	22.110804619861696	0.0018262756328896643	2.6032851054013934e-06	0.001893509438894771	6.723380600510665e-05
747000.0	0.0010771690421949919	249.09718436753244	21.972247048463483	0.0018300233313904939	2.5759347128647704e-07	0.0019163974682920432	8.637413690154939e-05
748800.0	0.0010781131546582306	6.861888982736232	21.564782839473185	0.001832650950457571	5.658514735737945e-07	0.0018827834961069624	5.013254564939139e-05
750600.0	0.0010787854660535684	0.0	21.70271807098944	0.0018311163167585558	-1.5824723270916312e-06	0.0018792141477363248	4.8097830977768926e-05
752400.0	0.0010792642253432726	5.767659360039342	21.568684649317227	0.0018258119474181555	-5.269620442040196e-06	0.001814824422626019	-1.0987524792136442e-05
754200.0	0.0010796051543518652	0.0	21.391946349201195	0.0018272422368047982	1.3955694493668983e-06	0.0018145233980145206	-1.2718838790277496e-05
756000.0	0.0010798479331164752	0.0	21.171903090236754	0.0018117650076821183	-1.544329269038652e-05	0.001853200479443114	4.143547176099586e-05
757800.0	0.0010800208181660311	0.5493003652162436	21.185210519849583	0.0018130125861384148	1.2807181156788629e-06	0.0019147642212067103	0.00010175163506829555
759600.0	0.0010801439312414598	1.712284590037572	21.01953981487188	0.0018223516834148183	9.365698794594405e-06	0.0017942471671496085	-2.8104516265209718e-05
761400.0	0.0010802316012243787	9.557648032547142	20.50392211952689	0.0018298169113517824	7.477604058737906e-06	0.0018667626849039665	3.694577355218416e-05
763200.0	0.0010802940318466198	1.5976878943435735	20.476371345375615	0.001828070025608741	-1.828824537106434e-06	0.0019094873235783092	8.141729796956808e-05
765000.0	0.0010803384892819202	0.9663903092469293	20.37950783737422	0.0018311751379559806	3.11768675908681e-06	0.0019445341477108918	0.00011335900975491114
766800.0	0.0010803701478411742	7.9807147195081685	20.335496422087896	0.0018460314697233608	1.4876336512259469e-05	0.0018724266021705057	2.639513244714486e-05
768600.0	0.0010803926922000036	3.005269721057683	20.10248115187736	0.0018550594121902865	8.963629198790069e-06	0.0019381314628767062	8.30720506864198e-05
770400.0	0.0010804087462506931	0.0	19.90333478175509	0.0018631605632871769	8.095950377675066e-06	0.001836527514661739	-2.6633048625437966e-05
772200.0	0.0010804201784917029	6.779851926540959	19.932146758315763	0.0018622455497970816	-8.838023835301107e-07	0.0018184263131248164	-4.381923667226517e-05
774000.0	0.0010804283194984202	0.0	19.74856855040991	0.0018576923321874932	-4.604526000430049e-06	0.0018701874176433797	1.2495085455886374e-05
775800.0	0.001080434116786136	0.0	19.687413101002022	0.00184936957279672	-8.291971935559144e-06	0.0018101934635899508	-3.9176109206769115e-05
777600.0	0.0010804382450894316	0.0	19.648459743302087	0.0018433405361138713	-5.99851680652879e-06	0.0018524209894265468	9.080453312675489e-06
779400.0	0.0010804411848931701	345.3187748586102	19.684501888347988	0.0018475177311135609	4.207533355060363e-06	0.001915775169208165	6.825743809460407e-05
781200.0	0.0010804432783551574	701.6658664741991	19.596939470259287	0.0018526724464892693	2.5777496438020475e-06	0.0019286167755619024	7.594432907263316e-05
783000.0	0.001080444769129196	698.7104891772823	19.722633679609974	0.0018616348121591275	5.1871794512447715e-06	0.0019422243417247472	8.058952956561979e-05
784800.0	0.0010804458307234583	682.6091539318172	19.698419706633363	0.0018659041058661713	4.798589686684237e-07	0.0018743394189209314	8.435313054760147e-06
786600.0	0.0010804465866947517	698.6586846902525	19.67630075126056	0.001871819975057258	2.158420586144759e-06	0.0018282122910975934	-4.3607683959664754e-05
788400.0	0.0010804471250290442	697.4104387209718	19.881557645162772	0.0018843970291607705	8.76915723765902e-06	0.0018702920281589062	-1.4105001001864297e-05
790200.0	0.0010804475083819745	704.4641268214942	19.91000136355692	0.0019003740593833951	1.2141603405254852e-05	0.0019330491569861882	3.267509760279311e-05
792000.0	0.0010804477813712143	697.1837069426982	20.164699649716972	0.001896950378427962	-7.308647829295931e-06	0.0019982407330235248	0.00010129035459556254
793800.0	0.0010804479757694284	712.6962889560544	20.41380747712599	0.0018985533481394807	-2.2639290607095633e-06	0.0019142757940070788	1.57224458675981e-05
795600.0	0.0010804481142022311	706.9839678938512	20.413000513855085	0.0018998701039008388	-2.5974049127108833e-06	0.0019405158161457123	4.064571224487356e-05
797400.0	0.0010804482127815364	698.050448044951	20.763299088958494	0.0018952192752164766	-8.553559892868619e-06	0.0019298855097331067	3.466623451663005e-05
799200.0	0.0010804482829807902	705.7481153941654	20.864967714114233	0.0018944331895809758	-4.664340455153428e-06	0.0017920864552448358	-0.00010234673433613999
801000.0	0.0010804483329703413	702.6260585634548	21.20077649125471	0.0018957607232310567	-2.5700714382351708e-06	0.0019000821490849785	4.321425853921762e-06
802800.0	0.0010804483685683726	701.1673289824012	21.50813376557264	0.0019004451995787393	7.871405420633007e-07	0.0019782452281706994	7.78000285919602e-05
804600.0	0.0010804483939180665	704.0132612780371	21.456308476724328	0.0019096378682548236	5.286429441735681e-06	0.0019528455789283678	4.32077106735443e-05
806400.0	0.0010804484119698228	700.2703543713025	21.807337279429284	0.0019250434382377985	1.1474456459500791e-05	0.0018536767587620253	-7.136667947577326e-05
808200.0	0.001080448424824649	701.2017557803874	22.130443647217284	0.001930669916797425	1.6717151523955095e-06	0.0019414169252943716	1.0747008496946633e-05
810000.0	0.0010804484339786919	704.1167625813948	22.44304470284074	0.001935851474619725	1.2121256219400432e-06	0.0019674998571497654	3.164838253004043e-05
811800.0	0.0010804484404973722	710.2622637087275	22.631356561827786	0.0019386467364495784	-1.191841557936168e-06	0.0018977265399231441	-4.092019652643419e-05
813600.0	0.001080448445139386	701.2559748610984	22.868775923541445	0.0019493858770059677	6.731434265892806e-06	0.0019424212764171363	-6.964600588831456e-06
815400.0	0.0010804484484450078	697.7310166751392	23.288697227147757	0.0019483865824844375	-5.003906125196803e-06	0.0018663239223664443	-8.206266011799315e-05
817200.0	0.0010804484507989723	689.8538457245301	23.156738686218866	0.00194868473054112	-3.691375144247539e-06	0.001887068673189248	-6.161605735187203e-05
819000.0	0.0010804484524752527	709.8065173598181	23.564730765309836	0.0019466762015151117	-5.97955641793771e-06	0.0020318175518155754	8.514135030046392e-05
820800.0	0.0010804484536689478	698.6837914371403	23.566271646238196	0.0019579402364127245	7.250703048108919e-06	0.0019852439120695803	2.7303675656855564e-05
822600.0	0.0010804484545189892	702.6740464504063	23.78072344500053	0.001955374636929448	-6.5726007437675205e-06	0.001880761197596455	-7.46134393329932e-05
824400.0	0.0010804484551243118	709.5295361846349	24.03541317622515	0.0019646244207372435	5.241098546818505e-06	0.00209130022900457	0.0001266758082673263
826200.0	0.0010804484555553676	701.1380116046524	23.95849883003972	0.001969629795961687	9.65873683073997e-07	0.00195736476889506	-1.2265027066626527e-05
828000.0	0.0010804484558623267	699.0266486906125	23.96284058061285	0.0019777220540501974	4.062881198145785e-06	0.0018765989748141527	-0.00010112307923604474
829800.0	0.0010804484560809151	707.0983648877187	24.089153996888243	0.0019784006237156208	-3.3611191513092543e-06	0.0020757914630783365	9.739083936271577e-05
831600.0	0.001080448456236574	601.469759481688	24.01228978738056	0.0019852827578801585	2.8228419367003925e-06	0.0018885035239043055	-9.677923397585307e-05
833400.0	0.00108044845634742	252.0966021674854	23.756978786065506	0.0019841778796964595	-4.881262526387524e-06	0.00202825786699537	4.407998729891042e-05
835200.0	0.0010804484564263547	0.0	23.770045556843954	0.0019824348601446824	-3.985345088119346e-06	0.001941411455499028	-4.102340464565441e-05
837000.0	0.0010804484564825648	6.0295760362129265	23.4395179401887	0.001979820443497636	-2.5710000289325123e-06	0.0019913054808560287	1.1485037358392754e-05
838800.0	0.0010804484565225924	1.8779403399582273	23.39576294454529	0.0019799709980075305	1.1492949034715403e-07	0.0019691068131606894	-1.086418484684118e-05
840600.0	0.0010804484565510965	0.0	23.28876367566646	0.001971622878121146	-8.330340844630167e-06	0.0019395776606587417	-3.204521746240414e-05
842400.0	0.0010804484565713945	2.4254705580663756	22.975413708991404	0.0019685975093034686	-2.9836056835340306e-06	0.0020156604020432085	4.7062892739739885e-05
844200.0	0.001080448456585849	0.0	22.81389482409941	0.001962485890074567	-6.1022200163486874e-06	0.0018627386257839026	-9.974726429066427e-05
846000.0	0.001080448456596142	11.709876012564976	22.51114741553559	0.0019585793448970573	-3.866321572788168e-06	0.0019948393185307165	3.625997363365922e-05
847800.0	0.001080448456603472	0.0	22.26969167567138	0.001960274281791125	1.5857869318526008e-06	0.0019322911473019266	-2.7983134489198315e-05
849600.0	0.0010804484566086915	8.05896382859218	21.85775919881399	0.0019554594944538556	-4.7760963912952656e-06	0.00193812682638235	-1.7332668071505525e-05
851400.0	0.0010804484566124086	0.0	21.474038376863497	0.0019516303232206256	-3.894322322570236e-06	0.0019459273646020077	-5.702958618617823e-06
853200.0	0.0010804484566150556	2.8011285548535985	21.37087906783142	0.0019582349708498537	6.641101093138932e-06	0.001909793389272516	-4.8441581577337645e-05
855000.0	0.0010804484566169404	0.0	20.819215930491936	0.0019632722759304593	5.037561274003232e-06	0.002010972966722825	4.770069079236534e-05
856800.0	0.0010804484566182826	4.9855761094891005	20.574909630537395	0.001960935089718424	-2.3021425174859054e-06	0.0020115419127638506	5.0606823045426534e-05
858600.0	0.0010804484566192384	0.0	20.290743615219924	0.001956131060493123	-4.833632390557556e-06	0.001940047934740202	-1.6083125752920973e-05
860400.0	0.001080448456619919	2.338897731038548	19.803807569355538	0.0019523270955779236	-3.770304545970829e-06	0.001930536146719612	-2.179094885831157e-05
862200.0	0.0010804484566204037	0.0753219078949737	19.348060882374774	0.00196234563578713	1.002097552409355e-05	0.0019931674569132166	3.082182112608681e-05
864000.0	0.001080448456620749	0.0	19.071576624470755	0.001963187055426934	8.720748165038086e-07	0.001975939722871413	1.275266744447883e-05
865800.0	0.0010804484566209948	352.5205342984527	18.860200844570077	0.0019645150629867074	1.3590518980320676e-06	0.0018994031025358913	-6.511196045081615e-05
867600.0	0.0010804484566211698	697.4838125716713	18.46486925924375	0.0019669312096354317	-3.3923846389040595e-07	0.001930307786784849	-3.662342285058272e-05
869400.0	0.0010804484566212945	705.226563965038	18.029657139970137	0.0019729642625913833	2.0897359805985513e-06	0.0020415673337888674	6.860307119748428e-05
871200.0	0.0010804484566213832	698.8207009592467	17.939006398730747	0.001981571011530668	4.65460330441906e-06	0.002050261402902023	6.869039137135523e-05
873000.0	0.0010804484566214463	699.6161804548583	17.711561231442097	0.001974685664511199	-1.0833343568502093e-05	0.0019681382034019753	-6.54746110922364e-06
874800.0	0.0010804484566214914	708.4146323218647	17.382992063422932	0.001976143316397065	-2.4663467512022607e-06	0.001985566702850379	9.42338645331384e-06
876600.0	0.0010804484566215235	711.9081839725397	17.294337179008796	0.001974597201854743	-5.474324715074338e-06	0.0020284433431193853	5.384614126464253e-05
878400.0	0.0010804484566215463	703.9301697785604	17.105348489741782	0.0019789259921601057	4.0088929906443336e-07	0.002061966112257001	8.304012009689545e-05
880200.0	0.0010804484566215625	698.564299512883	16.94287467941485	0.001978382381044189	-4.448359659781543e-06	0.0019829308298829596	4.5484488387704526e-06
882000.0	0.001080448456621574	698.1266933582193	16.75037002076649	0.0019862505350597944	3.9882845178533375e-06	0.0019709220627031018	-1.5328472356692514e-05
883800.0	0.0010804484566215823	695.9066150734071	16.9406502987646	0.0019890459113197376	-1.0847061833729461e-06	0.001997466009166511	8.420097846773675e-06
885600.0	0.0010804484566215881	696.8738090822322	16.89820812240552	0.001991491249571849	-1.4480626464390288e-06	0.0019594647767464746	-3.202647282537437e-05
887400.0	0.0010804484566215922	698.6319512824801	16.906266744220474	0.001994134641105669	-1.2539997641623938e-06	0.0019523202351693994	-4.181440593626938e-05
889200.0	0.0010804484566215953	709.8212648349745	17.063524581925293	0.001999088562001679	1.0467557690202143e-06	0.001987935210227642	-1.1153351774037078e-05
891000.0	0.0010804484566215974	699.0138916457324	17.099425447416632	0.002004977608349974	1.9348014060104824e-06	0.002054431318884748	4.945371053477384e-05
892800.0	0.001080448456621599	693.8697349790095	17.20268119836019	0.0020130997861842084	4.180385455391063e-06	0.0020290050389868398	1.59052528026313e-05
894600.0	0.0010804484566216	700.2083263356269	17.07337374671261	0.002022983223700631	5.9320833620684326e-06	0.002006845672394709	-1.613755130592177e-05
896400.0	0.001080448456621601	700.8906421288053	17.6045275022732	0.0020295691479610607	2.6089873246010704e-06	0.0020690942159941467	3.952506803308617e-05
898200.0	0.0010804484566216013	700.1781772992523	17.710347833411525	0.0020376604536425378	4.065838130900085e-06	0.002056577813422901	1.8917359780363188e-05
900000.0	0.0010804484566216018	703.9984561129261	17.97484688875386	0.0020323019475278433	-9.403974921147169e-06	0.0020144874327976043	-1.7814514730239222e-05
901800.0	0.001080448456621602	700.3450275567951	18.23848094874864	0.0020445708455759607	8.208778846253202e-06	0.0020235776725216446	-2.099317305431597e-05
903600.0	0.0010804484566216022	703.8436374607367	18.56508622508339	0.0020452121979718735	-3.4472818568032763e-06	0.002051511395694319	6.29919772244553e-06
905400.0	0.0010804484566216024	696.0982832297115	18.895912678696664	0.002040298167047977	-9.02925595697476e-06	0.002050149508691842	9.851341643865046e-06
907200.0	0.0010804484566216024	708.9036471907261	19.154440530408483	0.0020445786173700544	1.797926405835085e-07	0.0020046789472609808	-3.989967010907383e-05
909000.0	0.0010804484566216024	701.262398941718	19.453592133994054	0.002051227498926133	2.495859727306812e-06	0.0020733874319219196	2.215993299578649e-05
910800.0	0.0010804484566216024	702.0010948520352	19.74833483493361	0.0020570240847880275	1.6391951941322626e-06	0.002078029984700626	2.1005899912598646e-05
912600.0	0.0010804484566216024	696.0774405309335	19.709557906775693	0.0020582744073706347	-2.930350384902193e-06	0.0020267149188984658	-3.155948847216901e-05
914400.0	0.0010804484566216024	702.359134956332	20.33229447182752	0.0020629246836201113	4.84239758320448e-07	0.0020483891464524503	-1.4535537167660973e-05
916200.0	0.0010804484566216024	703.2553252833516	20.576498320442226	0.0020688311627238038	1.6967321789020596e-06	0.002056872843720352	-1.1958319003451889e-05
918000.0	0.0010804484566216024	593.317231974743	21.091203487741943	0.0020772429337270358	4.1823916440863226e-06	0.0020905922830034185	1.3349349276382544e-05
919800.0	0.0010804484566216024	240.87061620193012	21.318144892978072	0.0020734320433566512	-7.73859349059036e-06	0.0020193751877167682	-5.4056855639883076e-05
921600.0	0.0010804484566216024	1.4683301180473278	21.480159991327344	0.002077080350799007	1.3764194869886075e-06	0.002111991392605781	3.491104180677395e-05
923400.0	0.0010804484566216024	0.0	21.740784035440058	0.002081564804477568	4.503216692611834e-06	0.0020485834894245726	-3.2981315052995575e-05
925200.0	0.0010804484566216024	1.2996073456786466	21.966098219306247	0.0020763053173275367	-5.219881154849451e-06	0.0020383627107756546	-3.794260655188189e-05
927000.0	0.0010804484566216024	0.0	22.16943159907255	0.0020754308890914325	-8.520456781771611e-07	0.002082879486557793	7.448597466360495e-06
928800.0	0.0010804484566216024	0.0	22.245607317032036	0.0020792325920373288	3.8423831094700655e-06	0.0020381090463948643	-4.1123545642464506e-05
930600.0	0.0010804484566216024	1.033447315005385	22.37622454143386	0.002072630278726751	-6.561342875329415e-06	0.002149408397622522	7.677811889577077e-05
932400.0	0.0010804484566216024	0.0	22.66926879534619	0.0020797294756124446	7.1263150629984075e-06	0.0020691657128549287	-1.0563762757515693e-05
934200.0	0.0010804484566216024	0.0	22.86889426095597	0.0020829196479898128	3.2323738563150516e-06	0.002110404618905363	2.7484970915550255e-05
936000.0	0.0010804484566216024	6.715494090538648	22.77323414240271	0.002080237015407907	-2.6397774744394597e-06	0.001999733443037188	-8.050357237071884e-05
937800.0	0.0010804484566216024	0.0	22.893674504507935	0.002080741018728025	4.555232055569201e-07	0.0021480311820961683	6.729016336814345e-05
939600.0	0.0010804484566216024	12.866624760552162	22.944201542897595	0.002086889342745359	6.191207895208983e-06	0.002032308783013949	-5.458055973141041e-05
941400.0	0.0010804484566216024	0.0	22.750811169355128	0.002091442727503612	4.423515197659187e-06	0.001998556734435726	-9.288599306788556e-05
943200.0	0.0010804484566216024	2.0078028406299935	22.80062659648681	0.002087579089097336	-3.820958698340038e-06	0.0020697421609343846	-1.78369281629514e-05
945000.0	0.0010804484566216024	8.234745051935926	22.66306763732519	0.0020971401555123365	9.576290948373336e-06	0.0021949016570577255	9.776150154538891e-05
946800.0	0.0010804484566216024	7.397169639144124	22.793888609513346	0.0021112095122479725	1.3999735929898695e-05	0.002075796125277822	-3.541338697015067e-05
948600.0	0.0010804484566216024	9.930682031134413	22.671677101009504	0.0021058472866335816	-5.420558498213662e-06	0.002018120181440268	-8.772710519331351e-05
950400.0	0.0010804484566216024	0.0	22.27934903842762	0.0021087370866429474	2.7971420540827184e-06	0.002081829136582611	-2.6907950060336427e-05
952200.0	0.0010804484566216024	344.3206725124638	22.26395152071759	0.0021060658828355185	-2.6295547042713705e-06	0.0021141167771107413	8.050894275222781e-06
954000.0	0.0010804484566216024	701.1299863704702	22.165352751539533	0.002120106885176258	1.110699565168025e-05	0.002088532648541993	-3.157423663426506e-05
955800.0	0.0010804484566216024	704.1987371894886	21.96608069508123	0.0021227407967540127	-1.708601865223177e-06	0.0020979052555574924	-2.4835541196520417e-05
957600.0	0.0010804484566216024	699.9438627831018	21.70457061299345	0.002132460817934518	5.364297583948765e-06	0.0021005046418109195	-3.195617612359822e-05
959400.0	0.0010804484566216024	691.8100298214331	21.637903061486615	0.0021365205074185783	-3.016978461749999e-07	0.002086718751033445	-4.980175638513319e-05
961200.0	0.0010804484566216024	702.482890794824	21.226474754645793	0.0021317610093916023	-9.105222792092367e-06	0.002118598267878421	-1.3162741513181456e-05
963000.0	0.0010804484566216024	699.0287430588298	21.098301976755312	0.002133111302614147	-3.0118302441881613e-06	0.002128665317588209	-4.445985025938107e-06
964800.0	0.0010804484566216024	698.9688052052206	20.85763572167337	0.0021361479902143525	-1.3165435555410429e-06	0.002203604307622773	6.74563174084203e-05
966600.0	0.0010804484566216024	688.6102479109472	20.84853386639993	0.0021375708103668523	-2.9321257809060544e-06	0.0021308153470073104	-6.755463359541909e-06
968400.0	0.0010804484566216024	703.9874210223916	20.547847122197403	0.0021475869178333253	5.6879047191418925e-06	0.0021289825057606774	-1.8604412072647753e-05
970200.0	0.0010804484566216024	700.7260203014273	20.438414466817452	0.0021534974446132827	1.5255496784459777e-06	0.002154522095259584	1.024650646301244e-06
972000.0	0.0010804484566216024	708.9758227831949	20.382776048309097	0.002140821345127469	-1.7060911752310653e-05	0.0020601882572254576	-8.063308790201138e-05
973800.0	0.0010804484566216024	699.6274617673441	20.274528285356315	0.0021470366486924537	1.8336861675072953e-06	0.002133007814795213	-1.4028833897240462e-05
975600.0	0.0010804484566216024	702.8317006525951	20.017808117916484	0.002154398119019015	2.996466415167616e-06	0.002141878186650511	-1.2519932368504289e-05
977400.0	0.0010804484566216024	704.1590908805263	20.139714312453922	0.002160806791378826	2.027602323807973e-06	0.0021721182324080305	1.1311441029204341e-05
979200.0	0.0010804484566216024	691.269192206694	20.028110802966335	0.0021727133410264924	7.505726845361094e-06	0.0022269496481352397	5.4236307108747254e-05
981000.0	0.0010804484566216024	713.083499733008	19.84673380028751	0.002183112090837277	6.0144987520320436e-06	0.00214616124733622	-3.695084350105739e-05
982800.0	0.0010804484566216024	697.846038060387	19.81890525150773	0.0021808549338681116	-6.7173343565304634e-06	0.002162578069680203	-1.8276864187908614e-05
984600.0	0.0010804484566216024	702.4728330107124	19.971448891471407	0.0021879767885961865	2.709664096357536e-06	0.002252305029704717	6.432824110853049e-05
986400.0	0.0010804484566216024	703.2029100347457	20.103773052693644	0.002190989123233085	-1.4316406155377747e-06	0.002142542655820656	-4.844646741242912e-05
988200.0	0.0010804484566216024	695.9260793600486	20.175873398219366	0.0021935828170190296	-1.862198269152421e-06	0.0023027006420786645	0.00010911782505963507
990000.0	0.0010804484566216024	709.234901657238	20.216325063347654	0.002193022253178169	-5.002800009813568e-06	0.0021248098654172735	-6.821238776089553e-05
991800.0	0.0010804484566216024	701.3297763467722	20.299562570205225	0.0021964330474657234	-1.069316882311422e-06	0.0021652012153320177	-3.123183213370568e-05
993600.0	0.0010804484566216024	698.9326368154633	20.47981317094595	0.0021902829220409345	-1.0616751571899567e-05	0.002237741607362318	4.7458685321383625e-05
995400.0	0.0010804484566216024	700.6925398119422	20.495073001778934	0.0021935561485523286	-1.1791327165643007e-06	0.002193238827498687	-3.1732105364175504e-07
997200.0	0.0010804484566216024	703.8212609930451	20.9170716070775	0.002203134354331472	5.1140709987706025e-06	0.0022201144470025565	1.6980092671084497e-05
999000.0	0.0010804484566216024	700.0539908240485	21.096854109388925	0.0022049100306319644	-2.725011516957534e-06	0.0023039640753284253	9.905404469646088e-05
1000800.0	0.0010804484566216024	704.4096495519162	21.164046197944845	0.0021989139036132166	-1.0492476456818329e-05	0.0022422634145996302	4.334951098641362e-05
1002600.0	0.0010804484566216024	691.5756393051613	21.340325874218678	0.0022073367630317583	3.9246335751396664e-06	0.002271469195096588	6.413243206482981e-05
1004400.0	0.0010804484566216024	595.4262241947359	21.483570970778448	0.00220537157538837	-6.444920291259665e-06	0.002157743669247442	-4.762790614092817e-05
1006200.0	0.0010804484566216024	238.47207256982182	21.783244104126037	0.002206782503868735	-2.7601029661577713e-06	0.002203654749569316	-3.1277542994186984e-06
1008000.0	0.0010804484566216024	9.985040784214728	21.865220060866687	0.0022089422379271834	-2.350342236373175e-07	0.002164195370250115	-4.4746867677068265e-05
1009800.0	0.0010804484566216024	9.919960638424673	21.91106571138659	0.0022025711223012993	-6.47122243507198e-06	0.002154385368908458	-4.8185753392841237e-05
1011600.0	0.0010804484566216024	3.133080337664923	22.05297262308942	0.0021968305228267306	-5.839390651968301e-06	0.0021273812660181075	-6.94492568086229e-05
1013400.0	0.0010804484566216024	0.0	22.42412667052846	0.0021945042341627694	-2.328587442597602e-06	0.002246760961581983	5.2256727419213456e-05
1015200.0	0.0010804484566216024	11.94939136109162	22.68510939045301	0.0021903122069695867	-4.148246984483615e-06	0.002137818244924949	-5.2493962044637734e-05
1017000.0	0.0010804484566216024	0.0	22.85088271256831	0.0021953761574894522	4.939856712625102e-06	0.00209705419403265	-9.832196345680245e-05
1018800.0	0.0010804484566216024	0.0	22.89735149219406	0.0022010802745009573	5.749229503765402e-06	0.002266095934107737	6.501565960677962e-05
1020600.0	0.0010804484566216024	0.7976670286536116	23.066218429780683	0.0022156097648111123	1.457486593207292e-05	0.002234731092897868	1.9121328086755506e-05
1022400.0	0.0010804484566216024	2.2575797100948485	23.106088661518957	0.0022122167614466834	-3.358391472840641e-06	0.002215238900942974	3.022139496290675e-06
1024200.0	0.0010804484566216024	3.219013008521592	23.088624421271472	0.002203797677159532	-8.405515968654775e-06	0.0021620595076899123	-4.173816946961978e-05
1026000.0	0.0010804484566216024	3.419808187372255	23.21021554719089	0.0022026960410804455	-1.101978195014801e-06	0.0021743466672899743	-2.8349373790471356e-05
1027800.0	0.0010804484566216024	0.0	23.294679992147106	0.002199887523930621	-2.8113449179551544e-06	0.002156980161635788	-4.290736229483316e-05
1029600.0	0.0010804484566216024	3.3405047587835623	23.085668869104968	0.0021930504862405237	-6.790420315905812e-06	0.0022359170245185547	4.2866538278030885e-05
1031400.0	0.0010804484566216024	0.0	23.02281946570041	0.0021844015112960744	-8.651066555998276e-06	0.0021233004677175668	-6.110104357850772e-05
1033200.0	0.0010804484566216024	2.896517184361102	22.91768227671247	0.002178763409696622	-5.5926764787376135e-06	0.0021972444274135886	1.8481017716966506e-05
1035000.0	0.0010804484566216024	2.4864588891538757	22.707009156756627	0.0021838087618439666	5.049028078895981e-06	0.0022296129230537994	4.5804161209832725e-05
1036800.0	0.0010804484566216024	3.8142364539906044	22.699019362482133	0.0021886268985939154	4.827006335693756e-06	0.002180824910259256	-7.801988334659219e-06
1038600.0	0.0010804484566216024	353.18983349510484	22.63623944202679	0.00220026166260426	1.1624729381630544e-05	0.002213813552642366	1.3551890038106268e-05
1040400.0	0.0010804484566216024	697.7878381254435	22.37289262010355	0.0021946238427325354	-8.745646073973045e-06	0.0021467485785667583	-4.787526416577704e-05
1042200.0	0.0010804484566216024	702.293550857795	22.103954226134455	0.002195088675750455	-4.014027737278904e-06	0.002238376312400935	4.328763665047949e-05
1044000.0	0.0010804484566216024	703.2669986895744	21.876043912800604	0.0022001809341563663	5.995510333034453e-07	0.0022639003385229524	6.371940436658593e-05
1045800.0	0.0010804484566216024	693.5443780552565	21.535866584831457	0.002199669590244161	-5.0159690495777e-06	0.0021874744291778877	-1.2195161066273162e-05
1047600.0	0.0010804484566216024	698.6297782138448	21.09375056305094	0.0021982046799939956	-5.937683754016896e-06	0.0021788097195597927	-1.939496043420291e-05
1049400.0	0.0010804484566216024	703.0405694560917	21.05586660034693	0.002205001627767374	2.3178472906852076e-06	0.002251372002356814	4.6370374589440255e-05
1051200.0	0.0010804484566216024	708.5464624736481	20.761997038450527	0.0021988501120441136	-1.0656014033631222e-05	0.002236095034513798	3.724492246968464e-05
1053000.0	0.0010804484566216024	704.1245009306436	20.251326846625464	0.0021996121239692724	-3.740786042136163e-06	0.002144940294864452	-5.467182910482059e-05
1054800.0	0.0010804484566216024	708.8618899348879	19.97375742854915	0.00219650674051493	-7.584864810165973e-06	0.0022135321451520313	1.7025404637101173e-05
1056600.0	0.0010804484566216024	698.0081330491153	19.628947658554658	0.0022061600054731254	5.174600457332143e-06	0.0022239115853816675	1.7751579908541878e-05
1058400.0	0.0010804484566216024	701.2509524612382	19.354408983555178	0.0022079835569487945	-2.6315142641080596e-06	0.00221349651282324	5.5129558744454625e-06
1060200.0	0.0010804484566216024	704.0286764976306	19.161450244199486	0.002206716713787385	-5.724234813266148e-06	0.002188027633527834	-1.868908025955144e-05
1062000.0	0.0010804484566216024	688.3682414325011	18.79184998234724	0.0022119428127637193	7.713235403403921e-07	0.002215455241674459	3.5124289107396818e-06
1063800.0	0.0010804484566216024	707.5540160905726	18.33541245642629	0.0022113348854149845	-5.011714233544551e-06	0.002188043781469004	-2.3291103945980456e-05
1065600.0	0.0010804484566216024	690.6954505957268	18.141868642642752	0.0022154379018732317	-3.2988685980538925e-07	0.002216061754340005	6.23852466773373e-07
1067400.0	0.0010804484566216024	704.984700341392	17.948149284694036	0.002213618081141672	-6.202886821084501e-06	0.0021618852001198253	-5.173288102184667e-05
1069200.0	0.0010804484566216024	703.4341589527132	17.622284332766274	0.002215245822644707	-2.779934189019635e-06	0.002295661096247476	8.04152736027693e-05
1071000.0	0.0010804484566216024	688.3020349874256	17.366178784464587	0.00221989280685745	2.6117886454866747e-07	0.002294781633919551	7.488882706210114e-05
1072800.0	0.0010804484566216024	688.554693715335	17.225438731978986	0.0022220277060027373	-2.200965995442467e-06	0.0021743567608838534	-4.767094511888376e-05
1074600.0	0.0010804484566216024	707.1624095872626	16.955899873357648	0.0022390443608019473	1.2685990288380574e-05	0.002344230956692763	0.00010518659589081547
1076400.0	0.0010804484566216024	706.0736102984328	16.848943740033402	0.002243491278548318	5.4265249193786474e-08	0.002245331885836588	1.8406072882699962e-06
1078200.0	0.0010804484566216024	695.5956817775588	16.711255493394038	0.0022471544364577344	-7.264797684542641e-07	0.002220571341441751	-2.658309501598339e-05
1080000.0	0.0010804484566216024	695.5906055247797	16.796988986018434	0.00224149171478772	-1.002003284624935e-05	0.0023629558469352822	0.00012146413214756252
1081800.0	0.0010804484566216024	702.5630248618811	16.73809129170602	0.0022491789400944187	3.3335321080136223e-06	0.002166047623981851	-8.313131611256775e-05
1083600.0	0.0010804484566216024	699.9362792475581	16.690468691294164	0.002252384845229366	-1.1760410008301428e-06	0.0022505953609324512	-1.7894842969148396e-06
1085400.0	0.001163020614186912	705.2719760792455	16.814367484370262	0.00224833032984504	-8.431495144639854e-06	0.00228019801398881	3.186768414376977e-05
1087200.0	0.0012218210268817545	702.3979046221655	16.971685401571523	0.0022599853785890984	7.063240788313493e-06	0.002325442597934978	6.545721934587982e-05
1089000.0	0.0012636933557033572	707.9151539697826	17.244980992137695	0.002267499163595896	2.7615351810607574e-06	0.002268453899593774	9.547359978782675e-07
1090800.0	0.0012935110362363748	604.016463033437	17.317094838351817	0.002268075997202559	-4.321374525113709e-06	0.0022545032104299553	-1.357278677260368e-05
1092600.0	0.0013147444879547422	252.76993938957128	17.18165359078202	0.0022695453529081038	-3.1222927212143725e-06	0.002252346549336414	-1.7198803571689794e-05
1094400.0	0.001329865029318682	0.0	17.657868730197986	0.0022661850329608107	-6.037616125952911e-06	0.0022476114579677332	-1.857357499307752e-05
1096200.0	0.0013406325095273212	0.0	18.027981198512585	0.002265986248819944	-1.6629339747239404e-07	0.0022862382759918035	2.0252027171859318e-05
1098000.0	0.001348300133804315	0.0	18.026860926238015	0.0022649865476812446	-9.663690180828108e-07	0.0023305443410868744	6.55577934056299e-05
1099800.0	0.001353760321416824	9.20471534968604	18.512868334665573	0.0022723854074673993	7.4321746143863955e-06	0.0022093863335454836	-6.29990739219158e-05
1101600.0	0.0013576485725473925	0.0	18.749318833703573	0.0022770549050471693	4.568530604381954e-06	0.002263340653511539	-1.3714251535630074e-05
1103400.0	0.0013604174328736807	1.30264493537008	19.218036965346993	0.0022748572329145127	-2.162459913419122e-06	0.002291974791865993	1.7117558951480338e-05
1105200.0	0.0013623891644437484	0.0	19.48460853828153	0.002270897414922721	-3.942898984731386e-06	0.0023555757383991356	8.467832347641458e-05
1107000.0	0.0013637932531034365	3.379043650220402	19.704394311948814	0.002261294490800288	-9.565970959688747e-06	0.002285204603895376	2.3910113095087887e-05
1108800.0	0.0013647931178893907	11.285991405465696	20.12498760337074	0.002268478398827279	7.171324029130288e-06	0.0023299203635809068	6.144196475362766e-05
1110600.0	0.0013655051310399087	0.0	20.483053355696143	0.002268232664190547	-3.7265597952110804e-07	0.0023235645534014516	5.533188921090463e-05
1112400.0	0.0013660121623241706	15.872210685633792	20.833167831981477	0.0022723295391596323	4.136429620681603e-06	0.002361795193452841	8.946565429320837e-05
1114200.0	0.0013663732240869109	0.9112030232832669	21.298102036781728	0.0022721663539052896	-3.543124935590409e-07	0.002297643168677086	2.547681477179657e-05
1116000.0	0.0013666303395757566	0.0	21.431466111583635	0.002279139332591251	7.001327254139137e-06	0.0022581812354995523	-2.0958097091698608e-05
1117800.0	0.0013668134339419468	0.0	21.931045851130403	0.0022866327247184487	7.535837522586929e-06	0.0023027102503708225	1.6077525652373783e-05
1119600.0	0.0013669438171681034	6.652192816345416	22.097790449355664	0.0022795836371618367	-7.005002156082159e-06	0.0022696977700479553	-9.885867113881456e-06
1121400.0	0.0013670366642939693	9.99658603124902	22.426947050940612	0.0022792952886681772	-3.425426748808129e-07	0.0022876522493287085	8.35696066053152e-06
1123200.0	0.0013671027816085633	3.590492741258418	22.665040617562056	0.0022866952441378675	7.297872236096419e-06	0.002270342616200163	-1.635262793770481e-05
1125000.0	0.001367149864372282	357.83797210439485	22.883084316245878	0.0022882839018668936	1.5814144412129062e-06	0.0023233776909322894	3.5093789065395974e-05
1126800.0	0.00136718339245268	694.1110722925382	23.083585694559762	0.0022971264498819616	5.2867388356771555e-06	0.0022722632515501527	-2.486319833180893e-05
1128600.0	0.00136720726811516	696.5986920640305	23.400904480990878	0.002307674576837857	5.241958061365761e-06	0.0023996129980261758	9.193842118831865e-05
1130400.0	0.0013672242701997437	691.602703589991	23.478876783893316	0.0023208341208516103	7.824530760281969e-06	0.0022803697064893956	-4.046441436221455e-05
1132200.0	0.0013672363775446366	696.9746846200405	23.466152969140428	0.0023312292681058003	5.052230383948235e-06	0.002312460420326146	-1.876884777965439e-05
1134000.0	0.0013672449992992003	703.8095949321784	23.73631314093642	0.002331803508827858	-4.813213705417208e-06	0.0023282488775434947	-3.5546312843632338e-06
1135800.0	0.001367251138931995	701.0632788119151	23.648818884603763	0.0023338279377652857	-3.3862632841111255e-06	0.002348325559802778	1.4497622037492428e-05
1137600.0	0.0013672555110224522	704.3392451833159	23.66842537675102	0.0023430287077708467	3.794654798207086e-06	0.0023309685702808396	-1.2060137490007282e-05
1139400.0	0.0013672586244293293	695.3174299125163	23.5289213936381	0.002349681491666437	1.213734338317733e-06	0.002389510267042887	3.982877537645008e-05
1141200.0	0.00136726084151575	695.6223748659406	23.51263542392994	0.002354658837521339	-4.4307556298729564e-07	0.0023540893170974023	-5.69520423936578e-07
1143000.0	0.0013672624203239143	701.0230510476246	23.41443633802735	0.0023480199833467025	-1.2071748164998889e-05	0.0023871991367740673	3.917915342736464e-05
1144800.0	0.0013672635446081085	696.9867609734735	23.385735478598825	0.00235518947203199	1.72792556956395e-06	0.002302043987909334	-5.3145484122655945e-05
1146600.0	0.0013672643452214937	706.5092458408005	23.309876004421007	0.0023545708867662627	-6.060275635702946e-06	0.002259348274753417	-9.52226120128458e-05
1148400.0	0.0013672649153458414	696.8629055781126	23.12899383564497	0.002363554151749911	3.503729969268802e-06	0.0023748837513245516	1.1329599574640522e-05
1150200.0	0.00136726532133677	697.5230537853438	23.077380963582332	0.002377010530070106	7.993134664564713e-06	0.0023226569112416305	-5.435361882847565e-05
1152000.0	0.0013672656104467419	702.0941970693424	22.638987147299197	0.0023918590485814783	9.352327277060622e-06	0.002271465632235134	-0.0001203934163463443
1153800.0	0.0013672658163246813	698.0535590413625	22.534342836984298	0.0023947921313537957	-2.6181568123094425e-06	0.002385599787317702	-9.192344036093963e-06
1155600.0	0.0013672659629323052	693.8252780323129	22.178725155154023	0.0023955597239593233	-4.774138577971657e-06	0.0023758283833494034	-1.973134060991997e-05
1157400.0	0.0013672660673329777	694.5032208758396	21.991323506741665	0.002389309986766429	-1.177624548005062e-05	0.0023764369775208577	-1.2873009245571265e-05
1159200.0	0.001367266141677682	702.6888297920348	21.982097209327055	0.002382900980899792	-1.1924041061161466e-05	0.0023811519933940855	-1.7489875057061345e-06
1161000.0	0.0013672661946192476	693.2064424271897	21.580404122079933	0.002395317803091268	6.8826715626494195e-06	0.0024346324312609986	3.931462816973049e-05
1162800.0	0.001367266232319436	706.9858221377441	21.319695210116546	0.002410787066329517	9.949244235670819e-06	0.002372539804285603	-3.8247262043914184e-05
1164600.0	0.001367266259166096	696.5480035784913	20.96577037348981	0.002424483122095021	8.088887091641829e-06	0.0024417637929142894	1.728067081926843e-05
1166400.0	0.0013672662782838558	703.0810790848403	20.884666444370755	0.002425337072331961	-4.734849770355614e-06	0.0024488942598200653	2.3557187488104518e-05
1168200.0	0.001367266291897793	696.8479368798519	20.74411260505283	0.0024214866973553922	-9.466212549797153e-06	0.002487986539232725	6.649984187733286e-05
1170000.0	0.0013672663015924064	695.4237931000182	20.441648848864766	0.0024251219807035623	-1.9435188992815776e-06	0.0024799573022205685	5.483532151700636e-05
1171800.0	0.0013672663084960321	701.2305184114509	20.38043606765593	0.0024347724388484133	4.077073524476463e-06	0.0024871829522864998	5.241051343808641e-05
1173600.0	0.001367266313412169	705.2589173350794	20.381876448185462	0.0024358638314241707	-4.5252364883702835e-06	0.0024339281402551535	-1.935691169017038e-06
1175400.0	0.0013672663169129965	698.7631612456995	20.05285392635824	0.002450167595533571	8.668274966185697e-06	0.0024140782354718504	-3.6089360061720476e-05
1177200.0	0.0013672663194059687	598.8386873750811	19.920265239078674	0.0024513615874496874	-4.436103716198929e-06	0.002585578874570853	0.00013421728712116558
1179000.0	0.0013672663211812379	253.2031609492824	19.81671357512005	0.0024639825313248227	7.4340779520957894e-06	0.002411056528822695	-5.2926002502128016e-05
1180800.0	0.0013672663224454237	4.202636251257782	19.753783770852994	0.0024610646746043817	-5.889870421051332e-06	0.0024233689981360495	-3.769567646833223e-05
1182600.0	0.0013672663233456623	0.0	19.885237453112445	0.0024666196266561564	5.5284850840468725e-06	0.0024898869353324887	2.3267308676332293e-05
1184400.0	0.001367266323986731	0.0	19.825262085053737	0.0024726884906891666	6.110132305369619e-06	0.002494752067415251	2.2063576726084392e-05
1186200.0	0.0013672663244432418	0.41327979722515834	19.92955094171589	0.002472503428688255	-1.4386381498778326e-07	0.0024635231037989464	-8.980324889308782e-06
1188000.0	0.0013672663247683275	0.0	20.073462429526188	0.0024747498045785687	2.281190214920364e-06	0.0024836823410080205	8.932536429451742e-06
1189800.0	0.0013672663249998242	1.5648707590842592	19.749224851591002	0.0024641696903674134	-1.0538166189830968e-05	0.002383731257207187	-8.043843316022618e-05
1191600.0	0.0013672663251646751	0.0	20.052911869802948	0.002473592382579075	9.438362196384986e-06	0.0024949337313173755	2.1341348738300544e-05
1193400.0	0.0013672663252820671	1.3859078967937333	20.005892795695498	0.0024677558037377134	-5.7947101208336685e-06	0.002488314911716928	2.055910797921446e-05
1195200.0	0.001367266325365663	0.0	20.317758715033186	0.0024679680494072744	2.315511763936834e-07	0.0025260909637368897	5.8122914329615306e-05
1197000.0	0.0013672663254251924	4.529438057452515	20.34883175197275	0.002463729592695658	-4.195909246965972e-06	0.002498578868812811	3.484927611715285e-05
1198800.0	0.0013672663254675839	0.0	20.529481674180943	0.0024640409750421163	2.8140339414126614e-07	0.002472815723440166	8.774748398049624e-06
1200600.0	0.0013672663254977711	0.0	20.560052465116843	0.002465919531743107	1.9216644658265766e-06	0.0024752439294414546	9.324397698347525e-06
1202400.0	0.0013672663255192678	2.226994122058702	20.815392060073062	0.002469637301544418	3.7610019421687795e-06	0.002524005142830216	5.4367841285798224e-05
1204200.0	0.0013672663255345759	0.07105944408098575	21.041725698543708	0.0024624879012229888	-7.1411941685730715e-06	0.0023571453816550983	-0.0001053425195678905
1206000.0	0.0013672663255454769	11.383258131994188	21.345077159418192	0.0024673531718794025	4.908763717489102e-06	0.002519471195004043	5.211802312464035e-05
1207800.0	0.0013672663255532395	0.0	21.305584763758514	0.00246356317815431	-3.925201709254064e-06	0.0025107415222493474	4.717834409503723e-05
1209600.0	0.0013672663255587675	0.5492647347737223	21.501276164314227	0.002452556125451857	-1.0961571278867003e-05	0.0025195702539685567	6.701412851669955e-05
1211400.0	0.001367266325562704	355.64824742486184	21.814721945335656	0.0024516717013789717	-8.473352139255038e-07	0.00241556830172919	-3.6103399649781384e-05
1213200.0	0.001367266325565507	697.1084303853635	21.78794183481109	0.0024554490641936727	-6.8807344527817474e-09	0.0024539297897181733	-1.5192744754993116e-06
1215000.0	0.0013672663255675033	695.4472107763006	22.12844874315283	0.0024629676811066346	1.8485139645548434e-06	0.002573884855257204	0.00011091717415056933
1216800.0	0.0013672663255689247	695.6456767617684	22.137668552447654	0.002463783819363055	-4.865106804844084e-06	0.0023516360506100654	-0.00011214776875298971
1218600.0	0.001367266325569937	691.9401941017496	22.27477367510305	0.002463641122307584	-5.826589089505889e-06	0.002434462948691788	-2.917817361579632e-05
1220400.0	0.0013672663255706577	706.7485231365534	22.366338927600527	0.002478799380936495	9.490193808728955e-06	0.0024609040777050432	-1.789530323145171e-05
1222200.0	0.001367266325571171	698.351913290968	22.33032731162452	0.00248278235573943	-1.7806395657941734e-06	0.0024444727321762576	-3.83096235631723e-05
1224000.0	0.0013672663255715365	697.7598643009989	22.468835827106943	0.0024851016118982885	-3.417908604949956e-06	0.002488339599983517	3.237988085228283e-06
1225800.0	0.001367266325571797	689.3795096283492	22.364667753837242	0.0024848602033806146	-5.980903814981787e-06	0.002521378312897312	3.651810951669733e-05
1227600.0	0.0013672663255719824	692.8314571376906	22.376884589711242	0.0024881517604331766	-2.4119253460538107e-06	0.002441776150756906	-4.637560967627021e-05
1229400.0	0.0013672663255721144	707.3269487775955	22.440624102560424	0.0024967733519523716	2.8961643096969247e-06	0.002475881435746304	-2.089191620606767e-05
1231200.0	0.0013672663255722083	701.5155283305029	22.343938270705056	0.002503230122812649	6.511276564341372e-07	0.0025377017013384056	3.447157852575663e-05
1233000.0	0.0013672663255722753	705.8325041496255	22.209227043087	0.0025030756914884156	-5.949962655801994e-06	0.0024826981904798916	-2.0377501008523952e-05
1234800.0	0.001367266325572323	705.1999621991491	21.96573790682931	0.0025081611896772263	-7.27951675850189e-07	0.0024567643516235594	-5.139683805366695e-05
1236600.0	0.0013672663255723568	694.9968985971353	21.839209470398725	0.0025088490822166637	-5.133403418539675e-06	0.0025255550146981633	1.670593248149983e-05
1238400.0	0.0013672663255723811	712.1492386432699	21.79117435690891	0.00252656035220467	1.1932608143487276e-05	0.002540953647120811	1.4393294916140643e-05
1240200.0	0.0013672663255723983	709.7486629780061	21.63655693702842	0.002525903795087613	-6.5467742232169e-06	0.002534279675714115	8.37588062650212e-06
1242000.0	0.0013672663255724106	697.1811677893849	21.230618419944562	0.002538153167398248	6.372097060773226e-06	0.00246101251029475	-7.714065710349836e-05
1243800.0	0.0013672663255724193	682.1589735032006	21.01649997422566	0.002552242611391204	8.244128052798746e-06	0.0025652684824838917	1.302587109268766e-05
1245600.0	0.0013672663255724256	698.2173395502796	20.856011223219976	0.002546101347641989	-1.1947932284281264e-05	0.002379126338729277	-0.00016697500891271213
1247400.0	0.00136726632557243	701.1914813106073	20.582005207638314	0.002553620346438316	1.6589768602432988e-06	0.002503187230719143	-5.0433115719172766e-05
1249200.0	0.001367266325572433	697.1614048261215	20.12552792434279	0.002555761470859319	-3.7414565472120912e-06	0.002505209382628829	-5.055208823049055e-05
1251000.0	0.0013672663255724351	698.8923895165764	20.013570312100207	0.0025532660052549443	-8.351677444218938e-06	0.002502395754190459	-5.087025106448542e-05
1252800.0	0.0013672663255724369	695.8567098183111	19.642739834879134	0.0025626950403926374	3.574726809596158e-06	0.0024817547749497533	-8.094026544288396e-05
1254600.0	0.001367266325572438	704.6081735917693	19.571002395987662	0.002562643810865566	-5.89873280749105e-06	0.002584375429139098	2.173161827353172e-05
1256400.0	0.0013672663255724388	700.3181662018428	19.13884679422537	0.002576138829518181	7.613457855094956e-06	0.002527026825557022	-4.911200396115932e-05
1258200.0	0.0013672663255724395	704.7575703147147	18.86937958011734	0.0025670571184028463	-1.4954137217417407e-05	0.0026311267458519884	6.406962744914185e-05
1260000.0	0.00136726632557244	706.1110167310397	18.595090643586733	0.002576085395502179	3.171107306369556e-06	0.0025583012499892847	-1.778414551289428e-05
1261800.0	0.0013672663255724401	689.1283821795668	18.16537064767029	0.0025869968952651904	5.04503255619994e-06	0.0026305093449607558	4.351244969556552e-05
1263600.0	0.0013672663255724403	595.3134630896978	18.23419841484146	0.002581199828327897	-1.158826116475823e-05	0.0025846429290586506	3.4431007307534964e-06
1265400.0	0.0013672663255724405	246.0459276756657	17.650398389141895	0.0025847754812039787	-1.7813811079230262e-06	0.002516999006225165	-6.77764749788134e-05
1267200.0	0.0013672663255724405	12.856861798443916	17.687961856662962	0.002586725360912083	-1.0645226292509811e-06	0.002598048312467755	1.1322951555672339e-05
1269000.0	0.0013672663255724405	0.7450268345016213	17.491535101396583	0.002589086735572837	2.1855012733379343e-06	0.0026126420255659613	2.3555289993124356e-05
1270800.0	0.0013672663255724405	4.062802981815321	17.23129676175421	0.0025865078820860622	-2.5547330574887903e-06	0.002573057743291907	-1.3450138794155446e-05
1272600.0	0.0013672663255724405	0.0	17.225188887247388	0.0025782960523904595	-8.243997284539835e-06	0.0024915496707837064	-8.674638160675311e-05
1274400.0	0.0013672663255724405	0.7160772624876076	17.038381978263715	0.0025784169438545232	1.567648376147329e-07	0.002615099201188588	3.6682257334064795e-05
1276200.0	0.0013672663255724405	4.891464910581288	16.94770509595489	0.0025780509894049266	-3.4257966501632046e-07	0.0025763452442792096	-1.7057451257172213e-06
1278000.0	0.0013672663255724405	4.30982542530078	17.041921193407845	0.00257627813216736	-1.8193855442572064e-06	0.0025568881267240464	-1.9390005443313632e-05
1279800.0	0.0013672663255724405	3.1169971945817583	16.909313126532403	0.00257968881833764	3.374064235405002e-06	0.0025208536426110165	-5.883517572662336e-05
1281600.0	0.0013672663255724405	0.0650025324756279	17.03811711977319	0.002577919158545805	-1.7867843972657335e-06	0.0025611767343655663	-1.6742424180239023e-05
1283400.0	0.0013672663255724405	0.307843103127255	17.087133710917957	0.0025777952255285844	-8.962066392459111e-08	0.002605968223237746	2.817299770916195e-05
1285200.0	0.0013672663255724405	0.0	17.233849516165236	0.00258075941691331	2.9945387703199355e-06	0.0025553463993685534	-2.5413017544756547e-05
1287000.0	0.0013672663255724405	0.0	17.465546809610018	0.002585470741937606	4.747254234077287e-06	0.0026225527292608446	3.708198732323873e-05
1288800.0	0.0013672663255724405	1.1547197819408184	17.55023844335487	0.0025723746778838438	-1.3059486513744696e-05	0.002540610097649539	-3.1764580234304495e-05
1290600.0	0.0013672663255724405	0.0	17.808678999337342	0.002574944154994873	2.5867257845844554e-06	0.002502514664869061	-7.242949012581208e-05
1292400.0	0.0013672663255724405	3.444191235163924	18.024565098464794	0.002578236490775522	3.3296411974040234e-06	0.0025615552631858196	-1.6681227589702504e-05
1294200.0	0.0013672663255724405	2.3339127513243123	18.492536906380476	0.002584437689627866	6.18144127722165e-06	0.0025533526118159213	-3.1085077811944386e-05
1296000.0	0.0013672663255724405	6.836851273609969	18.67919242649767	0.0025794640989187105	-4.973565678029372e-06	0.0025788634952537376	-6.00603664973162e-07
1297800.0	0.0013672663255724405	354.7912691307628	18.984237539153778	0.002578149488885284	-1.3889099160012747e-06	0.0025566691166873778	-2.14803721979062e-05
1299600.0	0.0013672663255724405	701.1363070456729	19.36510470455799	0.0025823690717730508	2.896816823964414e-07	0.0025827830354897227	4.139637166716889e-07
1301400.0	0.0013672663255724405	703.7399021703096	19.585639554169116	0.0025894709405885146	1.2014374407688746e-06	0.0025495614093674515	-3.99095312210632e-05
1303200.0	0.0013672663255724405	705.0255108114983	20.08939105660616	0.0025915224413183193	-3.8854379734463945e-06	0.0026177387431182146	2.6216301799895267e-05
1305000.0	0.0013672663255724405	697.4628135704601	20.402864939909854	0.0026011393671757084	3.650193257369025e-06	0.0026473491404752185	4.620977329951007e-05
1306800.0	0.0013672663255724405	698.353345008401	20.579485044258053	0.0026074472721114897	3.428181309675799e-07	0.0025792275400361546	-2.821973207533516e-05
1308600.0	0.0013672663255724405	699.515869813033	20.958793184748522	0.0026016670468632427	-1.1767965937005807e-05	0.0027144806601201352	0.00011281361325689255
1310400.0	0.0013672663255724405	697.6223472791783	21.405254700689984	0.002600718458445005	-6.937902674007866e-06	0.0025967653592620914	-3.953099182913792e-06
1312200.0	0.0013672663255724405	705.0784347253174	21.682375684856474	0.0026109844108081564	4.279318922375919e-06	0.002666798193995912	5.581378318775575e-05
1314000.0	0.0013672663255724405	696.8634472916135	22.13009420402143	0.0026217394922687003	4.709943473076938e-06	0.002667824666523718	4.6085174255017666e-05
1315800.0	0.0013672663255724405	706.2582573569991	22.375953784283684	0.002634408261272673	6.6337901491444255e-06	0.0026093399902984756	-2.5068270974197604e-05
1317600.0	0.0013672663255724405	698.1651340055981	22.771624522006853	0.002638937575547292	-1.5752419396923698e-06	0.0026640599388837423	2.5122363336450368e-05
1319400.0	0.0013672663255724405	702.3619832141968	23.204241779556593	0.0026392409874119605	-5.773135079884111e-06	0.002618317435886101	-2.0923551525859795e-05
1321200.0	0.0013672663255724405	700.8320757438145	23.314626450117323	0.0026443783865008016	-9.536144119726868e-07	0.002716888018032536	7.250963153173443e-05
1323000.0	0.0013672663255724405	695.1201009585417	23.518101052409907	0.00264764809662187	-2.8239681703668147e-06	0.002739167789428278	9.151969280640827e-05
1324800.0	0.0013672663255724405	699.900551352546	23.78625113629133	0.002659435638183844	5.7160824770500275e-06	0.002662283360196589	2.8477220127449046e-06
1326600.0	0.0013672663255724405	701.668217657253	23.84522609064602	0.0026687223892426135	3.1740977993526524e-06	0.00261770731187954	-5.101507736307365e-05
1328400.0	0.0013672663255724405	699.6785365644475	24.13365829453719	0.002674709320090248	-1.5241470446954876e-07	0.002700076371184892	2.536705109464373e-05
1330200.0	0.0013672663255724405	693.2864672074686	24.199285582738007	0.002673276182799975	-7.568513950508404e-06	0.0026838490704933367	1.0572887693361793e-05
1332000.0	0.0013672663255724405	708.5071462176309	24.219493504873753	0.002673769488356462	-5.608072262899529e-06	0.002640496791704917	-3.3272696651544824e-05
1333800.0	0.0013672663255724405	700.4384974143087	24.262083799890885	0.0026866323956564638	6.692800098571269e-06	0.002637097639609259	-4.9534756047204975e-05
1335600.0	0.0013672663255724405	696.0284871241824	24.447292828788786	0.0027048559484535713	1.2062889807549468e-05	0.0027260937575101893	2.1237809056618115e-05
1337400.0	0.0013672663255724405	708.1038401173364	24.2998600040089	0.0027169709406607827	5.941168538939077e-06	0.0026611610600927984	-5.580988056798448e-05
1339200.0	0.0013672663255724405	703.0869490486016	24.3551556697539	0.00273039550345712	7.164571499676907e-06	0.0027214567492679746	-8.938754189145282e-06
1341000.0	0.0013672663255724405	693.999150017992	24.086443272678558	0.002750502198497146	1.3842125501721666e-05	0.002822726572944471	7.222437444732505e-05
1342800.0	0.0013672663255724405	694.7775262680007	23.754330975631845	0.0027608370308895894	4.059887635795689e-06	0.0028021233490369483	4.128631814735893e-05
1344600.0	0.0013672663255724405	698.8880264005608	23.715860665416212	0.0027635190588826573	-3.627972404971294e-06	0.0028333671379055492	6.984807902289196e-05
1346400.0	0.0013672663255724405	701.4865348942491	23.387356196851883	0.002765226187050741	-4.628817871328957e-06	0.002767151536175529	1.925349124787957e-06
1348200.0	0.0013672663255724405	703.1139991573197	23.402903944590285	0.0027670238952421052	-4.561084387372403e-06	0.002806238883728236	3.921498848613078e-05
1350000.0	0.0013672663255724405	603.9169665415112	23.19762607061778	0.002775230598783896	1.8367242060717598e-06	0.0027526321493031715	-2.2598449480724473e-05
1351800.0	0.0013672663255724405	251.8639361758691	22.7909384114159	0.0027929358101825476	1.181085785055927e-05	0.0028914487326142544	9.851292243170686e-05
1353600.0	0.0013672663255724405	6.733729893204979	22.55711992587358	0.002803107865042366	6.832408645641639e-06	0.0027756012275363512	-2.7506637506014572e-05
1355400.0	0.0013672663255724405	0.633965798402349	22.370814920322214	0.0028041673688061885	9.944001651895037e-07	0.0028983311571767418	9.416378837055312e-05
1357200.0	0.0013672663255724405	0.0	21.962954437947587	0.002793742972737179	-1.038020243661175e-05	0.0027436750477756516	-5.006792496152756e-05
1359000.0	0.0013672663255724405	0.0	21.67933627463106	0.0027922223252068432	-1.466665979546182e-06	0.002742061615687341	-5.016070951950207e-05
1360800.0	0.0013672663255724405	0.0	21.654941473287934	0.0027840194428041015	-8.149980505258577e-06	0.0028369128691878385	5.289342638373691e-05
1362600.0	0.0013672663255724405	0.0	21.270928130261865	0.0027894850171927164	5.518231759362991e-06	0.0027961019085603845	6.616891367668225e-06
1364400.0	0.0013672663255724405	0.0	20.939286244633855	0.0027933463735057614	3.912731228733218e-06	0.002756849326210659	-3.649704729510238e-05
1366200.0	0.0013672663255724405	1.571018664752254	20.571947569764706	0.0027858229730586066	-7.4731235370080144e-06	0.00281446402333492	2.864105027631326e-05
1368000.0	0.0013672663255724405	0.0	20.585852300481953	0.0027791627660336948	-6.639716464087653e-06	0.002743450460481015	-3.571230555267963e-05
1369800.0	0.0013672663255724405	0.0	20.207766854163967	0.0027727340800747587	-6.379874873170226e-06	0.0026892440724199415	-8.349000765481736e-05
1371600.0	0.0013672663255724405	4.556880979022819	20.256521736775035	0.002771585718075666	-1.1009234579910425e-06	0.002766228074023889	-5.357644051776827e-06
1373400.0	0.0013672663255724405	0.0	19.97145160304131	0.0027719003787131007	2.8062858504507877e-07	0.002730907101461413	-4.0993277251687603e-05
1375200.0	0.0013672663255724405	3.558113252354115	19.642489529580793	0.0027789589797913546	7.105254875770145e-06	0.0027602559973117905	-1.870298247956424e-05
1377000.0	0.0013672663255724405	0.0	19.513799734629455	0.0027711820587394726	-7.795173109874014e-06	0.0027731397883301286	1.957729590656226e-06
1378800.0	0.0013672663255724405	13.80380967863092	19.645022740563835	0.002764548325603854	-6.588547760616096e-06	0.0027342810554349902	-3.026727016886407e-05
1380600.0	0.0013672663255724405	0.0	19.378167491951245	0.0027535866992857484	-1.1159609170959637e-05	0.002781974553140052	2.8387853854303442e-05
1382400.0	0.0013672663255724405	0.0	19.27572270023351	0.002747971990914359	-5.570230018933318e-06	0.002661167202984434	-8.680478792992496e-05
1384200.0	0.0013672663255724405	355.7153295144496	19.297049209953812	0.0027430645290719767	-4.8633882577521915e-06	0.002759058836085702	1.5994307013725453e-05
1386000.0	0.0013672663255724405	697.9064757959677	19.23615078157565	0.002746035732563809	-1.2109205816072904e-06	0.002715469593602854	-3.056613896095539e-05
1387800.0	0.0013672663255724405	707.2746390416283	19.331460294992333	0.0027506416522583466	-1.6272311595643547e-06	0.002756289053880448	5.647401622101697e-06
1389600.0	0.0013672663255724405	701.8579691524326	19.343881025328795	0.0027529024564723783	-4.029372603505576e-06	0.0027364783079018517	-1.6424148570526687e-05
1391400.0	0.0013672663255724405	699.4080104972688	19.50641899663114	0.0027538370648118285	-5.33669249543729e-06	0.0026887709108665463	-6.506615394528227e-05
1393200.0	0.0013672663255724405	698.8749704831481	19.468992178814894	0.0027646098645838545	4.502679425324241e-06	0.0026751603939440044	-8.944947063985024e-05
1395000.0	0.0013672663255724405	706.0379608521513	19.527908451798147	0.002770636963753845	-2.620021184416331e-07	0.002721696503213892	-4.894046053995306e-05
1396800.0	0.0013672663255724405	701.1524360730175	19.70730593297497	0.002778342068382786	1.3675780200597177e-06	0.0027044947029005186	-7.384736548226746e-05
1398600.0	0.0013672663255724405	702.1615436559539	19.847263901075756	0.0027907997173850846	6.1175508781847705e-06	0.0028518562713114094	6.105655392632467e-05
1400400.0	0.0013672663255724405	702.7050093630181	20.02762114320343	0.002799829848677898	2.6524742208060477e-06	0.002756735602228151	-4.309424644974698e-05
1402200.0	0.0013672663255724405	700.6646809261134	20.260585480486995	0.0028000526777816745	-6.184136408522812e-06	0.002775759543361459	-2.4293134420215206e-05
1404000.0	0.0013672663255724405	702.5993611317499	20.42303454926007	0.002800794011238775	-5.665173866259585e-06	0.002772418764544419	-2.8375246694356185e-05
1405800.0	0.0013672663255724405	699.4083828865951	20.656000020215505	0.0028103210675327096	3.104530795136794e-06	0.002709383382203545	-0.00010093768532916452
1407600.0	0.0013672663255724405	699.7509568408672	20.62584266137783	0.00281003046336707	-6.725749351238142e-06	0.0028940552448878023	8.402478152073239e-05
1409400.0	0.0013672663255724405	694.4044253598664	20.913686054028197	0.002826077433062372	9.611685039074377e-06	0.002785558248341123	-4.0519184721249245e-05
1411200.0	0.0013672663255724405	701.488801254592	21.109184094667263	0.002835890861379176	3.3614222369307404e-06	0.0028833262072538294	4.743534587465331e-05
1413000.0	0.0013672663255724405	691.402294966439	21.121530021874136	0.0028468882877924267	4.48621269078988e-06	0.0028489567149923714	2.0684271999445227e-06
1414800.0	0.0013672663255724405	701.4177903530546	21.30873398685181	0.002851849646870555	-1.5254887884764023e-06	0.0027698265790177348	-8.202306785282042e-05
1416600.0	0.0013672663255724405	698.5969199191759	21.280449181279824	0.0028657894109298705	7.390609376936955e-06	0.002850331720362045	-1.5457690567825662e-05
1418400.0	0.0013672663255724405	701.8729255472549	21.655061054542657	0.002878345252781066	5.990536938733044e-06	0.0028268299291163493	-5.151532366471694e-05
1420200.0	0.0013672663255724405	694.7558583295917	21.63255402270341	0.002878283344990036	-6.675469812066303e-06	0.0028177798089849757	-6.050353600506016e-05
1422000.0	0.0013672663255724405	689.4032131598068	21.803390140362986	0.0028796736343138208	-5.18833280711453e-06	0.002904233781238871	2.4560146925050063e-05
1423800.0	0.0013672663255724405	698.2456734651323	21.789277575271953	0.00289685897486825	1.0628333846334096e-05	0.0029249773894490837	2.81184145808339e-05
1425600.0	0.0013672663255724405	694.7704366557145	21.77214158764567	0.0029098831720386076	6.38689652165141e-06	0.0029136209382068894	3.7377661682816047e-06
1427400.0	0.0013672663255724405	691.0972165839476	21.628496178455762	0.002916898728455071	3.6736565082103966e-07	0.002901109609633062	-1.5789118822008525e-05
1429200.0	0.0013672663255724405	703.8399163484728	21.617981575800297	0.002921157321615099	-2.3850758334591733e-06	0.002975248629167112	5.409130755201316e-05
1431000.0	0.0013672663255724405	708.0061911357102	21.446266029189488	0.002919424210919489	-8.44862024287735e-06	0.0028664936813930287	-5.293052952645996e-05
1432800.0	0.0013672663255724405	696.0152428211272	21.570024533588676	0.0029152745669622274	-1.0879399716018272e-05	0.0029220832111154687	6.808644153241338e-06
1434600.0	0.0013672663255724405	699.6211458638927	21.749991305796467	0.002934010594522548	1.2072204785763665e-05	0.002965877521910934	3.186692738838645e-05
1436400.0	0.0013672663255724405	597.6271460604694	21.265371644106214	0.0029418008384650297	1.0662626701811924e-06	0.0028721111701415286	-6.968966832350117e-05
1438200.0	0.0013672663255724405	245.87158203398738	20.980446090503094	0.002938750571778455	-9.242024958728373e-06	0.0028935825239010705	-4.516804787738451e-05
1440000.0	0.0013672663255724405	3.318686069440105	21.16834950900111	0.002939523623271915	-2.66936607929308e-06	0.0029638010880370215	2.4277464765106797e-05
1441800.0	0.0013672663255724405	5.050707302143092	21.11798943463643	0.002939083075616399	-4.497357900564038e-07	0.0029796374926058782	4.055441698947955e-05
1443600.0	0.0013672663255724405	0.0	20.704256911571573	0.002947460046035515	8.334978287223576e-06	0.0029287118421381254	-1.8748203897389648e-05
1445400.0	0.0013672663255724405	0.2238343354745179	20.482038301989178	0.00294144219223102	-5.965660270133727e-06	0.0028906141482804024	-5.082804395061747e-05
1447200.0	0.0011775981077198172	6.42266516966947	20.18950937520843	0.00293751349640659	-3.881671027497687e-06	0.003020729115792817	8.321561938622702e-05
1449000.0	0.0010425335797521595	3.445181016074861	19.800018354544637	0.0029301192781095225	-7.4650506760669945e-06	0.002918907767779285	-1.1211510330237399e-05
1450800.0	0.000946352854685712	4.188487192002442	19.58807915013953	0.0029301994236908538	6.385345939589975e-08	0.0029568867288779326	2.668730518707865e-05
1452600.0	0.0008778616526395114	6.839926537212071	19.45321011920804	0.002933135825816284	2.90554539956581e-06	0.0028959527451479458	-3.7183080668338274e-05
1454400.0	0.0008290884212618876	6.774225861866249	19.187153630098532	0.0029399292420039247	6.712953922238528e-06	0.0028943705431863833	-4.555869881754144e-05
1456200.0	0.0007943565428899678	5.143213151515329	18.98436076574531	0.002942425735921841	2.4163333012369224e-06	0.0029452628642799438	2.837128358102705e-06
1458000.0	0.0007696236445117138	0.7246870739059039	18.844833487414153	0.0029413353705593902	-1.140947662432369e-06	0.0029468514258517496	5.516055292359531e-06
1459800.0	0.0007520111141544845	0.0	18.481210739843913	0.002942230277267819	9.269039743143669e-07	0.0029123808577190304	-2.9849419548788606e-05
1461600.0	0.000739469065065039	0.517388826565927	18.416560296451166	0.0029469966024374536	4.810985895269517e-06	0.0029090513604614334	-3.794524197602e-05
1463400.0	0.0007305377535401456	0.0	18.084044716955074	0.002948051982468894	1.0900456374208293e-06	0.0029024087665807125	-4.564321588818149e-05
1465200.0	0.0007241776823120858	0.0	18.07608296342959	0.0029655329638739085	1.7524515395315287e-05	0.0030096653677245647	4.413240385065599e-05
1467000.0	0.0007196486155660375	0.0	17.834970163328137	0.002961285279975783	-4.203915926067328e-06	0.0030054375863608346	4.4152306385051465e-05
1468800.0	0.00071642342439213	1.787631219186101	17.662645597300124	0.002958665508189065	-2.5767908610069506e-06	0.0029385060448613755	-2.015946332768951e-05
1470600.0	0.0007141267353187517	347.06365291116913	17.62101521577323	0.0029595753030261913	9.181355623553093e-07	0.0029201334749443474	-3.944182808184364e-05
1472400.0	0.0007124912413540994	699.036101063807	17.522371676627966	0.0029583249912735923	-4.516532094748664e-06	0.0029496051753563524	-8.719815917239893e-06
1474200.0	0.0007113265906665427	699.2298164201663	17.53193549999392	0.0029603251878579924	-2.3539260150764524e-06	0.0029548635663486653	-5.461621509327237e-06
1476000.0	0.0007104972319202908	706.7842838710944	17.59769215925924	0.0029596867310623873	-4.991287460543246e-06	0.0029974817918922048	3.77950608298176e-05
1477800.0	0.0007099066377298325	698.2028136298754	17.54750361030009	0.0029574908796946393	-6.564691756008045e-06	0.002922274620184213	-3.5216259510426565e-05
1479600.0	0.0007094860700329468	706.7831669109173	17.587020236785662	0.0029675167051722547	5.684174396759787e-06	0.0029764125455227484	8.895840350493616e-06
1481400.0	0.000709186579806796	686.4375475407601	17.612705780454014	0.0029673299625824767	-4.561038330691322e-06	0.0030416631457951355	7.43331832126587e-05
1483200.0	0.0007089733099902502	706.7392789066452	17.916897707777565	0.0029792546960270548	7.592196558189389e-06	0.003029569937509631	5.0315241482576206e-05
1485000.0	0.0007088214385411079	706.4870305743132	18.059682852672157	0.00297525149037699	-8.416456339417604e-06	0.002973142005353963	-2.109485023026745e-06
1486800.0	0.0007087132894488541	704.5112733669459	18.103206706450823	0.0029792988560462825	-3.69320027611168e-07	0.0029552509825254768	-2.4047873520805712e-05
1488600.0	0.0007086362754595797	689.9404099839811	18.530500625593458	0.0029867479236269355	3.0282741939033655e-06	0.003057946037215426	7.119811358849036e-05
1490400.0	0.0007085814330709813	705.0944349761124	18.579660080132175	0.0029977559090960787	6.580203792649829e-06	0.002905560169682815	-9.219573941326401e-05
1492200.0	0.0007085423792884734	699.7494041216238	19.079537176681388	0.0030110021234850395	8.76770566521142e-06	0.0029142405942446515	-9.676152924038789e-05
1494000.0	0.000708514568721371	687.3533128003767	19.344466390562825	0.0030141382157420874	-1.3779436123705784e-06	0.0028942632721856046	-0.0001198749435564829
1495800.0	0.0007084947645540692	706.4908885391735	19.6356779822975	0.0030140506950859535	-4.591680371660052e-06	0.003025016176864962	1.0965481779008707e-05
1497600.0	0.0007084806618196275	707.2208653927448	19.889800726582852	0.0030213119067833264	2.7015998078369206e-06	0.0029817545012558113	-3.955740552751508e-05
1499400.0	0.000708470619129334	690.4774396406741	20.331207074283668	0.003023298322485102	-2.595606639340595e-06	0.0029727272189165473	-5.057110356855482e-05
1501200.0	0.0007084634676347958	700.8771053765006	20.736150088464615	0.003029745409720375	1.884189746122021e-06	0.0029696245996236395	-6.012081009673546e-05
1503000.0	0.0007084583749880414	706.9429556072209	21.047677034285893	0.003027875689686223	-6.476772688603959e-06	0.0029987603112095846	-2.911537847663814e-05
1504800.0	0.0007084547484662247	706.1508065672857	21.282601177852072	0.00303127760754542	-1.2230455844318938e-06	0.0030573680445463566	2.6090437000936596e-05
1506600.0	0.0007084521659858129	704.1803052557976	21.734982599539034	0.0030336044556005144	-2.3054281107820233e-06	0.0031061284948453085	7.252403924479428e-05
1508400.0	0.000708450326977139	686.7637356005124	22.17368055944553	0.0030440209335201745	5.779779629156994e-06	0.003061400388648313	1.7379455128138492e-05
1510200.0	0.0007084490174017062	703.6477138331791	22.622487792507364	0.0030489952645693015	3.608218678097535e-07	0.0029652859796286063	-8.370928494069518e-05
1512000.0	0.0007084480848406811	698.9094805081303	22.710373464377355	0.003054786955985151	1.1330781427854836e-06	0.003036532044848118	-1.825491113703318e-05
1513800.0	0.0007084474207551739	704.9792876435924	23.12771395925224	0.0030572242120975725	-2.2181823358265193e-06	0.0030551772456666308	-2.0469664309419e-06
1515600.0	0.0007084469478536168	701.2808072921691	23.445807518554407	0.0030588275372936415	-3.0648769546176693e-06	0.0030095111990973886	-4.931633819625289e-05
1517400.0	0.0007084466110959549	699.9005919485556	23.5178753113968	0.0030621672069615293	-1.316883319285972e-06	0.0030302146871072776	-3.195251985425154e-05
1519200.0	0.0007084463712876456	703.2045192470462	24.017590181443445	0.0030659177326300083	-9.061557230823189e-07	0.0029960642866144853	-6.985344601552318e-05
1521000.0	0.0007084462005178853	699.1404331446412	23.94413033353263	0.0030548592208402784	-1.5715456361501355e-05	0.0031094537865479837	5.459456570770548e-05
1522800.0	0.0007084460789111274	599.0446877444086	24.31163572142119	0.0030600267148225262	5.334859548784723e-07	0.0030165071331348433	-4.351958168768287e-05
1524600.0	0.0007084459923138073	246.3899541482246	24.40835980478438	0.0030498409605007933	-1.456321954606959e-05	0.0030937507336884517	4.3909773187658405e-05
1526400.0	0.0007084459306470384	0.0	24.496038696502502	0.0030552431010662344	2.588723003968559e-06	0.003021103983145181	-3.413911792105346e-05
1528200.0	0.0007084458867335503	2.839267368856357	24.822337684761646	0.003052652054630793	-2.5206813694561077e-06	0.0030924566899307214	3.9804635299928435e-05
1530000.0	0.000708445855462341	0.0	24.578588006861235	0.0030599540194507636	7.3182644993411586e-06	0.0030365508193262265	-2.3403200124537265e-05
1531800.0	0.0007084458331938177	0.0	24.581705798911027	0.003065034851885073	5.151710388456093e-06	0.0029677814152418874	-9.725343664318558e-05
1533600.0	0.000708445817336192	1.4348697922696667	24.715181706454974	0.003071646006325087	6.682165426102071e-06	0.0030683193986529925	-3.3266076720944805e-06
1535400.0	0.0007084458060438272	0.0	24.59128703391599	0.003078389941866383	6.787380549954081e-06	0.003031127308962509	-4.726263290387386e-05
1537200.0	0.0007084457980024276	0.0	24.541886499367006	0.003079092179235546	7.736051474868892e-07	0.0030844773866251325	5.385207389586539e-06
1539000.0	0.0007084457922760711	0.0	24.290839672432966	0.003068136881098861	-1.0884158088648905e-05	0.003103271500339799	3.513461924093824e-05
1540800.0	0.0007084457881982785	2.2728174114982784	24.1450110577148	0.0030713755842947136	3.3083672975483833e-06	0.0030897836690473865	1.8408084752672878e-05
1542600.0	0.000708445785294444	3.7201913532458057	24.10839361098356	0.0030749200675647113	3.5686715749475184e-06	0.003113293871190713	3.837380362600165e-05
1544400.0	0.000708445783226596	0.0	23.61296032325061	0.0030693816038830455	-5.54271861715776e-06	0.003124734815686302	5.5353211803256733e-05
1546200.0	0.0007084457817540619	3.1831574220640753	23.440539875669625	0.0030631013762849706	-6.213734084851972e-06	0.0030605659152916965	-2.5354609932741867e-06
1548000.0	0.0007084457807054565	0.0	23.263940220379066	0.0030625944135997895	-5.038912128370377e-07	0.0031126678448764964	5.007343127670694e-05
1549800.0	0.0007084457799587347	0.0	22.880047917883058	0.0030677252126192645	5.195559709830612e-06	0.003026702320141481	-4.1022892477783436e-05
1551600.0	0.0007084457794269871	0.0	22.543763739956876	0.003072285878852123	4.623832073700831e-06	0.0030315463983536005	-4.0739480498522404e-05
1553400.0	0.0007084457790483246	4.009286660200832	22.352923236540448	0.003076800093886007	4.576017302631313e-06	0.0030055419340828935	-7.125815980311323e-05
1555200.0	0.0007084457787786754	1.3700289254278575	22.107720373592173	0.0030815452950118836	4.727408410365955e-06	0.0030405007380366	-4.104455697528356e-05
1557000.0	0.0007084457785866557	350.2515326137766	21.63955051921917	0.003080950258135525	-5.620803716301881e-07	0.0031367085968399756	5.575833870445067e-05
1558800.0	0.0007084457784499167	701.2174786940395	21.316357254729176	0.0030896570965997894	5.219613914688155e-06	0.0030979625537966835	8.305457196894228e-06
1560600.0	0.0007084457783525435	704.6404888830809	20.95172969310013	0.003095556313457307	1.193979082751596e-06	0.003151612057454763	5.605574399745589e-05
1562400.0	0.0007084457782832031	699.5145021629834	20.67740320880707	0.003104496092234351	4.225062734886815e-06	0.003079512325986952	-2.4983766247399025e-05
1564200.0	0.0007084457782338252	700.2715944322712	20.51646894474407	0.0031094290013295766	2.2386704797296948e-07	0.003016492632774893	-9.293636855468356e-05
1566000.0	0.0007084457781986627	705.690853700689	20.131135403409832	0.0031180259318464108	3.883604918642928e-06	0.003082516584374325	-3.5509347472085605e-05
1567800.0	0.0007084457781736231	698.3420668786842	19.774256787215243	0.003128209201501367	5.457909237352955e-06	0.003174011767657283	4.580256615591556e-05
1569600.0	0.0007084457781557922	703.0907029764035	19.632265637013823	0.0031314768058021527	-1.441367197634694e-06	0.0031638472497308927	3.2370443928740146e-05
1571400.0	0.0007084457781430947	697.4814775966342	19.48442552022927	0.003133702006970146	-2.493057098338146e-06	0.0031392036614725214	5.5016545023752785e-06
1573200.0	0.0007084457781340527	697.9206632929411	19.120540411369618	0.0031452372061058606	6.833452524446489e-06	0.0031392654124086745	-5.971793697185953e-06
1575000.0	0.0007084457781276138	699.4797512160018	18.867242261231937	0.003151806395958877	1.8686889349482708e-06	0.003095986156961375	-5.58202389975016e-05
1576800.0	0.0007084457781230286	702.5763642649338	19.069956422267055	0.0031571989276949802	6.935879823823218e-07	0.0030927886473458544	-6.441028034912597e-05
1578600.0	0.0007084457781197634	705.9709098127554	18.592261785369047	0.003160161603094318	-1.762428519348451e-06	0.0030600141520607097	-0.00010014745103360814
1580400.0	0.0007084457781174383	700.4827263176938	18.602610697333187	0.0031594772504090454	-5.392603347164392e-06	0.003244057358677916	8.458010826887067e-05
1582200.0	0.0007084457781157825	692.5008154433823	18.599578930371862	0.003165756499057039	1.5835689210293209e-06	0.003214013178585658	4.825667952861898e-05
1584000.0	0.0007084457781146034	703.1572314676697	18.516338031666635	0.00316770598076068	-2.7366344108434257e-06	0.0031077491190432665	-5.995686171741352e-05
1585800.0	0.0007084457781137638	712.2692108707286	18.53218655360614	0.0031791676940733926	6.754156896101496e-06	0.0032287075984910028	4.953990441761038e-05
1587600.0	0.0007084457781131658	700.5433441553367	18.621484332185016	0.0031780097984100636	-5.9027635061449324e-06	0.003113470355102534	-6.453944330752963e-05
1589400.0	0.0007084457781127401	691.4561618041021	18.375559088494082	0.0031821786069754308	-5.540481779511139e-07	0.003203161619216034	2.0983012240603275e-05
1591200.0	0.0007084457781124368	700.8482644473543	18.564219286261242	0.0031830492006737314	-3.821157521571643e-06	0.0030443223574020115	-0.00013872684327171972
1593000.0	0.000708445778112221	699.9849369840808	18.794878415627526	0.0031830124541885932	-4.763620044629003e-06	0.0031709627944958335	-1.204965969275981e-05
1594800.0	0.0007084457781120672	699.564455783188	18.87076864489413	0.003185819750351991	-1.932079063247018e-06	0.0032487639190164675	6.294416866447648e-05
1596600.0	0.0007084457781119577	704.7270494998857	19.063631088979722	0.003190622004177294	5.535860486596365e-08	0.0032027688718985793	1.2146867721285357e-05
1598400.0	0.0007084457781118798	706.8913739316786	19.229058779475807	0.003195719700867012	3.2113678739427146e-07	0.0031962369016588	5.172007917880981e-07
1600200.0	0.0007084457781118243	703.4179287260055	19.163563025744562	0.003206850653733595	6.333221841896516e-06	0.003143665239034645	-6.318541469895009e-05
1602000.0	0.0007084457781117847	699.3347095766446	19.68164497134183	0.0032244716537245654	1.2819124471740612e-05	0.003255169574138106	3.069792041354068e-05
1603800.0	0.0007084457781117565	705.6283939218481	19.690744463220614	0.003223709740029682	-5.604886278647065e-06	0.003213669990186251	-1.003974984343122e-05
1605600.0	0.0007084457781117364	692.5308517939288	19.84431156309123	0.003236092685640864	7.525881197631833e-06	0.0033241421649021314	8.80494792612676e-05
1607400.0	0.0007084457781117221	696.41971939633	20.142808879222038	0.003234879163956219	-6.063727024736435e-06	0.0032518318865128676	1.695272255664894e-05
1609200.0	0.0007084457781117119	596.1429352508598	20.321460685499005	0.0032349945845397475	-4.754213368825863e-06	0.0032129143233686963	-2.208026117105105e-05
1611000.0	0.0007084457781117047	249.01132090420873	20.61375582697081	0.003247489043272808	7.884910868086712e-06	0.003219804656171325	-2.76843871014832e-05
1612800.0	0.0007084457781116996	2.533673312434188	20.696207166571444	0.0032467768804616834	-3.732767023540285e-06	0.0032997842657218166	5.300738526013299e-05
1614600.0	0.0007084457781116959	0.0	20.948526478392225	0.0032521813595627284	5.409307539448587e-06	0.003346335472216215	9.415411265348668e-05
1616400.0	0.0007084457781116933	0.0	20.888716934210272	0.003252325139016922	2.0235235057276409e-07	0.00331694179972533	6.461666070840828e-05
1618200.0	0.0007084457781116914	4.874251423480651	21.130251062956493	0.0032524586052165606	1.9179935562076744e-07	0.003369146431901839	0.00011668782668527822
1620000.0	0.0007084457781116901	0.0	21.119677725415144	0.0032499080502301214	-2.592009625505636e-06	0.0032435093184536956	-6.398731776425774e-06
1621800.0	0.0007084457781116892	0.5106446043551682	21.335699557036325	0.003259269608261013	9.42078849347827e-06	0.003328468632819614	6.919902455860088e-05
1623600.0	0.0007084457781116885	2.7553387273795393	21.38742325591331	0.0032678272583060567	8.607241252302016e-06	0.0031437279415200414	-0.00012409931678601527
1625400.0	0.0007084457781116881	0.19438803961473433	21.432966937793722	0.0032771423849059047	9.31824645775589e-06	0.003304257323371192	2.711493846528707e-05
1627200.0	0.0007084457781116878	0.21635847372145128	21.45974908008574	0.0032814015556031327	4.316108695745013e-06	0.0032923188772730275	1.0917321669894872e-05
1629000.0	0.0007084457781116875	5.152367102179149	21.54970647560993	0.0032841713330725927	2.8264396856607166e-06	0.0033483283483374967	6.415701526490404e-05
1630800.0	0.0007084457781116873	0.7568473728518821	21.292228929218542	0.003285703954857935	1.4868676770871587e-06	0.0032965492770445533	1.084532218661814e-05
1632600.0	0.0007084457781116872	4.313984928952445	21.315559485719223	0.0032888961691843683	3.236840242160232e-06	0.0033097974781049616	2.090130892059351e-05
1634400.0	0.0007084457781116871	2.7233372215919487	21.330345061741056	0.0032957619616709676	6.8362860890137125e-06	0.003389113817111529	9.335185544056137e-05
1636200.0	0.000708445778111687	10.08443772093458	21.122667379976008	0.003298839767102691	3.081410564120281e-06	0.003223054250182629	-7.578551692006214e-05
1638000.0	0.000708445778111687	2.0470670893456515	21.129870334520557	0.0032963810603904263	-2.606884275297884e-06	0.0033071082276382746	1.072716724784821e-05
1639800.0	0.000708445778111687	3.189866350753865	20.98515087794382	0.003296798313555856	4.3418106594478297e-07	0.003302164109288954	5.365795733098049e-06
1641600.0	0.000708445778111687	5.508283569981836	20.69705760693992	0.0033011350608989935	4.329174176743145e-06	0.003426365894912572	0.00012523083401357846
1643400.0	0.000708445778111687	350.31808879975085	20.52378528992634	0.003305722622477584	4.530715463835353e-06	0.003354588387530157	4.886576505257342e-05
1645200.0	0.000708445778111687	696.8107345163528	20.22536769554267	0.0033142462980795062	4.809085913262055e-06	0.003244983443604141	-6.926285447536511e-05
1647000.0	0.000708445778111687	697.6292720943827	20.174024899244937	0.003318454488354072	-7.77188446334605e-07	0.0032925204592472858	-2.5934029106785907e-05
1648800.0	0.000708445778111687	697.6774653724875	20.098477805780497	0.0033096572366330154	-1.3788669522778472e-05	0.003335334687883979	2.56774512509637e-05
1650600.0	0.000708445778111687	695.2483451590164	19.909277356135636	0.0032991513051823605	-1.5482229935790716e-05	0.0032334825618585985	-6.566874332376216e-05
1652400.0	0.000708445778111687	701.5890258460095	19.709275011768632	0.0033018024111602386	-2.296901906549126e-06	0.0032648708014781486	-3.693160968209019e-05
1654200.0	0.000708445778111687	696.8524172597546	19.408746691026813	0.0033075459710293995	7.852447196917533e-07	0.0033429272875205246	3.53813164911252e-05
1656000.0	0.000708445778111687	700.9742641060093	19.287418491594718	0.0033151910033971544	2.704657521904611e-06	0.003303326944342638	-1.1864059054516304e-05
1657800.0	0.000708445778111687	699.2066277814469	19.140142033677442	0.003315934585019847	-4.21100497793065e-06	0.0032455824743427256	-7.035211067712126e-05
1659600.0	0.000708445778111687	699.7918925335374	18.796371065411115	0.003322167227819332	1.2893745230293214e-06	0.0032506162954153623	-7.155093240396978e-05
1661400.0	0.000708445778111687	702.7802832391443	18.77286780335914	0.003328388831798375	1.288845137262097e-06	0.003306630648666965	-2.1758183131409963e-05
1663200.0	0.000708445778111687	697.2905043780572	18.68100477981304	0.0033367301163650344	3.3943018773172157e-06	0.003307731436407993	-2.8998679957041212e-05
1665000.0	0.000708445778111687	703.1944552296839	18.441224488957914	0.003333050425659939	-8.619256404265407e-06	0.003386476469829286	5.342604416934722e-05
1666800.0	0.000708445778111687	707.8365393331948	18.494021405789987	0.0033347565072491376	-3.2260474871606543e-06	0.003286942634370881	-4.781387287825664e-05
1668600.0	0.000708445778111687	701.7155454147588	18.263261681962742	0.0033407453656893672	1.0398281957147648e-06	0.003372069885764895	3.132452007552791e-05
1670400.0	0.000708445778111687	696.0895215736376	18.172777318657356	0.0033555661954322857	9.89439772320292e-06	0.0032778744861475346	-7.769170928475113e-05
1672200.0	0.000708445778111687	696.924909943301	18.291350576207673	0.0033584750506948785	-2.0179342114779734e-06	0.003347449396461995	-1.1025654232883533e-05
1674000.0	0.000708445778111687	698.7586854960745	18.44516751469005	0.003360869101850851	-2.547561476881161e-06	0.0033912319273338336	3.036282548298277e-05
1675800.0	0.000708445778111687	697.0255485146522	18.28664925877914	0.0033680436523493206	2.214193988701534e-06	0.003287470280807393	-8.057337154192737e-05
1677600.0	0.000708445778111687	695.0440984519497	18.408417651989794	0.0033778378030049363	4.839492572464411e-06	0.0033698570117425258	-7.980791262410589e-06
1679400.0	0.000708445778111687	700.7720363848084	18.39144716148687	0.0033840610520312424	1.2510289269794537e-06	0.003387295773986061	3.2347219548185425e-06
1681200.0	0.000708445778111687	698.894013341371	18.445774871870142	0.003405122195961628	1.606786365701927e-05	0.0034106406387974736	5.518442835845759e-06
1683000.0	0.000708445778111687	700.9486044177903	18.74365873226666	0.00340640797197126	-3.735919190768229e-06	0.0033069560066137094	-9.945196535755077e-05
1684800.0	0.000708445778111687	705.9319370610765	18.944910547284422	0.0034114054451713847	-5.140972806459658e-08	0.0033958775406374556	-1.5527904533929094e-05
1686600.0	0.000708445778111687	698.8182358303782	19.088948673588135	0.003418936018356847	2.4498267805070233e-06	0.003375257591662319	-4.367842669452791e-05
1688400.0	0.000708445778111687	694.0728999765985	19.425073379544244	0.0034238584768909916	-1.6014729096311254e-07	0.003467802593594774	4.3944116703782256e-05
1690200.0	0.000708445778111687	698.0055375387323	19.55653490296026	0.003422391392549712	-6.563485381273413e-06	0.0034432963228215735	2.0904930271861763e-05
1692000.0	0.000708445778111687	703.8521260855832	19.811931246011646	0.0034341530639195412	6.650739938656941e-06	0.0034583062318826073	2.4153167963066182e-05
1693800.0	0.000708445778111687	703.3838513535848	20.305813053520946	0.0034284424270580875	-1.0864785603357806e-05	0.0033953836453166743	-3.305878174141326e-05
1695600.0	0.000708445778111687	601.7592723819363	20.61824331040489	0.003422831977382681	-1.0775619308020117e-05	0.0034557119014679057	3.287992408522457e-05
1697400.0	0.000708445778111687	246.04254052805788	20.77130939185456	0.0034329105504682603	5.193350692543451e-06	0.0034985556831642495	6.564513269598919e-05
1699200.0	0.000708445778111687	3.759513090163492	21.337288747400713	0.0034388121425653483	2.741804187200818e-06	0.0033378611813133043	-0.00010095096125204412
1701000.0	0.000708445778111687	4.88449539018533	21.471394246991505	0.0034421907451609004	3.36009088444756e-06	0.0034401103222743475	-2.0804228865530353e-06
1702800.0	0.000708445778111687	0.0	21.84365268257145	0.0034400157639788206	-2.2171850775381587e-06	0.003409159005223701	-3.085675875511948e-05
1704600.0	0.000708445778111687	0.0	22.15842963054005	0.003438997391971945	-9.524503606162328e-07	0.003559034640444911	0.00012003724847296593
1706400.0	0.000708445778111687	10.10200981841056	22.543926626442452	0.003432749099359689	-6.180936800781568e-06	0.003550329202028412	0.00011758010266872264
1708200.0	0.000708445778111687	0.0	22.8326153110893	0.0034305641800227316	-2.3324689512346906e-06	0.003463417183460682	3.285300343795038e-05
1710000.0	0.000708445778111687	0.0	23.13088322037363	0.0034236460325898803	-6.847742428536325e-06	0.0033775485562366273	-4.609747635325304e-05
1711800.0	0.000708445778111687	6.914522172323993	23.284997691793603	0.0034249521503204807	1.3778484983392167e-06	0.003424195646852432	-7.565034680485029e-07
1713600.0	0.000708445778111687	5.683023858522801	23.478959314720093	0.003422223494198656	-2.8053426589241024e-06	0.0034094164644968843	-1.2807029701771327e-05
1715400.0	0.000708445778111687	0.0	23.998850714772647	0.003417208299471256	-5.0646997029967544e-06	0.0034527840989846932	3.557579951343696e-05
1717200.0	0.000708445778111687	0.0	24.0400882124077	0.003402942849464851	-1.418941455234369e-05	0.003425661034839784	2.271818537493297e-05
1719000.0	0.000708445778111687	0.0	24.270421672124396	0.0034102298247361273	7.362910044736757e-06	0.003444334636116122	3.410481137999466e-05
1720800.0	0.000708445778111687	0.44476136304851044	24.457231332460324	0.0034237380514600914	1.3585548767626678e-05	0.0034856561930855967	6.191814162550555e-05
1722600.0	0.000708445778111687	5.829568576857003	24.703405456724898	0.0034305260350962997	6.856857832665359e-06	0.0034517096950337778	2.1183659937478156e-05
1724400.0	0.000708445778111687	0.0	24.63788752784213	0.003414066144917164	-1.6506080139513807e-05	0.003355020972338624	-5.904517257854027e-05
1726200.0	0.000708445778111687	4.385509893931464	24.62777441357388	0.0034056891292240953	-8.297609701900687e-06	0.0033900533392232264	-1.563579000086882e-05
1728000.0	0.000708445778111687	2.3186192869521602	24.624025219313683	0.0033996629135122696	-6.041839630811489e-06	0.003421362404762605	2.1699491250335207e-05
1729800.0	0.000708445778111687	352.8890844544057	24.64517555915158	0.003403536991933659	3.9027597644261815e-06	0.003439671163993957	3.6134172060298047e-05
1731600.0	0.000708445778111687	697.5784540970682	24.49411386160166	0.003407269963560216	-7.548829690558521e-08	0.003429401173021883	2.2131209461667268e-05
1733400.0	0.000708445778111687	698.2268790853325	24.488302265806873	0.003417079880476034	4.700917929552617e-06	0.003380113241008198	-3.69666394678362e-05
1735200.0	0.000708445778111687	690.766137827643	24.345829219873185	0.003411857456041595	-1.0347028716448716e-05	0.0034485301001986493	3.667264415705423e-05
1737000.0	0.000708445778111687	697.1666529374495	24.347476230629788	0.0034171194014942755	1.579670036558929e-07	0.0034165521420055113	-5.67259488764017e-07
1738800.0	0.000708445778111687	705.8174272901563	23.975734927797113	0.003414275541580341	-7.97147794634392e-06	0.003465571440866305	5.12958992859639e-05
1740600.0	0.000708445778111687	695.3533390294887	23.563057840279765	0.0034100404173047234	-9.393746738336713e-06	0.0033427336155069263	-6.730680179779714e-05
1742400.0	0.000708445778111687	696.0984917307155	23.767401679047538	0.0034166321988277366	1.4540836701883463e-06	0.0034360037924069495	1.9371593579213008e-05
1744200.0	0.000708445778111687	703.2009491185356	23.316203152028546	0.003413659378821399	-8.11637122682576e-06	0.0033588200869489318	-5.483929187246736e-05
1746000.0	0.000708445778111687	702.0138414599654	23.128208631589672	0.003427076384752694	8.248793487378993e-06	0.0033999644988513024	-2.7111885901391486e-05
1747800.0	0.000708445778111687	703.4493162489815	22.48596908967158	0.0034369835380702297	4.719624651696463e-06	0.0034711430835884954	3.415954551826564e-05
1749600.0	0.000708445778111687	694.183897299548	22.246996436727787	0.003447134557757504	4.93916461615732e-06	0.0033554149924434748	-9.171956531402916e-05
1751400.0	0.000708445778111687	712.8202897465018	21.993471493603206	0.0034532691660149996	9.31799048894637e-07	0.003478370129564843	2.510096354984325e-05
1753200.0	0.000708445778111687	693.9212331291637	21.62962238444988	0.0034626149073312008	4.0871139007446794e-06	0.0034723986104927495	9.783703161548916e-06
1755000.0	0.000708445778111687	700.7712365686704	21.253510263966877	0.003470297895545673	2.4625785191670146e-06	0.0035244460340966284	5.414813855095558e-05
1756800.0	0.000708445778111687	699.2067225206571	20.65036201325754	0.0034702685393137884	-5.272721329992648e-06	0.0034164974004715553	-5.377113884223326e-05
1758600.0	0.000708445778111687	694.0667924131748	20.351015150598496	0.003480882076162067	5.3888383248998155e-06	0.003487465547893836	6.5834717317693725e-06
1760400.0	0.000708445778111687	698.1489528859338	20.334051137283204	0.0034939843749377435	7.885770063106509e-06	0.0034851666081168096	-8.817766820934138e-06
1762200.0	0.000708445778111687	700.1165380044293	20.023524828660715	0.003500003974046464	7.748217188710346e-07	0.0035685489334619526	6.85449594154885e-05
1764000.0	0.000708445778111687	696.7501339406826	19.530052297995475	0.0035047821091043776	-4.679603795103348e-07	0.003555374463286348	5.0592354181970746e-05
1765800.0	0.000708445778111687	704.6861181076742	19.38468952783006	0.0035162015428097364	6.198449907591093e-06	0.0035606601289864563	4.445858617671982e-05
1767600.0	0.000708445778111687	699.1918712726876	18.869381363306097	0.003522558126080539	1.1073861152722691e-06	0.0035517302750054424	2.9172148924903342e-05
1769400.0	0.000708445778111687	693.2936266449086	18.64208983762437	0.0035227654154995672	-5.005878444243431e-06	0.003419775166129151	-0.00010299024937041612
1771200.0	0.000708445778111687	692.8693723366536	18.387234521978623	0.003527027768848366	-9.209281918138041e-07	0.0034938788298439047	-3.314893900446101e-05
1773000.0	0.000708445778111687	703.0308254530573	18.216494560253135	0.003522680844151017	-9.51660995293178e-06	0.003489576854734319	-3.310398941669846e-05
1774800.0	0.000708445778111687	692.5661460864983	18.20750478087935	0.003530347627540148	2.490923906092261e-06	0.00356851067363389	3.816304609374209e-05
1776600.0	0.000708445778111687	701.5821303652455	17.91372528194439	0.0035319606248886723	-3.546700424308253e-06	0.0035985009869903928	6.654036210172055e-05
1778400.0	0.000708445778111687	702.2232759283348	18.120497102811974	0.0035337906884389046	-3.3300727166981227e-06	0.0035348847544674706	1.0940660285659155e-06
1780200.0	0.000708445778111687	695.0232231803799	17.871389856503548	0.0035459628206756383	6.990742438920808e-06	0.0035768248433934572	3.08620227178191e-05
1782000.0	0.000708445778111687	603.6197645627428	17.895051840080466	0.003555642995980862	4.520768709949972e-06	0.0035987247291294692	4.308173314860732e-05
1783800.0	0.000708445778111687	240.57710602506023	17.82882482888991	0.003559094679567064	-1.4739916557564213e-06	0.003511472918027544	-4.762176153952001e-05
1785600.0	0.000708445778111687	1.4822946699927932	17.92577152733966	0.0035683158589213215	6.0534123323431625e-06	0.00357544105005013	7.125191128808279e-06
1787400.0	0.000708445778111687	0.0	17.772227848380755	0.003569218756013352	9.212918299244477e-07	0.0035470258384908853	-2.2192917522466834e-05
1789200.0	0.000708445778111687	0.0	18.087099181817646	0.003574264892980622	5.097716804704228e-06	0.0035827148759961795	8.44998301555768e-06
1791000.0	0.000708445778111687	0.0	18.066757414098003	0.003570625538509051	-3.5865619966585722e-06	0.0035106566827385545	-5.996885577049669e-05
1792800.0	0.000708445778111687	0.0	18.308598649025914	0.003577661029435176	7.088155339521439e-06	0.0035516357840366464	-2.6025245398529424e-05
1794600.0	0.000708445778111687	8.09401012510299	18.20106231141987	0.003571458532324315	-6.148836920022767e-06	0.0034831793922024392	-8.827914012187574e-05
1796400.0	0.000708445778111687	6.075775044358769	18.540099204588582	0.00356953075509824	-2.0554624324893146e-06	0.0035630154255307843	-6.515329567455601e-06
1798200.0	0.000708445778111687	3.7104229426189934	18.73038650723656	0.0035786020105071513	8.989171721490887e-06	0.003659733887408922	8.113187690177086e-05
1800000.0	0.000708445778111687	4.699240517648438	18.861510602600895	0.0035769502315326864	-1.6806271450798281e-06	0.003550179137666019	-2.677109386666744e-05
1801800.0	0.000708445778111687	4.230067723356344	19.172885558551144	0.0035813074386311524	4.3067609707428755e-06	0.0035792205820123282	-2.0868566188239363e-06
1803600.0	0.000708445778111687	0.0	19.52097025733051	0.0035823338857693646	9.876470718489325e-07	0.003573962675685185	-8.371210084179657e-06
1805400.0	0.000708445778111687	0.23801775907175662	19.526810078003724	0.003590965550300264	8.69010514157566e-06	0.003497104344959999	-9.386120534026479e-05
1807200.0	0.000708445778111687	0.0	19.922688836786207	0.0035822600549241784	-8.65235725114926e-06	0.0035428293200360467	-3.9430734888131516e-05
1809000.0	0.000708445778111687	0.0	19.941227389928343	0.003591050933506901	8.850968084440126e-06	0.0035946391050426536	3.5881715357525977e-06
1810800.0	0.000708445778111687	5.917071247695933	20.486581353526226	0.003595011889026036	4.02126993379986e-06	0.0035820195181758795	-1.299237085015628e-05
1812600.0	0.000708445778111687	0.0	20.566906714721362	0.003592583187652473	-2.4999287272695446e-06	0.0035201800162203167	-7.240317143215625e-05
				0.003602020440367423	9.500267289177198e-06
