# Supplementary material for: Dynamic, adaptive and modular Digital Twin framework for resource-efficient Controlled Environment Agriculture
Source: Front Plant Sci. 2026 Jul 1;17:1864757. doi: 10.3389/fpls.2026.1864757 (PMC13368678; doi:10.3389/fpls.2026.1864757)
Supplement: Supplementary file 1 [file DataSheet1.zip › dt_code-main/estimation/data/synthetic_data_1.csv]

ts	C	I	T	lettuce.B	lettuce.B_w	B	B_v
0.0	0.001410903209241919	0.0	21.958977793744648	0.001	0.0	0.0010195076970006727	1.9507697000672657e-05
1800.0	0.0014109032092419187	448.4088123612869	22.077523732078834	0.001004484839792056	4.504156770773919e-06	0.0009698882736751239	-3.459656611693205e-05
3600.0	0.0014109032092419187	896.0942181093444	22.03875390620703	0.001013467921123243	7.1035229031082385e-06	0.0010214483334932847	7.980412370041575e-06
5400.0	0.0014109032092419187	898.7009992961624	22.22820446569384	0.0010222118847447068	5.97536049353547e-06	0.001161514381635373	0.00013930249689066626
7200.0	0.0014109032092419187	907.9926905604817	22.374475626218686	0.0010356042198826124	1.0596301824313726e-05	0.0010596301537880235	2.402593390541122e-05
9000.0	0.0014109032092419187	904.0106422930905	22.443175376964028	0.0010476795117842308	9.229982634315316e-06	0.00107785341386763	3.0173902083399187e-05
10800.0	0.0014109032092419187	904.3111175594349	22.92353613081506	0.0010644775140180582	1.392602397637083e-05	0.0010625138486704796	-1.9636653475787646e-06
12600.0	0.0014109032092419187	892.9188647210368	23.281583749228705	0.0010619458956659695	-5.447674281135698e-06	0.0011032436034469726	4.12977077810032e-05
14400.0	0.0014109032092419187	894.2442313172356	23.24261800474004	0.0010694059888587974	4.570033117770011e-06	0.0010147293745358138	-5.467661432298363e-05
16200.0	0.0014109032092419187	885.8046067025729	23.68419039671774	0.0010655666264551033	-6.751589338845958e-06	0.0010922938071279127	2.672718067280952e-05
18000.0	0.0014109032092419187	895.9530958945862	23.759221646934407	0.0010664038944581988	-2.0478590772590896e-06	0.0010734691506634393	7.065256205240525e-06
19800.0	0.0014109032092419187	904.7835159319283	24.10382753248299	0.0010732809193839835	3.975375299279516e-06	0.0011601280665349486	8.684714715096514e-05
21600.0	0.0014109032092419187	902.5847325787419	24.474520322966995	0.00107120269790649	-5.006572401105886e-06	0.001136319735149178	6.511703724268807e-05
23400.0	0.0014109032092419187	898.8924336852393	24.48574711368778	0.0010676836601985278	-6.432348371058239e-06	0.0011317002753921143	6.401661519358643e-05
25200.0	0.0014109032092419187	899.8884985814097	24.726680221384974	0.0010750149084720142	4.432939700702193e-06	0.001067882198567554	-7.13270990446021e-06
27000.0	0.0014109032092419187	896.555572287123	24.71062330755866	0.0010752628346724852	-2.6665997575375016e-06	0.0010514429466424095	-2.3819888030075757e-05
28800.0	0.0014109032092419187	901.0237944120089	24.955883309361912	0.0010785036709804582	3.302553436862605e-07	0.0011574581437840186	7.895447280356039e-05
30600.0	0.0014109032092419187	903.8293913974031	24.92945753213419	0.0010827756811362295	1.3515507209705906e-06	0.001049915095725675	-3.2860585410554505e-05
32400.0	0.0014109032092419187	891.9205660629476	25.225123923758574	0.0010779312086486243	-7.781003083007838e-06	0.001073210295541822	-4.720913106802382e-06
34200.0	0.0014109032092419187	901.4982384391867	25.290688627702615	0.0010762357635051036	-4.594471912237538e-06	0.0011148514927271389	3.86157292220353e-05
36000.0	0.0014109032092419187	904.6621743547734	25.173512200700454	0.0010783296101519906	-8.131576138732253e-07	0.0010934737739879557	1.5144163835965119e-05
37800.0	0.0014109032092419187	897.9244985551832	25.175655362687902	0.0010814520971492727	2.0233861752825076e-07	0.0010937223002095633	1.2270203060290578e-05
39600.0	0.0014109032092419187	903.503503060603	25.030288221031405	0.0010867612264681146	2.3906882730720045e-06	0.0010806450573614772	-6.116169106637259e-06
41400.0	0.0014109032092419187	914.0732722223628	25.01900107055742	0.001093925379370865	4.219878368745551e-06	0.0012210063717068046	0.0001270809923359396
43200.0	0.0014109032092419187	899.4782860350656	24.808834367342435	0.001106782766248088	9.878210376449987e-06	0.001118182324433541	1.139955818545305e-05
45000.0	0.0014109032092419187	901.9665352500266	24.420306990160018	0.0011140165092533999	4.237385848602419e-06	0.0010589648549592177	-5.505165429418221e-05
46800.0	0.0014109032092419187	896.309714581693	24.511640155803708	0.0011207912616590851	3.7474938559034627e-06	0.0010842250313116547	-3.656623034743043e-05
48600.0	0.0014109032092419187	900.9062558130103	24.15745468868144	0.001124906664549701	1.0806328047924896e-06	0.0010885886991508437	-3.631796539885737e-05
50400.0	0.0014109032092419187	902.3013581249115	23.832738069247792	0.0011310257170549399	3.05986150344198e-06	0.0010374271717787872	-9.359854527615262e-05
52200.0	0.0014109032092419187	658.2388197974728	23.668745382060774	0.0011320395787627956	-2.068664672153377e-06	0.0011497832689095979	1.774369014680233e-05
54000.0	0.0014109032092419187	202.16613149757788	23.269880360254817	0.0011276392586564493	-7.039474139686008e-06	0.001180827957845728	5.3188699189278835e-05
55800.0	0.0014109032092419187	1.0318088566272534	23.082314975716958	0.0011236084199100214	-5.213076469910583e-06	0.0011462711449743098	2.2662725064288548e-05
57600.0	0.0014109032092419187	7.310979693588184	22.973754247654682	0.0011178693976268798	-5.723334530479874e-06	0.0011371428863785561	1.9273488751676297e-05
59400.0	0.0014109032092419187	2.2431788225726366	22.74428082806091	0.0011133293347932328	-4.571253773830551e-06	0.0010906701860117548	-2.2659148781477912e-05
61200.0	0.0014109032092419187	4.809935945359205	22.529240001729235	0.001104114625408441	-9.208723974570837e-06	0.00114827625417389	4.4161628765449e-05
63000.0	0.0014109032092419187	0.0	22.295269544149836	0.0010990506067319816	-5.077279711726411e-06	0.0010374218040012074	-6.162880273077412e-05
64800.0	0.0014109032092419187	3.7495011971185526	22.04550931193338	0.0011018024504964147	2.773574786725225e-06	0.001063186558360273	-3.861589213614173e-05
66600.0	0.0014109032092419187	1.3963391910826297	21.956337903340454	0.0011005895702918868	-1.219084419725283e-06	0.0011641657776745838	6.357620738269694e-05
68400.0	0.0014109032092419187	0.0	21.795282326896814	0.0011062801625827553	5.7015431632112555e-06	0.0011476153113018292	4.133514871907404e-05
70200.0	0.0014109032092419187	1.5926050239943723	21.58634904034955	0.0010976091628147016	-8.64987087906488e-06	0.0010849633241787357	-1.264583863596596e-05
72000.0	0.0014109032092419187	0.0	21.616121849645076	0.0010926604440830304	-4.939776415546256e-06	0.0011834907522608041	9.083030817777363e-05
73800.0	0.0014109032092419187	0.0	21.762369720352574	0.0010928333582442466	1.9352537436574199e-07	0.0011345708443764118	4.173748613216511e-05
75600.0	0.0014109032092419187	0.9466415364618707	21.848291408987812	0.001086789435375315	-6.023098362185312e-06	0.0010247597561332783	-6.202967924203672e-05
77400.0	0.0014109032092419187	1.4862213669006201	21.806273154244234	0.001079746480703985	-7.029026449017707e-06	0.001080832955253471	1.0864745494861383e-06
79200.0	0.0014109032092419187	0.0	21.981749833263216	0.001079907387592024	1.7078069051492995e-07	0.0011378872020607988	5.797981446877488e-05
81000.0	0.0014109032092419187	5.269928855914381	21.954907379234694	0.0010628925841805151	-1.6993909910815522e-05	0.00105559571237485	-7.296871805665077e-06
82800.0	0.0014109032092419187	2.8600313915023645	22.269874921547988	0.0010500747698899769	-1.2834684746585108e-05	0.0011605339682244109	0.00011045919833443394
84600.0	0.0014109032092419187	0.0	22.477530809584763	0.001058039856247609	7.965692709631832e-06	0.0009863924020667547	-7.164745418085438e-05
86400.0	0.0014109032092419187	0.0	22.298678772441875	0.001055840370964557	-2.1782991821314787e-06	0.00109909819847057	4.325782750601311e-05
88200.0	0.0014109032092419187	449.2754771045928	22.713438457043523	0.0010635627787391208	7.743289354607747e-06	0.0010327759058286604	-3.078687291046032e-05
90000.0	0.0014109032092419187	897.7702814306942	22.933912376078393	0.0010626183619712047	-2.9339537374708516e-06	0.001045389035184473	-1.722932678673167e-05
91800.0	0.0014109032092419187	900.5657022852652	23.126617439791644	0.0010612153574607883	-4.304352981956589e-06	0.0010329146283239497	-2.8300729136838584e-05
93600.0	0.0014109032092419187	898.1844166942221	23.46657587774859	0.0010660123603103888	1.8964088544097853e-06	0.0010980763112809176	3.2063950970528786e-05
95400.0	0.0014109032092419187	889.9627156962749	23.669128530581787	0.0010662819843172068	-2.637481653373443e-06	0.001047485198321528	-1.8796785995678968e-05
97200.0	0.0014109032092419187	898.0582653084942	23.833014393338534	0.001060280938932348	-8.894484846353236e-06	0.001065701562599993	5.420623667645066e-06
99000.0	0.0014109032092419187	898.4719044446584	24.134051975794115	0.0010531128262862405	-1.005564611459461e-05	0.001097613332627562	4.450050634132148e-05
100800.0	0.0014109032092419187	903.1683051238703	24.470797275665443	0.0010443412336271676	-1.1636432448851248e-05	0.0009557123053590948	-8.862892826807273e-05
102600.0	0.0014109032092419187	896.5090016269447	24.56081394867121	0.0010392960846341789	-7.887824374752033e-06	0.0011248514492180313	8.555536458385252e-05
104400.0	0.0014109032092419187	908.3933733668629	24.771556474159766	0.0010399324485602156	-2.1816797754097063e-06	0.0009438167432875174	-9.611570527269829e-05
106200.0	0.0014109032092419187	890.4417972467412	24.817460724034543	0.001047032160107629	4.2671547205294545e-06	0.0010272521414453437	-1.978001866228536e-05
108000.0	0.0014109032092419187	906.5558374890131	24.9931304679676	0.0010417981193058814	-8.058751605867247e-06	0.000994850411907438	-4.69477073984434e-05
109800.0	0.0014109032092419187	898.8784051456095	24.893254956045258	0.0010580583874709839	1.343011897062517e-05	0.0011344298568149928	7.637146934400907e-05
111600.0	0.0014109032092419187	904.2979243617178	24.991642980139666	0.0010553376102357172	-5.585311462219167e-06	0.0011079876116006542	5.2650001364937066e-05
113400.0	0.0014109032092419187	900.3990074202936	25.018361628268398	0.001059370006371088	1.1694432315742547e-06	0.0010542882139846354	-5.081792386452635e-06
115200.0	0.0014109032092419187	905.6977776801274	24.846701154045597	0.001057874821299207	-4.362597241055788e-06	0.0010506327774624168	-7.242043836789995e-06
117000.0	0.0014109032092419187	898.0631901772359	24.795578550050614	0.0010686435365509287	7.893791173129468e-06	0.0010880069015726552	1.936336502172651e-05
118800.0	0.0014109032092419187	894.5068978741109	24.773355915629157	0.001078275353475509	6.738319185158779e-06	0.0010774594928582078	-8.15860617301141e-07
120600.0	0.0014109032092419187	907.1025214363553	24.5790154305953	0.001074951782805873	-6.2377744705135135e-06	0.0011084225923652174	3.3470809559344254e-05
122400.0	0.0014109032092419187	899.4325967705893	24.433283994363972	0.0010837680347836158	5.8883039536502006e-06	0.0009891823153350408	-9.458571944857498e-05
124200.0	0.0014109032092419187	901.1077923681211	24.04460784286131	0.0010864693272163307	-2.415173905249694e-07	0.001007304047734975	-7.916527948135582e-05
126000.0	0.0014109032092419187	906.173759570224	23.831229474230227	0.0010786523327155802	-1.0775948888458297e-05	0.0010597964390309078	-1.8855893684672396e-05
127800.0	0.0014109032092419187	894.8402237895278	23.45186628172634	0.0010785383011093913	-3.0626532405993056e-06	0.001129663940794192	5.1125639684800805e-05
129600.0	0.0014109032092419187	902.9774544881963	23.26049721457786	0.0010726214762350067	-8.852468406564137e-06	0.0010040935241316562	-6.852795210335048e-05
131400.0	0.0014109032092419187	897.0505262176855	22.961929322741977	0.0010679725717586607	-7.5826144633232546e-06	0.0011166678277583222	4.8695255999661425e-05
133200.0	0.0014109032092419187	899.3391532217781	22.531515365967515	0.001071416423406358	5.294145233156918e-07	0.001100543676131517	2.9127252725158865e-05
135000.0	0.0014109032092419187	900.3613948269215	22.222438292296758	0.0010866741384082852	1.2329127718879001e-05	0.001026071305821957	-6.0602832586328094e-05
136800.0	0.0014109032092419187	892.4988906927654	21.751093275036464	0.0010991241857530173	9.478978312341717e-06	0.0010060499632252428	-9.307422252777443e-05
138600.0	0.0014109032092419187	653.37042288202	21.463923818378603	0.0011150735097218976	1.2958435563965997e-05	0.0011431061357008363	2.8032625978938754e-05
140400.0	0.0014109032092419187	214.01997255818787	21.035956493670867	0.0011146448907968117	-3.0230355233260834e-06	0.001068292386200545	-4.6352504596266686e-05
142200.0	0.0014109032092419187	4.430955942923978	20.58585582894458	0.0011062391667875401	-9.631302094175662e-06	0.0010907281164250534	-1.5511050362486728e-05
144000.0	0.0014109032092419187	0.0	20.392916213745888	0.0010997369346121332	-6.5155351757378054e-06	0.0011005781879265238	8.412533143905325e-07
145800.0	0.0014109032092419187	1.2156172925644655	19.97327922785997	0.0011082473733974587	8.529497140036044e-06	0.0009640311550385486	-0.00014421621835891007
147600.0	0.0014109032092419187	0.0	20.040207414341342	0.0011054593690405581	-2.7783836654041057e-06	0.001144960139489467	3.950077044890896e-05
149400.0	0.0014109032092419187	6.78291692913991	19.53900933807767	0.0011082412054231902	2.8005312290314747e-06	0.0011048925874370642	-3.3486179861260845e-06
151200.0	0.0014109032092419187	0.0	19.43879896031611	0.001098073016843356	-1.020011860686127e-05	0.0011463031047085407	4.823008786518469e-05
153000.0	0.0014109032092419187	1.1592104606742402	19.213141557338055	0.0010992132542461768	1.1580491419922818e-06	0.001055445236191937	-4.3768018054239864e-05
154800.0	0.0014109032092419187	5.730150720710325	18.971075374599327	0.0010948556371034094	-4.348610749472844e-06	0.0011590774897422785	6.42218526388692e-05
156600.0	0.0014109032092419187	0.0	18.825627501499866	0.0010921412835283133	-2.7389837908101703e-06	0.0010910740184196927	-1.0672651086206843e-06
158400.0	0.0014109032092419187	7.79394592248447	19.052687696717882	0.0010983873778182987	6.26307265303602e-06	0.0009799528174756907	-0.00011843456034260794
160200.0	0.0014109032092419187	0.0	19.13581304740336	0.0011045455974595568	6.118659163129729e-06	0.0010486072893188645	-5.593830814069233e-05
162000.0	0.0014109032092419187	8.148210655563993	18.950060485339502	0.001109277978314567	4.749925236561153e-06	0.0010560657427179058	-5.321223559666121e-05
163800.0	0.0014109032092419187	0.0	18.938171922883843	0.0011199227714691969	1.060214696637517e-05	0.0011480439579757559	2.8121186506558912e-05
165600.0	0.0014109032092419187	0.0	19.186658106031466	0.0011147886518784941	-5.116572991401868e-06	0.0010924720479401349	-2.2316603938359244e-05
167400.0	0.0014109032092419187	0.0	19.27260048495757	0.0011187246070922757	3.953724808686218e-06	0.0011434935978587	2.4768990766424348e-05
169200.0	0.0014109032092419187	0.0	19.476435703025615	0.0011209350924208162	2.228424206538184e-06	0.0011007073465428964	-2.0227745877919796e-05
171000.0	0.0014109032092419187	0.0	19.801404822450536	0.0011232755502786126	2.358687936348204e-06	0.0011935940705294372	7.031852025082469e-05
172800.0	0.0014109032092419187	0.0	19.95329274671171	0.0011262881321234574	3.0312661445141423e-06	0.001084285130346367	-4.2003001777090306e-05
174600.0	0.0014109032092419187	449.3134451710556	20.107446964011576	0.0011189162685609306	-7.352930875312959e-06	0.001066105066527529	-5.281120203340165e-05
176400.0	0.0014109032092419187	904.7889580723645	20.490195156412746	0.001121162559418633	1.6353379416347618e-07	0.0011758187082127308	5.4656148794097824e-05
178200.0	0.0014109032092419187	901.0380167570031	20.74255652825218	0.001113397129722724	-1.0820422405363564e-05	0.0010932779948465072	-2.011913487621677e-05
180000.0	0.0014109032092419187	901.5383832670055	20.88494194835568	0.0011030568317694698	-1.3372729596157498e-05	0.0011163918212445734	1.3334989475103618e-05
181800.0	0.0014109032092419187	894.5224030557722	21.168241118218987	0.0011106180490635864	4.5536659185520244e-06	0.0010557460702368385	-5.4871978826747964e-05
183600.0	0.0014109032092419187	895.5962295519863	21.430286628456	0.0011113147250790272	-2.323496195873714e-06	0.0010618950031556836	-4.941972192334365e-05
185400.0	0.0014109032092419187	908.9936250917566	21.627870444373325	0.0011164039979641926	2.0632068788876225e-06	0.0011234498803759305	7.045882411737819e-06
187200.0	0.0014109032092419187	896.3239948261838	21.775214502568637	0.0011210613273998937	1.595595517909574e-06	0.001089045389440923	-3.2015937958970785e-05
189000.0	0.0014109032092419187	908.2810412602864	22.0752715214163	0.0011250229034545653	9.06197454330814e-07	0.001142933235148084	1.791033169351874e-05
190800.0	0.0014109032092419187	898.7846940055956	22.122745271723076	0.001140318633175201	1.2210054656008736e-05	0.0011535321618282913	1.3213528653090219e-05
192600.0	0.0014109032092419187	900.0114396807176	22.120720270416328	0.0011417581622273228	-1.672253545317883e-06	0.0011224429373034276	-1.9315224923895316e-05
194400.0	0.0014109032092419187	905.3518258011496	22.189378761651366	0.0011402289601394734	-4.646769863545861e-06	0.001101859919817358	-3.836904032211543e-05
196200.0	0.0014109032092419187	906.3594621096933	22.21143874429994	0.0011577025178817943	1.4351519592717104e-05	0.001134897275394306	-2.2805242487488303e-05
198000.0	0.0014109032092419187	899.4459371986046	22.328527879224783	0.0011604063040822129	-4.666362015864973e-07	0.0011814605535932032	2.1054249510990308e-05
199800.0	0.0014109032092419187	898.0587847323923	22.165836356173312	0.0011573351035966508	-6.237803656948678e-06	0.0012028864690466472	4.555136544999638e-05
201600.0	0.0014109032092419187	899.7203977573889	22.11394022628139	0.001160709993141472	2.1883305992525447e-07	0.001205745379093572	4.503538595209979e-05
203400.0	0.0014109032092419187	901.6897876411606	22.157593056954006	0.0011687411038738117	4.86346752198003e-06	0.0012007891438339665	3.20480399601548e-05
205200.0	0.0014109032092419187	904.4565184343488	21.93556630342164	0.0011664242122717318	-5.509220237105962e-06	0.001115371062361389	-5.10531499103428e-05
207000.0	0.0014109032092419187	900.0211492949708	21.872979681943235	0.0011736058730534341	3.991629037740567e-06	0.0011008002682294858	-7.280560482394842e-05
208800.0	0.0014109032092419187	903.0944314901158	21.645220625920878	0.0011748959319699836	-1.9116974533634375e-06	0.0012081470554421822	3.325112347219868e-05
210600.0	0.0014109032092419187	908.1917986613547	21.239582486275847	0.0011821226513661306	4.017735794281704e-06	0.0011706827259754134	-1.1439925390717281e-05
212400.0	0.0014109032092419187	901.906548061324	21.122851500220612	0.0011939379774896222	8.582176794710133e-06	0.0012433247325408876	4.938675505126542e-05
214200.0	0.0014109032092419187	901.5582642800239	20.996654289161583	0.0011998998996228295	2.708817519382778e-06	0.0011546016425569446	-4.529825706588496e-05
216000.0	0.0014109032092419187	892.4054458745496	20.533888729755112	0.0011986434033552898	-4.523349171328149e-06	0.0011811786299450288	-1.7464773410261057e-05
217800.0	0.0014109032092419187	886.8463493158547	20.45562548040002	0.0011975475317898589	-4.337311206456989e-06	0.0011635561462917977	-3.399138549806119e-05
219600.0	0.0014109032092419187	901.9418786461508	20.17170321230587	0.001195552128795669	-5.22332613387692e-06	0.0011907347972209543	-4.817331574714632e-06
221400.0	0.0014109032092419187	899.5258788435956	19.771839875800087	0.001204079749607734	5.285491014199472e-06	0.0011765439102018051	-2.7535839405928764e-05
223200.0	0.0014109032092419187	897.4260866254263	19.745860373671437	0.0012091715377041373	1.8401902419566155e-06	0.001223449332181157	1.427779447701986e-05
225000.0	0.0014109032092419187	658.4822591170539	19.456540818339512	0.0012087342554795428	-3.6981925750940413e-06	0.0012476335893949462	3.889933391540346e-05
226800.0	0.0014109032092419187	206.96258945013764	19.254340318166335	0.0012122835379854919	7.563739680204307e-07	0.0011777129277716716	-3.4570610213820245e-05
228600.0	0.0014109032092419187	5.638901253169493	19.231453211210777	0.00122138463543768	7.809557988023958e-06	0.0011673943270530218	-5.399030838465814e-05
230400.0	0.0014109032092419187	0.4305543412948895	18.929196313382587	0.0012265780206748755	5.167107226582686e-06	0.001187262818017959	-3.931520265691644e-05
232200.0	0.0014109032092419187	0.0	18.982026359111135	0.0012390050241740135	1.2442672096819702e-05	0.0011846430072367802	-5.4362016937233285e-05
234000.0	0.0014109032092419187	4.950831194796445	19.269668094233708	0.0012431293361517928	4.143783418540558e-06	0.0013204159932594685	7.728665710767581e-05
235800.0	0.0014109032092419187	0.0	19.084397702357	0.0012422378159487979	-9.125453168807917e-07	0.001352447124343109	0.00011020930839431113
237600.0	0.0014109032092419187	2.6326834183615357	18.976876153704335	0.00123731192977355	-4.906224911916436e-06	0.0012860975566726834	4.878562689913329e-05
239400.0	0.0014109032092419187	0.0	19.29224315547554	0.0012372825852464064	-3.165358265427442e-08	0.0012601345885262247	2.2852003279818353e-05
241200.0	0.0014109032092419187	0.0	19.180189333413516	0.0012396803856878278	2.4176674410216194e-06	0.0012160377460389254	-2.3642639648902308e-05
243000.0	0.0014109032092419187	0.42084115092848073	19.391197987358115	0.0012311039518891822	-8.556682302858627e-06	0.0012138878918006822	-1.7216060088499852e-05
244800.0	0.0014109032092419187	0.0641432177184256	19.536582341112492	0.0012382633766268333	7.175858774902222e-06	0.0011608922702083758	-7.737110641845756e-05
246600.0	0.0014109032092419187	2.3991351768341653	19.917125891339857	0.0012390766788864054	8.3299249630688e-07	0.0012952286437679786	5.615196488157327e-05
248400.0	0.0014109032092419187	0.0	20.30035675071282	0.0012358502934016022	-3.225461646004465e-06	0.0012717042452514103	3.5853951849808205e-05
250200.0	0.0014109032092419187	0.0	20.363678530350388	0.0012281332365871468	-7.695776591561642e-06	0.0012163354622859877	-1.1797774301158925e-05
252000.0	0.0014109032092419187	0.0	20.58139215177989	0.0012291786650550519	1.0666688315099134e-06	0.0012046271801511525	-2.4551484903899375e-05
253800.0	0.0014109032092419187	3.969092335719078	21.239382588514204	0.0012274775361217133	-1.6795472539320435e-06	0.0012739645473622712	4.6487011240557866e-05
255600.0	0.0014109032092419187	0.0	21.642373310400814	0.0012250756301416905	-2.4118258323417766e-06	0.0013154551462513059	9.037951610961537e-05
257400.0	0.0014109032092419187	0.0	21.652656056475845	0.0012224602161646748	-2.5922628854686456e-06	0.0011936471197132612	-2.8813096451413625e-05
259200.0	0.0014109032092419187	4.931882529529686	22.26624880573205	0.0012242342930453677	1.7971950182592718e-06	0.0012554290901991966	3.1194797153828834e-05
261000.0	0.0014109032092419187	446.4401338637054	22.608268241567576	0.0012300905321595095	5.840195714913686e-06	0.0011783669643086326	-5.172356785087689e-05
262800.0	0.0014109032092419187	892.2859839087855	22.863971477242906	0.0012224499993959484	-9.925058641365952e-06	0.0011432696026749385	-7.918039672100988e-05
264600.0	0.0014109032092419187	899.1968444023726	23.146691563871283	0.0012250756904267478	-6.925218072144747e-07	0.001266187299528715	4.111160910196707e-05
266400.0	0.0014109032092419187	897.5791302437564	23.709844822604403	0.0012409539977428015	1.2543179411829675e-05	0.0012238186700621384	-1.7135327680663177e-05
268200.0	0.0014109032092419187	895.1687684012337	23.929424826486176	0.0012442424150173948	-7.999708221877133e-08	0.0011460408071188493	-9.820160789854548e-05
270000.0	0.0014109032092419187	899.1231077205066	24.20971634078909	0.0012440141616713513	-3.5979819261539935e-06	0.0013390701982347317	9.505603656338037e-05
271800.0	0.0014109032092419187	902.4575282362339	24.36287561299847	0.001236988027991455	-1.0397241909873778e-05	0.001208199140245253	-2.8788887746202026e-05
273600.0	0.0014109032092419187	899.9535571921609	24.550361675398488	0.0012497848696182803	9.44159783539551e-06	0.001275105908368132	2.5321038749851557e-05
275400.0	0.0014109032092419187	901.5349053634312	24.552617865323995	0.0012586136784530394	5.447994937094744e-06	0.0011873547902280042	-7.125888822503529e-05
277200.0	0.0014109032092419187	909.0670384925771	24.90296980702691	0.0012657661842817602	3.7457277398930517e-06	0.0013248959022352546	5.9129717953494456e-05
279000.0	0.0014109032092419187	898.2856056922121	25.156165034860816	0.0012583471662180258	-1.084906753518096e-05	0.0012509374891489001	-7.409677069125762e-06
280800.0	0.0014109032092419187	901.3917431732234	24.968123122630395	0.001249856473866237	-1.1875789818220982e-05	0.0012268489257824164	-2.300754808382043e-05
282600.0	0.0014109032092419187	897.4539331870043	24.90838679556554	0.0012510235398042217	-2.2062139573067228e-06	0.0012171439183152992	-3.387962148892258e-05
284400.0	0.0014109032092419187	895.7682014005651	25.067290858434024	0.001256281432940215	1.886704933743941e-06	0.0012633392036747748	7.057770734559748e-06
286200.0	0.0014109032092419187	897.0754617329111	25.010172134215452	0.0012620336973087876	2.3744127747902877e-06	0.0011927632277178811	-6.927046959090648e-05
288000.0	0.0014109032092419187	897.6062071423916	24.77777311821808	0.0012780228458723628	1.2592394124302551e-05	0.0012995901008662509	2.1567254993888172e-05
289800.0	0.0014109032092419187	901.7973789877357	24.656503882198177	0.0012816441861086348	1.7561390342896016e-07	0.0012147904307142428	-6.685375539439191e-05
291600.0	0.0014109032092419187	911.7453789335038	24.543242182450125	0.0012835713366253	-1.5384153331937766e-06	0.0013004180531325025	1.6846716507202603e-05
293400.0	0.0014109032092419187	896.4197828186208	24.301370840070458	0.0012946046070232645	7.542616683931167e-06	0.0013165380051511776	2.1933398127913e-05
295200.0	0.0014109032092419187	897.9168734719227	24.196191291382828	0.001290501268687106	-7.6013802775595645e-06	0.00128868547201631	-1.8157966707960005e-06
297000.0	0.0014109032092419187	899.6843849344438	24.10325020844068	0.0013042026417966783	1.020939642031714e-05	0.0013826028933488443	7.840025155216597e-05
298800.0	0.0014109032092419187	901.9789942435488	23.441213580834066	0.001307722392434695	-1.3276016823372997e-08	0.0013940999945657292	8.637760213103408e-05
300600.0	0.0014109032092419187	901.317754059774	23.48227259015792	0.0013054564760021235	-5.82230389050752e-06	0.0012592455278031228	-4.621094819900077e-05
302400.0	0.0014109032092419187	906.4204789697405	23.116903258680967	0.0013148426529214113	5.837466422209422e-06	0.0012886020112372967	-2.624064168411448e-05
304200.0	0.0014109032092419187	887.8680396473239	22.997480809962223	0.0013144195508521417	-4.0096139990646915e-06	0.0013274431383056857	1.3023587453544047e-05
306000.0	0.0014109032092419187	888.0653506490216	22.69371153884465	0.0013069705523825	-1.100138528392254e-05	0.0013217981184540652	1.4827566071565272e-05
307800.0	0.0014109032092419187	897.5206091399492	22.405207923823003	0.0013052316207347757	-5.27368201948712e-06	0.0013513822825795005	4.615066184472497e-05
309600.0	0.0014109032092419187	905.4865009377186	22.27262724803826	0.0013010340537366332	-7.7456595019513e-06	0.0012657401030336224	-3.529395070301076e-05
311400.0	0.0014109032092419187	649.4363679380942	21.978534505419688	0.0013090111472063158	4.4257555807830145e-06	0.0013131571751717947	4.146027965478995e-06
313200.0	0.0014109032092419187	192.22644639765338	21.78919579989353	0.001314195242971925	2.157894947292695e-06	0.0012625712945771813	-5.1623948394743615e-05
315000.0	0.0014109032092419187	2.8558970310960436	21.82671143333623	0.0013244096743302626	8.89379691691747e-06	0.001292375492494874	-3.203418183538866e-05
316800.0	0.0014109032092419187	1.218286118513572	21.572844959157617	0.0013234957399860456	-9.137878709648805e-07	0.0013501594201252253	2.666368013917967e-05
318600.0	0.0014109032092419187	0.0	21.66746466601826	0.001323750526075233	2.689091826010067e-07	0.0013055452150057723	-1.8205311069460622e-05
320400.0	0.0014109032092419187	0.0	21.587474187864366	0.0013198146224434352	-3.9108442684422545e-06	0.0013876808555397574	6.786623309632214e-05
322200.0	0.0014109032092419187	0.0	21.368039929101922	0.001325586020521348	5.796244788344176e-06	0.00131868786558419	-6.898154937157951e-06
324000.0	0.0014109032092419187	0.5526765873697006	21.59499486691044	0.0013285225380654973	2.961096211217271e-06	0.0013559288545018618	2.740631643636451e-05
325800.0	0.0014109032092419187	0.0	21.770954454283338	0.0013271038400297715	-1.3985815262228958e-06	0.0012446550481352062	-8.244879189456516e-05
327600.0	0.0014109032092419187	2.4703195948775982	21.813518117126108	0.0013284451383335845	1.3666020084292304e-06	0.0012854166488624563	-4.302848947112811e-05
329400.0	0.0014109032092419187	0.0	21.745059865421837	0.001331875922367422	3.4343113938474163e-06	0.0012484586779619856	-8.34172444054363e-05
331200.0	0.0014109032092419187	0.0	22.303134640147338	0.0013233489547622218	-8.501618450853912e-06	0.0012725227366530917	-5.082621810913012e-05
333000.0	0.0014109032092419187	0.0	22.381229639745413	0.0013220261482961967	-1.2966262270999155e-06	0.0013041033729543562	-1.7922775341840538e-05
334800.0	0.0014109032092419187	0.0	22.619522395791574	0.0013080416829107956	-1.3958169358435187e-05	0.0013005466271778766	-7.495055732919002e-06
336600.0	0.0014109032092419187	0.0	22.751625222210606	0.00130507180673	-2.943425009315195e-06	0.0013965382899063638	9.146648317636392e-05
338400.0	0.0014109032092419187	3.989218899478833	23.083875167011442	0.0013012717851296246	-3.773387724254263e-06	0.0012762911189485508	-2.498066618107387e-05
340200.0	0.0014109032092419187	0.0	23.44876453795966	0.0013043831879306492	3.104023768101843e-06	0.0013751153213054166	7.07321333747674e-05
342000.0	0.0014109032092419187	0.22745738165376	23.423821858960327	0.001303973489191911	-3.817610246841754e-07	0.0012341628984731594	-6.981059071875162e-05
343800.0	0.0014109032092419187	2.7916821160585275	23.888270578887433	0.0013096873294322336	5.739736870412948e-06	0.0012705949857310665	-3.9092343701167026e-05
345600.0	0.0014109032092419187	9.283237182809774	23.972661148478668	0.0013038370387838249	-5.845743364959777e-06	0.0012740658786400227	-2.977116014380212e-05
347400.0	0.0014109032092419187	447.5911701445326	24.039093437201302	0.0013012498794869158	-2.638199705614853e-06	0.0013380359450378603	3.6786065550944396e-05
349200.0	0.0014109032092419187	901.6222930217626	24.517802274473077	0.0013038627934705953	2.0405552916646548e-07	0.0012875229263256307	-1.6339867144964534e-05
351000.0	0.0014109032092419187	890.9806860371882	24.479234704712805	0.0013128058062667164	5.4159617362949144e-06	0.0012607853091731293	-5.2020497093587084e-05
352800.0	0.0014109032092419187	888.0402189784348	24.620366310148174	0.0013065298926814883	-9.808161112526376e-06	0.0012442781697189205	-6.225172296256789e-05
354600.0	0.0014109032092419187	904.2238718789085	24.6042790203402	0.0013069184689910804	-3.1186487377801815e-06	0.001247941416062044	-5.8977052929036406e-05
356400.0	0.0014109032092419187	899.9721985317597	24.593246718665682	0.0013173013462698686	6.845153920209684e-06	0.0012332073285187418	-8.40940177511269e-05
358200.0	0.0014109032092419187	905.8925634489921	24.692483786660695	0.0013245614348114372	3.7023782684112187e-06	0.0013175979994780578	-6.963435333379288e-06
360000.0	0.0014109032092419187	893.1329855551512	24.796526631531687	0.0013320896983251044	3.943206607776322e-06	0.001275511567997788	-5.6578130327316504e-05
361800.0	0.0014053903734170601	902.5995106976437	24.529379429109763	0.0013447438615486616	9.075184213815304e-06	0.0013262222314781398	-1.8521630070521975e-05
363600.0	0.0014014603982497188	909.3440892027193	24.439104963248667	0.001344987193122067	-3.3846888036695674e-06	0.0013276881515769424	-1.729904154512454e-05
365400.0	0.001398658808413454	902.0985280417864	24.429248347511944	0.0013477093366024721	-9.150004209018722e-07	0.001330556209433189	-1.7153127169283147e-05
367200.0	0.0013966616187935583	901.3829075279552	24.05748452098755	0.0013493764099013561	-1.9600713954539218e-06	0.0013990431349817445	4.9666725080388406e-05
369000.0	0.0013952378677768366	900.0427804041218	23.90688413821621	0.0013405841891023457	-1.2427079295482798e-05	0.001355497744332395	1.4913555230049403e-05
370800.0	0.0013942229080867688	892.1455927143704	23.679403522714598	0.0013613608979352238	1.7166819405802106e-05	0.0013096339663928095	-5.172693154241436e-05
372600.0	0.0013934993664278948	906.7778646785517	23.278919265913924	0.0013581980732585938	-6.814505087149763e-06	0.001377471547051006	1.9273473792412167e-05
374400.0	0.001392983570049724	896.9457118009747	23.01181425804622	0.0013655514980045339	3.6790440113494074e-06	0.0014032217165484931	3.767021854395927e-05
376200.0	0.001392615870553128	902.5224162819151	22.70913211722205	0.0013675227951176541	-1.7057406633200303e-06	0.0014052259014792103	3.770310636155619e-05
378000.0	0.0013923537459521833	892.1848284671437	22.25011514624624	0.0013588332755084733	-1.2383310280526949e-05	0.0013090358759693117	-4.979739953916162e-05
379800.0	0.0013921668832910794	894.1027016774611	22.009285557307635	0.0013639119107962518	1.4265669875693571e-06	0.0013699782749335332	6.06636413728137e-06
381600.0	0.0013920336731536524	907.1754369961112	21.506345156642087	0.0013589801245085752	-8.599943570284107e-06	0.0013475754629087235	-1.140466159985171e-05
383400.0	0.0013919387106790281	898.2634885552108	21.128305931166658	0.001371099697145089	8.443428820606581e-06	0.0013806641101519017	9.564413006812637e-06
385200.0	0.0013918710140925598	907.2663773802127	20.684907208689804	0.0013696707760608737	-5.116110097397038e-06	0.0013912357667140594	2.1564990653185812e-05
387000.0	0.001391822754737087	899.6088467047074	20.441559403312382	0.0013842891161970144	1.0925230860740844e-05	0.0014454290479955422	6.113993179852781e-05
388800.0	0.0013917883517411292	890.7905111352107	20.082400917013207	0.0013912379145043937	3.236411929256448e-06	0.001352189429146386	-3.9048485358007714e-05
390600.0	0.001391763826628448	904.4603379986586	19.818598779485946	0.0013977789379085147	2.835344396302935e-06	0.0013516962819196015	-4.608265598891312e-05
392400.0	0.0013917463432338985	897.050538411222	19.641841850517416	0.0013910527575689926	-1.0467389711388218e-05	0.001424018163544559	3.296540597556637e-05
394200.0	0.0013917338797199098	903.4934440675852	19.161295513911647	0.0013881292125903191	-6.628357830586049e-06	0.0013969078156760935	8.778603085774406e-06
396000.0	0.001391724994764502	900.1260543377005	18.92435918133959	0.0013966126131196527	4.790088308094647e-06	0.0014859424643159874	8.93298511963348e-05
397800.0	0.001391718660882046	649.5490169564079	18.87247685938754	0.0013927006983672605	-7.6121518610590385e-06	0.0014228747488823374	3.0174050515076835e-05
399600.0	0.0013917141456014253	208.086081922975	18.858835349982602	0.001393350077652886	-2.4972612830375312e-06	0.0014037832518153817	1.0433174162495735e-05
401400.0	0.001391710926760655	10.981115710763996	18.748152069696573	0.0013951248138108093	2.9594902019735523e-07	0.0013603238057307617	-3.480100808004759e-05
403200.0	0.0013917086321223423	2.4649322925722963	18.5912528554776	0.0013986131267229324	3.4091040200423867e-06	0.0013196378558685687	-7.897527085436365e-05
405000.0	0.0013917069963269235	0.0	18.775094726831284	0.0014064470955174626	7.832414557590998e-06	0.0014710685642343167	6.462146871685414e-05
406800.0	0.0013917058302056061	5.376717009784489	18.623819723040246	0.0014001939695883017	-6.231337836215307e-06	0.0015272135244723734	0.00012701955488407169
408600.0	0.0013917049989042641	1.053342326015554	18.80700247376753	0.0014037624381431847	3.5400285666268273e-06	0.0014887839029661394	8.502146482295465e-05
410400.0	0.001391704406288461	1.0476711513139716	18.832939784710778	0.001404160606618688	4.1010266191878206e-07	0.0013334848579588283	-7.067574865985974e-05
412200.0	0.001391703983826145	0.0	18.925284706729784	0.0013930037040267471	-1.114487269598042e-05	0.0013059853127460228	-8.701839128072426e-05
414000.0	0.0013917036826623765	1.169240128947992	19.125598581940704	0.0013983550515923393	5.3731532245018435e-06	0.0014567155057746972	5.8360454182357925e-05
415800.0	0.0013917034679695817	5.177217082084724	19.46043039616958	0.0013971595532077873	-1.1842056420569356e-06	0.0013977143142237664	5.547610159789697e-07
417600.0	0.0013917033149199753	0.0	19.646568065717872	0.0014001918542196538	3.0070275869320095e-06	0.0014103031479492521	1.0111293729598234e-05
419400.0	0.001391703205814395	7.122479106234739	19.94838024736467	0.0013974741675716559	-2.694644812975891e-06	0.0013644294507223467	-3.304471684930915e-05
421200.0	0.0013917031280355104	0.0	20.14132597678706	0.0014009800127490091	3.4634902342531793e-06	0.0014549015499589447	5.3921537209935534e-05
423000.0	0.0013917030725887141	0.0	20.20502752864649	0.0014031865697655547	2.2304161680722837e-06	0.0014065927122725872	3.406142507032586e-06
424800.0	0.0013917030330619553	4.988160384601223	20.84039426531289	0.001401827698488747	-1.3348687997991499e-06	0.0014293944092932341	2.75667108044872e-05
426600.0	0.0013917030048842286	0.0	20.92582836162963	0.0014047516990653296	2.902673004016667e-06	0.001354032951266232	-5.07187477990975e-05
428400.0	0.0013917029847969687	3.7975744374305394	21.190476823347986	0.0014099971602189012	5.270721437990638e-06	0.0013854032256164185	-2.4593934602482692e-05
430200.0	0.0013917029704772184	0.0	21.33838246223562	0.001406833373770889	-3.1735350143118614e-06	0.0013169126777029983	-8.992069606789074e-05
432000.0	0.0013917029602689944	0.0	21.706142635964234	0.001401383869213286	-5.423472990976061e-06	0.001461156504800935	5.9772635587649016e-05
433800.0	0.0013917029529917839	452.46780102167145	21.68173197887676	0.0013818303953404593	-1.9526873647786248e-05	0.0014601558516757548	7.83254563352954e-05
435600.0	0.001391702947804026	901.45448528795	22.021954769773853	0.0013750734816964198	-9.323358026685256e-06	0.0013547890627061071	-2.028441899031266e-05
437400.0	0.0013917029441057917	890.0223410977413	21.893466497522343	0.0013832204468936069	4.4364569316987754e-06	0.001404477109229293	2.1256662335686074e-05
439200.0	0.0013917029414694045	894.3937812995281	22.277581284638682	0.0013906287003104545	3.698532628888402e-06	0.001389879811628973	-7.488886814815338e-07
441000.0	0.001391702939589984	904.6470499239541	22.176426941764156	0.001387756466840636	-6.610646177638643e-06	0.0014204628669491905	3.270640010855461e-05
442800.0	0.0013917029382501881	899.3393170554923	22.3515220803504	0.0013856276310227442	-5.879032635248953e-06	0.0013807961542129106	-4.831476809833618e-06
444600.0	0.001391702937295078	897.3813434861429	22.463476132985615	0.0013850710298909405	-4.291325710796327e-06	0.0013911499799179096	6.078950026969106e-06
446400.0	0.0013917029366142019	893.2071299237126	22.37871104212237	0.0013879616998311978	-8.387935140644975e-07	0.0013759136706884018	-1.2048029142795913e-05
448200.0	0.0013917029361288206	894.6013183936208	22.353384095772906	0.001401666206644885	9.975330486684133e-06	0.0014256660563616368	2.3999849716751885e-05
450000.0	0.0013917029357828033	889.8910068001902	22.245090543496588	0.0014127414404197123	7.3075628518470916e-06	0.0013958196511789714	-1.692178924074096e-05
451800.0	0.0013917029355361356	899.4935964064923	21.952611898606655	0.001425039279828342	8.510415276219496e-06	0.001422075878698325	-2.963401130017055e-06
453600.0	0.001391702935360292	897.0078120970948	21.909934440413117	0.0014330535688060074	4.176817451817409e-06	0.0013785613895549837	-5.449217925102378e-05
455400.0	0.0013917029352349369	895.1670605450735	21.49932092792704	0.0014189706037378792	-1.7936358126979283e-05	0.0014447838495518792	2.5813245813999925e-05
457200.0	0.0013917029351455741	899.6593828741602	21.405603969162534	0.0014262750306604827	3.4942616757165104e-06	0.001437293408102383	1.1018377441900182e-05
459000.0	0.0013917029350818694	901.8198531542637	21.401366379139393	0.001422342198352353	-7.769864331809541e-06	0.0014206089198654727	-1.7332784868803343e-06
460800.0	0.0013917029350364557	910.4659896610498	21.001595719997812	0.0014291926329087245	3.0195613591530326e-06	0.001458820398305163	2.962776539643844e-05
462600.0	0.0013917029350040814	892.4405829021839	20.626607739250275	0.001437425841906652	4.372911825957818e-06	0.001411884600963446	-2.554124094320593e-05
464400.0	0.0013917029349810024	905.7969052165026	20.788649741787985	0.001441055466037625	-2.108614764282457e-07	0.0014642135709315661	2.3158104893941065e-05
466200.0	0.0013917029349645499	904.8655078050754	20.423230161536956	0.0014511896203500067	6.2552495525550565e-06	0.001462234503154076	1.1044882804069375e-05
468000.0	0.0013917029349528214	896.1045363031164	20.234255353015367	0.0014467973186326345	-8.288595915181788e-06	0.0013985689220111757	-4.822839662145876e-05
469800.0	0.0013917029349444605	901.0161797729302	19.866695983485425	0.0014437546372821255	-6.9061482567464024e-06	0.0014459982990651106	2.243661782985099e-06
471600.0	0.0013917029349385	897.7118337533119	19.82100648821388	0.0014436986118036303	-3.911460212313822e-06	0.0014232515173415667	-2.044709446206358e-05
473400.0	0.001391702934934251	900.9284429020937	19.671568195180434	0.0014497931339148766	2.246913465547714e-06	0.0014246309511497925	-2.5162182765084056e-05
475200.0	0.001391702934931222	907.5456550670227	19.446206715966717	0.0014514671574627877	-2.191095697762407e-06	0.0013088199822828051	-0.00014264717517998267
477000.0	0.0013917029349290626	903.0280311631566	19.426709803784128	0.001461627062741589	6.285081822525772e-06	0.0015388763025107072	7.724923976911832e-05
478800.0	0.0013917029349275233	902.5430418661672	19.244637332825043	0.0014636668064035726	-1.8520644580486972e-06	0.0015270091684319287	6.334236202835625e-05
480600.0	0.0013917029349264259	897.8484534002268	19.348873915065077	0.001470659884917777	3.1033803016643222e-06	0.001408547423344321	-6.211246157345614e-05
482400.0	0.0013917029349256435	892.5797166753783	19.5091753668613	0.0014623567680965444	-1.2205493157065539e-05	0.001539888297759428	7.75315296628834e-05
484200.0	0.0013917029349250858	656.2222670434202	19.40552577863474	0.0014693172198140805	3.084288844118806e-06	0.0014499291306787545	-1.9388089135326125e-05
486000.0	0.0013917029349246883	213.29764887044175	19.779577317165227	0.0014658170582585517	-6.847417301068367e-06	0.001393192138404167	-7.262491985438487e-05
487800.0	0.001391702934924405	0.0	19.59338576627018	0.0014698139998269466	2.4087848512019694e-06	0.0013360297673751349	-0.00013378423245181183
489600.0	0.0013917029349242028	0.0	19.89718926236742	0.0014729200488314636	3.1301475574858983e-06	0.0014231658004370713	-4.975424839439214e-05
491400.0	0.0013917029349240588	0.6313386811703409	20.079679231724306	0.001475848822211783	2.95343678678913e-06	0.0015084430196086313	3.2594197396848386e-05
493200.0	0.0013917029349239563	0.0	20.38248512888647	0.0014731444205825725	-2.6855831430984812e-06	0.0014727453603649873	-3.990602175852235e-07
495000.0	0.001391702934923883	0.0	20.822432965946437	0.001475802422490055	2.6835129329535047e-06	0.0013907936218591137	-8.50088006309412e-05
496800.0	0.001391702934923831	0.0	20.89719566756689	0.0014815903173898723	5.814243309812098e-06	0.0014420818108469482	-3.950850654292414e-05
498600.0	0.0013917029349237936	0.0	21.281925333724054	0.0014827902144427386	1.2264862290084826e-06	0.0015171435679245445	3.435335348180598e-05
500400.0	0.0013917029349237672	0.0	21.740044109300154	0.0014882710733672344	5.508188812079917e-06	0.001570540165002591	8.226909163535673e-05
502200.0	0.0013917029349237483	3.517139583936544	22.042338112928615	0.0014925828467549098	4.3400893131840305e-06	0.0014847117800662391	-7.87106668867055e-06
504000.0	0.0013917029349237349	0.0	22.414393134611647	0.0014993467655199837	6.758085194609866e-06	0.00152939368455557	3.0046919035586325e-05
505800.0	0.0013917029349237253	0.0	22.66404359416211	0.001499309266707895	-7.60712092498162e-09	0.001534567932803381	3.5258666095485884e-05
507600.0	0.0013917029349237184	0.0	23.111351530603365	0.0015000959020718542	8.170480484869766e-07	0.0015941360780115199	9.40401759396658e-05
509400.0	0.0013917029349237134	3.659777512549229	23.578337137011033	0.0014866825926760925	-1.3381922548638171e-05	0.0014055593261314645	-8.1123266544628e-05
511200.0	0.00139170293492371	0.0	23.63430373040981	0.001487052733567413	3.661715013379251e-07	0.0013805863810089519	-0.00010646635255846114
513000.0	0.0013917029349237075	0.0	24.033971888458954	0.001481537711014535	-5.482760109501129e-06	0.0014744252895825458	-7.112421431989288e-06
514800.0	0.0013917029349237058	0.22179398757803526	24.20430923787509	0.0014749632548574873	-6.541410481114504e-06	0.0014954969841284773	2.053372927099004e-05
516600.0	0.0013917029349237045	0.0	24.69124400785248	0.0014840204338146961	9.088287674966417e-06	0.0014272652077539105	-5.675522606078559e-05
518400.0	0.0013917029349237036	2.473528268875162	24.9776504116086	0.001485382953537731	1.3971636717874543e-06	0.001448036568869121	-3.7346384668609755e-05
520200.0	0.001391702934923703	451.9171751570182	25.017153985539625	0.0014804250859477034	-4.946911833921069e-06	0.0014628482421352733	-1.7576843812430237e-05
522000.0	0.0013917029349237026	897.9534576295214	25.075794798310717	0.0014789074549336598	-4.236771673116632e-06	0.0014619535362523173	-1.695391868134241e-05
523800.0	0.0013917029349237021	905.029622558982	25.178367022339	0.0014811831740668593	-1.6560663702988852e-06	0.0014879358323574706	6.7526582906113205e-06
525600.0	0.001391702934923702	894.3625195052348	25.303793500672704	0.0014811034334647343	-4.027945381610894e-06	0.0014013250711536228	-7.977836231111138e-05
527400.0	0.0013917029349237017	905.6395449662679	25.31860414982912	0.0014831395639052808	-1.88648870020065e-06	0.001477301364016202	-5.838199889078823e-06
529200.0	0.0013917029349237017	900.7724683279763	25.413326696925747	0.0014872954252964897	2.0629093354761066e-07	0.0014577303529616627	-2.9565072334826906e-05
531000.0	0.0013917029349237017	898.3172370506092	25.188284219696563	0.001481764947515616	-9.477764715331056e-06	0.0014249424505825808	-5.682249693303523e-05
532800.0	0.0013917029349237017	899.9006318231584	25.193313999908916	0.0014892835286992902	3.582435366068152e-06	0.0014730393475997031	-1.6244181099586935e-05
534600.0	0.0013917029349237017	899.4636761709453	24.978202931269	0.001485788957079099	-7.4530744183709615e-06	0.0015763053366152338	9.051637953613479e-05
536400.0	0.0013917029349237017	906.1014144820886	24.760851327244957	0.0014934822192860617	3.7375936188717845e-06	0.001547723606293867	5.424138700780541e-05
538200.0	0.0013917029349237017	894.6166043626449	24.600379590207236	0.0015014311986812417	3.953612129122103e-06	0.0014671753996991052	-3.425579898213652e-05
540000.0	0.0013917029349237017	896.187403804267	24.44103485815947	0.0015075087727253514	2.080185771009982e-06	0.0015032283702789454	-4.280402446406049e-06
541800.0	0.0013917029349237017	905.1815144603625	24.253469126376835	0.001515439494870276	3.9102664595814755e-06	0.001468138003552728	-4.730149131754806e-05
543600.0	0.0013917029349237017	897.0223253240807	23.877066734778627	0.0015217655649945924	2.262203026968078e-06	0.0015157401551562975	-6.025409838294823e-06
545400.0	0.0013917029349237017	904.502665386658	23.513122692088732	0.0015286357048151051	2.798674805038836e-06	0.0015243820460738484	-4.253658741256605e-06
547200.0	0.0013917029349237017	908.4971799150436	23.461082502999087	0.001534134017742764	1.3875464831045019e-06	0.0015583685567236844	2.4234538980920427e-05
549000.0	0.0013917029349237017	897.9910248652918	23.000612912178813	0.0015366048785165247	-1.6632186920500968e-06	0.0014571704719976452	-7.943440651887948e-05
550800.0	0.0013917029349237017	903.4068116328765	22.852839150406968	0.0015382920930594563	-2.4365467733493825e-06	0.0015475129215308052	9.220828471348886e-06
552600.0	0.0013917029349237017	894.2315385933007	22.572693406841132	0.0015311888049796176	-1.1243820454094672e-05	0.0014447338461080152	-8.645495887160253e-05
554400.0	0.0013917029349237017	903.773666490339	22.324621110347483	0.001532609665905282	-2.683306888373136e-06	0.001527915938156614	-4.693727748667966e-06
556200.0	0.0013917029349237017	900.9971199299339	22.07836530510543	0.0015373770027043297	6.392098023226829e-07	0.0015497174686133724	1.234046590904263e-05
558000.0	0.0013917029349237017	902.3651914108011	22.000877248807733	0.0015385137379447936	-2.9976815593363947e-06	0.0016027432738790505	6.422953593425696e-05
559800.0	0.0013917029349237017	896.7721396398231	21.421056468868002	0.001550544265348849	7.890564060646824e-06	0.0015463087437057063	-4.235521643142677e-06
561600.0	0.0013917029349237017	891.6945829221642	21.764688490983776	0.001555562067339525	8.625878586515097e-07	0.0015710124139782424	1.5450346638717414e-05
563400.0	0.0013917029349237017	902.5162603237475	21.465064072729405	0.0015606690167159554	9.464112456700857e-07	0.0015693961697136106	8.727152997655118e-06
565200.0	0.0013917029349237017	889.6829842376027	21.537294423906605	0.0015632533626631405	-1.6097890623483312e-06	0.0015673208068304788	4.067444167338219e-06
567000.0	0.0013917029349237017	898.4132475387873	21.5077848161081	0.0015579858760233784	-9.441777426250784e-06	0.0015334937789230581	-2.44920971003203e-05
568800.0	0.0013917029349237017	904.7059093320998	21.611113632111486	0.0015650256904435084	2.8608815701476284e-06	0.0015094504214084523	-5.55752690350562e-05
570600.0	0.0013917029349237017	658.2240967754874	21.549488460801	0.0015686643860738502	-5.728358657165921e-07	0.0015792051399718097	1.0540753897959545e-05
572400.0	0.0013917029349237017	217.00632132007124	21.52615784850886	0.001564770251822883	-7.5018814977558814e-06	0.0014759289687440817	-8.884128307880124e-05
574200.0	0.0013917029349237017	5.125545762908867	21.55900932973011	0.001562111383599716	-4.377378094425697e-06	0.0015137924289101124	-4.8318954689603455e-05
576000.0	0.0013917029349237017	0.0	21.8232377384721	0.0015554643031842476	-6.670669794806652e-06	0.0015644200037526709	8.95570056842337e-06
577800.0	0.0013917029349237017	0.13656689925719334	21.82571601015953	0.0015600820206751157	4.647482986390449e-06	0.0015306937254265577	-2.938829524855798e-05
579600.0	0.0013917029349237017	0.0	22.142923761529435	0.0015548239667598123	-5.2296131889438e-06	0.0016016290885196597	4.6805121759847556e-05
581400.0	0.0013917029349237017	0.0	22.377165421006293	0.001562666053363236	7.872506496643357e-06	0.0016208423463445524	5.817629298131632e-05
583200.0	0.0013917029349237017	0.0	22.549743384867725	0.001555926617026874	-6.708362567890968e-06	0.0015959071983296861	3.99805813028122e-05
585000.0	0.0013917029349237017	0.0	22.841833834179997	0.0015554115320969783	-4.837728506988607e-07	0.001614702992034087	5.929145993710875e-05
586800.0	0.0013917029349237017	0.0	23.034376819227568	0.0015543997424631994	-9.798477300090415e-07	0.0015416272208941236	-1.2772521569075797e-05
588600.0	0.0013917029349237017	0.23746734125821478	23.24168382840076	0.0015474096687970265	-6.957723669238792e-06	0.0014277792613871633	-0.00011963040740986315
590400.0	0.0013917029349237017	0.0	23.23939613193918	0.001554678203209193	7.2987586673947025e-06	0.0015350008872155336	-1.9677315993659375e-05
592200.0	0.0013917029349237017	0.0	23.545487648682197	0.0015543690159122525	-2.7636842474679235e-07	0.0016078646876828012	5.3495671770548594e-05
594000.0	0.0013917029349237017	2.0210643263866603	23.913289445166168	0.001558443467354122	4.107967383262471e-06	0.0015704934800239844	1.2050012669862284e-05
595800.0	0.0013917029349237017	3.5793637234547977	24.079894847847005	0.001562811612875762	4.381702915841786e-06	0.0015456760818017671	-1.7135531073994894e-05
597600.0	0.0013917029349237017	1.1351723943244445	23.93829796143335	0.001563057092347978	2.4338728857216193e-07	0.0016360398338272535	7.298274147927547e-05
599400.0	0.0013917029349237017	0.0	24.13205337577426	0.0015642940892189503	1.2598357291477872e-06	0.0015441900154627465	-2.0104073756203686e-05
601200.0	0.0013917029349237017	2.9572107587592744	24.377669376018737	0.0015592758858588964	-4.983073789665248e-06	0.00160932251981868	5.004663395978343e-05
603000.0	0.0013917029349237017	3.4011018023834554	24.218803234132032	0.0015588177859312622	-4.5305983540084457e-07	0.0016079918807085218	4.917409477725954e-05
604800.0	0.0013917029349237017	1.537017848598442	24.26104995951188	0.001560157519286152	1.339814037313233e-06	0.001589759360577151	2.960184129099902e-05
606600.0	0.0013917029349237017	445.8769387478262	24.35841855361028	0.0015663427603151772	6.204659943021605e-06	0.001649397455910013	8.305469559483574e-05
608400.0	0.0013917029349237017	901.3830038275559	24.080296448523168	0.0015628167192734796	-6.383961699393321e-06	0.0015659937217985965	3.177002525116835e-06
610200.0	0.0013917029349237017	905.9774032541274	23.92885464745387	0.0015754739753224755	8.474284026556206e-06	0.0014974490674287578	-7.802490789371784e-05
612000.0	0.0013917029349237017	897.0168547069413	23.788373644215586	0.0015714120447017075	-8.290621454901329e-06	0.0015363245225951682	-3.50875221065393e-05
613800.0	0.0013917029349237017	910.4896966956621	23.777992418208086	0.0015771397463105678	1.5258937593222615e-06	0.0014981714613424178	-7.896828496815009e-05
615600.0	0.0013917029349237017	897.371845330073	23.39230293911256	0.0015710820396721947	-1.0303134800162272e-05	0.0015808285183627436	9.74647869054891e-06
617400.0	0.0013917029349237017	900.1620350667007	23.074356014181276	0.0015724700348308139	-2.8198954399800505e-06	0.001596681073548156	2.42110387173421e-05
619200.0	0.0013917029349237017	896.6375720199683	22.718369984521015	0.0015851253261668868	8.434278306094962e-06	0.0016041228040505268	1.8997477883639962e-05
621000.0	0.0013917029349237017	901.1163541796013	22.50101102706088	0.0015870857428505784	-2.2884271828284864e-06	0.0016240630032103754	3.697726035979697e-05
622800.0	0.0013917029349237017	891.2888915368236	22.17219292201009	0.0015930935125161743	1.743405513531947e-06	0.00164490340006678	5.180988755060552e-05
624600.0	0.0013917029349237017	897.2697910059164	21.64591857204574	0.0015971125461246578	-2.396526815031858e-07	0.0016012475463065862	4.135000181928516e-06
626400.0	0.0013917029349237017	894.5393939982572	21.46223193017225	0.0016063386494777365	4.94671080136491e-06	0.0016523260734272577	4.598742394952133e-05
628200.0	0.0013917029349237017	900.6766917394615	21.017655215764147	0.00160991887809829	-7.153461375954263e-07	0.0015345882366411203	-7.533064145716969e-05
630000.0	0.0013917029349237017	904.9722368775446	20.678917269965666	0.0016099501442036626	-4.280845908642232e-06	0.0015701314204491872	-3.9818723754475457e-05
631800.0	0.0013917029349237017	903.2300309355728	20.241682119805073	0.0016051914331791197	-9.073787950103974e-06	0.0015840514904486265	-2.1139942730493183e-05
633600.0	0.0013917029349237017	888.1417031957055	19.959175634858475	0.001613437901007018	3.9579137926634994e-06	0.0015886730974629646	-2.476480354405346e-05
635400.0	0.0013917029349237017	910.2103482646394	19.585736144017133	0.001618934175452999	1.2270960168673558e-06	0.0015676609917274413	-5.1273183725557685e-05
637200.0	0.0013917029349237017	901.4763997031043	19.29579052769767	0.0016203284446426752	-2.924144195903796e-06	0.0016115702578537274	-8.758186788947843e-06
639000.0	0.0013917029349237017	896.117504297535	19.185799598753785	0.0016240695815999606	-5.513737524941293e-07	0.0016384544619505465	1.438488035058588e-05
640800.0	0.0013917029349237017	900.7856395949547	18.890483483127067	0.0016308317784751473	2.4759901390909303e-06	0.0015555273362221386	-7.530444225300877e-05
642600.0	0.0013917029349237017	900.8809491125135	18.610581563685454	0.001633949590391818	-1.1828842857504771e-06	0.0016296973734399168	-4.252216951901168e-06
644400.0	0.0013917029349237017	896.6657564152422	18.812016030000077	0.0016446686366647595	6.423476805469667e-06	0.0017246933899553124	8.002475329055289e-05
646200.0	0.0013917029349237017	900.9895833367103	18.376699209478684	0.001649470016327284	4.778561393633806e-07	0.0016717924762681205	2.2322459940836526e-05
648000.0	0.0013917029349237017	896.9626385618984	18.535460855179036	0.0016592425592694025	5.449332759575702e-06	0.0016586602818276948	-5.822774417076523e-07
649800.0	0.0013917029349237017	897.9781900365499	18.258315651662542	0.001663576376328059	-1.3834724224952773e-08	0.0016839217126208906	2.0345336292831597e-05
651600.0	0.0013917029349237017	896.5686043212246	18.473587703947928	0.0016693631277029672	1.4406869863311732e-06	0.0017930264318411077	0.00012366330413814055
653400.0	0.0013917029349237017	892.8366435513018	18.466012520769915	0.001684000776264051	1.0268410534704807e-05	0.0015763369726618695	-0.00010766380360218164
655200.0	0.0013917029349237017	900.7291823510769	18.53061712607708	0.0016901400493065284	1.7415648324212963e-06	0.0017807148934001168	9.057484409358835e-05
657000.0	0.0013917029349237017	660.1911052787038	18.752454105951596	0.001688863491009149	-5.710466839750321e-06	0.001710165815371399	2.13023243622498e-05
658800.0	0.0013917029349237017	209.83902607650404	18.911906808762495	0.0016969972622032153	4.311915769534479e-06	0.001637546159241916	-5.945110296129922e-05
660600.0	0.0013917029349237017	4.099626263176171	19.027242742931353	0.0016977986223635183	-1.0010274684285645e-06	0.0016566381097898137	-4.116051257370445e-05
662400.0	0.0013917029349237017	1.621701050074341	19.251189525061378	0.0017078845508364808	1.0066738528473013e-05	0.0016428494623487737	-6.503508848770718e-05
664200.0	0.0013917029349237017	0.0	19.42904619680842	0.0017122514223792684	4.375870899229672e-06	0.0017618992789019167	4.9647856522648205e-05
666000.0	0.0013917029349237017	4.198319322155944	19.88246818163223	0.0017109315747701008	-1.2920921089696586e-06	0.0016925090810017995	-1.8422493768301387e-05
667800.0	0.0013917029349237017	0.0	20.002766324715967	0.0017094522008836714	-1.498165034800763e-06	0.0016426520562619251	-6.680014462174639e-05
669600.0	0.0013917029349237017	0.0	20.410162491034562	0.0017094871842210904	6.381761009208692e-08	0.0017451990083557868	3.571182413469642e-05
671400.0	0.0013917029349237017	0.0	20.750599959801157	0.0017003126420646998	-9.144881442276091e-06	0.0017356368800937726	3.532423802907282e-05
673200.0	0.0013917029349237017	5.400280295696551	20.988366376489196	0.0016977491765530768	-2.5332595537067983e-06	0.0017576813070028499	5.9932130449773184e-05
675000.0	0.0013917029349237017	4.713942570700378	21.160898908060325	0.0017044880490817902	6.7090981029042474e-06	0.0016695965846690952	-3.48914644126949e-05
676800.0	0.0013917029349237017	2.436526185224974	21.574274417010358	0.0016947838526083089	-9.726049707458034e-06	0.0017224339362034915	2.7650083595182603e-05
678600.0	0.0013917029349237017	5.359649326058986	21.672754332092588	0.001698004818976975	3.225511842262833e-06	0.0016526241423153209	-4.538067666165408e-05
680400.0	0.0013917029349237017	0.0	21.786163810400648	0.001711529283565031	1.3496625505177743e-05	0.001730143014066958	1.861373050192701e-05
682200.0	0.0013917029349237017	1.742975599304902	22.06952177639876	0.0017185056260615903	7.009010408724587e-06	0.0016911148642252607	-2.739076183632975e-05
684000.0	0.0013917029349237017	0.0	22.30418182699238	0.001708650593711608	-9.84141519998082e-06	0.0016234322582967947	-8.521833541481328e-05
685800.0	0.0013917029349237017	4.23441051942457	22.292614376229825	0.0017101919565464566	1.5751680739399498e-06	0.0016221298276146246	-8.806212893183218e-05
687600.0	0.0013917029349237017	0.0	22.527717263682856	0.0016977625126304596	-1.2443436029829878e-05	0.0016735291496937875	-2.4233362936671998e-05
689400.0	0.0013917029349237017	0.0	22.407062873294755	0.0016992832002430402	1.554801930506034e-06	0.0016700021084847538	-2.9281091758286394e-05
691200.0	0.0013917029349237017	2.70454259280495	22.429024486432695	0.0016955296055485255	-3.7197341838817085e-06	0.0016727094464065201	-2.2820159142005375e-05
693000.0	0.0013917029349237017	454.38084583595617	22.36088193232584	0.0016869813736627266	-8.544734469947628e-06	0.0017463634306306719	5.938205696794533e-05
694800.0	0.0013917029349237017	896.658274025766	22.472865708922075	0.0016791820721040588	-1.0922388288431013e-05	0.0015628788864346002	-0.0001163031856694586
696600.0	0.0013917029349237017	899.6946216432381	22.306105057214122	0.0016938295692743928	1.0153978324063306e-05	0.001673628997742653	-2.0200571531739893e-05
698400.0	0.0013917029349237017	894.7077968317917	22.09094835165052	0.00169555331994087	-2.8147779559445297e-06	0.0017456298411595902	5.007652121872002e-05
700200.0	0.0013917029349237017	887.5096949125353	22.000600773997693	0.0016990375473078477	-1.0469070397021506e-06	0.0016946249741712834	-4.412573136564363e-06
702000.0	0.0013917029349237017	901.0022981570686	21.561993992162645	0.0017007633404018483	-2.7972646931635854e-06	0.001695198695021583	-5.564645380265348e-06
703800.0	0.0013917029349237017	903.0445267812731	21.757644070796204	0.0017231932566913564	1.787432978280833e-05	0.001748292639560798	2.509938286944165e-05
705600.0	0.0013917029349237017	901.3103340454336	21.460009991208434	0.0017384108343966797	1.0597439161796435e-05	0.0017023741350379081	-3.6036699358771536e-05
707400.0	0.0013917029349237017	890.2521914112282	21.025146761528134	0.0017397411350962592	-3.322253958455098e-06	0.0016834174788589312	-5.632365623732788e-05
709200.0	0.0013917029349237017	898.2457528496176	20.9053863489967	0.0017443210145205701	-4.363556999823936e-08	0.0017231679844692811	-2.1153030051288974e-05
711000.0	0.0013917029349237017	888.9082611997446	20.796028300578534	0.001743789740045501	-5.183195798374201e-06	0.0018350896006325533	9.129986058705234e-05
712800.0	0.0013917029349237017	906.848505538271	20.501003378016726	0.0017501761086197835	1.7600612515633754e-06	0.001773252010938689	2.3075902318905658e-05
714600.0	0.0013917029349237017	894.5697270894095	20.518234305702176	0.0017519444091385194	-2.909726560789577e-06	0.0018049588411828852	5.301443204436585e-05
716400.0	0.0013917029349237017	906.2770180472995	20.304424161698908	0.0017468312868278984	-9.767387079492311e-06	0.0017867506104329702	3.991932360507173e-05
718200.0	0.0013917029349237017	904.7293482184207	20.1440179078597	0.0017411639960972897	-1.0330095449561736e-05	0.0017351313489603003	-6.032647136989482e-06
720000.0	0.0013917029349237017	895.4970482373197	19.719206160108417	0.0017453183888924426	-4.85549719690821e-07	0.0016802557576728377	-6.50626312196049e-05
721800.0	0.0013917029349237017	894.3360752436613	19.828523859093753	0.0017481319091920563	-1.8015883075129855e-06	0.0017899579169940055	4.1826007801949105e-05
723600.0	0.0012255149792291511	901.7518510819317	19.745811714558688	0.0017452657411724244	-7.489623059212818e-06	0.0017298879044133613	-1.5377836759063106e-05
725400.0	0.001107043368657007	895.7783798140847	19.690353868714407	0.0017496280484782217	7.162068108832781e-08	0.0017546935626392842	5.065514161062589e-06
727200.0	0.0010225876543250088	900.512423210791	19.752049834511197	0.0017563089700952277	2.6603877038163406e-06	0.0018793587813873568	0.00012304981129212907
729000.0	0.0009623810980970546	897.5858620459654	19.72760580250525	0.0017553908982159553	-4.7575892996392806e-06	0.001761744326883933	6.353428667977775e-06
730800.0	0.0009194612146824108	891.0942079276718	19.947766044502103	0.0017635126673822576	4.444538271018644e-06	0.0018111506518419672	4.763798445970953e-05
732600.0	0.0008888646068088101	888.8476599043777	20.128016558041615	0.0017640071491909453	-3.0816678132836384e-06	0.0017204184121424823	-4.358873704846316e-05
734400.0	0.0008670529815458328	901.133421242473	20.282626084046306	0.001762776597137788	-4.725407218356574e-06	0.0017643103559413233	1.5337588035354553e-06
736200.0	0.0008515039704078028	897.1922112683469	20.400407904411164	0.0017763875720674329	1.0159953814442295e-05	0.0017766718569694167	2.8428490198386465e-07
738000.0	0.0008404194343195656	897.2345509154294	20.84769563257769	0.0017752369796374952	-4.580095120290674e-06	0.0018062997023352548	3.106272269775963e-05
739800.0	0.0008325175208666307	903.479319195469	21.026222436281667	0.0017837423709775192	5.101119323090255e-06	0.001721264575840545	-6.247779513697401e-05
741600.0	0.0008268844266423326	905.8672113831623	21.193720800256255	0.001792995204914305	5.845573578518712e-06	0.0017840422661117477	-8.952938802557322e-06
743400.0	0.0008228687219995495	655.9018844893131	21.470282749764944	0.001802102826590018	5.6948949700490666e-06	0.001862577551272257	6.047472468223896e-05
745200.0	0.0008200060175717572	205.56161456157287	21.98525345212344	0.001805683252256412	5.346046002232595e-07	0.0018232358763041459	1.755262404773394e-05
747000.0	0.000817965260750752	2.5007151655694186	22.298411151389967	0.0018115214048972268	4.216354039627738e-06	0.0018092463121282124	-2.2750927690143263e-06
748800.0	0.0008165104516681073	0.0	22.410749849506843	0.0017996114360113267	-1.1903980098881727e-05	0.0018351637012311948	3.555226521986815e-05
750600.0	0.0008154733513898376	1.115765273738485	23.01694661445265	0.0017948675148343797	-4.708052325423003e-06	0.0017797659636952414	-1.5101551139138162e-05
752400.0	0.0008147340262096346	2.75942985911077	23.246348315348033	0.001800789192074304	5.945749122213969e-06	0.0018786042318501006	7.781503977579666e-05
754200.0	0.0008142069781183988	3.401151042088146	23.52040678147052	0.001796781625629461	-4.002248854732123e-06	0.0017370547502776482	-5.9726875351812604e-05
756000.0	0.0008138312575316889	0.0	23.73915045922219	0.0017931642394989366	-3.618885402082166e-06	0.001765414270093226	-2.7749969405710512e-05
757800.0	0.0008135634148781909	0.0	24.221411761639203	0.0017881290251210251	-4.996026918113664e-06	0.0018303985942849288	4.226956916390363e-05
759600.0	0.0008133724759475855	0.0	24.534095580732878	0.0017829204410503554	-5.168178317697289e-06	0.001738792420478079	-4.4128020572276455e-05
761400.0	0.0008132363599304217	0.4994347720460649	24.952387419250808	0.0017696917896152995	-1.3187480673444066e-05	0.001780204100615414	1.0512311000114654e-05
763200.0	0.0008131393259202814	2.40372289883992	25.115072306617122	0.0017693705909986865	-2.8498467272917843e-07	0.0018466324766368708	7.726188563818431e-05
765000.0	0.0008130701525832994	7.483552037229907	25.15072012497811	0.001779507101452946	1.0151009025147501e-05	0.001684104704424467	-9.540239702847899e-05
766800.0	0.0008130208404860018	0.0	25.39880962294119	0.0017699465061076424	-9.604422935667253e-06	0.001736287244284488	-3.36592618231544e-05
768600.0	0.000812985687014361	0.0	25.552498727316205	0.0017700529379344031	1.4982757422599376e-07	0.0017708589828074358	8.060448730327246e-07
770400.0	0.0008129606269046492	5.748360094393735	25.546246456141628	0.0017628569167424135	-7.152158051899114e-06	0.0017209084947602045	-4.194842198220888e-05
772200.0	0.0008129427621228949	1.4828846926515253	25.503883137504882	0.0017642637085937033	1.3841839100066076e-06	0.0017261616322243208	-3.8102076369382486e-05
774000.0	0.0008129300267266498	6.338257555939869	25.491648076884072	0.0017604929143205518	-3.7445084702249642e-06	0.0017875651192900386	2.7072204969486863e-05
775800.0	0.0008129209479525706	1.4436400150491815	25.523897786644127	0.0017580534021459661	-2.4689474473276828e-06	0.0017260191524710862	-3.203424967488005e-05
777600.0	0.0008129144759011954	0.0	25.42698458559126	0.0017515592611491917	-6.467435166909521e-06	0.0017512216408914346	-3.3762025775699817e-07
779400.0	0.0008129098621230975	443.33435822611096	25.218911393142438	0.001749120539414257	-2.395692858513011e-06	0.0018512334314397965	0.0001021128920255396
781200.0	0.0008129065730657179	892.2424387547054	24.813985150135608	0.0017532134371461784	1.6559069574748338e-06	0.0017830100044981367	2.9796567351958322e-05
783000.0	0.0008129042283715829	903.3102591737924	24.74330158344352	0.0017598975257663088	3.4327543056503414e-06	0.0017109042359814372	-4.8993289784871626e-05
784800.0	0.0008129025568925078	905.942984115435	24.703651966078954	0.0017615761767789178	-1.5996780796772222e-06	0.0017260595522681733	-3.551662451074458e-05
786600.0	0.0008129013653331241	909.2468107069319	24.175370181293008	0.001761692453154039	-3.1692840890986942e-06	0.0016791283819728524	-8.256407118118665e-05
788400.0	0.0008129005158975637	904.2155266616162	24.236013634370092	0.0017673492369041288	2.3533840533273963e-06	0.0017614872574323276	-5.861979471801261e-06
790200.0	0.0008128999103542889	905.814192887675	23.937921462429365	0.0017742107987941506	3.555202317523465e-06	0.0017380153893364369	-3.6195409457713674e-05
792000.0	0.0008128994786762727	897.0999183367315	23.548062379919976	0.0017819380374641404	4.400089396134229e-06	0.0017616046015122182	-2.0333435951922186e-05
793800.0	0.0008128991709428415	894.2179209162807	23.311765952430445	0.0017798674824909737	-5.408218289053475e-06	0.0018201849030447202	4.0317420553746504e-05
795600.0	0.0008128989515666836	904.2503966620877	23.01664483878516	0.0017806172995966576	-2.5838955165229562e-06	0.0018758684537734285	9.525115417677093e-05
797400.0	0.0008128987951784144	902.088403761197	22.672912998004616	0.0017887483153857134	4.780828998342392e-06	0.0016213707855613337	-0.00016737752982437968
799200.0	0.0008128986836927772	900.5372218717044	22.282109887561507	0.0017891400143978254	-2.972952867107378e-06	0.0018006729106582434	1.153289626041785e-05
801000.0	0.0008128986042172043	901.9368574031649	22.269885479059116	0.001790047822230655	-2.456535438184907e-06	0.001805228035794841	1.5180213564185974e-05
802800.0	0.0008128985475608775	901.6159274122911	22.0905765583968	0.0017977026732580188	4.287184146313013e-06	0.0018834108911287967	8.570821787077786e-05
804600.0	0.0008128985071718719	906.4190842992678	21.632500400679664	0.0017981059079469606	-2.977665198538195e-06	0.0017843736655188687	-1.3732242428091899e-05
806400.0	0.0008128984783794692	906.4749279240848	21.445753651583185	0.0017952883857860645	-6.202414803373358e-06	0.001796267223890573	9.788381045085967e-07
808200.0	0.0008128984578540207	902.7211017617018	21.439305330284625	0.0017921870031200118	-6.479459045164848e-06	0.0017851407069250712	-7.0462961949406396e-06
810000.0	0.0008128984432218956	904.2290143628146	21.290948505869384	0.0018050889426125501	9.534034552637217e-06	0.0017202908421936872	-8.479810041886296e-05
811800.0	0.0008128984327909868	902.5703127621239	21.304312842396556	0.001807671511705757	-8.08799112560875e-07	0.0018651958642074246	5.752435250166759e-05
813600.0	0.0008128984253550294	897.6941513398269	21.38297241016788	0.0018093437782835532	-1.721953114745993e-06	0.0017934542675879376	-1.5889510695615547e-05
815400.0	0.0008128984200541045	903.7828233745657	21.04577574898626	0.0018112346459676736	-1.501416993942447e-06	0.0017955564403191453	-1.5678205648528234e-05
817200.0	0.0008128984162751959	893.0275246557037	21.471427916872493	0.0018212674252164765	6.634287455059759e-06	0.0017570354454470893	-6.423197976938725e-05
819000.0	0.000812898413581298	905.2694577614794	21.348641767082828	0.001832428819183407	7.752321793362737e-06	0.0019147452795681798	8.231646038477283e-05
820800.0	0.0008128984116608795	894.0273853011698	21.547129688498504	0.0018399387996668895	4.067123849046181e-06	0.0017465751220851259	-9.336367758176375e-05
822600.0	0.0008128984102918569	901.4290164339736	21.69205978699383	0.0018494306895727969	6.04714138472948e-06	0.0018373331133399078	-1.2097576232889158e-05
824400.0	0.0008128984093159117	895.7742302078692	21.861937673877886	0.0018490731913133776	-3.829819448585303e-06	0.0017824922855028057	-6.658090581057179e-05
826200.0	0.0008128984086201827	902.7669449153722	21.972683194326585	0.0018585987039019783	6.059732980242485e-06	0.0017783411323929786	-8.025757150899962e-05
828000.0	0.0008128984081242133	899.8303738703604	22.189484680852136	0.001855977329526071	-6.113620022355888e-06	0.0017933969966774552	-6.258033284861565e-05
829800.0	0.000812898407770648	649.2908283053055	22.392761430564445	0.0018545069878201912	-4.9548015005268845e-06	0.001822138124287793	-3.236886353239832e-05
831600.0	0.0008128984075185994	209.36810625121456	22.510169809361503	0.0018671910989064707	9.58743516117845e-06	0.0018680895742674143	8.984753609435119e-07
833400.0	0.0008128984073389197	0.0	22.606919943400325	0.0018730265770537779	4.1455517527800505e-06	0.001843454386076806	-2.9572190976971963e-05
835200.0	0.0008128984072108301	4.405733604066845	22.865271406252337	0.0018730125015352034	2.37676855475256e-08	0.0018807297131673204	7.71721163211705e-06
837000.0	0.0008128984071195179	0.006628443672036148	23.17098760894601	0.0018776481505223164	4.620134922784247e-06	0.0018479771200134202	-2.9671030508896165e-05
838800.0	0.0008128984070544235	1.9771049269401908	23.28170128789051	0.0018781892471616767	5.804634776342815e-07	0.001907634803040448	2.9445555878771243e-05
840600.0	0.0008128984070080192	0.0	23.440914936280144	0.0018755952824448159	-2.578655556918124e-06	0.0018817688981702428	6.173615725427003e-06
842400.0	0.0008128984069749387	0.0	23.83391094938181	0.001876935465840058	1.3803336692730053e-06	0.001974140851016333	9.720538517627475e-05
844200.0	0.0008128984069513563	0.0	23.846211958662906	0.0018723699224077184	-4.524254950005285e-06	0.0018708572893214473	-1.5126330862710256e-06
846000.0	0.000812898406934545	4.2835124012127785	23.80977110196636	0.0018694504587869164	-2.87824043734694e-06	0.001967186018649981	9.773555986306441e-05
847800.0	0.0008128984069225606	8.386885439027447	23.942357553314388	0.0018683396600633906	-1.122201773248325e-06	0.0018492225630146078	-1.9117097048782666e-05
849600.0	0.0008128984069140172	0.0	23.83667292981428	0.0018666550261642722	-1.7448876762455235e-06	0.0018319779816911629	-3.4677044473109264e-05
851400.0	0.0008128984069079268	5.384240723288402	23.85523513833369	0.0018673238228560064	7.098668887000165e-07	0.001985904001864395	0.0001185801790083885
853200.0	0.0008128984069035851	0.0	23.81497928349499	0.0018680179780816957	6.695983014090825e-07	0.0018811802741680247	1.3162296086329071e-05
855000.0	0.0008128984069004899	0.0	23.616916816882526	0.001869775112984927	1.7981733333065488e-06	0.001955235470702575	8.546035771764817e-05
856800.0	0.0008128984068982835	0.0	23.43998370138688	0.001865427166665898	-4.307429357455272e-06	0.0019080611854572485	4.263401879135055e-05
858600.0	0.0008128984068967105	0.0	23.44420144325481	0.0018770214328397512	1.1634196204787876e-05	0.0018652831652678104	-1.1738267571940855e-05
860400.0	0.0008128984068955892	0.0	23.162194501497176	0.0018809042422207065	3.9229993383742745e-06	0.001839146361977581	-4.175788024312537e-05
862200.0	0.0008128984068947898	2.0649945606889877	22.62285033589017	0.0018832127741843583	2.3480254850677345e-06	0.001808844778348071	-7.436799583628716e-05
864000.0	0.00081289840689422	0.0	22.501076040616656	0.0018764436024962979	-6.75668385467244e-06	0.0018075248788802635	-6.891872361603441e-05
865800.0	0.0008128984068938138	451.8970269880256	22.185442682648635	0.0018788700112165639	2.4640438396487916e-06	0.001875808542456465	-3.061468760098853e-06
867600.0	0.0008128984068935242	903.4523634306075	21.877771886709183	0.00187854319908516	-2.997812418674898e-06	0.0018496321907541138	-2.8911008331045995e-05
869400.0	0.0008128984068933178	901.3280849658627	21.688008488016354	0.0018880436696723782	5.971742397132188e-06	0.0019350016153295872	4.6957945657209086e-05
871200.0	0.0008128984068931707	903.2888158807518	21.256376571433435	0.0018982652592387133	6.679633876436356e-06	0.001954406533932977	5.6141274694263765e-05
873000.0	0.0008128984068930657	899.6523385687887	20.764434384432292	0.0018953956307648108	-6.427849966025847e-06	0.0018704480745785148	-2.4947556186295906e-05
874800.0	0.0008128984068929909	894.0650330584713	20.51582864198493	0.001897234327856398	-1.7014867328492158e-06	0.0018970590415184644	-1.7528633793370912e-07
876600.0	0.0008128984068929376	905.2890709041039	20.266451929958624	0.0018990892578102216	-1.6761196524799516e-06	0.0018571046747921593	-4.198458301806237e-05
878400.0	0.0008128984068928996	897.0544393360943	19.861283665604628	0.0019001412053432924	-2.4902676026258092e-06	0.0019070883458284932	6.947140485200784e-06
880200.0	0.0008128984068928725	895.3220185061879	19.50786050831189	0.0018991556002863673	-4.507533562168042e-06	0.0019255210849563455	2.6365484669978175e-05
882000.0	0.0008128984068928532	899.110410620978	19.31761126804168	0.0019016986838120708	-9.627813109022674e-07	0.0019055493836112587	3.850699799187924e-06
883800.0	0.0008128984068928395	895.4359454035174	19.186133535312266	0.0019055206809253614	3.1417738321957493e-07	0.0019764665845209955	7.094590359563421e-05
885600.0	0.0008128984068928296	897.9128480900529	18.84205380510454	0.0019125823096719171	3.5568734090057236e-06	0.001979602630677628	6.70203210057109e-05
887400.0	0.0008128984068928227	901.7202696078174	18.73293276804295	0.0019248416843573822	8.754134089751333e-06	0.00202911221546199	0.00010427053110460745
889200.0	0.0008128984068928177	901.7417086962306	18.390276865089447	0.0019335907450243083	5.222695018447845e-06	0.0019498680357904119	1.6277290766103594e-05
891000.0	0.0008128984068928141	895.5108496678719	18.332945919998362	0.0019397420864110968	2.626942597461435e-06	0.001803443643906123	-0.0001362984425049738
892800.0	0.0008128984068928116	897.5614731352563	18.258774781063778	0.0019567300930179365	1.3463527653018297e-05	0.0020193548794754366	6.262478645749998e-05
894600.0	0.0008128984068928098	905.3716650238512	18.244269348218438	0.0019589993211241597	-1.2833789318659108e-06	0.002087281899865941	0.00012828257874178154
896400.0	0.0008128984068928085	902.4820005886697	18.290213536743636	0.001968446227650688	5.881577716330102e-06	0.001946905347531278	-2.1540880119409793e-05
898200.0	0.0008128984068928076	910.3753251967427	18.210323877177434	0.001972672026779624	6.449143099885131e-07	0.0019885754349226866	1.5903408143062377e-05
900000.0	0.0008128984068928069	905.9006408687077	18.46388216728082	0.001974272940390958	-1.9925084800451725e-06	0.0020559799908352323	8.170705044427458e-05
901800.0	0.0008128984068928065	905.7214653427997	18.372014561655998	0.0019876076047407993	9.729885575707927e-06	0.002000258029074689	1.2650424333889596e-05
903600.0	0.0008128984068928062	893.060657247721	18.572793986710323	0.001990894466599105	-3.3608803100202816e-07	0.0019655336892188276	-2.5360777380277258e-05
905400.0	0.000812898406892806	903.8193017581671	19.123979955321236	0.001990848379887652	-3.6696094752171853e-06	0.002070958949324236	8.011056943658379e-05
907200.0	0.0008128984068928057	899.7344659915154	19.091951573154788	0.0020007894942962244	6.277543280623033e-06	0.002012937311902792	1.2147817606567565e-05
909000.0	0.0008128984068928056	897.2450909823087	19.47250230161412	0.0020002802757625774	-4.183702082818884e-06	0.0020434738587401776	4.319358297760033e-05
910800.0	0.0008128984068928055	900.8400767026626	19.84515756520872	0.002002508127572996	-1.458468336475248e-06	0.0019061853806000186	-9.632274697297741e-05
912600.0	0.0008128984068928054	904.7260576730574	19.733704853208828	0.0020038856248659354	-2.3310961341387323e-06	0.0019887114433730984	-1.5174181492836967e-05
914400.0	0.0008128984068928054	902.504157955021	20.37629206357223	0.0020136199815633093	6.022144266672013e-06	0.0020353993773979014	2.1779395834591958e-05
916200.0	0.0008128984068928054	652.8722390894119	20.630325348144616	0.0020161700404587187	-1.196662295328331e-06	0.0020389761233963384	2.280608293761945e-05
918000.0	0.0008128984068928054	210.9769026640853	21.029035601112	0.002021635880642802	2.1170018589157193e-06	0.0020494513312446267	2.7815450601824622e-05
919800.0	0.0008128984068928054	0.0	21.03887068298123	0.0020136914892937585	-9.778398991477173e-06	0.0020521697464828087	3.847825718905037e-05
921600.0	0.0008128984068928054	1.083415594821431	21.58150550959445	0.0020022006560982976	-1.1454338102106808e-05	0.0019337746489620368	-6.842600713626083e-05
923400.0	0.0008128984068928054	0.0	21.62429661804381	0.0020088875478164268	6.710287692663482e-06	0.0020617465042971485	5.285895648072163e-05
925200.0	0.0008128984068928054	0.0	22.043639948815265	0.0020108202299757693	1.9705979434892946e-06	0.0020445020482612003	3.368181828543116e-05
927000.0	0.0008128984068928054	3.831214875202548	22.148592494332114	0.0020080871366711106	-2.6940217222291997e-06	0.002062996942583281	5.4909805912170554e-05
928800.0	0.0008128984068928054	0.0	22.414005439222976	0.001991385716378267	-1.6712435236354087e-05	0.0019784942475464654	-1.2891468831801615e-05
930600.0	0.0008128984068928054	9.725975371384665	22.4944583890901	0.001991525981663273	1.799654321590557e-07	0.0020779904654494715	8.646448378619886e-05
932400.0	0.0008128984068928054	0.0	22.42405625343219	0.001997515295953655	5.904248717426881e-06	0.0020779509901061	8.043569415244474e-05
934200.0	0.0008128984068928054	0.0	22.378726374863213	0.0020003897409033673	2.9142950481239815e-06	0.0020336871827950705	3.329744189170328e-05
936000.0	0.0008128984068928054	1.851059449708705	22.758222985678817	0.001991030259137034	-9.319699515161878e-06	0.001951619303901218	-3.941095523581586e-05
937800.0	0.0008128984068928054	2.9215708321765494	22.721022378527252	0.0019902218104884592	-7.920231171256335e-07	0.0020208111629385923	3.058935245013316e-05
939600.0	0.0008128984068928054	0.0	22.761881345102722	0.0019786473164058018	-1.1572088609177054e-05	0.002045748453955464	6.710113754966237e-05
941400.0	0.0008128984068928054	0.0	22.63751177873213	0.0019838586478201827	5.251740320499172e-06	0.0019452731634672642	-3.858548435291851e-05
943200.0	0.0008128984068928054	2.0527504266380827	22.77340235581616	0.0019908774228740963	7.058942625810191e-06	0.0020606947980696885	6.981737519559222e-05
945000.0	0.0008128984068928054	0.0	22.474555915570036	0.0019986078156118883	7.744233091872783e-06	0.002000029228797474	1.4214131855859324e-06
946800.0	0.0008128984068928054	6.965906289674529	22.26118443977821	0.0019970079003572127	-1.5599035515162316e-06	0.002071052214889879	7.404431453266662e-05
948600.0	0.0008128984068928054	4.196745571158011	22.172412349090695	0.001991453918720963	-5.604925242297251e-06	0.002018202452339151	2.6748533618188477e-05
950400.0	0.0008128984068928054	4.364121755028173	21.911418896366	0.001982398786853135	-9.070722875813615e-06	0.0019270061458753094	-5.539264097782555e-05
952200.0	0.0008128984068928054	445.1692163831479	21.766753931000988	0.0019788361849504346	-3.5809751286942783e-06	0.001968065878551885	-1.0770306398549656e-05
954000.0	0.0008128984068928054	899.6030578779715	21.431466191614067	0.0019703742094756044	-1.124836968336845e-05	0.0019731951821392946	2.8209726636902025e-06
955800.0	0.0008128984068928054	898.4976702563965	21.34586800659658	0.001966472267201347	-7.587510687587432e-06	0.0019764476335232912	9.975366321944421e-06
957600.0	0.0008128984068928054	894.9719931215527	21.095457114357718	0.0019807643405818504	1.0616023940403746e-05	0.0019316506779079427	-4.911366267390767e-05
959400.0	0.0008128984068928054	901.8008209197288	20.83569409568721	0.0019964414092663923	1.1983683013707892e-05	0.0019450906298549783	-5.135077941141392e-05
961200.0	0.0008128984068928054	897.3117712111009	20.963541964746582	0.001992481560168112	-7.685644799996086e-06	0.002128628994554327	0.00013614743438621516
963000.0	0.0008128984068928054	903.2770191492511	20.493696522696048	0.0019958061632167315	-3.906032325318249e-07	0.0020267893191248526	3.098315590812123e-05
964800.0	0.0008128984068928054	894.6490421855283	20.461460445883954	0.001989552382928099	-9.972688281308645e-06	0.0019783622303755507	-1.1190152552548157e-05
966600.0	0.0008128984068928054	908.5952030642092	20.2658375634309	0.001989048152537079	-4.199792016243201e-06	0.002033005068739056	4.395691620197699e-05
968400.0	0.0008128984068928054	895.5183367070397	20.29140154340274	0.0019852077279207832	-7.548119467598024e-06	0.0020395804054554917	5.4372677534708283e-05
970200.0	0.0008128984068928054	901.0965116860021	20.083053209759797	0.00198862867313692	-2.6355079773073123e-07	0.0018920474742780762	-9.658119885884376e-05
972000.0	0.0008128984068928054	903.9592965519404	20.27889196170034	0.001993372015885586	1.0514711641953648e-06	0.001892721984270102	-0.00010065003161548403
973800.0	0.0008128984068928054	897.1467978489994	20.420080016785164	0.002003661054802784	6.5792567758512845e-06	0.0019578009207962023	-4.5860134006581817e-05
975600.0	0.0008128984068928054	904.2623432171647	20.19231795739081	0.0019961646346649442	-1.1219416097498475e-05	0.002065965702934018	6.980106826907411e-05
977400.0	0.0008128984068928054	893.8540820109979	20.496192805119534	0.001994454204073769	-5.4231332517140185e-06	0.002056823468672502	6.236926459873315e-05
979200.0	0.0008128984068928054	907.2605884959128	20.472419945468772	0.00199713138344231	-1.0269383205021833e-06	0.0020130137018928417	1.588231845053176e-05
981000.0	0.0008128984068928054	900.0707463248287	20.83391942229024	0.0019974498333408678	-3.407504871515718e-06	0.00203225310419472	3.480327085385247e-05
982800.0	0.0008128984068928054	897.0179429601556	21.109557916179448	0.0020040193671306147	2.8442538690732377e-06	0.00198512662269137	-1.88927444392447e-05
984600.0	0.0008128984068928054	898.5040911378628	21.106672346457273	0.0020049678179597506	-2.7895570464950266e-06	0.0019223471984449103	-8.262061951484022e-05
986400.0	0.0008128984068928054	904.0445963469635	21.246014888032963	0.002006920682193755	-1.7887834755950629e-06	0.0019877364694399413	-1.9184212753814e-05
988200.0	0.0008128984068928054	897.0777235407478	21.785633895036277	0.0020101719596248356	-5.034111796097814e-07	0.002014737018177819	4.5650585529834215e-06
990000.0	0.0008128984068928054	896.2532115528861	22.02645368871618	0.002017409426032403	3.4804373644653224e-06	0.002020913849792831	3.5044237604283366e-06
991800.0	0.0008128984068928054	898.8923170120813	22.382973742795297	0.002029197923506182	8.018290820719127e-06	0.002032082784614471	2.8848611082892063e-06
993600.0	0.0008128984068928054	894.1151894361501	22.638047618970386	0.0020296201128225714	-3.373234177321583e-06	0.001940959742433119	-8.866037038945234e-05
995400.0	0.0008128984068928054	909.102719539709	22.927894162880715	0.0020377540336526463	4.345003445262982e-06	0.0020030451968583787	-3.47088367942676e-05
997200.0	0.0008128984068928054	897.1680270439264	23.476242531763724	0.002037284466083259	-4.2914911129055446e-06	0.0020636487930678566	2.6364326984597487e-05
999000.0	0.0008128984068928054	904.158083930902	23.730045791519974	0.002043548430347546	2.465941217265003e-06	0.0019196165243911497	-0.00012393190595639617
1000800.0	0.0008128984068928054	901.0473504182388	23.880072992163754	0.0020479699070510295	6.073663670093678e-07	0.0020360233159781734	-1.1946591072856054e-05
1002600.0	0.0008128984068928054	652.3419378437123	24.402657381835944	0.0020418730367756533	-9.911509099150722e-06	0.0020421415557174533	2.6851894180015464e-07
1004400.0	0.0008128984068928054	207.23483455005854	24.670251177810204	0.002042241691751134	-3.0088165401508428e-06	0.002118823815058586	7.658212330745186e-05
1006200.0	0.0008128984068928054	3.92001389655374	24.850198023407785	0.0020412401129237976	-2.8163889746128523e-06	0.0020563714945002884	1.5131381576490724e-05
1008000.0	0.0008128984068928054	0.0	25.27498708978405	0.0020274805661257105	-1.376364950907913e-05	0.0020625574890436303	3.507692291791998e-05
1009800.0	0.0008128984068928054	5.9655647292551395	25.246933981254617	0.002032399343381176	4.968062436980834e-06	0.002078955138800723	4.655579541954672e-05
1011600.0	0.0008128984068928054	5.107576963909319	25.449946737142096	0.002037152515035363	4.723637928007107e-06	0.001982078327186515	-5.507418784884786e-05
1013400.0	0.0008128984068928054	4.594574273291647	25.661689085078486	0.002033546302401814	-3.6238793196433433e-06	0.002015416160717829	-1.813014168398476e-05
1015200.0	0.0008128984068928054	0.0	25.668601460872907	0.0020213483881943413	-1.2208090036168034e-05	0.002079428828877198	5.8080440682856884e-05
1017000.0	0.0008128984068928054	0.0	25.555676311811222	0.0020166326943058216	-4.665198743729133e-06	0.001965112407444444	-5.1520286861377894e-05
1018800.0	0.0008128984068928054	0.0	25.702507156776313	0.002014857361079468	-1.7253486609068095e-06	0.0021142983637686577	9.944100268918972e-05
1020600.0	0.0008128984068928054	0.9812047033336023	25.589990977870013	0.0020076756969347317	-7.131212723766604e-06	0.0019686004737710346	-3.907522316369717e-05
1022400.0	0.0008128984068928054	2.7289335676617776	25.622952171803828	0.002007506268655517	-1.3251788994946426e-07	0.002102350726463771	9.484445780825353e-05
1024200.0	0.0008128984068928054	0.0	25.418665417912607	0.002008236446935806	7.442508466321288e-07	0.002042586982408216	3.435053547240984e-05
1026000.0	0.0008128984068928054	0.0	25.2423879132103	0.0020058490571029427	-2.3380838537973336e-06	0.0019112778625104472	-9.457119459249534e-05
1027800.0	0.0008128984068928054	0.7904461266159222	24.92387741952505	0.0020129191740274562	7.118766223981946e-06	0.0020659735054353993	5.305433140794317e-05
1029600.0	0.0008128984068928054	0.0	24.771679526851642	0.0020090514250493035	-3.8304745120172345e-06	0.0020297826950126676	2.0731269963364172e-05
1031400.0	0.0008128984068928054	6.456369195079395	24.632228208679535	0.002004808441582773	-4.195820634615037e-06	0.0019825308464071763	-2.227759517559635e-05
1033200.0	0.0008128984068928054	2.1089003712543546	24.1774171954464	0.00200029506914105	-4.55088959474886e-06	0.0020321285768258417	3.1833507684791605e-05
1035000.0	0.0008128984068928054	6.550959540404485	23.95607309555199	0.0019968735298579467	-3.404182833642638e-06	0.0020018165021084976	4.9429722505509906e-06
1036800.0	0.0008128984068928054	0.0	23.559664762474508	0.0019981237350939623	1.2094806851975573e-06	0.002085108605449966	8.698487035600334e-05
1038600.0	0.0008128984068928054	454.6873874625346	23.22408083969577	0.0020131255798002175	1.5044971427153001e-05	0.00199095509613929	-2.2170483660927422e-05
1040400.0	0.0008128984068928054	908.1753319726377	23.023788304514557	0.0020040963721613195	-1.1887461723322683e-05	0.0019753668706269174	-2.8729501534402105e-05
1042200.0	0.0008128984068928054	906.5584672463633	22.74552088386392	0.002022414332192089	1.455878204764195e-05	0.002001097991448676	-2.1316340743413026e-05
1044000.0	0.0008128984068928054	894.5392920328563	22.634678765392493	0.0020387330633325836	1.2526475915250868e-05	0.002081911631289374	4.317856795679061e-05
1045800.0	0.0008128984068928054	898.7316196122881	22.113136483113394	0.002041134921993709	-1.4039854232793775e-06	0.0020658661539724233	2.4731231978714315e-05
1047600.0	0.0008128984068928054	898.274176472751	21.897879951448562	0.0020444101126309844	-5.412430500470145e-07	0.0020823501593297726	3.794004669878845e-05
1049400.0	0.0008128984068928054	902.4462726753817	21.547061277414738	0.0020576806026295436	9.449692195845832e-06	0.002141356944715423	8.367634208587965e-05
1051200.0	0.0008128984068928054	903.4317677750727	21.531025094245514	0.002062377259863784	8.491927928981976e-07	0.0020257001017089165	-3.6677158154867405e-05
1053000.0	0.0008128984068928054	895.8055366298713	21.338910594737175	0.002071494449911861	5.2601248552505954e-06	0.00210361272951437	3.211827960250891e-05
1054800.0	0.0008128984068928054	900.3391925695847	21.311163304758207	0.002087235439894502	1.1880451400664114e-05	0.001986194560665205	-0.00010104087922929737
1056600.0	0.0008128984068928054	889.9003633392193	21.17229215428467	0.0020898479733192934	-1.28206061321917e-06	0.00217485471883929	8.500674551999687e-05
1058400.0	0.0008128984068928054	907.2097250290094	21.031596900834426	0.002085465082374639	-8.265458280388001e-06	0.002089729285811301	4.2642034366620096e-06
1060200.0	0.0008128984068928054	897.4381287966165	20.921492948415448	0.0020997994443691416	1.0437991511822705e-05	0.002045450681686611	-5.43487626825303e-05
1062000.0	0.0008128984068928054	900.2793196992225	20.99718491788587	0.002093084372675925	-1.0621465055852918e-05	0.002010078809680237	-8.300556299568803e-05
1063800.0	0.0008128984068928054	898.4517514300597	21.008737298375355	0.002087241580509649	-9.742610112297468e-06	0.0021902374759303726	0.00010299589542072369
1065600.0	0.0008128984068928054	905.730137875067	21.19122869552114	0.0021032894566253547	1.2160814213621435e-05	0.002102852707830475	-4.367487948799657e-07
1067400.0	0.0008128984068928054	885.8124677930131	21.284858020922453	0.002100493366714211	-6.725082921393418e-06	0.0020997314643892064	-7.619023250043308e-07
1069200.0	0.0008128984068928054	899.9169482883705	21.305992338932988	0.0020966820196938294	-7.708776959590816e-06	0.00215061797223398	5.393595254015076e-05
1071000.0	0.0008128984068928054	899.4709062125115	21.346100003158128	0.002110428672816768	9.835823300214578e-06	0.002100719685953625	-9.708986863143227e-06
1072800.0	0.0008128984068928054	897.7318180620416	21.8013142747512	0.0021192159909267858	4.851976592983724e-06	0.0021515494282559524	3.233343732916655e-05
1074600.0	0.0008128984068928054	908.6311327281782	21.91620852244449	0.00213074115896433	7.571802695978186e-06	0.002124970692054341	-5.770466909989274e-06
1076400.0	0.0008128984068928054	895.5633527057212	22.02555162575544	0.0021371547682331573	2.4234934878943172e-06	0.0021515673471266235	1.4412578893466324e-05
1078200.0	0.0008128984068928054	903.8589808861783	22.315568476315825	0.002143048579474712	1.9102376370879974e-06	0.0021043027527883488	-3.874582668636332e-05
1080000.0	0.0008128984068928054	901.7812639435305	22.47161904897453	0.0021438065053317216	-3.248589870445564e-06	0.002097163349742042	-4.664315558967966e-05
1081800.0	0.0008128984068928054	906.3075962626776	22.792693696578787	0.0021418297630064324	-5.981441761982342e-06	0.0021241955180566533	-1.763424494977908e-05
1083600.0	0.0008128984068928054	896.6640545761124	22.653284098493046	0.0021447071849305874	-1.1286172532703093e-06	0.002109968111193829	-3.473907373675828e-05
1085400.0	0.0007727190142599075	896.3351555043812	22.97579695446995	0.0021449810609063943	-3.7244024796153394e-06	0.0022138614332651097	6.888037235871528e-05
1087200.0	0.0007440760398810727	905.480349537387	23.323896504307893	0.0021505802479083705	1.751280156697899e-06	0.002146763707906332	-3.8165400020384424e-06
1089000.0	0.0007236571154647078	659.3912146377727	23.343799843957083	0.0021542706575377875	-6.549408644069494e-08	0.002143117166948252	-1.1153490589535385e-05
1090800.0	0.0007091009290572897	199.53992136273837	23.559515081116825	0.002151978804606999	-5.609320156280218e-06	0.0022038518597824472	5.1873055175448625e-05
1092600.0	0.0006987241551192027	0.0	23.322957731072357	0.0021608964304973255	7.142018043656212e-06	0.0022076898719583177	4.6793441460992136e-05
1094400.0	0.0006913267891918684	1.931913269240305	23.58079204601353	0.002166658392000879	5.807842465646012e-06	0.0021867187501750287	2.0060358174149774e-05
1096200.0	0.0006860533754132335	4.188821107732946	23.566886846647616	0.0021692593453947135	2.6203953333890107e-06	0.002148415081392088	-2.0844264002625712e-05
1098000.0	0.0006822940787725282	0.0	23.252056794180607	0.002170740079146205	1.4685019601086427e-06	0.0021815200633314986	1.0779984185293341e-05
1099800.0	0.0006796141617726381	0.0	23.307265484346406	0.0021711964115212323	5.021963916930558e-07	0.00217620923587349	5.012824352257973e-06
1101600.0	0.0006777037099480775	2.616115928685166	23.20506138550686	0.0021749493736008155	3.7990116198963123e-06	0.00211445876374792	-6.04906098528956e-05
1103400.0	0.0006763417923311824	0.0	22.896002976573023	0.0021875716886771415	1.2630968285834508e-05	0.002185509503345189	-2.062185331952675e-06
1105200.0	0.000675370912264298	0.0	22.83784625492376	0.0021920534499505727	4.526854198624199e-06	0.0021514246608350324	-4.0628789115540406e-05
1107000.0	0.0006746787939653785	0.0	22.72752841212313	0.0021920213241128153	1.2877692759251926e-08	0.002224663400828873	3.264207671605786e-05
1108800.0	0.0006741853985852094	4.069904300988706	22.34667948560936	0.002198092723649809	6.116059603492111e-06	0.0022065549938907573	8.462270240948232e-06
1110600.0	0.0006738336682501608	0.6430872520248326	22.129901280297645	0.002203109068736587	5.0018243808221506e-06	0.002199780991309364	-3.328077427222844e-06
1112400.0	0.0006735829277009668	0.0	21.829118398297734	0.0022011259332607312	-1.94936888784135e-06	0.002100847124614744	-0.00010027880864598705
1114200.0	0.0006734041804712136	6.945121814813808	21.484709021841088	0.0022036845890579027	2.600793900333839e-06	0.002324994229792056	0.00012130964073415334
1116000.0	0.0006732767556400597	3.1866234151153625	21.085429326117936	0.0022089796227591886	5.237597205452746e-06	0.0021949332915488	-1.40463312103887e-05
1117800.0	0.0006731859173785829	8.081500213609583	20.885437720610128	0.0022118673189535135	2.882010281720859e-06	0.002247244436500222	3.537711754670844e-05
1119600.0	0.0006731211608497854	0.0	20.3235191249056	0.0022109750335873564	-9.674115280756173e-07	0.0022544087971543155	4.343376356695886e-05
1121400.0	0.0006730749973944998	0.0	20.150346007973585	0.0022093871694484494	-1.5497319798907102e-06	0.002295096342779666	8.570917333121687e-05
1123200.0	0.000673042088518075	0.0	19.96540521071086	0.002208304675021692	-1.0448443027814638e-06	0.002191796191624645	-1.6508483397047056e-05
1125000.0	0.0006730186285291975	448.85308834072265	19.474961750612653	0.002218387099481652	1.0119576816133128e-05	0.002217268656387735	-1.1184430939169999e-06
1126800.0	0.0006730019044371615	898.7569207311666	19.16041295274411	0.0022206618076022447	-4.861430204327982e-07	0.002173290355349211	-4.7371452253033814e-05
1128600.0	0.0006729899822126501	903.1330681863153	19.044542630566962	0.002224120216505133	-5.37979545824379e-08	0.0022866080950825307	6.248787857739779e-05
1130400.0	0.0006729814831301892	900.2278194057095	18.75695289424224	0.0022211134688464793	-6.5235641056461136e-06	0.002274739504555343	5.362603570886358e-05
1132200.0	0.0006729754243277728	903.1170356913996	18.617413333651875	0.002231147553168443	6.538722085225003e-06	0.0023257481416679277	9.460058849948479e-05
1134000.0	0.0006729711051454506	903.5172006656944	18.385907263728676	0.0022342375899610965	-4.1627020164197495e-07	0.0022773813986560836	4.3143808694987044e-05
1135800.0	0.0006729680260986933	910.7746433869157	18.021997490607383	0.002237601563177319	-1.3481386004740335e-07	0.0022261147966024268	-1.1486766574892524e-05
1137600.0	0.0006729658311163504	898.4235167235694	18.299129894170225	0.0022327596586512923	-8.331732087209905e-06	0.0022294852817502115	-3.274376901080738e-06
1139400.0	0.000672964266363404	895.2948864966681	18.351232378523292	0.0022353110645457674	-9.349263334429008e-07	0.0022705051109369804	3.5194046391212875e-05
1141200.0	0.0006729631508866478	901.230418076582	18.278993281193916	0.0022308478721104943	-7.952993807974116e-06	0.0021936549026543486	-3.7192969456145785e-05
1143000.0	0.0006729623556886607	895.9885998643023	17.846063187615286	0.0022405047744268516	6.171661867820267e-06	0.0022020576931821557	-3.8447081244696124e-05
1144800.0	0.0006729617888101173	907.4098038421827	18.33639861652844	0.0022370885752242093	-6.884049097927976e-06	0.0022072584074787917	-2.9830167745417726e-05
1146600.0	0.000672961384695308	898.5839098052738	18.376186008691345	0.002243565827019087	2.9729920148410853e-06	0.0021898927897839524	-5.367303723513476e-05
1148400.0	0.0006729610966110595	897.17211816063	18.48378737589437	0.0022462684214699224	-8.043914978182565e-07	0.0022499283528780614	3.6599314081391547e-06
1150200.0	0.0006729608912423566	897.6434213942445	18.80851484928576	0.0022616596340331863	1.187571843300878e-05	0.002286318125745128	2.4658491711941838e-05
1152000.0	0.0006729607448396832	903.5920871173582	19.01636048932655	0.0022721139966452486	6.898291975359781e-06	0.002267430880400785	-4.683116244463891e-06
1153800.0	0.00067296064047255	899.2112650838426	19.343899715030194	0.0022754510689101744	-2.5128032979041434e-07	0.002252927911365988	-2.2523157544186272e-05
1155600.0	0.0006729605660715965	896.7916658993481	19.58257328328425	0.002274702945753976	-4.351462059826711e-06	0.0022188596471573287	-5.584329859664725e-05
1157400.0	0.0006729605130328505	908.3267595881176	19.76579944394638	0.0022722653715412577	-6.0468139895910275e-06	0.002286210989795355	1.3945618254097145e-05
1159200.0	0.0006729604752227357	895.7191507966912	20.13298986322518	0.0022884087220778715	1.251825250530811e-05	0.0022487056092260703	-3.97031128518011e-05
1161000.0	0.0006729604482687656	900.177830370165	20.43598534452302	0.0023008510952171224	8.794303450224359e-06	0.00225196218466918	-4.888891054794256e-05
1162800.0	0.000672960429053894	903.2615307580512	20.658123726375592	0.0022970222971179623	-7.509621554788465e-06	0.00229884729370927	1.824996591307996e-06
1164600.0	0.0006729604153560494	891.8433244479146	21.00799944634311	0.002298173901865968	-2.532431310538176e-06	0.0022595143534416364	-3.8659548424331424e-05
1166400.0	0.0006729604055911678	902.4013025070296	21.429537028270357	0.0023009483607551386	-9.056197010639569e-07	0.002309717666982136	8.769306226997344e-06
1168200.0	0.0006729603986300059	894.7244616225978	21.88351968423457	0.0023051775560646833	5.262900559065834e-07	0.0023786991712153103	7.35216151506269e-05
1170000.0	0.000672960393667552	904.11391390417	21.95838144799996	0.0023130958740467094	4.213658565309471e-06	0.002373869903728441	6.0774029681731605e-05
1171800.0	0.0006729603901299316	895.1867449404051	22.182979431710592	0.002314640560599686	-2.1833627370535384e-06	0.002238274611228797	-7.636594937088908e-05
1173600.0	0.0006729603876080426	903.4638451592443	22.359579306687987	0.002318756972972021	3.956255605679219e-07	0.0024323837950670055	0.00011362682209498452
1175400.0	0.0006729603858102453	662.7937734275957	22.66873259939478	0.0023331933284503705	1.0699624862375022e-05	0.0023376825766713272	4.489248220956581e-06
1177200.0	0.0006729603845286366	211.5717907242862	22.937983339105408	0.002340320026037219	3.714578868309306e-06	0.0023171226275629985	-2.3197398474220412e-05
1179000.0	0.0006729603836150068	1.256583241190512	23.139217022634643	0.00234065134752058	-1.6284303609869803e-06	0.0023397876856181715	-8.63661902408644e-07
1180800.0	0.000672960382963701	0.0	23.04971532474233	0.002347885702803929	7.2642075188851e-06	0.002349628823570387	1.7431207664582773e-06
1182600.0	0.0006729603824993999	0.0	23.08029606120885	0.002357880425669385	1.004363878346861e-05	0.0023278154024437983	-3.0065023225586636e-05
1184400.0	0.0006729603821684102	7.35517345408552	23.02026745420281	0.0023553571171232067	-2.474080160540444e-06	0.002381064408443509	2.5707291320302306e-05
1186200.0	0.0006729603819324552	0.0	23.00950945600942	0.002350957033112936	-4.4622965117669885e-06	0.0023100401589461234	-4.0916874166812666e-05
1188000.0	0.0006729603817642483	0.0	23.04861670995759	0.002343141229385844	-7.76696012914807e-06	0.00229541376384462	-4.7727465541223896e-05
1189800.0	0.0006729603816443373	3.32684467516415	22.861150865332164	0.0023510393117866114	7.946895755046423e-06	0.0022478887212115705	-0.00010315059057504078
1191600.0	0.0006729603815588556	0.0	22.754806843648602	0.002356217982077033	5.176229531940102e-06	0.0022927063901256556	-6.351159195137733e-05
1193400.0	0.0006729603814979176	0.0	22.621971994694196	0.0023648704080809144	8.700522253054511e-06	0.002398887536980231	3.401712889931626e-05
1195200.0	0.0006729603814544763	0.0	22.398082285673873	0.0023595642151759337	-5.258362460848553e-06	0.002404313586980674	4.4749371804740365e-05
1197000.0	0.000672960381423508	0.0	22.266037255654123	0.002361139675738703	1.6224488052482923e-06	0.0023467994052720257	-1.4340270466676953e-05
1198800.0	0.0006729603814014314	0.0	21.8765254403122	0.0023534235087330014	-7.66957577554545e-06	0.00229791406882538	-5.5509439907621174e-05
1200600.0	0.0006729603813856934	1.215458638303494	21.93191922522417	0.0023496758375188753	-3.7024692552626227e-06	0.002396828409849215	4.715257233033977e-05
1202400.0	0.0006729603813744742	4.756531221497417	21.909628256350906	0.002353224576877488	3.5753847511221955e-06	0.002429360141842297	7.613556496480851e-05
1204200.0	0.0006729603813664764	2.6344896183289683	21.420742243357026	0.0023512304542567643	-2.0211972302432015e-06	0.0024261538204636162	7.492336620685206e-05
1206000.0	0.0006729603813607749	0.0	21.32406466316919	0.002346512797541429	-4.714201325270056e-06	0.0022853344382676786	-6.117835927375054e-05
1207800.0	0.0006729603813567104	0.0	21.196793714736817	0.002349842855893349	3.373434358549595e-06	0.0023276189792337974	-2.2223876659551366e-05
1209600.0	0.0006729603813538129	2.5507873445759173	21.08354093422196	0.002361688945437715	1.1889145602496015e-05	0.0023689714015341966	7.2824560964816265e-06
1211400.0	0.0006729603813517474	456.36285081464285	20.796238978768557	0.002368915911264954	7.230706437686704e-06	0.0024139762502895694	4.5060339024615394e-05
1213200.0	0.0006729603813502749	900.631570997416	20.536646913209243	0.002374148002338133	2.246647346710991e-06	0.00235704067418196	-1.7107328156173022e-05
1215000.0	0.0006729603813492252	897.654345728948	20.66852272778788	0.0023830189393142078	5.075107106814022e-06	0.002405848931749133	2.2829992434925097e-05
1216800.0	0.0006729603813484769	895.0356699945722	20.612757583566573	0.0023900180957169385	3.18999357563157e-06	0.002379852269025452	-1.016582669148646e-05
1218600.0	0.0006729603813479435	892.7739736779389	20.558806253950667	0.0023951148155821975	1.281367198135472e-06	0.0024934918528919906	9.8377037309793e-05
1220400.0	0.0006729603813475631	903.3313483602176	20.610296293970983	0.0024002032464827804	1.2693889991654877e-06	0.002460532617472991	6.032937099021044e-05
1222200.0	0.0006729603813472921	902.8898926181978	20.70577498042937	0.002402273678913048	-1.7701641126849444e-06	0.002358207945796911	-4.4065733116137186e-05
1224000.0	0.0006729603813470988	902.8868176255334	20.83277472881867	0.002402401436594397	-3.717818543498786e-06	0.002429402646443859	2.7001209849462166e-05
1225800.0	0.000672960381346961	899.3567027682398	20.970407767355784	0.002425908501601411	1.9658396070678e-05	0.002455669890193121	2.976138859171011e-05
1227600.0	0.0006729603813468627	907.0346737294587	21.093597216818367	0.0024331967797360694	3.40508076773768e-06	0.002453587280466957	2.0390500730887695e-05
1229400.0	0.0006729603813467927	897.5794075270759	21.36361329574143	0.00244554642777655	8.44379823920753e-06	0.002392618013863724	-5.292841391282614e-05
1231200.0	0.0006729603813467428	904.776346186036	21.536488205595045	0.0024543614221987516	4.897331235343153e-06	0.0024425233942968745	-1.1838027901877048e-05
1233000.0	0.0006729603813467073	899.8062855250523	21.89547977714755	0.0024642070252935857	5.903541223466714e-06	0.0023784510275588508	-8.575599773473479e-05
1234800.0	0.0006729603813466819	896.9582461766033	22.057245197198725	0.0024721916536259107	4.030454893151236e-06	0.0023600968358871693	-0.00011209481773874144
1236600.0	0.0006729603813466638	902.9626515365889	22.43390733166275	0.002479936339964253	3.781077554190681e-06	0.0023946587604192727	-8.527757954498027e-05
1238400.0	0.0006729603813466509	902.0481805934199	22.583823971741865	0.0024822638932370934	-1.6554928226170617e-06	0.0024857273872958873	3.4634940587937565e-06
1240200.0	0.0006729603813466417	901.7848637963347	23.036574289986653	0.0024900470609526843	3.7982203575031566e-06	0.0025617674632044257	7.172040225174141e-05
1242000.0	0.0006729603813466352	900.406392110281	23.460039325840015	0.0024894151183608975	-4.624724418241659e-06	0.002337855426736393	-0.00015155969162450444
1243800.0	0.0006729603813466305	899.8105345914158	23.62648668222495	0.00248801886685523	-5.37999896600029e-06	0.0023996889308845323	-8.832993597069746e-05
1245600.0	0.0006729603813466271	911.9418599643521	24.01575505736167	0.002495078298374767	3.0818102031909133e-06	0.002469210969727803	-2.5867328646963913e-05
1247400.0	0.0006729603813466248	905.9212832259809	24.111095688621095	0.0024938820452483	-5.190057858065055e-06	0.002469195665945389	-2.4686379302911037e-05
1249200.0	0.0006729603813466231	903.6141344749276	24.499370742337945	0.002489320095765235	-8.54396309817607e-06	0.002497439255021887	8.119159256652343e-06
1251000.0	0.0006729603813466219	900.558995791017	24.785954943435218	0.0024848483910279357	-8.431691323529338e-06	0.0024863557109670365	1.5073199391007291e-06
1252800.0	0.0006729603813466211	905.0357860029834	25.13855839217605	0.0024814148603680684	-7.372471534513133e-06	0.0025205334988826766	3.911863851460817e-05
1254600.0	0.0006729603813466204	902.5899738819572	25.360851101578135	0.002492311261343367	6.972046225627263e-06	0.002442874395422376	-4.9436865920990916e-05
1256400.0	0.00067296038134662	900.1310237638702	25.484923770853747	0.0024957484056806842	-4.902641528494689e-07	0.00246096244945733	-3.4785956223354275e-05
1258200.0	0.0006729603813466197	898.4821783736704	25.57634921560339	0.002500626922799725	9.550626955354856e-07	0.002414862661927075	-8.576426087264997e-05
1260000.0	0.0006729603813466194	899.5954133116866	25.659680509026344	0.002505757727453502	1.2067407522091556e-06	0.0025074185556041594	1.660828150657385e-06
1261800.0	0.0006729603813466193	641.4124794167319	25.809638557772583	0.0025145299440590013	4.843566338013853e-06	0.0025798330171511374	6.530307309213631e-05
1263600.0	0.0006729603813466192	208.3176122926104	25.756521256178146	0.002531322229820189	1.325110008005504e-05	0.0025251225811348103	-6.199648685378443e-06
1265400.0	0.0006729603813466191	0.0	25.655868496354305	0.0025367766251917744	3.3971216185263386e-06	0.002583897089943481	4.712046475170675e-05
1267200.0	0.0006729603813466191	7.96334999141442	25.73024639612066	0.002532335683897158	-4.377626182209994e-06	0.0025907539155445728	5.8418231647415e-05
1269000.0	0.0006729603813466191	0.09672035405877145	25.66674738820473	0.002531024008602825	-1.3768187479182712e-06	0.002551423864965313	2.0399856362488177e-05
1270800.0	0.0006729603813466191	0.0	25.179449719581612	0.002533367327269938	2.4049389824117124e-06	0.00248738598034806	-4.598134692187786e-05
1272600.0	0.0006729603813466191	0.0	25.15291792337531	0.0025368733079147152	3.5671567618077675e-06	0.002484037835496554	-5.2835472418161236e-05
1274400.0	0.0006729603813466191	0.0	25.17420849667114	0.0025306793422275454	-6.132817463241737e-06	0.002483393262851622	-4.7286079375923634e-05
1276200.0	0.0006729603813466191	2.367037078562332	24.629789182823085	0.002536903234706576	6.284981489255943e-06	0.002563779091055233	2.687585634865713e-05
1278000.0	0.0006729603813466191	1.4547368216974268	24.326414481306273	0.0025319562601420365	-4.926958249172019e-06	0.002512966548037439	-1.8989712104597793e-05
1279800.0	0.0006729603813466191	4.789198155541338	24.00389058303383	0.002530410294733527	-1.5122947478091359e-06	0.0024141287108414597	-0.00011628158389206741
1281600.0	0.0006729603813466191	0.0	23.739798667245577	0.0025276327200398204	-2.7993298129615194e-06	0.002586710876883925	5.907815684410457e-05
1283400.0	0.0006729603813466191	0.170040481140734	23.43973318528692	0.0025217761900121318	-5.801289155784109e-06	0.0024267517047112446	-9.502448530088702e-05
1285200.0	0.0006729603813466191	0.0	22.910890174066385	0.002518488623541262	-3.236388609203837e-06	0.002536481321779012	1.7992698237749798e-05
1287000.0	0.0006729603813466191	3.5074739096235725	22.707005507687825	0.002512388690317629	-6.047965433210944e-06	0.0024976746596895613	-1.471403062806749e-05
1288800.0	0.0006729603813466191	2.5943559022006104	22.165542156735658	0.00251443479322473	2.0402076552344277e-06	0.002444324993936928	-7.010979928780218e-05
1290600.0	0.0006729603813466191	2.479025105137854	22.068121565047065	0.0025102926094137798	-4.135224282510201e-06	0.0025521861302971694	4.189352088338947e-05
1292400.0	0.0006729603813466191	0.0080951567847056	21.71392915401229	0.002512493241416675	2.2091102184720495e-06	0.002456963873482173	-5.5529367934502164e-05
1294200.0	0.0006729603813466191	2.073864453943955	21.576302187328043	0.0025201789379727313	7.73328001231107e-06	0.0025173483336095085	-2.830604363222836e-06
1296000.0	0.0006729603813466191	8.021695541542982	21.141947826126678	0.002528358615490455	8.19313788243713e-06	0.0025730382175220283	4.467960203157306e-05
1297800.0	0.0006729603813466191	448.57452871478995	21.05198607601661	0.002528601366803141	1.5943178042583823e-07	0.0024204112167356896	-0.00010819015006745143
1299600.0	0.0006729603813466191	900.6932259185504	21.028729595411566	0.0025285116353515966	-3.245723420878397e-06	0.00254594017256635	1.742853721475365e-05
1301400.0	0.0006729603813466191	894.569368504093	20.72864847953353	0.0025367829236961534	4.229169289174569e-06	0.002567909490893013	3.11265671968597e-05
1303200.0	0.0006729603813466191	895.6586951920083	20.506759002726678	0.0025386615928550444	-2.1616610812618557e-06	0.0024630612772519656	-7.560031560307882e-05
1305000.0	0.0006729603813466191	900.4890664654665	20.661422581394653	0.0025476619455965313	4.961660762791175e-06	0.002433783815254077	-0.00011387813034245422
1306800.0	0.0006729603813466191	905.5196677335096	20.55281730501655	0.002551859556013608	1.3507784638636498e-07	0.0025332224438121735	-1.8637112201434465e-05
1308600.0	0.0006729603813466191	898.7185958787421	20.605265796661918	0.00255518964587781	-7.42159137070697e-07	0.0025015368843966136	-5.3652761481196337e-05
1310400.0	0.0006729603813466191	898.8204173534393	20.598312349649667	0.0025622113306853814	2.9514541045634404e-06	0.0024014084707225246	-0.00016080285996285682
1312200.0	0.0006729603813466191	897.9655737774781	20.949032972358555	0.002563763204627983	-2.5289192151091122e-06	0.0025593432087882796	-4.419995839703683e-06
1314000.0	0.0006729603813466191	897.3262166457783	20.706072802377598	0.002571198756880654	3.3450229262030233e-06	0.0024965272200789175	-7.467153680173631e-05
1315800.0	0.0006729603813466191	901.4748572785442	21.282065863974555	0.002575817517742616	5.234486269236582e-07	0.002658455002918327	8.26374851757113e-05
1317600.0	0.0006729603813466191	892.5137117741068	21.119076392890268	0.0025823253855685874	2.38837304911803e-06	0.0026148298309726695	3.250444540408222e-05
1319400.0	0.0006729603813466191	906.4046978833336	21.354093840191073	0.00258533096217659	-1.1094763132571438e-06	0.0025814881526742372	-3.842809502352761e-06
1321200.0	0.0006729603813466191	896.6728885093527	21.469308550839038	0.0025842485577172686	-5.223726138755309e-06	0.0026236546479519417	3.940609023467313e-05
1323000.0	0.0006729603813466191	903.6095174271907	21.664578330958804	0.0025791893882643547	-9.188043683749005e-06	0.0025182250689730515	-6.096431929130314e-05
1324800.0	0.0006729603813466191	893.6500070130306	21.85044989468017	0.002584280741589209	9.590434629923804e-07	0.0025873350502191245	3.054308629915629e-06
1326600.0	0.0006729603813466191	903.344200652731	22.189750959445234	0.002583598387162168	-4.811173061028489e-06	0.002657574747338094	7.397636017592589e-05
1328400.0	0.0006729603813466191	903.3597230390725	22.182044767620155	0.0025932832565926196	5.543190095785048e-06	0.0025250508228991508	-6.823243369346903e-05
1330200.0	0.0006729603813466191	901.9210103600295	22.540793371784897	0.002596634924428625	-8.047522742709408e-07	0.0026858790443802425	8.924411995161758e-05
1332000.0	0.0006729603813466191	895.027857391001	22.45014392610497	0.002602224919281694	1.4307908419427674e-06	0.0025544951368172476	-4.772978246444656e-05
1333800.0	0.0006729603813466191	901.2477409479903	22.838642569832068	0.0025966475045126384	-9.736490431935088e-06	0.0026043274612753465	7.67995676270832e-06
1335600.0	0.0006729603813466191	894.084719076328	23.01334534903919	0.002604469678262674	3.665786065479859e-06	0.0026154753719277468	1.1005693665072616e-05
1337400.0	0.0006729603813466191	898.736183724519	22.889030580066407	0.002605356698777321	-3.2701183695888076e-06	0.002600439881667696	-4.9168171096249504e-06
1339200.0	0.0006729603813466191	905.1470655047766	23.14035944192529	0.002615387855580001	5.865271211125892e-06	0.002644839064076287	2.9451208496285832e-05
1341000.0	0.0006729603813466191	903.9835096353537	23.09925432396305	0.002618458200347227	-1.1160461657525782e-06	0.0026755843783911335	5.712617804390652e-05
1342800.0	0.0006729603813466191	900.0759147127021	23.2395759273568	0.0026210252257236055	-1.623089291425178e-06	0.0025763781273171224	-4.46470984064831e-05
1344600.0	0.0006729603813466191	895.1259671203858	22.942892384688516	0.002637372573231812	1.216043807090611e-05	0.0026559585351663144	1.8585961934502158e-05
1346400.0	0.0006729603813466191	903.2279385608709	23.221565600632506	0.0026340815285955097	-7.500153196704294e-06	0.0025689526546478327	-6.512887394767686e-05
1348200.0	0.0006729603813466191	657.3615142846123	22.575871914880228	0.002630579571251043	-7.713027138167414e-06	0.002611466958872449	-1.9112612378593756e-05
1350000.0	0.0006729603813466191	195.66303010497006	22.621701790241563	0.002622098438519484	-1.229523462194305e-05	0.0025962302890623723	-2.586814945711164e-05
1351800.0	0.0006729603813466191	3.913149131582591	22.29121880697943	0.002623978304710774	-1.9794181696350004e-07	0.0026897726680630797	6.579436335230587e-05
1353600.0	0.0006729603813466191	0.0	22.422006194143002	0.0026323346428780195	8.341999101193029e-06	0.002634661066174705	2.3264232966854314e-06
1355400.0	0.0006729603813466191	6.012256239915361	21.95926540636986	0.0026438551994848653	1.1573063784130539e-05	0.002659297831924223	1.544263243935766e-05
1357200.0	0.0006729603813466191	0.0	21.693387604979023	0.002651008877775376	7.10291435106466e-06	0.002627639574010603	-2.3369303764773077e-05
1359000.0	0.0006729603813466191	0.0	21.46095874604379	0.0026522088962639173	1.2502938751177262e-06	0.002684073469014617	3.186457275069948e-05
1360800.0	0.0006729603813466191	1.3954192917259258	21.107978826753197	0.00263858052121314	-1.3578880744530865e-05	0.0025622996247982276	-7.628089641491248e-05
1362600.0	0.0006729603813466191	1.4578183834098637	20.73176641268913	0.002645481195769842	6.924817419168141e-06	0.0026950635541905703	4.958235842072848e-05
1364400.0	0.0006729603813466191	0.0	20.34436347761064	0.0026454011014349454	-5.819197309564993e-08	0.0027050562851015586	5.96551836666134e-05
1366200.0	0.0006729603813466191	0.0	20.167441558598206	0.002643198418207007	-2.1569926598725083e-06	0.002616940491672094	-2.625792653491303e-05
1368000.0	0.0006729603813466191	13.776088718599508	19.876213713399476	0.0026423116239083478	-8.416982001442099e-07	0.0025956239371013427	-4.668768680700485e-05
1369800.0	0.0006729603813466191	0.0	19.608212550055683	0.002649997145988651	7.5017214776473995e-06	0.0026052198517527857	-4.4777294235865316e-05
1371600.0	0.0006729603813466191	3.6547948818810805	19.448145079703398	0.002645604228702237	-4.349424190948759e-06	0.0026532559245709565	7.651695868719406e-06
1373400.0	0.0006729603813466191	0.0	18.78051868810387	0.0026387680650725924	-6.855571616923578e-06	0.002663198719893415	2.443065482082288e-05
1375200.0	0.0006729603813466191	0.0	18.759575321637737	0.0026356495633939824	-3.077607610671017e-06	0.002579522158868762	-5.6127404525220816e-05
1377000.0	0.0006729603813466191	0.0	18.685546617313708	0.0026252009348930417	-1.0407842013189147e-05	0.0026986849647532276	7.348402986018585e-05
1378800.0	0.0006729603813466191	0.0	18.38913192975731	0.0026254699925554463	3.0947453715822117e-07	0.002596000462812924	-2.9469529742522145e-05
1380600.0	0.0006729603813466191	0.0	18.041171989381805	0.002627701406436821	2.2710128935051235e-06	0.0025953091040165164	-3.239230242030469e-05
1382400.0	0.0006729603813466191	0.0	18.059832310598246	0.0026187255300949273	-8.937188120281784e-06	0.0025008409353927726	-0.00011788459470215448
1384200.0	0.0006729603813466191	451.3213413582282	18.177926072587077	0.00261843201939028	-2.5490473525692294e-07	0.0025815542211579316	-3.6877798232348614e-05
1386000.0	0.0006729603813466191	899.2494152437309	18.173515545107392	0.0026143474243214932	-7.280220421487489e-06	0.002611630600334058	-2.716823987435229e-06
1387800.0	0.0006729603813466191	893.6799691602632	18.254023421482092	0.0026168471259396917	-1.5444516431097668e-06	0.0026421407850498375	2.5293659110145873e-05
1389600.0	0.0006729603813466191	902.4309239578097	18.193793712700703	0.002617228420372026	-3.66520666924281e-06	0.002598725256146767	-1.850316422525899e-05
1391400.0	0.0006729603813466191	890.2531412233878	18.424306789747696	0.0026220302740401374	7.482414181827899e-07	0.002650127304865644	2.8097030825506666e-05
1393200.0	0.0006729603813466191	889.748212713579	18.46938943675521	0.002629953965229323	3.862652285627593e-06	0.002628352586771391	-1.601378457932241e-06
1395000.0	0.0006729603813466191	903.6959024735079	18.79211312942839	0.002625306098219167	-8.722791304477635e-06	0.002678180562184276	5.287446396510891e-05
1396800.0	0.0006729603813466191	902.5351013606768	19.006684616099303	0.0026347526186241838	5.341563188803205e-06	0.002623088190536864	-1.1664428087319669e-05
1398600.0	0.0006729603813466191	899.7130231746298	19.183680814960226	0.00264110773030957	2.2254527438117217e-06	0.002681496401874159	4.0388671564589176e-05
1400400.0	0.0006729603813466191	893.0227574762247	19.710705241031558	0.0026477806391169765	2.527918765394617e-06	0.0026592108463958978	1.1430207278921038e-05
1402200.0	0.0006729603813466191	896.4604452966296	19.6933087767578	0.0026526468698701454	6.949916940573866e-07	0.0025858076098159615	-6.6839260054184e-05
1404000.0	0.0006729603813466191	898.6862662615674	20.173390236562295	0.0026553302427840815	-1.4988189260119146e-06	0.002621474545490055	-3.38556972940267e-05
1405800.0	0.0006729603813466191	892.0205301571294	20.436242174617732	0.0026584918821154313	-1.0461847215129324e-06	0.0027301836065734392	7.169172445800783e-05
1407600.0	0.0006729603813466191	896.3048567098838	21.040717450343035	0.00265866083988919	-4.0435282659782475e-06	0.0025739858853474364	-8.467495454175363e-05
1409400.0	0.0006729603813466191	903.2616516908834	21.252150086923983	0.0026686039820125267	5.7093442663829995e-06	0.0026504258797848982	-1.8178102227628422e-05
1411200.0	0.0006729603813466191	907.1365268214461	21.4551891754164	0.0026663566537411254	-6.5092726576580395e-06	0.002682227567416315	1.5870913675189566e-05
1413000.0	0.0006729603813466191	897.9028262367073	21.807489351990768	0.0026667796030969007	-3.843793380815774e-06	0.0027147062011618314	4.792659806493076e-05
1414800.0	0.0006729603813466191	903.7824417715805	22.319475265792743	0.002663577143279377	-7.4615104668432096e-06	0.0026465515410438183	-1.702560223555885e-05
1416600.0	0.0006729603813466191	890.4296996470626	22.31455161770823	0.0026675769168833367	-2.640332696509557e-07	0.002646701513207585	-2.087540367575158e-05
1418400.0	0.0006729603813466191	903.297256205568	22.482358993730763	0.002671743112932056	-8.5916656294638e-08	0.0026723394119706296	5.962990385738114e-07
1420200.0	0.0006729603813466191	895.9802579263626	22.907715328464285	0.002663834484774833	-1.218385542435662e-05	0.0026161116341421953	-4.772285063263765e-05
1422000.0	0.0006729603813466191	901.5367280835399	23.096970189551875	0.002666160643904142	-1.9244783318073493e-06	0.0026996325445738036	3.3471900669661355e-05
1423800.0	0.0006729603813466191	898.7612379088015	23.284033987162594	0.0026770044758645866	6.584578988499489e-06	0.002718745900924209	4.1741425059622664e-05
1425600.0	0.0006729603813466191	906.6020700489191	23.3997021218239	0.0026959067640358143	1.463314023947551e-05	0.002650617295105725	-4.5289468930089366e-05
1427400.0	0.0006729603813466191	895.6278217583005	23.586783632286814	0.002696352199295305	-3.86061040218166e-06	0.002663020768511373	-3.333143078393226e-05
1429200.0	0.0006729603813466191	903.1380314878091	23.277259911771708	0.0026976746746234423	-2.9658336077181294e-06	0.0026207348057654925	-7.693986885794999e-05
1431000.0	0.0006729603813466191	898.6024626835174	23.330806705101025	0.0027026336849334687	6.527001831237953e-07	0.00270719350340204	4.559818468571383e-06
1432800.0	0.0006729603813466191	899.2084726099516	23.48326857737402	0.002710824229522648	3.8837193842761876e-06	0.0026536169056712716	-5.7207323851376146e-05
1434600.0	0.0006729603813466191	656.3453386303262	23.238391590219504	0.0027183361149662392	3.1947858467321723e-06	0.002783294944009721	6.495882904348181e-05
1436400.0	0.0006729603813466191	203.0362425736516	23.10380344693529	0.002723742434146663	1.4801326220163384e-06	0.0026793496487728025	-4.439278537386032e-05
1438200.0	0.0006729603813466191	0.0	23.30842163534337	0.0027207830448159965	-5.1630435066012956e-06	0.002672330492239117	-4.8452552576879154e-05
1440000.0	0.0006729603813466191	0.0	22.807891276083524	0.0027249970791076157	4.271744800303591e-06	0.002798783713057233	7.378663394961726e-05
1441800.0	0.0006729603813466191	1.2062012420336465	22.762752932417573	0.002723541546219599	-1.399703898943616e-06	0.002800763651163312	7.722210494371328e-05
1443600.0	0.0006729603813466191	0.4225257284643129	22.604539395351644	0.0027182652155911223	-5.242013351535756e-06	0.00266220514924918	-5.606006634194252e-05
1445400.0	0.0006729603813466191	3.9899727480611813	22.54353260999261	0.002716203080770069	-2.014690451724785e-06	0.0027215904875013725	5.38740673130337e-06
1447200.0	0.0008389194462049241	4.617543080236843	22.02256696727956	0.002719840406648899	3.6222249307357653e-06	0.0026814044936229807	-3.843591302591827e-05
1449000.0	0.0009572278857102967	0.0	22.047739828586153	0.0027199476084056023	7.908156532013653e-08	0.0026165660807011847	-0.00010338152770441751
1450800.0	0.0010415672791031607	4.343862502953855	21.719037476417753	0.0027204974606853905	6.027177027126881e-07	0.002785359920694693	6.486246000930268e-05
1452600.0	0.001101690912781494	0.0	21.682965713173232	0.002721834680214319	1.312588420708625e-06	0.0027014959193996245	-2.0338760814694462e-05
1454400.0	0.0011445516825981318	2.9392794406886753	21.35679592159909	0.0027111905267327304	-1.059257218515424e-05	0.002635637825037087	-7.555270169564329e-05
1456200.0	0.0011751061497333548	3.0986939235143436	21.45170962889573	0.0027059440861348185	-5.247838884888326e-06	0.0026469022902852117	-5.9041795849606776e-05
1458000.0	0.0011968877338232192	0.0	21.075303230461447	0.0026936306979722675	-1.231724652209541e-05	0.002751087550395694	5.745685242342672e-05
1459800.0	0.0012124153292927833	0.46489623264704827	20.81774979342241	0.0026921274968883854	-1.4542596923184443e-06	0.002706847134845196	1.471963795681034e-05
1461600.0	0.0012234845986384697	0.0	20.914389405515156	0.0026829513064906773	-9.136287058743033e-06	0.002766549454494341	8.359814800366376e-05
1463400.0	0.0012313756287781667	0.0	20.929785291214717	0.0026842209493420127	1.317849519702088e-06	0.002715650923993532	3.1429974651518964e-05
1465200.0	0.0012370009645362014	6.7542616534950275	21.061973172283363	0.002687598857151838	3.4261887863828844e-06	0.0026413872563858785	-4.621160076595969e-05
1467000.0	0.001241011138344996	0.0	20.862061014057957	0.0026918628969946905	4.195802398307402e-06	0.0027477063051082272	5.584340811353691e-05
1468800.0	0.00124386989996714	0.0	20.934974547117076	0.0026883777701761503	-3.4369351414826444e-06	0.0026542622165657936	-3.4115553610356526e-05
1470600.0	0.001245907846051751	450.3784747000255	21.262293662170368	0.002676024597898959	-1.2304799135964889e-05	0.0026877368000009227	1.171220210196355e-05
1472400.0	0.001247360651424403	903.427948731492	21.171520165388657	0.0026726515028214497	-7.984855571171998e-06	0.0027039500265708854	3.129852374943588e-05
1474200.0	0.0012483963233034306	899.2917570699493	21.46759091981742	0.00267670401558422	-2.5296515118667176e-06	0.0025993993995690363	-7.730461601518362e-05
1476000.0	0.0012491346302103293	905.8318527283462	21.677251343115422	0.002682638172890059	-6.539709642682888e-07	0.0026823357469581044	-3.024259319542589e-07
1477800.0	0.0012496609523977061	902.6548783098204	21.95057889707495	0.002680266933488049	-8.999205835575103e-06	0.002653635240849182	-2.66316926388674e-05
1479600.0	0.0012500361555040792	889.1089434013428	22.11392747044552	0.00268225717001774	-4.626809803401767e-06	0.002720208803861101	3.795163384336093e-05
1481400.0	0.0012503036292576249	897.352665182465	22.376481900079195	0.0026944687559684543	5.630492530734686e-06	0.002678651978731451	-1.581677723700323e-05
1483200.0	0.0012504943052078518	897.1907895032415	22.79846794320188	0.002711892132172608	1.0786403043464148e-05	0.0027328015803940535	2.0909448221445486e-05
1485000.0	0.0012506302337522903	902.3968047671472	22.981701010948118	0.0027147206505328367	-3.8468798067171965e-06	0.00268831759488155	-2.6403055651286874e-05
1486800.0	0.0012507271341173922	886.8759147181295	23.24688762865184	0.0027180527231623008	-3.3647668154398506e-06	0.0028006901709531446	8.263744779084397e-05
1488600.0	0.0012507962121818684	912.7450485435886	23.817086121828936	0.0027234910126760535	-1.2126095635910174e-06	0.002763932032789946	4.044102011389249e-05
1490400.0	0.0012508454563615655	902.6551304744711	24.0488914444202	0.002734446527910599	4.22379483077176e-06	0.002779573175914365	4.512664800376625e-05
1492200.0	0.0012508805614162948	900.7443840195884	24.471522763061685	0.002750811526824802	9.647126020849478e-06	0.0027951806450318586	4.436911820705669e-05
1494000.0	0.0012509055870106925	905.9078385820957	24.651481943276327	0.002750755805505346	-6.788433660810224e-06	0.0027833490481400007	3.259324263465477e-05
1495800.0	0.001250923427187265	911.7182702640631	24.703159181291582	0.0027635818453629157	6.0855291426915444e-06	0.002790898430663003	2.7316585300087555e-05
1497600.0	0.0012509361450430364	904.353733222942	25.070370059525224	0.0027691952187379543	-1.172651242757306e-06	0.002720290799925532	-4.8904418812422485e-05
1499400.0	0.0012509452113129112	904.7440654823581	25.15952746817094	0.0027758295056484893	-1.2143832778587836e-07	0.0028110156465934533	3.51861409449641e-05
1501200.0	0.0012509516744503236	900.6534501223219	25.262122221839615	0.002778218659699494	-4.377801872010947e-06	0.002737640982525681	-4.0577677173813214e-05
1503000.0	0.0012509562818738603	899.2923712331652	25.51141322677321	0.002779536903706945	-5.434921076537055e-06	0.0027862263568502006	6.689453143255271e-06
1504800.0	0.0012509595664012179	897.6210227799755	25.74325856792315	0.0027907927166967456	4.520306759908154e-06	0.0027293418198690864	-6.145089682765928e-05
1506600.0	0.0012509619078660034	895.8694400414273	25.719847871196887	0.0028009953364866195	3.4631599031263676e-06	0.002767993929041082	-3.300140744553715e-05
1508400.0	0.0012509635770429487	896.5649295015025	25.55768220375615	0.002811050807731067	3.296577044614581e-06	0.0027857835631210524	-2.526724461001485e-05
1510200.0	0.0012509647669611964	893.247220178285	25.609749777779367	0.0028117452184853228	-6.101303913287069e-06	0.0027935225117378757	-1.822270674744708e-05
1512000.0	0.0012509656152268284	899.6206427465748	25.562097221654998	0.002826700566644716	8.172389741564865e-06	0.0027235916614073087	-0.00010310890523740735
1513800.0	0.0012509662199360878	891.5766621138681	25.284200622506866	0.0028467498951406365	1.320834427372761e-05	0.0029129591569979144	6.620926185727789e-05
1515600.0	0.0012509666510195534	900.9545826207185	25.361354902527268	0.002844351638777322	-9.277667513888474e-06	0.0028011787769179025	-4.3172861859419674e-05
1517400.0	0.001250966958329143	899.8183469597883	25.06685243066706	0.0028607047365906695	9.4536273549344e-06	0.0028963142325158335	3.560949592516382e-05
1519200.0	0.001250967177403154	900.7346764919334	24.716329206687355	0.0028680700376648672	4.133617003371277e-07	0.002875563392234256	7.4933545693888855e-06
1521000.0	0.0012509673335760296	654.6539502460222	24.44610827868111	0.0028736854263743663	-1.37625412418853e-06	0.002799613077391727	-7.407234898263956e-05
1522800.0	0.0012509674449081175	222.6489099470247	24.410419799090615	0.002879799738795888	6.559807945913791e-08	0.0028804179935527146	6.182547568266299e-07
1524600.0	0.0012509675242742286	6.800579500901565	23.950643843701588	0.0028807735054498023	-2.0679677157721106e-06	0.002794248200018848	-8.652530543095452e-05
1526400.0	0.0012509675808525225	0.0	23.780077149253675	0.00288145418001652	6.187310046483365e-07	0.0028879288626613244	6.474682644804737e-06
1528200.0	0.0012509676211859004	1.1643404371344912	23.479873277454406	0.002885913193791099	4.522163397324064e-06	0.0029758664054922814	8.995321170118265e-05
1530000.0	0.0012509676499386474	0.0	23.081324327025172	0.0028795406954939236	-6.332317328050402e-06	0.0028654583263811773	-1.4082369112746537e-05
1531800.0	0.0012509676704358262	0.0	22.582521599900595	0.002877401063986914	-2.079507489712915e-06	0.002971601120865407	9.42000568784929e-05
1533600.0	0.0012509676850477984	0.0	22.048733459831737	0.0028811932817963994	3.850255471147961e-06	0.0029224987736310927	4.1305491834693515e-05
1535400.0	0.0012509676954643406	2.1610834537962695	22.00368873698382	0.002885223516090987	4.086237576267131e-06	0.0028895715011928455	4.347985101858472e-06
1537200.0	0.0012509677028900565	0.0	21.871730174222517	0.0028791982037732313	-6.0097311929423876e-06	0.002914404696175695	3.520649240246379e-05
1539000.0	0.0012509677081836803	4.83913012012602	21.370275634266264	0.002875949351335463	-3.1935703570294545e-06	0.00295761082716146	8.166147582599704e-05
1540800.0	0.0012509677119573843	4.968911072652195	20.91144366066239	0.002880767473787186	4.78179477305955e-06	0.00284923856567137	-3.1528908115816005e-05
1542600.0	0.001250967714647572	6.869571926057247	20.80871057391884	0.002867857862995232	-1.2950051501334786e-05	0.002797781370648606	-7.007649234662592e-05
1544400.0	0.0012509677165653454	0.0	20.655970152378575	0.0028757347560429223	7.80149366551225e-06	0.00293243478108366	5.670002504073748e-05
1546200.0	0.0012509677179324825	2.376828053460051	20.39762759359345	0.00288051790896825	4.83390619736203e-06	0.002809444674610424	-7.107323435782628e-05
1548000.0	0.0012509677189070834	3.162271083211504	20.120928992923613	0.0028803422015905196	-1.700390721987618e-07	0.002953276268463456	7.293406687293617e-05
1549800.0	0.0012509677196018542	0.0	20.275407535697575	0.002879622920737147	-7.291180692014281e-07	0.0028900169395760316	1.0394018838884534e-05
1551600.0	0.0012509677200971405	0.0	20.15295811141901	0.002888807526163521	9.234104251532496e-06	0.0029757273858659916	8.691985970247055e-05
1553400.0	0.0012509677204502188	8.047603328879864	20.3930220079483	0.002882894863004297	-5.863426132288565e-06	0.0028373193645704533	-4.557549843384359e-05
1555200.0	0.0012509677207019202	1.1374793786602686	20.24715019618216	0.002887919156908529	4.9255372746582556e-06	0.002902756580957437	1.4837424048907908e-05
1557000.0	0.0012509677208813524	453.17983875355867	20.340505785662515	0.002889946002781973	2.055113826843049e-06	0.0029073513435177085	1.740534073573554e-05
1558800.0	0.0012509677210092657	895.8896199408604	20.37089170324554	0.0028910982466749677	-3.820770609297343e-06	0.0028762857867367557	-1.481245993821198e-05
1560600.0	0.001250967721100452	893.9035776673891	20.51109577966972	0.0029047850992412923	6.637121028743288e-06	0.002817017370775284	-8.776772846600822e-05
1562400.0	0.0012509677211654567	897.1527511275394	20.48143843302238	0.0029191150342681494	7.249614549528326e-06	0.0029219825977671336	2.8675634989840835e-06
1564200.0	0.001250967721211797	899.37989306305	20.709483680599526	0.002939547694040872	1.3309601958725198e-05	0.002950478268367607	1.0930574326735277e-05
1566000.0	0.001250967721244832	894.6788999659133	21.106532001812486	0.002953172223907928	6.438125968821733e-06	0.0029513533927249527	-1.8188311829752147e-06
1567800.0	0.001250967721268382	899.9507759567481	21.215257006205388	0.0029554452723783067	-4.941135701141863e-06	0.002989864618913947	3.4419346535640485e-05
1569600.0	0.0012509677212851702	891.5574740596575	21.358477431361	0.0029512288157305094	-1.1456826107407542e-05	0.002941650957807097	-9.577857923412233e-06
1571400.0	0.001250967721297138	894.3997628876507	21.653121658113925	0.0029595964037592783	1.162587471868923e-06	0.002961472566838938	1.8761630796596516e-06
1573200.0	0.0012509677213056699	903.3545562413843	21.85818560129465	0.0029713520449922716	4.516197426453824e-06	0.003019467873936279	4.8115828944007216e-05
1575000.0	0.0012509677213117518	903.0189526013895	22.201541508622135	0.0029822931675259645	3.6409792336954474e-06	0.0029405226534063734	-4.177051411959125e-05
1576800.0	0.0012509677213160876	898.0406161730657	22.20038933980059	0.0029863243453970875	-3.295368836972391e-06	0.0029924523853384804	6.128039941392915e-06
1578600.0	0.0012509677213191784	894.9111784546152	22.2415394263308	0.0029833075363335394	-1.0335360448514818e-05	0.002917126766409087	-6.618076992445199e-05
1580400.0	0.001250967721321382	894.86298224237	22.477674350561383	0.0029933208687635657	2.7125837307041268e-06	0.0029522040951959296	-4.11167735676362e-05
1582200.0	0.0012509677213229527	898.1336587702934	22.66532603918376	0.003009166581076386	8.522279088170103e-06	0.0030839077260710022	7.474114499461634e-05
1584000.0	0.0012509677213240725	903.2225924582265	22.789989997198198	0.003003915948730503	-1.2621000550353007e-05	0.003052124887399674	4.8208938669171264e-05
1585800.0	0.0012509677213248707	904.6412284567216	22.582560452727137	0.002999452769256197	-1.183808999990904e-05	0.003015430474317191	1.597770506099385e-05
1587600.0	0.0012509677213254397	897.5173413225901	22.78876755674119	0.0030111507391774933	4.326717125255116e-06	0.003036290603903772	2.513986472627886e-05
1589400.0	0.0012509677213258454	894.232537870076	22.657302296379406	0.0030153857228610694	-3.136649689299382e-06	0.0029660951980372955	-4.929052482377365e-05
1591200.0	0.0012509677213261346	901.3392181893316	22.637621177193175	0.0030290476227104973	6.290909242227304e-06	0.0030755913483073594	4.6543725596862195e-05
1593000.0	0.0012509677213263409	895.8823251468707	22.68981767466147	0.0030423335647432707	5.858242037876901e-06	0.003015434820839215	-2.6898743904055634e-05
1594800.0	0.0012509677213264879	897.4087368056939	22.555307681066328	0.0030515304318514905	1.7583065455293322e-06	0.0030769460796596167	2.5415647808126166e-05
1596600.0	0.0012509677213265926	906.6263804521852	22.254350081170788	0.003064609262148379	5.612744189092655e-06	0.003046241471709967	-1.8367790438412398e-05
1598400.0	0.0012509677213266672	904.1355771428289	22.11612997642789	0.003066043057740885	-6.0957579791674045e-06	0.0030717720885959274	5.729030855042223e-06
1600200.0	0.0012509677213267203	900.7898715612573	21.859212855364955	0.0030784809918468097	4.914329630524199e-06	0.0030613986570643898	-1.708233478241981e-05
1602000.0	0.0012509677213267583	893.6404049944364	21.957553227191234	0.0030925352526427106	6.515897366671953e-06	0.003202215383423214	0.00010968013078050357
1603800.0	0.0012509677213267854	901.0569828373533	21.430473138108102	0.0030940817278295764	-5.999371753488601e-06	0.003069089747959493	-2.4991979870083207e-05
1605600.0	0.0012509677213268047	905.3132864539376	21.036138597513485	0.003091564813288603	-1.0085370496478944e-05	0.0031408690078624886	4.930419457388556e-05
1607400.0	0.0012509677213268183	655.3864397672945	20.95783124079975	0.0031008111057069694	1.6784880041999063e-06	0.0032163740559541134	0.00011556295024714397
1609200.0	0.001250967721326828	214.02017854605575	20.660139104661706	0.003111218462933836	3.878696211253566e-06	0.0030675692998663098	-4.364916306752634e-05
1611000.0	0.001250967721326835	6.463726447591035	20.400953196135255	0.0031137031093031965	-7.055907159487895e-07	0.0030977042828356453	-1.5998826467551224e-05
1612800.0	0.00125096772132684	8.318664160717367	20.13204798380599	0.0031124596859033755	-1.3181761452986968e-06	0.0030633352797584117	-4.912440614496399e-05
1614600.0	0.0012509677213268437	1.5262156326567646	19.704994125116936	0.0031121621007149545	-4.0977088374083674e-07	0.003130703611181765	1.854151046681046e-05
1616400.0	0.0012509677213268463	2.9369584990300615	19.32504988218477	0.0031168456271105215	4.7043362295021415e-06	0.0031652468809040507	4.840125379352921e-05
1618200.0	0.001250967721326848	7.07093644165545	19.085534870344745	0.0031092710439212605	-7.583284974444667e-06	0.0030501302688060463	-5.914077511521445e-05
1620000.0	0.0012509677213268493	2.236969685344878	18.84709714889656	0.0031044934303969493	-4.868889221907029e-06	0.003016601257926984	-8.789217246996552e-05
1621800.0	0.0012509677213268502	0.0	18.635577278595484	0.003105013781933622	5.239722235298943e-07	0.002963071765394462	-0.00014194201653915968
1623600.0	0.0012509677213268509	0.0	18.632640217767083	0.003108503161577152	3.537018299263488e-06	0.0031872600276315476	7.875686605439557e-05
1625400.0	0.0012509677213268513	1.1927747688686958	18.37780128086685	0.0031022793029538676	-6.176176139931826e-06	0.0030767000426935526	-2.5579260260314907e-05
1627200.0	0.0012509677213268517	0.0	18.383060154560955	0.003098136457924689	-4.11995525503991e-06	0.003058493277671073	-3.964318025361593e-05
1629000.0	0.001250967721326852	0.0	18.302903401481476	0.0031057317398422006	7.641990324782627e-06	0.003164441148095167	5.870940825296607e-05
1630800.0	0.0012509677213268522	5.482735591151268	18.117186163725922	0.0031102658054408872	4.580629088336859e-06	0.0030380209392926742	-7.224486614821299e-05
1632600.0	0.0012509677213268524	0.0	18.090177514366683	0.0031132001681189003	2.8711818848994203e-06	0.0032488811569953502	0.00013568098887644986
1634400.0	0.0012509677213268524	7.6724105089725745	18.215937883641068	0.0031095302606774034	-3.623915155295258e-06	0.0032588467294562247	0.00014931646877882143
1636200.0	0.0012509677213268524	5.611871093515798	18.41657657273621	0.0031066930581311173	-2.9431419151894393e-06	0.003132646535099728	2.5953476968611034e-05
1638000.0	0.0012509677213268524	0.0	18.632588774915295	0.003117011547715203	1.0253784312179359e-05	0.003093770379958848	-2.324116775635507e-05
1639800.0	0.0012509677213268524	2.716954139359048	18.75212558209234	0.003118747140524031	1.7834056349850977e-06	0.0030843109326978172	-3.443620782621367e-05
1641600.0	0.0012509677213268524	0.015738634531633166	19.11991493863375	0.003118219928230212	-5.334755454207729e-07	0.0030501101836610794	-6.810974456913265e-05
1643400.0	0.0012509677213268524	456.1499518421934	19.26070132656766	0.0031177890121676065	-3.8175842291761747e-07	0.003182839795300342	6.505078313273548e-05
1645200.0	0.0012509677213268524	904.9134157138498	19.630051767070412	0.003114625626530847	-8.494626078334943e-06	0.0031589325342055536	4.4306907674706574e-05
1647000.0	0.0012509677213268524	892.9996463840849	19.929379581794382	0.003112504622753994	-9.6738584158765e-06	0.0031439865029052735	3.148188015127948e-05
1648800.0	0.0012509677213268524	902.9363120673208	20.421688384270116	0.0031086622162071753	-1.1366293175555448e-05	0.0031747280263473457	6.606581014017021e-05
1650600.0	0.0012509677213268524	898.9718607317837	20.493399877216017	0.0031149922359533463	-1.2455060708582392e-06	0.003014515233194773	-0.00010047700275857335
1652400.0	0.0012509677213268524	900.4141628525905	21.161013431692446	0.003120579280016711	-1.9919667532804566e-06	0.003128562308294107	7.983028277396254e-06
1654200.0	0.0012509677213268524	896.3591404951509	21.23098457827001	0.0031270715583949322	-1.1282177153200097e-06	0.0031558269494444207	2.8755391049488535e-05
1656000.0	0.0012509677213268524	908.7406853456042	21.50211603316821	0.0031339022289091564	-7.918658521907352e-07	0.003070732070781876	-6.317015812728032e-05
1657800.0	0.0012509677213268524	905.2003090995129	21.950164816203007	0.003138204976756242	-3.38632859223434e-06	0.0031124166095297654	-2.5788367226476873e-05
1659600.0	0.0012509677213268524	896.3011441801351	22.61644069170996	0.003139899629613422	-5.997893305885343e-06	0.0032602057475135857	0.00012030611790016355
1661400.0	0.0012509677213268524	893.3269469654489	22.682478252638553	0.003144418120470218	-3.146091697490123e-06	0.0031787535806876463	3.4335460217428276e-05
1663200.0	0.0012509677213268524	898.0716368451108	22.929281283273927	0.0031596122308872286	7.530632499498502e-06	0.0031746008426673353	1.4988611780106823e-05
1665000.0	0.0012509677213268524	902.1725132304565	23.196055682695366	0.0031700011907989847	2.6760750643712264e-06	0.0031781654934529913	8.16430265400662e-06
1666800.0	0.0012509677213268524	901.2010292197311	23.255249203955636	0.0031795782231861147	1.8300032712583713e-06	0.003074985018458571	-0.00010459320472754337
1668600.0	0.0012509677213268524	906.2656641238412	23.54582585256488	0.003187583056651948	2.4071449461947213e-07	0.0031755680163945356	-1.2015040257412395e-05
1670400.0	0.0012509677213268524	903.9495986109042	23.657724924003553	0.003193161792651493	-2.214763638434962e-06	0.003165356945840053	-2.7804846811440122e-05
1672200.0	0.0012509677213268524	904.8478451287646	23.944488269654116	0.003196462274614421	-4.493838583620272e-06	0.0032348417784619186	3.8379503847497984e-05
1674000.0	0.0012509677213268524	901.6342770030521	23.820023928521465	0.0032060616608518447	1.8044941030847727e-06	0.0032431838727841923	3.712221193234782e-05
1675800.0	0.0012509677213268524	893.053506348945	23.82167754318539	0.0032156667863066815	1.795418771510646e-06	0.003200681506630289	-1.4985279676392678e-05
1677600.0	0.0012509677213268524	899.0215073442655	23.733777957469165	0.0032280270377970893	4.560648184888142e-06	0.0031407084138159055	-8.7318623981184e-05
1679400.0	0.0012509677213268524	905.3004486995434	23.818713588440087	0.0032390320403812172	3.1518447750129032e-06	0.0032139394609079024	-2.509257947331499e-05
1681200.0	0.0012509677213268524	899.7423853573767	23.75441414924148	0.0032446247138822313	-2.3059513611526337e-06	0.003261479078518915	1.685436463668405e-05
1683000.0	0.0012509677213268524	902.5154518431187	23.494214357730097	0.003261705633802042	9.187960813885395e-06	0.0032914348240408197	2.9729190238777872e-05
1684800.0	0.0012509677213268524	898.4062584237694	23.521271526023753	0.0032616495459833715	-8.006724486917498e-06	0.0032571663499063896	-4.483196076981698e-06
1686600.0	0.0012509677213268524	894.8509407572908	23.337179589802254	0.0032750424792153364	5.458700070606977e-06	0.003150257110026213	-0.00012478536918912323
1688400.0	0.0012509677213268524	899.3832796797694	23.233871108838517	0.003287140236247878	4.141535574736819e-06	0.003228206774433002	-5.89334618148761e-05
1690200.0	0.0012509677213268524	901.5452372151633	23.05797048605385	0.003278947784932581	-1.61959340965938e-05	0.0033555559734130083	7.660818848042735e-05
1692000.0	0.0012509677213268524	896.7215614026928	22.740950725812155	0.00328783862247383	8.942382037499854e-07	0.003245154752059433	-4.2683870414396854e-05
1693800.0	0.0012509677213268524	656.0860518718388	22.418454268168748	0.0032890830895965215	-6.758566133296535e-06	0.0032644671498475697	-2.4615939748951756e-05
1695600.0	0.0012509677213268524	202.56729188619227	22.230627649611073	0.003296533475314483	5.316383443484915e-07	0.0032754597334429185	-2.1073741871564624e-05
1697400.0	0.0012509677213268524	5.59622458782048	22.287737641988628	0.003296466169348593	-3.295144615780942e-06	0.003352272883785499	5.580671443690609e-05
1699200.0	0.0012509677213268524	0.0	21.937200738694973	0.00330440751078486	7.888730949114105e-06	0.003387131524480842	8.272401369598219e-05
1701000.0	0.0012509677213268524	7.2637777256309155	21.92049385128555	0.0033044845918264614	1.4081593375569561e-07	0.003362179298553386	5.769470672692454e-05
1702800.0	0.0012509677213268524	7.643739252704542	21.64153126119874	0.0033076279099037227	3.054170124407852e-06	0.00327494405721632	-3.2683852687402896e-05
1704600.0	0.0012509677213268524	0.0	21.537438664180915	0.003302562981651485	-5.163279435291773e-06	0.00329822686919441	-4.336112457075002e-06
1706400.0	0.0012509677213268524	0.0	21.454461447636596	0.00329851472940607	-3.9862937489758125e-06	0.00331472359483592	1.6208865429849784e-05
1708200.0	0.0012509677213268524	0.0	21.16787829825349	0.003298812681174688	3.5947942254756795e-07	0.0033348765876371404	3.606390646245241e-05
1710000.0	0.0012509677213268524	0.0	21.28388231143693	0.0033105909874193646	1.1838629208491429e-05	0.0033104272684665735	-1.6371895279117798e-07
1711800.0	0.0012509677213268524	0.0	21.127504452870383	0.0033074412101448715	-3.0887501969979405e-06	0.0033465352022750776	3.9093992130206095e-05
1713600.0	0.0012509677213268524	6.892348137307524	21.256666490543	0.003316410551549099	9.029653134691231e-06	0.0032922763883667314	-2.4134163182367477e-05
1715400.0	0.0012509677213268524	0.5791229361347304	21.419243339542792	0.003325445787906133	8.95069298054436e-06	0.0032905935528381616	-3.485223506797112e-05
1717200.0	0.0012509677213268524	1.9480226204599391	21.358315385550824	0.0033211263189280747	-4.2699692314578345e-06	0.00326796216843955	-5.316415048852468e-05
1719000.0	0.0012509677213268524	0.0	21.65666553919533	0.0033186943654067522	-2.411918946816811e-06	0.0033343137275773345	1.5619362170582238e-05
1720800.0	0.0012509677213268524	0.0	21.623036815299194	0.0033204027459811554	1.7711583702505198e-06	0.0032323896209521547	-8.801312502900046e-05
1722600.0	0.0012509677213268524	4.435398882231435	22.08893262612116	0.003328372749927362	8.032667822526373e-06	0.003368651773653898	4.027902372653634e-05
1724400.0	0.0012509677213268524	1.433870561912931	22.136172390899947	0.003322737447395364	-5.664765338774522e-06	0.003324977570214761	2.2401228193969834e-06
1726200.0	0.0012509677213268524	0.0	22.350350675311216	0.0033238038945987564	1.1008387122694032e-06	0.0032733061844649482	-5.0497710133807994e-05
1728000.0	0.0012509677213268524	2.8242117930006128	22.578057317502147	0.003331321046200941	7.583123039460725e-06	0.0032889954539787603	-4.232559222218055e-05
1729800.0	0.0012509677213268524	458.1789890306791	22.945518244194684	0.0033269417621967605	-4.3723763559241355e-06	0.0033335826388675737	6.640876670813263e-06
1731600.0	0.0012509677213268524	898.8947876823147	23.102811700197194	0.0033205943931543915	-1.2077448263360138e-05	0.003283949352729803	-3.664504042458888e-05
1733400.0	0.0012509677213268524	900.3468490132904	23.531817071884966	0.0033255378226303423	-3.1371155222177215e-06	0.0033246504880094225	-8.873346209196842e-07
1735200.0	0.0012509677213268524	900.9629845936565	23.987239081617293	0.0033281439595771976	-5.480550757903816e-06	0.0033392223359576096	1.1078376380411951e-05
1737000.0	0.0012509677213268524	911.9605481763699	24.14116703588234	0.003331431265401386	-4.791237087352566e-06	0.003316702383376386	-1.4728882024999779e-05
1738800.0	0.0012509677213268524	889.5032186779049	24.311797502479312	0.003342307341604062	2.75508100400918e-06	0.0033515818916199864	9.274550015924508e-06
1740600.0	0.0012509677213268524	903.4161150739441	24.703284588752208	0.003348184050520904	-2.1748058385565524e-06	0.0034146920182886406	6.650796776773641e-05
1742400.0	0.0012509677213268524	899.4259887562047	24.922272549822843	0.0033561075941765566	-1.7309832080560965e-07	0.003410886894190272	5.4779300013715475e-05
1744200.0	0.0012509677213268524	902.8338586309209	25.304179363319147	0.0033661026016931625	1.909593225361229e-06	0.003300181694686843	-6.592090700631946e-05
1746000.0	0.0012509677213268524	896.7131372300264	25.35579418655738	0.003377859223002999	3.663066014154084e-06	0.003375454351850866	-2.4048711521329e-06
1747800.0	0.0012509677213268524	899.7551748457078	25.440151744886183	0.0033826022375430015	-3.349589254833892e-06	0.00347899288741493	9.63906498719286e-05
1749600.0	0.0012509677213268524	903.5570528973275	25.594739794566138	0.00339592105887907	5.21066586357559e-06	0.003398683863793404	2.7628049143338206e-06
1751400.0	0.0012509677213268524	915.5645510052192	25.544976114643077	0.0034011557884393606	-2.904882785323262e-06	0.003398264413024066	-2.89137541529457e-06
1753200.0	0.0012509677213268524	904.0401809470104	25.563069055191857	0.0034141561488489672	4.79946769013032e-06	0.0033467668000883417	-6.738934876062546e-05
1755000.0	0.0012509677213268524	895.7596720098475	25.705927611777295	0.003432205675720597	9.864580667114764e-06	0.003465616338442404	3.341066272180689e-05
1756800.0	0.0012509677213268524	897.8812015898865	25.30309096386858	0.0034444548030272016	4.068119492801955e-06	0.0034475573704683513	3.102567441149726e-06
1758600.0	0.0012509677213268524	897.7329294580808	25.447970903025162	0.0034596171475203	6.912232189882378e-06	0.003447160185208322	-1.2456962311978073e-05
1760400.0	0.0012509677213268524	891.0217841368499	25.1839999644009	0.0034732380259616196	5.34912731043498e-06	0.0034258778754036445	-4.736015055797523e-05
1762200.0	0.0012509677213268524	898.3495490414928	24.97138809066491	0.003476726114627506	-4.808347621575535e-06	0.0034546581750517637	-2.206793957574259e-05
1764000.0	0.0012509677213268524	903.6641454091088	24.715117577093036	0.003476426329109108	-8.64841312425254e-06	0.003466019724304895	-1.0406604804212764e-05
1765800.0	0.0012509677213268524	893.628839404616	24.523538765873113	0.003486681200105389	1.8689302623423814e-06	0.003548425150974706	6.174395086931687e-05
1767600.0	0.0012509677213268524	905.2424132552529	24.213519141946023	0.0034962496495799544	1.1877965998413292e-06	0.0036132644744822197	0.00011701482490226534
1769400.0	0.0012509677213268524	902.4388741054217	23.862567530366984	0.0035016099436372974	-3.104919289954174e-06	0.0034917636575085356	-9.846286128761747e-06
1771200.0	0.0012509677213268524	896.3288333901448	23.50133318683488	0.003514623429609526	4.531457993943434e-06	0.0034642169317706836	-5.0406497838842495e-05
1773000.0	0.0012509677213268524	899.2923518133108	23.035263951712544	0.0035218054728891647	-1.317612565353443e-06	0.0034137256662272377	-0.00010807980666192685
1774800.0	0.0012509677213268524	907.9916090382052	22.79970644220786	0.0035301906958485644	-1.5430178932261487e-07	0.003389360155847701	-0.0001408305400008634
1776600.0	0.0012509677213268524	903.6677390675293	22.464806321968254	0.0035463227241746215	7.534597051611352e-06	0.0034891232741084527	-5.719945006616859e-05
1778400.0	0.0012509677213268524	900.0439182744907	22.178343870135574	0.003555192472494037	2.505058402070912e-07	0.0035265848758479095	-2.860759664612722e-05
1780200.0	0.0012509677213268524	656.0761915113172	22.01543289820074	0.003559609913370084	-4.207071911541858e-06	0.003504447378096567	-5.516253527351699e-05
1782000.0	0.0012509677213268524	207.64765344838048	21.427438158347027	0.00357861164499815	1.1553756764771664e-05	0.003636631736461517	5.802009146336709e-05
1783800.0	0.0012509677213268524	0.0	21.07557032895241	0.0035876510683807905	5.485557268764737e-06	0.0035568834300427187	-3.0767638338071704e-05
1785600.0	0.0012509677213268524	0.0	20.819012796196787	0.0035735553128541965	-1.4030569201458587e-05	0.0035078166403182238	-6.573867253597267e-05
1787400.0	0.0012509677213268524	10.210889552673654	20.64606471588175	0.0035823982816494218	8.9067545569542e-06	0.0035815049525793675	-8.933290700542719e-07
1789200.0	0.0012509677213268524	0.7766249959970073	20.461204592372642	0.0035897553434432313	7.189656219867817e-06	0.003593229924079213	3.47458063598168e-06
1791000.0	0.0012509677213268524	1.9907363256126855	20.28111286712739	0.003589344077642966	-3.665839774060914e-07	0.0035415621684082538	-4.778190923471216e-05
1792800.0	0.0012509677213268524	0.0	20.133632229120614	0.003591383383662059	2.05543098918874e-06	0.0036099133043610695	1.8529920699010567e-05
1794600.0	0.0012509677213268524	0.0	20.02862745737751	0.0035897597366282953	-1.5625171989152324e-06	0.0036072210147555187	1.7461278127223334e-05
1796400.0	0.0012509677213268524	0.0	19.82380026134082	0.003590760392572071	1.0613150365800497e-06	0.003622375353061236	3.161496048916503e-05
1798200.0	0.0012509677213268524	0.0	20.016263166762656	0.0035863884496600113	-4.3121222648933005e-06	0.003507353447076315	-7.903500258369613e-05
1800000.0	0.0012509677213268524	11.385432490266522	19.77339841385605	0.003587086753502393	7.588540529302482e-07	0.0035423115274869628	-4.4775226015430266e-05
1801800.0	0.0012509677213268524	0.0	19.855059352292884	0.003584095899322108	-3.1882291018018702e-06	0.0035602718927995364	-2.3824006522571556e-05
1803600.0	0.0012509677213268524	0.0	20.04423792382576	0.00357858579163231	-5.45026855782412e-06	0.0035472461791543073	-3.133961247800289e-05
1805400.0	0.0012509677213268524	0.0	20.074403161134132	0.0035822060875092265	3.6808316201506727e-06	0.0035852642159017725	3.058128392545754e-06
1807200.0	0.0012509677213268524	6.4403786242618875	19.926046722530742	0.003583495711003102	1.3503473115476352e-06	0.0035662549544697372	-1.7240756533364757e-05
1809000.0	0.0012509677213268524	0.07254499631327069	20.308480934885882	0.0035789075680687796	-4.674314425840143e-06	0.003586397883415834	7.490315347054267e-06
1810800.0	0.0012509677213268524	0.0	20.573001275202024	0.003584036665151664	5.1890953397934845e-06	0.003647661492347053	6.3624827195389e-05
1812600.0	0.0012509677213268524	6.271691803786697	20.54775432862384	0.0035872667410913914	3.2929671684063314e-06	0.003491232297747125	-9.603444334426612e-05
				0.0035899561755966397	2.60962232506846e-06
