# Supplementary material for: Dynamic, adaptive and modular Digital Twin framework for resource-efficient Controlled Environment Agriculture
Source: Front Plant Sci. 2026 Jul 1;17:1864757. doi: 10.3389/fpls.2026.1864757 (PMC13368678; doi:10.3389/fpls.2026.1864757)
Supplement: Supplementary file 1 [file DataSheet1.zip › dt_code-main/estimation/data/synthetic_data_2.csv]

ts	C	I	T	lettuce.B	lettuce.B_w	B	B_v
0.0	0.0013442344166231114	9.05151305002081	21.697766268091378	0.001	0.0	0.0009438542661276215	-5.6145733872378535e-05
1800.0	0.0013442344166231112	351.9963470380709	21.61813757437689	0.0009955224925591356	-4.51870398372348e-06	0.000971323275579108	-2.4199216980027654e-05
3600.0	0.0013442344166231112	697.0128085126373	21.767954579586245	0.0010121026473834819	1.5019030745434264e-05	0.000931720581857322	-8.038206552615985e-05
5400.0	0.0013442344166231112	702.8325596472059	21.76837696284155	0.0010186813525716177	4.195274632031919e-06	0.0010123213833724957	-6.359969199122147e-06
7200.0	0.0013442344166231112	700.4539545148356	21.97726996818179	0.0010194124634526763	-1.6776763194280608e-06	0.0008832897564030794	-0.00013612270704959695
9000.0	0.0013442344166231112	691.410213431401	22.272717446864434	0.0010246562294665487	2.836890419566995e-06	0.0009671691566981541	-5.748707276839464e-05
10800.0	0.0013442344166231112	704.3153039062636	22.573783120999188	0.0010280563614541629	9.968436784699838e-07	0.0009762399016122547	-5.181645984190815e-05
12600.0	0.0013442344166231112	697.9723004296646	22.735683708308073	0.0010324361274614642	1.946074267169543e-06	0.0010187547469418007	-1.3681380519663408e-05
14400.0	0.0013442344166231112	707.10309146387	22.918440689386117	0.0010297354556012312	-5.132896175553488e-06	0.0010059587332644634	-2.3776722336767742e-05
16200.0	0.0013442344166231112	699.377846079281	23.33656250179759	0.0010258629210568532	-6.313976817619172e-06	0.0009342043984719168	-9.165852258493638e-05
18000.0	0.0013442344166231112	707.1964674191773	23.25422658917966	0.0010211192935915226	-7.160254611259892e-06	0.0009563168589503263	-6.480243464119641e-05
19800.0	0.0013442344166231112	702.1244907495291	23.60293416746432	0.001029646885969756	6.107742314576158e-06	0.0010672914400444453	3.764455407468925e-05
21600.0	0.0013442344166231112	704.8706168464796	24.07702795891014	0.0010310029570792564	-1.0720853256479013e-06	0.0009897446620919794	-4.12582949872769e-05
23400.0	0.0013442344166231112	697.5409025475858	24.26107299025395	0.0010297445920780964	-3.689664615096259e-06	0.0010856412832144539	5.5896691136357605e-05
25200.0	0.0013442344166231112	701.7650309027325	24.553554843732908	0.0010335153027786266	1.357428532004529e-06	0.0010260079111777548	-7.507391600871946e-06
27000.0	0.0013442344166231112	691.3688260799397	24.711169540275442	0.0010289247275002697	-7.015891590518814e-06	0.0010092646773161601	-1.96600501841095e-05
28800.0	0.0013442344166231112	699.3648154856248	24.948206616928964	0.0010209238682218705	-1.0394967569803964e-05	0.000978192636134117	-4.273123208775329e-05
30600.0	0.0013442344166231112	692.5773422903447	24.96746148368939	0.001023515000679456	2.0522810722845268e-07	0.0009531036622640836	-7.041133841537251e-05
32400.0	0.0013442344166231112	694.2851142957345	25.232404244466093	0.001023152733320062	-2.7419510029513888e-06	0.0010759374457642195	5.278471244415749e-05
34200.0	0.0013442344166231112	695.5459786712769	25.367709841143192	0.0010259922190655711	4.6247166828896174e-07	0.000994858630737952	-3.113358832761915e-05
36000.0	0.0013442344166231112	703.3021046797065	25.448047460925658	0.0010217923685265898	-6.582863218622782e-06	0.0010823969044927266	6.060453596613681e-05
37800.0	0.0013442344166231112	699.2631993262186	25.54880614532687	0.0010271927943099615	3.0152774787250907e-06	0.001018753557439164	-8.439236870797467e-06
39600.0	0.0013442344166231112	700.1571350467692	25.35655209183765	0.0010206220671094576	-8.959138873253588e-06	0.0010155192475780153	-5.102819531442399e-06
41400.0	0.0013442344166231112	699.1270613788612	25.30753017116312	0.0010246998090844709	1.6987849339171501e-06	0.0010497543095499095	2.5054500465438596e-05
43200.0	0.0013442344166231112	705.403602494435	25.03975851853041	0.0010122265260777714	-1.4860752401262523e-05	0.0010180596136362466	5.833087558475172e-06
45000.0	0.0013442344166231112	700.0202097891158	25.015989979091877	0.001023717231175733	9.116018106543864e-06	0.0009980608688575188	-2.5656362318214154e-05
46800.0	0.0013442344166231112	701.2441853937569	24.89369396611649	0.0010199228389887107	-6.18663631976558e-06	0.0010654209660317386	4.549812704302793e-05
48600.0	0.0013442344166231112	697.1487340358595	24.830903215616214	0.00103293010506799	1.0619478405933557e-05	0.0010507507342447087	1.7820629176718804e-05
50400.0	0.0013442344166231112	705.7470464683313	24.449266246171785	0.001039181768665819	3.840159710305976e-06	0.0010291532096330307	-1.0028559032788429e-05
52200.0	0.0013442344166231112	706.1219464340145	24.349149405599967	0.0010376618104971514	-3.966822673145835e-06	0.0010651405263003737	2.74787158032222e-05
54000.0	0.0013442344166231112	560.3532610615001	24.006533054296455	0.0010396396891153659	-4.6753641407109516e-07	0.0010955565959550222	5.5916906839656405e-05
55800.0	0.0013442344166231112	207.61623067844232	23.707859066336216	0.0010508614535506174	9.05351336560142e-06	0.0010620612019956698	1.1199748445052437e-05
57600.0	0.0013442344166231112	0.0	23.45495057620088	0.0010434583553072321	-8.516306134776244e-06	0.001074401371814464	3.094301650723177e-05
59400.0	0.0013442344166231112	0.0	23.085110734877986	0.0010478565766543864	4.420580071007382e-06	0.0011935620374428045	0.0001457054607884181
61200.0	0.0013442344166231112	0.0	22.769350087706233	0.0010440592893742097	-3.775402580324517e-06	0.0009898998670409072	-5.41594223333025e-05
63000.0	0.0013442344166231112	0.0	22.32788907286727	0.0010363754486681204	-7.662507373986714e-06	0.001142215601416313	0.00010584015274819268
64800.0	0.0013442344166231112	1.7848504869763369	22.161973140496094	0.0010377564809964622	1.4015704875694578e-06	0.0010244650627141126	-1.3291418282349616e-05
66600.0	0.0013442344166231112	0.0	21.83357241644106	0.0010327314094840888	-5.017169104225025e-06	0.0010318383017397022	-8.93107744386675e-07
68400.0	0.0013442344166231112	11.616334922273639	21.535133911009897	0.001039175394925582	6.463762038094157e-06	0.001067457040019918	2.8281645094336008e-05
70200.0	0.0013442344166231112	0.0	21.347696512076002	0.0010372281739081503	-2.007623127181774e-06	0.0010887501131899898	5.152193928183957e-05
72000.0	0.0013442344166231112	0.0	21.108750372203843	0.001038844076937347	1.6351079413775587e-06	0.0010541942299376152	1.5350153000268085e-05
73800.0	0.0013442344166231112	5.313847997643997	20.823754408472396	0.0010465739713893907	7.74881333439218e-06	0.0010572795205036974	1.0705549114306678e-05
75600.0	0.0013442344166231112	0.0	20.68129970817266	0.001048342804650604	1.7503963522698542e-06	0.0010511013365441773	2.7585318935731964e-06
77400.0	0.0013442344166231112	0.0	20.446515213768063	0.0010512590534840535	2.934783339895726e-06	0.0011110904095254157	5.983135604136212e-05
79200.0	0.0013442344166231112	3.319206806277331	20.19459696099458	0.0010512371165437538	-3.650893933736703e-09	0.0009758594693120828	-7.537764723167104e-05
81000.0	0.0013442344166231112	0.0	20.042404841064698	0.0010603391988355019	9.096697082130258e-06	0.0010259044771632401	-3.443472167226174e-05
82800.0	0.0013442344166231112	0.0	20.01502391179769	0.0010603813912125662	6.012691044341444e-08	0.0010805072016993322	2.012581048676607e-05
84600.0	0.0013442344166231112	0.0	19.96715792446959	0.0010584976611733175	-1.865828798916434e-06	0.0010528913389927503	-5.606322180567245e-06
86400.0	0.0013442344166231112	1.1988508679132144	20.006620832751018	0.0010624964811518252	4.0166302292548105e-06	0.0010142442021230163	-4.825227902880898e-05
88200.0	0.0013442344166231112	345.9598837267678	19.97355852440575	0.0010510070619195108	-1.1480042008336817e-05	0.0009139857408177643	-0.00013702132110174657
90000.0	0.0013442344166231112	700.3637166434862	19.817500908402852	0.0010580072671605538	5.378998021200996e-06	0.0010840687666927808	2.606149953222707e-05
91800.0	0.0013442344166231112	694.2075821907338	19.906847343266396	0.0010676077588886513	7.1245629100919995e-06	0.0010576792995446033	-9.928459344048023e-06
93600.0	0.0013442344166231112	699.0880150630873	20.05589761861463	0.001077993076594578	7.897056489180132e-06	0.001099511208669903	2.1518132075324903e-05
95400.0	0.0013442344166231112	710.1243447024792	20.191445063043467	0.0010681478548971082	-1.236843254413743e-05	0.0011143839451727793	4.623609027567105e-05
97200.0	0.0013442344166231112	697.8753210513124	20.29588449381579	0.0010783182371522234	7.647918744230047e-06	0.0010826562909253558	4.338053773132335e-06
99000.0	0.0013442344166231112	699.3412090590411	20.33150900895577	0.0010768672730389834	-3.9761489009282124e-06	0.0010359039498295149	-4.096332320946861e-05
100800.0	0.0013442344166231112	698.9873850126546	20.363777873775362	0.0010761952731646754	-3.197017612679544e-06	0.0010163186576014173	-5.987661556325811e-05
102600.0	0.0013442344166231112	700.8726570417224	20.552538072386703	0.0010844508581025502	5.732331427079106e-06	0.001029249576428931	-5.520128167361927e-05
104400.0	0.0013442344166231112	702.3407598984213	20.85135322421896	0.0010816359831081932	-5.362898583489676e-06	0.0010889566977003234	7.320714592130172e-06
106200.0	0.0013442344166231112	701.2861887533826	21.034719316386017	0.0010752419730835387	-8.94148513979428e-06	0.0010659981352712754	-9.243837812263282e-06
108000.0	0.0013442344166231112	701.3965792088625	21.06809118233694	0.0010847434643077025	6.969018290891856e-06	0.001126740691294804	4.199722698710138e-05
109800.0	0.0013442344166231112	699.0958330780057	21.3572665306391	0.0010782638323928544	-9.034486803384999e-06	0.0010459517161855248	-3.231211620732973e-05
111600.0	0.0013442344166231112	700.5014486125352	21.58458967322544	0.0010909158178532496	1.0114210524209829e-05	0.0011166988493574192	2.5783031504169713e-05
113400.0	0.0013442344166231112	698.9302228540622	21.565374223948762	0.0010906152853224084	-2.8713256003063096e-06	0.001064623578036147	-2.5991707286261306e-05
115200.0	0.0013442344166231112	690.9382064678643	21.937165304868905	0.001102913599738264	9.731242486710308e-06	0.0011344845300518842	3.157093031362032e-05
117000.0	0.0013442344166231112	713.1530750492593	21.919242861204566	0.0010975004253660108	-7.99469868598923e-06	0.0010978069978877722	3.0657252176134266e-07
118800.0	0.0013442344166231112	703.640863747736	22.194576735954662	0.0011049056030663779	4.794408438853796e-06	0.00115462453961598	4.9718936549602316e-05
120600.0	0.0013442344166231112	695.1034039735772	22.10645490571003	0.0011041674295603433	-3.348799557944704e-06	0.0010657456537151687	-3.842177584517465e-05
122400.0	0.0013442344166231112	701.150302021917	22.125351180288003	0.0011099283028410834	3.1682160272877856e-06	0.001042342926239851	-6.758537660123233e-05
124200.0	0.0013442344166231112	693.269296387099	22.22612563016887	0.0011128403196489836	2.94568387834029e-07	0.001099728641179841	-1.3111678469142796e-05
126000.0	0.0013442344166231112	697.5289922541865	22.280990373742426	0.001119564799214723	4.115342738627521e-06	0.0011179210749571013	-1.643724257621708e-06
127800.0	0.0013442344166231112	692.590057294371	22.244254908012586	0.0011195833293734282	-2.614264994308423e-06	0.0011643298324517063	4.474650307827803e-05
129600.0	0.0013442344166231112	699.7440757717978	22.227998130046394	0.00112244845923228	2.4184619598148696e-07	0.00111462799529264	-7.820463939640135e-06
131400.0	0.0013442344166231112	692.0932238693497	22.22373103709446	0.0011286386900017952	3.546543187951329e-06	0.0011486755526863759	2.0036862684580655e-05
133200.0	0.0013442344166231112	701.9421144715643	22.089009850163226	0.0011358637469373754	4.582008898313972e-06	0.001129627839025551	-6.2359079118242955e-06
135000.0	0.0013442344166231112	703.4111054045642	21.99164377374311	0.0011359828749977355	-2.5595978177162227e-06	0.0011612459421564455	2.5263067158710086e-05
136800.0	0.0013442344166231112	695.8650970020818	21.69751175052757	0.0011377752192855957	-8.893373330587248e-07	0.001118254759964514	-1.9520459321081667e-05
138600.0	0.0013442344166231112	700.8044710209953	21.757968443641055	0.0011382432762829713	-2.2021356883298506e-06	0.0011852300503703264	4.698677408735521e-05
140400.0	0.0013442344166231112	556.1378840667326	21.542941241946288	0.0011527369715519748	1.1812543856603752e-05	0.0011812840212490849	2.854704969710992e-05
142200.0	0.0013442344166231112	213.09636064819426	21.531507684509002	0.0011505696012433996	-4.5636039865508345e-06	0.0011701471600064042	1.9577558763004693e-05
144000.0	0.0013442344166231112	0.0	21.083843887582947	0.0011525252262599124	7.101003939310634e-07	0.0012120073585341743	5.948213227426179e-05
145800.0	0.0013442344166231112	3.9448506252346034	20.796395314052393	0.0011533283212273667	8.240479473906274e-07	0.0011502238863166524	-3.1044349107143703e-06
147600.0	0.0013442344166231112	0.0	20.83414734250047	0.0011554118547221464	2.073722067908675e-06	0.00116707610677654	1.1664252054393601e-05
149400.0	0.0013442344166231112	0.0	20.601522737075364	0.001161644353147934	6.253143461898104e-06	0.0011773454832722397	1.5701130124305727e-05
151200.0	0.0013442344166231112	0.0	20.263766729818308	0.0011623528002198678	7.28871475974347e-07	0.0011628141498696413	4.613496497734451e-07
153000.0	0.0013442344166231112	1.0167687920249888	20.01639449417203	0.0011617711821139117	-5.616541401981991e-07	0.0011242128211327177	-3.755836098119394e-05
154800.0	0.0013442344166231112	2.7754484972079343	20.138647004381692	0.001158239314748576	-3.5201675325712366e-06	0.0010886401504087222	-6.95991643398538e-05
156600.0	0.0013442344166231112	1.4031868339134348	19.95628285484148	0.001152249658371647	-5.991422318894638e-06	0.0011435363066483008	-8.713351723346282e-06
158400.0	0.0013442344166231112	0.0	19.413993696613446	0.0011469628105884326	-5.278304168307339e-06	0.0011333979824310505	-1.3564828157382026e-05
160200.0	0.0013442344166231112	0.0	19.48593498748602	0.001147562943267867	6.18705494673822e-07	0.0012262922611559841	7.872931788811711e-05
162000.0	0.0013442344166231112	0.19351147378781605	19.591308274643417	0.0011334100468999423	-1.4134220940764149e-05	0.0011556980394607987	2.2287992560856434e-05
163800.0	0.0013442344166231112	3.940245421585348	19.29715773447374	0.0011399118194511636	6.5188807373422905e-06	0.001091043613576978	-4.886820587418554e-05
165600.0	0.0013442344166231112	13.402544358166226	19.2445703819547	0.0011513684357007282	1.1444944035319608e-05	0.0011031077318632008	-4.82607038375274e-05
167400.0	0.0013442344166231112	0.0	19.245045931594785	0.0011627773684841644	1.1325750723756029e-05	0.0010990855022274541	-6.369186625671021e-05
169200.0	0.0013442344166231112	0.0	19.173121823309582	0.0011641911863437368	1.4324275517481394e-06	0.0011834995112436563	1.9308324899919437e-05
171000.0	0.0013442344166231112	1.601273906440769	19.159719782247006	0.0011642608112548136	8.816457326620076e-08	0.0011999546834593204	3.569387220450688e-05
172800.0	0.0013442344166231112	0.0	19.513931399050644	0.0011633266260320076	-9.281419868073282e-07	0.0011372058896131321	-2.6120736418875462e-05
174600.0	0.0013442344166231112	356.376867036316	19.336241645398133	0.0011639017439897949	5.940866969235438e-07	0.0012044474326205798	4.054568863078482e-05
176400.0	0.0013442344166231112	695.9590567087594	19.689870846870317	0.0011623231882098065	-3.4008799068140356e-06	0.0012080933367340533	4.577014852424685e-05
178200.0	0.0013442344166231112	698.7557614050448	19.930018283853208	0.0011611041657397395	-3.922452178841805e-06	0.0010776684726224329	-8.34356931173065e-05
180000.0	0.0013442344166231112	704.3810653713617	19.902421042408942	0.0011711509423429876	7.336270756991586e-06	0.0012741720772652225	0.00010302113492223495
181800.0	0.0013442344166231112	701.5418215631594	20.189144542086947	0.0011806924969789503	6.797558323806208e-06	0.0012106467062436915	2.9954209264741117e-05
183600.0	0.0013442344166231112	705.8060383587901	20.6621851017666	0.001184969539182485	1.512022567211571e-06	0.001171195423423534	-1.3774115758951114e-05
185400.0	0.0013442344166231112	697.8171697428517	20.87572391513095	0.0011939814861451953	6.222031946214952e-06	0.0011282715096640398	-6.570997648115546e-05
187200.0	0.0013442344166231112	706.3164225118435	21.061169603998977	0.001197872062279486	1.0936813412272183e-06	0.0012227776620617132	2.4905599782227078e-05
189000.0	0.0013442344166231112	691.6807981336152	21.558773426837504	0.0012015287792754418	8.318101711827059e-07	0.0012548000154553208	5.3271236179879025e-05
190800.0	0.0013442344166231112	691.880973442638	21.886049171603666	0.001207432669944725	3.096978137558816e-06	0.0011808023321110501	-2.6630337833674824e-05
192600.0	0.0013442344166231112	706.3951995822963	22.126129585865595	0.0012056060061544404	-4.648813068813174e-06	0.001198089587466255	-7.516418688185497e-06
194400.0	0.0013442344166231112	700.0367478773237	22.345638794166863	0.0012198275078341722	1.1373044075948132e-05	0.0012164770057479111	-3.350502086261053e-06
196200.0	0.0013442344166231112	704.6040793294	22.72886050307402	0.001223895820054277	1.200202723873968e-06	0.0013050722805988675	8.117646054459032e-05
198000.0	0.0013442344166231112	700.4973547905457	23.126995876544576	0.0012218519653449825	-4.930084957830135e-06	0.001165487689159636	-5.6364276185346495e-05
199800.0	0.0013442344166231112	699.9647954573466	23.396760708642017	0.001221556763460443	-3.1662084715236343e-06	0.0011214714633741663	-0.00010008530008627668
201600.0	0.0013442344166231112	693.3598957043789	23.811494284632456	0.0012217195220943142	-2.7044416638165096e-06	0.001173313092201698	-4.8406429892616334e-05
203400.0	0.0013442344166231112	699.8658021584142	23.847078095918366	0.0012206613618324959	-3.907724789899091e-06	0.0011869906498545022	-3.3670711977993625e-05
205200.0	0.0013442344166231112	706.8080361815837	24.109549368665682	0.0012272262684448006	3.704571785563946e-06	0.0012971504680982667	6.992419965346607e-05
207000.0	0.0013442344166231112	700.2833514703584	24.508712218321186	0.0012354394268997843	5.326823613473091e-06	0.0012246700124567804	-1.0769414443003831e-05
208800.0	0.0013442344166231112	703.4103909787011	24.642452035794427	0.0012430117357588592	4.687052017725595e-06	0.0011667624887516563	-7.624924700720299e-05
210600.0	0.0013442344166231112	703.2718697969681	24.796205766228248	0.0012467650788121403	8.466869802335578e-07	0.0012037431554087986	-4.302192340334166e-05
212400.0	0.0013442344166231112	694.9364599166919	24.81315622956278	0.0012488743663299168	-8.02676235127438e-07	0.0013775119857921405	0.0001286376194622237
214200.0	0.0013442344166231112	704.2856516587636	25.084612162680067	0.0012559391678965512	4.165958286895793e-06	0.001156382160448818	-9.955700744773333e-05
216000.0	0.0013442344166231112	698.4313563847007	25.13012497628284	0.0012618669645891873	2.9989298158428563e-06	0.00126799151085791	6.1245462687227335e-06
217800.0	0.0013442344166231112	698.7017379585266	25.21247223987065	0.0012626285081051112	-2.167381157486238e-06	0.0012260878518246736	-3.654065628043766e-05
219600.0	0.0013442344166231112	710.4884759450266	25.124202018603906	0.0012660819720769908	5.241445515615822e-07	0.0012039569302310215	-6.212504184596936e-05
221400.0	0.0013442344166231112	702.9865168341576	25.032741802407944	0.0012705178004357304	1.4717504558216118e-06	0.001302807682515916	3.2289882080185575e-05
223200.0	0.0013442344166231112	696.807489878614	25.05149723643436	0.0012678087597319185	-5.669452336110402e-06	0.0012947193400065313	2.6910580274612864e-05
225000.0	0.0013442344166231112	700.3226903150486	24.65060333677225	0.0012646554473372796	-6.0939793852789556e-06	0.0013528967415268663	8.82412941895868e-05
226800.0	0.0013442344166231112	560.7208054586358	24.645492365820818	0.0012593879270699283	-8.216782647936348e-06	0.0012482045984797561	-1.1183328590172207e-05
228600.0	0.0013442344166231112	218.9681715985397	24.198901482413397	0.00125734995434395	-4.645619534424328e-06	0.0012290824567188954	-2.8267497625054718e-05
230400.0	0.0013442344166231112	0.1973029023205229	24.02319742744216	0.0012607145149612245	1.9836795665424356e-06	0.0012894823511872308	2.8767836226006284e-05
232200.0	0.0013442344166231112	11.03999326665484	23.69678460480363	0.0012615485168921197	8.604357664278266e-07	0.0013011233886907677	3.9574871798647864e-05
234000.0	0.0013442344166231112	0.0	23.580810932444784	0.0012673765566054496	5.763679395020912e-06	0.0012600449679032696	-7.331588702180114e-06
235800.0	0.0013442344166231112	0.0	23.158098295347934	0.0012663182991393726	-1.030862782816044e-06	0.0013138127525518372	4.749445341246461e-05
237600.0	0.0013442344166231112	0.0	22.80697610722869	0.001280386369032523	1.4094651348150196e-05	0.0012853857772208005	4.99940818827759e-06
239400.0	0.0013442344166231112	0.0	22.327455442337143	0.0012748291965555395	-5.530941937921282e-06	0.0012680624848593841	-6.766711696155486e-06
241200.0	0.0013442344166231112	0.0	22.028707608552484	0.001272793074814422	-2.010858832669155e-06	0.0012521969130951244	-2.0596161719297656e-05
243000.0	0.0013442344166231112	0.0	21.598370138148876	0.0012653913982311775	-7.376970946248528e-06	0.0012943452132749525	2.8953815043775152e-05
244800.0	0.0013442344166231112	8.650859024928106	21.329387111042887	0.0012762368927283455	1.0869334639163478e-05	0.0013370730673532428	6.0836174624897345e-05
246600.0	0.0013442344166231112	7.11280164421257	20.81331721156302	0.0012613393548014586	-1.4946968448908761e-05	0.0012433750895861377	-1.7964265215320828e-05
248400.0	0.0013442344166231112	2.0132225573206113	20.676538628897422	0.0012679141142216204	6.5377771374549675e-06	0.0012249441536807603	-4.2969960540860035e-05
250200.0	0.0013442344166231112	0.0	20.02141876675579	0.0012722123306287952	4.303581262699291e-06	0.0013471396486622877	7.492731803349268e-05
252000.0	0.0013442344166231112	0.0	19.77234874326447	0.0012693693094625758	-2.8215342975981444e-06	0.0011758827263648262	-9.348658309774956e-05
253800.0	0.0013442344166231112	3.709043707388843	19.707397457570185	0.0012677178573161068	-1.6303802392182504e-06	0.001263788437670389	-3.92941964571784e-06
255600.0	0.0013442344166231112	1.5007547561808754	19.209208503156106	0.0012673484079641713	-3.798193366880205e-07	0.0012680652290729592	7.168211087880012e-07
257400.0	0.0013442344166231112	0.0	18.863981452858994	0.0012745310951249487	7.190211416240757e-06	0.001326783902386509	5.22528072615603e-05
259200.0	0.0013442344166231112	2.705965036502154	18.79273202599701	0.0012719817347277835	-2.5294938686417565e-06	0.0012344806006494976	-3.7501134078285853e-05
261000.0	0.0013442344166231112	354.45535270455247	18.53369058243385	0.0012727097029843946	7.247413950066616e-07	0.0012823927912102345	9.683088225839962e-06
262800.0	0.0013442344166231112	699.2297998498651	18.345040129848773	0.001281611512334669	6.929985363249706e-06	0.0012905069319052518	8.895419570582721e-06
264600.0	0.0013442344166231112	696.0633704365596	18.204850607409966	0.0012845738010619301	1.7555800076626195e-08	0.0012581911122530132	-2.6382688808916866e-05
266400.0	0.0013442344166231112	693.3944216658649	18.516380520281032	0.0012810898140489402	-6.424010228499582e-06	0.0012713566292977064	-9.733184751233998e-06
268200.0	0.0013442344166231112	701.2531583717073	18.179122312742507	0.0012840480500106437	2.1495610996699696e-08	0.0012949183426469938	1.0870292636350173e-05
270000.0	0.0013442344166231112	710.836229865665	18.015869366930193	0.0012946314483603663	7.634570296899572e-06	0.0012951012160891588	4.697677287924728e-07
271800.0	0.0013442344166231112	694.4466836502438	18.40060410598535	0.0013027474901102412	5.129423535818415e-06	0.0013226238779388989	1.98763878286577e-05
273600.0	0.0013442344166231112	705.4973454051703	18.392523888730317	0.0013120688801674394	6.337730902476738e-06	0.0013114047257194884	-6.641544479509762e-07
275400.0	0.0013442344166231112	696.622219203266	18.370545657035112	0.0013151772719983738	8.052291233076067e-08	0.0013405230580051893	2.5345786006815538e-05
277200.0	0.0013442344166231112	697.6298423204346	18.502990139279124	0.0013124657338036902	-5.72663175774578e-06	0.00128736613579463	-2.509959800906023e-05
279000.0	0.0013442344166231112	704.5746174005892	18.84340002379656	0.0013152400398147995	-2.4122840721827376e-07	0.0012527292385200596	-6.251080129474006e-05
280800.0	0.0013442344166231112	698.723709216689	18.958666866980405	0.0013249260005210352	6.63877062487243e-06	0.0013763119379600118	5.1385937438976675e-05
282600.0	0.0013442344166231112	701.2412989824523	19.02219295131612	0.001325450635349909	-2.534975372594604e-06	0.0013230576889672711	-2.3929463826378657e-06
284400.0	0.0013442344166231112	701.1454737810618	19.645353885529925	0.0013304118602141014	1.8931376455215195e-06	0.0013393825687665435	8.970708552442065e-06
286200.0	0.0013442344166231112	696.6302616911829	19.691526106872566	0.0013350125750825708	1.5060212589008794e-06	0.0013175494808151727	-1.7463094267398075e-05
288000.0	0.0013442344166231112	704.4754877796009	20.165111450639547	0.0013290086377956332	-9.099975277715528e-06	0.0012960424310567748	-3.296620673885838e-05
289800.0	0.0013442344166231112	699.6920890638361	20.432130279465255	0.0013418171149945722	9.699129927082493e-06	0.001314736076829113	-2.7081038165459376e-05
291600.0	0.0013442344166231112	693.0574487554138	20.496747236524516	0.001343039525222558	-1.9098060846260043e-06	0.001313883383656343	-2.9156141566214907e-05
293400.0	0.0013442344166231112	695.537579904337	20.99230346321534	0.001345638282827692	-5.220913399088245e-07	0.0013555039534422053	9.865670614513329e-06
295200.0	0.0013442344166231112	684.4167357627006	21.111381551588014	0.0013516975199040877	2.92044901294836e-06	0.0012991504615946397	-5.2547058309448026e-05
297000.0	0.0013442344166231112	700.2599601608732	21.268778499581373	0.0013594666727049821	4.641285690642109e-06	0.0013481805411243754	-1.1286131580606752e-05
298800.0	0.0013442344166231112	706.5203323167442	21.679474890531015	0.0013606084350940584	-2.0420428972974197e-06	0.0013209473752337066	-3.966105986035172e-05
300600.0	0.0013442344166231112	694.7642508611002	22.0121914265921	0.0013665459805819852	2.7338814605315685e-06	0.0014258667601078656	5.9320779525880445e-05
302400.0	0.0013442344166231112	702.9276912916924	22.157410150016148	0.00137523103654984	5.493922825550065e-06	0.0013506873918051616	-2.4543644744678286e-05
304200.0	0.0013442344166231112	702.1528369203096	22.382113897176474	0.0013725280889784787	-5.933234085813503e-06	0.0015041473992123537	0.00013161931023387491
306000.0	0.0013442344166231112	696.2406123720625	22.711704401920652	0.001372558823831501	-3.191589049752554e-06	0.0014564400959393075	8.388127210780672e-05
307800.0	0.0013442344166231112	707.6826707815909	22.765869617352266	0.0013731872038283451	-2.57940063124732e-06	0.0013237046555201269	-4.948254830821818e-05
309600.0	0.0013442344166231112	698.6366977988754	22.800516348274154	0.0013688231470816276	-7.599791970639658e-06	0.0013265386815093014	-4.228446557232612e-05
311400.0	0.0013442344166231112	710.0513418991827	23.05531968987432	0.001367908065352136	-4.119627191089205e-06	0.0013324691552160611	-3.543891013607491e-05
313200.0	0.0013442344166231112	552.3593109818436	23.075183209215936	0.0013695282008584113	-1.6073924049509925e-06	0.0014274518006820777	5.7923599823666384e-05
315000.0	0.0013442344166231112	209.1920280688885	22.84346416354826	0.0013674349470097313	-4.916049556407441e-06	0.001414899771928497	4.746482491876579e-05
316800.0	0.0013442344166231112	0.0	23.14895454166073	0.0013762286459893403	7.342761735078991e-06	0.001380865799278318	4.637153288977614e-06
318600.0	0.0013442344166231112	0.0	23.126941038953174	0.0013793437694286654	3.1439937335059687e-06	0.0013316858941909108	-4.76578752377546e-05
320400.0	0.0013442344166231112	3.5816549214414044	23.043876693973207	0.0013763326937594324	-2.9821841439954524e-06	0.0013176511741320924	-5.86815196273399e-05
322200.0	0.0013442344166231112	16.9906365883145	23.059370416821608	0.0013785147798171646	2.1779742205961242e-06	0.0014361604426274051	5.7645662810240484e-05
324000.0	0.0013442344166231112	2.275330767673787	22.807694108795314	0.0013726753777661646	-5.96352557505236e-06	0.0013923401346744885	1.966475690832404e-05
325800.0	0.0013442344166231112	0.12120121312738541	22.792249095947795	0.0013840719544058046	1.1403894250332522e-05	0.0013717795385336054	-1.2292415872199169e-05
327600.0	0.0013442344166231112	0.0	22.467359337063	0.0013906834921103889	6.638742913767866e-06	0.001421292073041318	3.0608580930929205e-05
329400.0	0.0013442344166231112	0.0	22.515142281156635	0.0013826296196906395	-8.026045116526105e-06	0.0013862130473846518	3.5834276940122063e-06
331200.0	0.0013442344166231112	5.851304156840438	22.508390074698138	0.0013860175977007153	3.4157359396203832e-06	0.0014341281266297703	4.81105289290549e-05
333000.0	0.0013442344166231112	0.0	22.04403623022146	0.0013845892729006397	-1.4542527486306682e-06	0.0013459002439561068	-3.868902894453289e-05
334800.0	0.0013442344166231112	13.020791766228077	21.89338398359746	0.0013786479704651384	-5.914398200564846e-06	0.0013828966185969298	4.2486481317913605e-06
336600.0	0.0013442344166231112	4.341058091927779	21.723270179285613	0.0013726906175117886	-6.048639040562568e-06	0.0013384785084860264	-3.421210902576218e-05
338400.0	0.0013442344166231112	1.7077973672398157	21.63488661869852	0.0013661767525387722	-6.52735807265555e-06	0.0013531463359220742	-1.3030416616697911e-05
340200.0	0.0013442344166231112	1.9706444794605495	21.349469091914532	0.0013619319709360753	-4.234533373363188e-06	0.0013662922205379387	4.36024960186335e-06
342000.0	0.0013442344166231112	2.0198838252773275	21.341479127272436	0.0013530003934038302	-8.924246678423862e-06	0.0013597749620196684	6.774568615838096e-06
343800.0	0.0013442344166231112	0.0	21.240545267813808	0.0013604773923859656	7.483821903988066e-06	0.001427177301679812	6.669990929384627e-05
345600.0	0.0013442344166231112	0.0	21.081708342665795	0.0013697003155815897	9.247926868807924e-06	0.001373434607713434	3.7342921318442825e-06
347400.0	0.0013442344166231112	347.2465743674208	20.742431219849248	0.0013743418283142597	4.666410283487128e-06	0.0014125318169324226	3.8189988618163e-05
349200.0	0.0013442344166231112	699.9082188790313	20.930713025533773	0.0013765934265894274	1.3500232947263743e-07	0.0012824673890160542	-9.412603757337319e-05
351000.0	0.0013442344166231112	696.7609134938596	20.85973536989299	0.0013774619710156027	-2.3500236570241948e-06	0.0013209085395188543	-5.655343149674857e-05
352800.0	0.0013442344166231112	693.5695822502003	20.80823438571668	0.0013836263277006388	2.952024324617759e-06	0.0013836375251004283	1.1197399789402333e-08
354600.0	0.0013442344166231112	696.2589484251877	20.74723519409139	0.0013810716234023649	-5.7728473691423085e-06	0.0013104678430865835	-7.060378031578151e-05
356400.0	0.0013442344166231112	705.1786623348647	20.74284978137476	0.0013837187859901657	-5.707492653208189e-07	0.0014320257690332181	4.8306983043052425e-05
358200.0	0.0013442344166231112	703.7409789219707	20.861257267482664	0.0013879564580532864	9.92949384798842e-07	0.0014515806245957244	6.362416654243798e-05
360000.0	0.0013442344166231112	700.8570489795176	21.013547358576453	0.0013844389699682687	-6.770049421594698e-06	0.0014903051771868164	0.00010586620721854768
361800.0	0.0012929894405567445	702.9354896315015	20.814268118308036	0.0013783175193936579	-9.361024950779665e-06	0.0013855983692350024	7.2808498413445625e-06
363600.0	0.0012606459709388934	694.3403326620283	21.129704402919938	0.0013790124152608762	-2.4675625829009e-06	0.0013759056119374109	-3.1068033234654263e-06
365400.0	0.0012402322619820179	696.0228760412259	21.147833899280997	0.0013707660889191215	-1.135220143491402e-05	0.0013664579837141468	-4.3081052049747275e-06
367200.0	0.0012273480687182866	701.555075371891	21.298177866596358	0.0013752014453040768	1.3708930663091504e-06	0.001327873219377686	-4.7328225926390746e-05
369000.0	0.0012192161591075507	694.9774558453358	21.32980316622283	0.0013748927277306758	-3.3784864623142418e-06	0.0013764330844805734	1.540356749897507e-06
370800.0	0.0012140836721474765	700.541991240441	21.642058416002605	0.001384720151147612	6.783159717223866e-06	0.0013583960334078659	-2.6324117739746152e-05
372600.0	0.0012108442826736245	693.6873770297361	21.769508146914045	0.001397036933506319	9.244514259100634e-06	0.0014378166457361273	4.077971222980815e-05
374400.0	0.0012087997291764733	691.7519353528319	22.02975600568971	0.0013975084154135415	-2.6087681602333017e-06	0.0013368352474058952	-6.067316800764615e-05
376200.0	0.0012075093011385807	703.6803937802243	22.17783370567088	0.0013908456476683256	-9.737849772021384e-06	0.0013322489512071658	-5.859669646115974e-05
378000.0	0.0012066948423712753	705.1352292608888	22.455129663153684	0.0014005151395117905	6.584909828118982e-06	0.0014939414989154451	9.342635940365455e-05
379800.0	0.0012061807934943432	696.8458950304628	22.66880659315775	0.0013927080975008146	-1.0914306091815286e-05	0.001401914067417223	9.205969916408481e-06
381600.0	0.0012058563495095979	692.3976870876455	22.921670998449233	0.00138741683696854	-8.362905887245233e-06	0.001246885421137636	-0.0001405314158309042
383400.0	0.0012056515754035526	688.9581390549355	22.942473202457496	0.001390880619718656	4.145111563456269e-07	0.0014133012821926116	2.242066247395548e-05
385200.0	0.001205522331415443	709.2100007476721	23.13702207161812	0.001392325621982517	-1.6039021390068536e-06	0.001437501656172692	4.517603419017508e-05
387000.0	0.0012054407585604318	700.5569542675248	23.477527006233977	0.0013975448762429653	2.1258562891131636e-06	0.0014331700983475732	3.562522210460803e-05
388800.0	0.001205389273529894	696.9600335141588	23.500175591549098	0.0013983032302597883	-2.3249478894326042e-06	0.0013277798594391495	-7.052337082063875e-05
390600.0	0.0012053567785489455	698.1804421808627	23.80174288363644	0.001397244240044817	-4.135974408480431e-06	0.0013241387172850463	-7.310552275977075e-05
392400.0	0.0012053362692130121	690.4333387492553	23.804268260320672	0.0013925315502881378	-7.786370254087396e-06	0.0013168028748352099	-7.572867545292783e-05
394200.0	0.0012053233246644035	703.0994923688312	23.90062007034335	0.0014016361509163757	6.057515807347163e-06	0.001388339941212754	-1.3296209703621651e-05
396000.0	0.0012053151546612777	710.0005384594267	24.008054126800022	0.001406372463450868	1.6442330438958195e-06	0.001474552828210853	6.8180364759985e-05
397800.0	0.0012053099981314448	696.0862149556032	23.830432291418866	0.0014088717211558155	-6.158914407037896e-07	0.0014394517992332998	3.0580078077484164e-05
399600.0	0.0012053067435672164	572.454991010079	23.764769194485677	0.0014093347713200258	-2.6305642032916408e-06	0.001401733826038391	-7.600945281634894e-06
401400.0	0.001205304689436113	209.95568132953923	23.83611753455347	0.0014123635056094736	2.2538010828667025e-07	0.001340296418323705	-7.206708728576848e-05
403200.0	0.0012053033929631308	8.333765642718351	23.69257534992334	0.0014276203644749818	1.379981474631884e-05	0.0014604406927494803	3.282032827449861e-05
405000.0	0.0012053025746890731	1.5361052214784494	23.482066221647447	0.0014354024479958558	7.734791012624668e-06	0.0015168683738679364	8.14659258720806e-05
406800.0	0.0012053020582321605	1.5306559450249777	23.46668638802653	0.0014325091638404189	-2.8771499677907045e-06	0.0014064208309754653	-2.6088332864953586e-05
408600.0	0.0012053017322683345	9.21962871257643	23.102196976168276	0.001421404383245265	-1.108866067433122e-05	0.001442008556488838	2.060417324357301e-05
410400.0	0.0012053015265349747	3.9135196930092535	22.893780105314605	0.0014142100099873158	-7.250893225614457e-06	0.0014358632073243817	2.1653197337065956e-05
412200.0	0.0012053013966855496	1.8742403916641028	22.63342980403956	0.0014075392072579658	-6.6783846071230655e-06	0.0013835715101251616	-2.3967697132804218e-05
414000.0	0.0012053013147305708	0.0	22.255328352392823	0.001406409663218593	-1.1186184949293242e-06	0.00139297858202169	-1.3431081196903206e-05
415800.0	0.0012053012630043613	0.0	22.054043232889416	0.0014087138152833769	2.331883476199863e-06	0.0015487824647651258	0.00014006864948174893
417600.0	0.0012053012303571593	2.292774870094606	21.86715944255631	0.0014021546142280504	-6.531809058354232e-06	0.0012912741602204498	-0.00011088045400760074
419400.0	0.0012053012097517485	7.338916526856209	21.440858317517556	0.0013992260911417887	-2.9230030981748676e-06	0.0013358622567231522	-6.336383441863652e-05
421200.0	0.0012053011967465617	0.6422553362314654	21.060239432485208	0.0013942152267072713	-5.052592138328332e-06	0.0014102978596868506	1.60826329795793e-05
423000.0	0.0012053011885382865	0.0	20.698012649918418	0.0013991527701087984	4.956873696243094e-06	0.0013806516468169363	-1.8501123291862215e-05
424800.0	0.0012053011833576012	0.0	20.40512240765525	0.0014015202814852807	2.392276810742065e-06	0.0013829737263048973	-1.854655518038341e-05
426600.0	0.0012053011800877912	0.0	20.110203531661607	0.0013998198712085355	-1.6761014823415292e-06	0.0014415865429767772	4.176667176824177e-05
428400.0	0.0012053011780240376	0.654905645985179	19.76922514217672	0.0013993089240811854	-4.871591048128184e-07	0.0014243145655622287	2.5005641481043335e-05
430200.0	0.0012053011767214914	0.0	19.36252841376398	0.0014013082669706392	2.0164524750320786e-06	0.001445530388839726	4.4222121869086896e-05
432000.0	0.0012053011758993842	0.0	19.134254541765266	0.0014042830097808023	2.9973534494952164e-06	0.0014222254134147482	1.794240363394594e-05
433800.0	0.001205301175380508	349.7444136826168	18.878577632381905	0.0014059896070887658	1.7289002492415279e-06	0.0013727373111886102	-3.325229590015561e-05
435600.0	0.0012053011750530172	707.242058350612	18.485244149127	0.0014151953374928168	7.1328374471589395e-06	0.001355899257533474	-5.92960799593428e-05
437400.0	0.0012053011748463201	703.4235969394421	18.388238623199534	0.0014131372716587943	-5.134455479709043e-06	0.001320450659597838	-9.268661206095617e-05
439200.0	0.0012053011747158624	701.4293589268506	17.97392845523972	0.0014172956177744916	1.0974873817215356e-06	0.001411835963049464	-5.459654725027634e-06
441000.0	0.0012053011746335236	700.9424319038021	18.092839739970405	0.0014231184277605255	2.772924576358064e-06	0.0013895225622372759	-3.3595865523249533e-05
442800.0	0.001205301174581555	702.7558835117857	18.00325816402589	0.0014329920234749732	6.807838198926341e-06	0.0014891021901396416	5.611016666466844e-05
444600.0	0.0012053011745487548	699.4493421210866	17.94445048894564	0.0014348587128116632	-1.2199097125050407e-06	0.0014008510945240722	-3.4007618287591e-05
446400.0	0.0012053011745280528	697.9445919116076	17.80369439028521	0.0014462388802736449	8.298813880668915e-06	0.0014609598291578472	1.4720948884202406e-05
448200.0	0.0012053011745149866	703.6909697962914	17.8892877396555	0.001450425702326141	1.0906873955229608e-06	0.00143729691936036	-1.3128782965781108e-05
450000.0	0.00120530117450674	698.8730235891884	18.05773452235973	0.0014557879364944645	2.2419204337268898e-06	0.0013613027623133873	-9.448517418107728e-05
451800.0	0.001205301174501535	694.0570129876618	18.154974189185598	0.001466604630174513	7.68830038874181e-06	0.0014890011668131605	2.2396536638647348e-05
453600.0	0.0012053011744982498	707.216500050649	18.149213549337826	0.0014672224640360722	-2.526781408806504e-06	0.0015348604155668104	6.763795153073816e-05
455400.0	0.0012053011744961764	690.6503635247595	18.3433020889701	0.0014731392144688856	2.7433488716960616e-06	0.0014588621332035244	-1.427708126536119e-05
457200.0	0.0012053011744948678	707.5916141228365	18.65431416171402	0.0014834866321822397	7.189352359207722e-06	0.001447784544993367	-3.5702087188872744e-05
459000.0	0.0012053011744940418	702.5322762325388	18.641023579057535	0.0014945131442577315	7.799227461183628e-06	0.0015850392681787812	9.052612392104967e-05
460800.0	0.0012053011744935205	695.1542463363033	19.037661015019463	0.001503337658546166	5.585324296751025e-06	0.001508626177722372	5.288519176206161e-06
462600.0	0.0012053011744931916	700.121272769435	19.509915271569778	0.0015138819514343177	7.289664641129815e-06	0.0014374523866213535	-7.642956481296431e-05
464400.0	0.0012053011744929838	697.8556829965137	19.80396643649653	0.0015151927492268703	-1.9906726306327335e-06	0.0014594318878283243	-5.576086139854596e-05
466200.0	0.0012053011744928529	704.0386286417753	20.09301982704606	0.0015203624974383823	1.8632378274852242e-06	0.0014608252074015486	-5.953729003683358e-05
468000.0	0.00120530117449277	703.9396562624803	20.270321553787262	0.0015189415554427222	-4.758807981683621e-06	0.001517543084718373	-1.3984707243491147e-06
469800.0	0.0012053011744927178	702.3068176054005	20.79130166896237	0.0015195173788978414	-2.762353995939931e-06	0.0014894920471271434	-3.002533177069817e-05
471600.0	0.0012053011744926848	703.7319154049178	21.11854945416998	0.0015245034529502233	1.6416874869942308e-06	0.001514093190050725	-1.0410262899498297e-05
473400.0	0.001205301174492664	699.4258378745689	21.592975464465322	0.001534281568916231	6.4157022383711e-06	0.0015455961822784027	1.1314613362171819e-05
475200.0	0.001205301174492651	708.8083754759699	21.857576910450053	0.0015329327937633102	-4.726334599593115e-06	0.001549690822090066	1.6758028326755893e-05
477000.0	0.0012053011744926428	706.1180344172882	22.206188131992192	0.0015481118106883108	1.1781317001262896e-05	0.0014717387428823756	-7.63730678059352e-05
478800.0	0.0012053011744926376	697.6149714083932	22.45956936428026	0.0015493595987617992	-2.1771337642416428e-06	0.001561106005016205	1.174640625440578e-05
480600.0	0.0012053011744926343	704.0543085801661	23.128217823306787	0.001551450700372335	-1.3164739258324222e-06	0.001468181468460285	-8.326923191204998e-05
482400.0	0.0012053011744926321	703.6179114295503	23.284629793395954	0.0015525490478584011	-2.32548534753342e-06	0.001625275970902789	7.272692304438788e-05
484200.0	0.0012053011744926308	698.7011917235616	23.63369999887835	0.00155086942077545	-5.103392337020603e-06	0.00150653746231522	-4.4331958460229904e-05
486000.0	0.00120530117449263	558.8464226056093	23.882541185072828	0.001562878143396549	8.604006022382765e-06	0.0015039495041580403	-5.8928639238508686e-05
487800.0	0.0012053011744926295	216.61024588573375	24.009211147425187	0.001569972905147284	4.036540723196532e-06	0.0015822346975419958	1.2261792394711819e-05
489600.0	0.001205301174492629	0.0	24.18911352671323	0.0015800513478288613	8.425897691969714e-06	0.0014942966804697344	-8.575466735912695e-05
491400.0	0.0012053011744926289	1.30085945168227	24.377385990109623	0.0015857135727705004	5.697848991699203e-06	0.0015853298695862753	-3.8370318422517363e-07
493200.0	0.0012053011744926287	7.005520327320407	24.530802138911902	0.0015897568729940257	4.065822611549329e-06	0.0016355002628989181	4.5743389904892484e-05
495000.0	0.0012053011744926287	12.666695003489217	24.72629111488227	0.001594905039422942	5.111574424745055e-06	0.0015648635574681464	-3.0041481954795736e-05
496800.0	0.0012053011744926287	0.0	24.657430546143853	0.0015953941885936997	3.9470813684849665e-07	0.0015923864636234433	-3.0077249702563843e-06
498600.0	0.0012053011744926287	0.0	24.91998021756229	0.0016000352089435967	4.678177093076966e-06	0.0015540275973707123	-4.600761157288429e-05
500400.0	0.0012053011744926287	0.3700200597143263	24.81796934552028	0.0015947605500255034	-5.236709721165855e-06	0.0015692459920473502	-2.5514557978153163e-05
502200.0	0.0012053011744926287	0.48368216369007044	24.7287714383706	0.0015858639297869374	-8.86298649787429e-06	0.0015947554197722092	8.891489985271714e-06
504000.0	0.0012053011744926287	1.8817744430594543	24.53307802992488	0.0015924480647198592	6.61615227644627e-06	0.0016326908616288633	4.024279690900399e-05
505800.0	0.0012053011744926287	0.0	24.5601528897255	0.001589252568235659	-3.1786062355382443e-06	0.001594020081952298	4.767513716638928e-06
507600.0	0.0012053011744926287	0.0	24.219763282444116	0.001584220943532391	-4.994859730340332e-06	0.0016231774748118085	3.895653127941761e-05
509400.0	0.0012053011744926287	8.76912622424874	24.043418800004154	0.001583107367275862	-1.077782236353092e-06	0.001540597479985129	-4.250988729073279e-05
511200.0	0.0012053011744926287	3.0604125040189127	23.843999916180714	0.0015736997901616729	-9.463370225517004e-06	0.0015607199540712093	-1.29798360904635e-05
513000.0	0.0012053011744926287	0.0	23.656750722236502	0.0015638675777205117	-9.829473954567201e-06	0.0015385952172378354	-2.527236048267636e-05
514800.0	0.0012053011744926287	2.185565039603662	23.39280638035766	0.001571102160927081	7.268565021794583e-06	0.0016146883821362876	4.358622120920682e-05
516600.0	0.0012053011744926287	9.164752629768774	23.011184764345565	0.0015680273158946898	-3.0641036291739043e-06	0.0015635987625312502	-4.428553363439496e-06
518400.0	0.0012053011744926287	0.0	22.726185700809225	0.0015745003409414406	6.411297350731799e-06	0.0015206526138975432	-5.384772704389732e-05
520200.0	0.0012053011744926287	351.0557010653848	22.559694986509374	0.0015785765543075627	4.108289124299353e-06	0.0016860118690044151	0.00010743531469685258
522000.0	0.0012053011744926287	693.0506762954924	22.283095619135153	0.0015891919196756984	8.267846003552483e-06	0.0014849753386085584	-0.00010421658106714004
523800.0	0.0012053011744926287	699.4082918806309	21.891893960505396	0.0015958007515509008	3.127294747132349e-06	0.001626442017634367	3.064126608346607e-05
525600.0	0.0012053011744926287	703.0829769305728	21.499963673790678	0.0015959616263732743	-3.3493815743867056e-06	0.0016595715540857793	6.360992771250487e-05
527400.0	0.0012053011744926287	694.426383720225	21.377011667348206	0.0015969499066620073	-2.528897982998177e-06	0.0015616261316237173	-3.5323775038289833e-05
529200.0	0.0012053011744926287	699.0639931544576	21.214323541587525	0.001603976228916254	3.5289435866151917e-06	0.0015592845678842995	-4.4691661031954505e-05
531000.0	0.0012053011744926287	703.9996364976496	21.105163132502604	0.0016076917780300396	1.9358886462751677e-07	0.001579962116008412	-2.772966202162759e-05
532800.0	0.0012053011744926287	702.946000661163	20.598804288219103	0.0016101368235773759	-1.0955092704746509e-06	0.0017159374264189256	0.00010580060284154976
534600.0	0.0012053011744926287	694.2118415953557	20.493763274693716	0.001620721360298835	7.048570801398229e-06	0.0015245605459883473	-9.616081431048761e-05
536400.0	0.0012053011744926287	701.8688743745112	20.341228821676737	0.001615669635878883	-8.587129999414512e-06	0.001539748850937449	-7.592078494143414e-05
538200.0	0.0012053011744926287	702.7935941859369	20.387058911891483	0.001617739026899194	-1.4710345311083143e-06	0.0016551858325894904	3.744680569029634e-05
540000.0	0.0012053011744926287	700.5399275834302	20.14801016240022	0.0016215642271287939	2.7726962202550294e-07	0.001631633955064558	1.0069727935764055e-05
541800.0	0.0012053011744926287	705.4466965465834	19.99018171481814	0.001634074810055996	8.964851383600951e-06	0.0015351555642273418	-9.891924582865422e-05
543600.0	0.0012053011744926287	697.0527634068015	20.095751001411816	0.0016364963712991159	-1.1589313490974742e-06	0.001640060734326589	3.5643630274730848e-06
545400.0	0.0012053011744926287	702.0624223139575	19.98762245997447	0.001640221149420354	1.5711089511479062e-07	0.0016047967443438994	-3.5424405076454555e-05
547200.0	0.0012053011744926287	694.1739985647338	19.922288593413167	0.0016476401547767248	3.833740885276472e-06	0.0015737400420115155	-7.390011276520922e-05
549000.0	0.0012053011744926287	691.9968707840831	19.999260859784677	0.00164860988041342	-2.610315601415158e-06	0.0015931850258735808	-5.542485453983917e-05
550800.0	0.0012053011744926287	703.9053949060764	20.331216834458576	0.0016384406435576838	-1.3747756841304391e-05	0.0016552762583287143	1.683561477103056e-05
552600.0	0.0012053011744926287	700.1028123521492	20.288856947118916	0.0016326121563927276	-9.421954885518099e-06	0.0016057002998889883	-2.6911856503739457e-05
554400.0	0.0012053011744926287	697.6829121444196	20.374699300946883	0.0016330743618554965	-3.1088043400011438e-06	0.0014714460902298747	-0.00016162827162562169
556200.0	0.0012053011744926287	694.6742199295232	20.470473283604857	0.0016307356653524792	-5.906478277051273e-06	0.0015807221392136399	-5.0013526138839416e-05
558000.0	0.0012053011744926287	704.1355119088167	20.671179159500717	0.0016433427919900065	9.049864492485302e-06	0.001570598183725541	-7.274460826446554e-05
559800.0	0.0012053011744926287	692.4599281368359	20.82813681912663	0.0016444789280033727	-2.474520419099442e-06	0.001651650374855239	7.171446851866222e-06
561600.0	0.0012053011744926287	704.9643873409434	20.995642738656965	0.001653897177247898	5.831582060643803e-06	0.001634285696680697	-1.9611480567201192e-05
563400.0	0.0012053011744926287	702.254986852163	21.148793195573404	0.001652578966134806	-4.958191711595212e-06	0.0016489304945407422	-3.6484715940639145e-06
565200.0	0.0012053011744926287	692.7110430599257	21.39599871961832	0.0016662804308028405	1.0069079532749222e-05	0.0016192113564958773	-4.7069074306963265e-05
567000.0	0.0012053011744926287	700.6298070743932	21.480535836945723	0.001668830076678359	-1.090401225695435e-06	0.0016608281429993919	-8.001933678967222e-06
568800.0	0.0012053011744926287	713.2686243768318	21.543275889449752	0.0016611287551517326	-1.1367486902833819e-05	0.001716107978368116	5.497922321638348e-05
570600.0	0.0012053011744926287	705.9470914223174	21.732983366032588	0.0016667632804543192	1.952910673947706e-06	0.0016105084641031677	-5.625481635115145e-05
572400.0	0.0012053011744926287	556.3975699309063	21.736554278127095	0.0016569491275337496	-1.3490979206997933e-05	0.0016567750851050895	-1.7404242866009143e-07
574200.0	0.0012053011744926287	214.12123423803828	22.26144970984202	0.0016567035973442615	-3.484446543338702e-06	0.0016506191630598981	-6.084434284363478e-06
576000.0	0.0012053011744926287	0.0	22.250737306774788	0.0016575657230377013	-8.702021491705346e-07	0.0016124010674987458	-4.5164655538955465e-05
577800.0	0.0012053011744926287	0.0	22.166170664693027	0.001659981626112693	2.448576351419667e-06	0.001681654248197667	2.1672622084974037e-05
579600.0	0.0012053011744926287	0.0	22.282750524160264	0.0016655539451054496	5.604848653402167e-06	0.0017455993446998954	8.004539959444577e-05
581400.0	0.0012053011744926287	2.7582613428953717	22.284478797371754	0.001663602047852634	-1.9189935847684763e-06	0.0017102468156123245	4.6644767759690434e-05
583200.0	0.0012053011744926287	4.056651594607089	22.514000024382835	0.0016729380332526434	9.338496213430601e-06	0.0017518852878885421	7.894725463589877e-05
585000.0	0.0012053011744926287	4.125918622766841	22.203017912080583	0.0016548379093844245	-1.8111340623406756e-05	0.0017551583412700714	0.00010032043188564684
586800.0	0.0012053011744926287	2.473750562676003	22.315202625958893	0.001659619032044111	4.768551134831605e-06	0.0017385361659189753	7.891713387486428e-05
588600.0	0.0012053011744926287	0.0	22.2254270334568	0.0016670381351583982	7.4247875504012314e-06	0.0017344727950906738	6.74346599322756e-05
590400.0	0.0012053011744926287	0.0	22.226026449586065	0.0016722772618641094	5.271929101082275e-06	0.0016831049987830198	1.0827736918910291e-05
592200.0	0.0012053011744926287	4.843409458156108	22.015771007830423	0.0016842090974553982	1.196474244440664e-05	0.001668836052454641	-1.537304500075711e-05
594000.0	0.0012053011744926287	2.2164546330371278	21.710623895232764	0.0016747968234681139	-9.433383264468779e-06	0.0016785412026866918	3.7443792185778877e-06
595800.0	0.0012053011744926287	0.9105301602866342	21.701149651972507	0.0016771292716140516	2.33967359630062e-06	0.0015955758903543028	-8.155338125974895e-05
597600.0	0.0012053011744926287	1.6461293345515673	21.450897465794775	0.001669628206151597	-7.479371796956559e-06	0.0017100151839508045	4.038697779920755e-05
599400.0	0.0012053011744926287	1.5625993988860993	21.362804551436007	0.00166516830680019	-4.446976011808976e-06	0.001710996687489075	4.582838068888507e-05
601200.0	0.0012053011744926287	0.0	21.293032119771315	0.0016746367276747516	9.482038624937816e-06	0.0016705959490165736	-4.0407786581778835e-06
603000.0	0.0012053011744926287	5.774455713176968	20.76188886984388	0.0016809504017401783	6.344563722684817e-06	0.001658189372696043	-2.2761029044135272e-05
604800.0	0.0012053011744926287	0.0	20.63709591993304	0.0016705319128641086	-1.0452494746235783e-05	0.0016456792885223245	-2.4852624341784115e-05
606600.0	0.0012053011744926287	353.5379322874278	20.44197545537305	0.001668949882052347	-1.5525864712342725e-06	0.0016910208700469946	2.2070987994647527e-05
608400.0	0.0012053011744926287	688.471772473979	20.24190735406234	0.0016717614682914942	3.2816919224775697e-07	0.0016578554750731776	-1.3905993218316704e-05
610200.0	0.0012053011744926287	708.3049595207032	20.143495191036923	0.0016805031751159249	5.1180911294609855e-06	0.001656359289151368	-2.4143885964556746e-05
612000.0	0.0012053011744926287	694.2179417811356	19.85197961637258	0.001672770133255436	-1.1422556433867561e-05	0.0017339105293621064	6.114039610667041e-05
613800.0	0.0012053011744926287	712.7067051601526	19.7249611986301	0.0016766635990039709	2.622623819519031e-07	0.001702290780423941	2.562718141997009e-05
615600.0	0.0012053011744926287	710.5962019361448	19.45264436550254	0.0016769384234991858	-3.4068470531046323e-06	0.0016791334501553552	2.195026656169422e-06
617400.0	0.0012053011744926287	693.3754199028876	19.391230474074572	0.0016823482140880294	1.7405273978125941e-06	0.0016493061542504003	-3.304205983762904e-05
619200.0	0.0012053011744926287	704.085183431296	19.323318893686068	0.001691567764328184	5.5831999159475495e-06	0.0016909727231734727	-5.950411547114049e-07
621000.0	0.0012053011744926287	694.9139407104992	19.076679351362294	0.0016917968077432748	-3.4511186978610986e-06	0.0017171974222960048	2.5400614552729985e-05
622800.0	0.0012053011744926287	696.8029698206274	19.16189663575798	0.001691605701712409	-3.840879030562199e-06	0.0017029209120996657	1.1315210387256721e-05
624600.0	0.0012053011744926287	696.9158369951142	19.054329189343836	0.0016909834955672997	-4.279153826196797e-06	0.001701729793806135	1.0746298238835285e-05
626400.0	0.0012053011744926287	702.239653366897	19.151996996716136	0.0016940347462492298	-6.010366127205396e-07	0.0016770803315228884	-1.6954414726341354e-05
628200.0	0.0012053011744926287	701.623183952147	19.059765477455716	0.0016949514783127645	-2.758448370378235e-06	0.00170505520362083	1.0103725308065633e-05
630000.0	0.0012053011744926287	693.9920458916328	19.18515444779351	0.0016991999600489292	5.760556079822999e-07	0.0017844680778745835	8.52681178256542e-05
631800.0	0.0012053011744926287	702.1997570170156	19.244811193356504	0.001702841294811027	-2.521149234693656e-08	0.0016996311050633914	-3.210189747635679e-06
633600.0	0.0012053011744926287	698.9794543675328	19.375343131882058	0.0017005935097409134	-5.9444215124477055e-06	0.0017191975836742827	1.8604073933369315e-05
635400.0	0.0012053011744926287	690.8972355916937	19.580211415780926	0.0016948397940230358	-9.441774132701908e-06	0.001680924281229207	-1.3915512793828814e-05
637200.0	0.0012053011744926287	697.8298386811549	19.809113968951145	0.0016918100791857569	-6.6914792182608845e-06	0.0017058546355158155	1.4044556330058576e-05
639000.0	0.0012053011744926287	708.3021342674667	19.86135740497197	0.001693256842493697	-2.2323859519879555e-06	0.0016634915576089978	-2.9765284884699117e-05
640800.0	0.0012053011744926287	697.9985936439854	20.387859002387138	0.001693649781816356	-3.3167455052710803e-06	0.0017078781213400822	1.4228339523726315e-05
642600.0	0.0012053011744926287	690.8223159448705	20.34110952682043	0.0017059616820494037	8.615138784515387e-06	0.0016934199984588421	-1.2541683590561543e-05
644400.0	0.0012053011744926287	704.0723336637425	20.76227141534831	0.0017062987588896265	-3.366305112133608e-06	0.0016945405149770716	-1.175824391255485e-05
646200.0	0.0012053011744926287	695.3624490764507	21.14244296658225	0.0017199165677407066	9.87212971362447e-06	0.0016856667602343869	-3.4249807506319634e-05
648000.0	0.0012053011744926287	701.0721446520622	21.52770317101081	0.001719538368249746	-4.135659738914327e-06	0.00168981348212841	-2.972488612133612e-05
649800.0	0.0012053011744926287	699.1400675229592	21.987954444925	0.001720018923673049	-3.2947588859374643e-06	0.0016638089188257001	-5.621000484734891e-05
651600.0	0.0012053011744926287	708.8083511606844	21.99325183520065	0.0017161149064122319	-7.677887090095458e-06	0.0017456934573348867	2.9578550922654885e-05
653400.0	0.0012053011744926287	699.1435833776791	22.47740505561158	0.0017149294733549197	-4.9759222461682196e-06	0.0017045713889002178	-1.0358084454702012e-05
655200.0	0.0012053011744926287	694.2770536233011	22.66034776354664	0.0017164053756391167	-2.2874237236372408e-06	0.0017811557331360375	6.475035749692092e-05
657000.0	0.0012053011744926287	697.6557619796909	23.212230465820287	0.0017277791277684304	7.6205281515293815e-06	0.00169623595223426	-3.154317553417045e-05
658800.0	0.0012053011744926287	554.3938250815964	23.55894174014688	0.0017298686291717786	-1.6927496588264099e-06	0.0017645074176571905	3.463878848541189e-05
660600.0	0.0012053011744926287	209.49138226852267	23.995849048890342	0.0017280454647224345	-5.186581882041227e-06	0.001708720720206295	-1.932474451613951e-05
662400.0	0.0012053011744926287	8.848953664185554	24.131942407938183	0.0017285847545404453	-1.2282434011337263e-06	0.0016901014340898759	-3.8483320450569425e-05
664200.0	0.0012053011744926287	6.242340197113794	24.481587139521633	0.00172376405713714	-4.881987450825317e-06	0.001657992143842777	-6.577191329436311e-05
666000.0	0.0012053011744926287	10.205952515970429	24.66347118084353	0.0017257154604038533	1.9203491489594673e-06	0.0016990232282131075	-2.6692232190745924e-05
667800.0	0.0012053011744926287	2.3962504794836255	24.75683471558465	0.0017317594864716425	5.96921216272763e-06	0.0016649105885646147	-6.684889790702772e-05
669600.0	0.0012053011744926287	0.7155010382154959	24.819295825989485	0.0017308484911112696	-8.978156655107551e-07	0.0017144324439767415	-1.6416047134527994e-05
671400.0	0.0012053011744926287	0.0	25.109736812854333	0.0017307417377736781	-7.419562945418722e-08	0.0018043271826917726	7.358544491809452e-05
673200.0	0.0012053011744926287	1.348338944936402	25.01543163231391	0.0017303996614460092	-3.0048359313879986e-07	0.001690666702238719	-3.97329592072902e-05
675000.0	0.0012053011744926287	0.0	25.335601027077587	0.0017314399854776352	1.066188274741439e-06	0.0017611965447733237	2.975655929568843e-05
676800.0	0.0012053011744926287	3.8931368232107877	25.189563525896553	0.0017271297999571637	-4.267919463279409e-06	0.0017412257009947162	1.4095901037552504e-05
678600.0	0.0012053011744926287	0.0	25.283003286410427	0.0017349245696659404	7.792159745960544e-06	0.0017654114558327755	3.0486886166835254e-05
680400.0	0.0012053011744926287	0.2634122715504099	25.03154419328796	0.0017390146491342642	4.132276467328617e-06	0.0016415351404979626	-9.747950863630164e-05
682200.0	0.0012053011744926287	0.0	24.981791911613897	0.0017474905079046322	8.514386480145127e-06	0.0017966773100998104	4.91868021951782e-05
684000.0	0.0012053011744926287	1.688062962775926	24.811888171547196	0.0017514521970849691	4.00331363582717e-06	0.0017071687878846484	-4.42834092003208e-05
685800.0	0.0012053011744926287	3.3787594075460192	24.58517251607334	0.0017433981832160354	-8.03234223681344e-06	0.0017069586733971663	-3.643950981886917e-05
687600.0	0.0012053011744926287	0.0	24.310284313420127	0.001738291956364881	-5.10469649176892e-06	0.001750422097017628	1.2130140652747074e-05
689400.0	0.0012053011744926287	0.0	24.12475750850684	0.0017353621317452628	-2.890302305613156e-06	0.0017894279796336896	5.4065847888426826e-05
691200.0	0.0012053011744926287	0.0	23.69630902119799	0.0017405172280859416	5.194047907004218e-06	0.0016982820781507924	-4.223514993514914e-05
693000.0	0.0012053011744926287	349.1118752067834	23.34658806800484	0.0017354523655797583	-5.026938367006691e-06	0.0017677895623506904	3.233719677093223e-05
694800.0	0.0012053011744926287	693.0125769358477	23.249679082114767	0.0017459070963169278	7.894931040097338e-06	0.0017695739300946762	2.3666833777748358e-05
696600.0	0.0012053011744926287	706.8924511107637	22.839569493202955	0.0017502121716415093	4.971890512139768e-07	0.00177644140579389	2.6229234152380732e-05
698400.0	0.0012053011744926287	702.1807649075402	22.403028606000944	0.0017538903015451475	-1.788226911086438e-07	0.0017673305482671091	1.344024672196154e-05
700200.0	0.0012053011744926287	702.9951978986717	22.185351614288965	0.0017557279200264586	-2.016400179034443e-06	0.001721338705285187	-3.438921474127155e-05
702000.0	0.0012053011744926287	692.0547605719333	21.612026329875608	0.0017505247439897655	-9.063276302216978e-06	0.0017318052423294197	-1.8719501660345705e-05
703800.0	0.0012053011744926287	706.465890427641	21.39337124579433	0.0017502804371736902	-4.062067060742061e-06	0.001723603255882536	-2.667718129115409e-05
705600.0	0.0012053011744926287	703.2480472004928	20.907995365122396	0.0017485747591243772	-5.559079528678489e-06	0.0017760097829441221	2.7435023819745015e-05
707400.0	0.0012053011744926287	696.5882718006037	20.428920794494207	0.0017433237033020778	-9.086484374388723e-06	0.0016580633229132768	-8.526038038880084e-05
709200.0	0.0012053011744926287	692.291160376476	20.37317193931006	0.0017466272296687243	-4.950811134683669e-07	0.0017634573010468326	1.6830071378108346e-05
711000.0	0.0012053011744926287	699.6193638846555	19.96456869013986	0.0017454114008828114	-5.008979463280039e-06	0.0017105643278759067	-3.4847073006904836e-05
712800.0	0.0012053011744926287	697.6678429381936	19.554519266646345	0.0017459536597075498	-3.2581316783147385e-06	0.0017631335364664607	1.717987675891081e-05
714600.0	0.0012053011744926287	697.8753658222151	19.367933117179824	0.0017492913026065972	-4.4755606204845804e-07	0.001776797726667491	2.750642406089397e-05
716400.0	0.0012053011744926287	696.4728400196088	19.01398107469758	0.0017444601359698161	-8.618114742234964e-06	0.0017435637375573263	-8.963984124899365e-07
718200.0	0.0012053011744926287	703.6071795367204	18.929564644139575	0.0017434196196033287	-4.80175968964426e-06	0.00171706631369134	-2.6353305911988707e-05
720000.0	0.0012053011744926287	686.9971249023533	18.43514303740577	0.001746981203801443	-2.1252084414905717e-07	0.0017326968763968298	-1.4284327404613179e-05
721800.0	0.0012053011744926287	707.1496389516604	18.43680544994362	0.0017445587916308995	-6.141958476784287e-06	0.001676475040107718	-6.808375152318155e-05
723600.0	0.0010024069933790066	704.9905824435806	18.539281789487077	0.0017580762540797092	9.751981854451169e-06	0.0017450901955258825	-1.2986058553826622e-05
725400.0	0.0008743495273361215	701.0534259414774	18.357557746382543	0.0017716301499728585	1.0153878114629254e-05	0.0017172946094036223	-5.433554056923637e-05
727200.0	0.0007935255504269893	699.2795721477376	18.38306010945932	0.0017749654943607326	2.122285025318347e-07	0.0017498200118588316	-2.514548250190096e-05
729000.0	0.0007425131772692987	705.4152532777679	18.245503434200227	0.0017732657039279756	-4.627616500064885e-06	0.001762819806059432	-1.0445897868543587e-05
730800.0	0.0007103165158985634	699.7887042195315	18.619889842021013	0.001769785799350628	-6.274169825267474e-06	0.0018623248564724147	9.253905712178667e-05
732600.0	0.0006899954655483402	698.6078525773827	18.644566958014273	0.0017700517933795289	-2.4420953508406266e-06	0.0017751863192169582	5.134525837429363e-06
734400.0	0.0006771697541312041	705.6935903392805	18.629311509767557	0.0017657068635778452	-6.995845114082767e-06	0.0017121908361452534	-5.351602743259188e-05
736200.0	0.0006690747555695845	710.4669786252497	18.76375249208782	0.0017698101248942914	1.4870776914109486e-06	0.00174989377425021	-1.9916350644081405e-05
738000.0	0.0006639655651643591	695.1449658829468	19.090117711848173	0.0017765400419373417	4.120964972717031e-06	0.00180953252254257	3.2992480605228255e-05
739800.0	0.0006607408794033742	702.123996567384	19.393192897163175	0.0017641816916210706	-1.4954337909498405e-05	0.0017117929443141156	-5.238874730695495e-05
741600.0	0.0006587056062128382	694.5680406106122	19.519418958518703	0.0017600663834715779	-6.701645304614183e-06	0.0017427083093506553	-1.735807412092249e-05
743400.0	0.0006574210354772235	702.5081984113043	19.88783487763011	0.0017667627718933076	4.127412497354389e-06	0.0018272710766615735	6.0508304768265946e-05
745200.0	0.0006566102735694508	556.6467984349672	19.838562267169465	0.0017748625819982748	5.506632903309002e-06	0.0018145257067960262	3.9663124797751536e-05
747000.0	0.0006560985579800553	216.59544711140353	20.118421478554083	0.001773391631914994	-3.869570761933787e-06	0.001885047427771603	0.00011165579585660883
748800.0	0.0006557755866589807	0.0	20.356273438739418	0.001770364173444885	-4.5327648083572915e-06	0.001821668545492885	5.1304372048000205e-05
750600.0	0.0006555717420304441	0.23239334602394046	20.795220077709764	0.001766175828970201	-4.157742027187291e-06	0.0017819802200756477	1.580439110544669e-05
752400.0	0.0006554430846857456	8.155575487277916	21.04143770922346	0.0017712098157978166	5.062740155289454e-06	0.0017636399412007463	-7.56987459707046e-06
754200.0	0.000655361882093047	0.0	21.27448580246898	0.0017672479321522144	-4.023258968500099e-06	0.0017784689340713269	1.1221001919112518e-05
756000.0	0.0006553106307550341	3.424210970527955	21.625579263601246	0.0017542938474275605	-1.2921528677667312e-05	0.001760968818380629	6.674970953068574e-06
757800.0	0.0006552782832700485	0.0	21.908468330745194	0.0017563978636722162	2.097691986170312e-06	0.0016931160414177257	-6.328182225449055e-05
759600.0	0.0006552578670267763	5.981487719215694	21.85559597445643	0.0017385242169198221	-1.7839837027755345e-05	0.0017531071635792745	1.4582946659452307e-05
761400.0	0.0006552449812339695	8.933777244151612	22.15081354935229	0.001734070105649946	-4.488545897091975e-06	0.001725558916051387	-8.511189598558962e-06
763200.0	0.0006552368483148009	0.0	22.471756562152503	0.001735872304224146	1.736033433857907e-06	0.001684560185459001	-5.1312118765145e-05
765000.0	0.0006552317151906544	0.0	22.496963577556027	0.001739649032392011	3.81147321962374e-06	0.0017633861376340056	2.3737105241994552e-05
766800.0	0.0006552284753990177	0.0	22.591005497957664	0.0017432755608881496	3.6614100341639775e-06	0.0017341735393338667	-9.102021554282792e-06
768600.0	0.0006552264305916939	12.163181620108773	22.87166209643806	0.0017455057064417287	2.265328397027463e-06	0.0017701654908662226	2.4659784424493933e-05
770400.0	0.0006552251400034524	0.0	22.711019208300403	0.0017565901335612998	1.0984462948987571e-05	0.001769005407348099	1.241527378679921e-05
772200.0	0.0006552243254435719	8.855105751990303	22.85092719822184	0.0017507443706854815	-5.810015179521353e-06	0.001721338940739266	-2.9405429946215478e-05
774000.0	0.000655223811330877	0.0	22.926287437787188	0.001755323468362757	4.5149002624453115e-06	0.0017744251536485575	1.9101685285800537e-05
775800.0	0.0006552234868466132	0.0	22.82034899301828	0.0017618228429200594	6.5356334815865936e-06	0.0017768064417869557	1.4983598866896317e-05
777600.0	0.0006552232820470849	3.8959378850040194	22.91353774310795	0.0017477318459714253	-1.4054870025992083e-05	0.001774590836698512	2.68589907270868e-05
779400.0	0.0006552231527870515	353.29670497534556	22.710663268413487	0.0017453042475207067	-2.436174926476292e-06	0.0017550623498777975	9.7581023570909e-06
781200.0	0.0006552230712040694	704.2608709066095	22.817644201487077	0.0017529197294691276	5.665289041510886e-06	0.0017439843852409527	-8.935344228174787e-06
783000.0	0.000655223019712647	700.0245527928178	22.552779807142368	0.0017655054590980425	9.991513403668174e-06	0.00180575258777991	4.024712868186737e-05
784800.0	0.0006552229872136319	705.1718004900728	22.503163571858256	0.0017718625248319953	3.7489069383232517e-06	0.0018108012402308844	3.8938715398889114e-05
786600.0	0.0006552229667017498	704.8075004715198	22.36648270119163	0.0017739020636822881	-5.840758133563965e-07	0.0017527736427312272	-2.1128420951060927e-05
788400.0	0.0006552229537555942	705.7451403149914	22.073413674292265	0.0017729603583052861	-3.5680379229730127e-06	0.0017850308141237885	1.2070455818502348e-05
790200.0	0.0006552229455845767	696.8822047235043	21.76700642899011	0.0017677114697487112	-7.874932142017875e-06	0.0018266746276776728	5.8963157928961464e-05
792000.0	0.0006552229404274067	705.1681460138946	21.840090425208622	0.0017722697953126089	1.9515100551260644e-06	0.0017580300174802371	-1.423977783237166e-05
793800.0	0.0006552229371724385	697.3933192876642	21.642003764959625	0.0017796403416591835	4.746840026135302e-06	0.0018012828617851822	2.16425201259987e-05
795600.0	0.0006552229351180523	699.2144938500525	21.523840498046255	0.0017751950312912379	-7.069078124005662e-06	0.001812954279981435	3.775924869019717e-05
797400.0	0.0006552229338214184	699.1118648118835	21.285367334582528	0.0017844784754342637	6.6645190344878526e-06	0.0017738839988743517	-1.0594476559912128e-05
799200.0	0.0006552229330030428	695.0094804452611	21.11444912211507	0.0017936154175085394	6.506865149143725e-06	0.0017567703498969495	-3.684506761158995e-05
801000.0	0.0006552229324865217	691.3224119482014	21.22076747505038	0.0017934519673454433	-2.799713809053873e-06	0.0017895224275470023	-3.92953979844097e-06
802800.0	0.0006552229321605174	706.1186202125236	20.75107818606959	0.0017957491320096514	-3.3537879968157307e-07	0.001789284259157876	-6.4648728517754e-06
804600.0	0.0006552229319547585	696.4887522881843	20.868786895941774	0.001799637464518735	1.2400657712346972e-06	0.0017608027618701279	-3.8834702648607194e-05
806400.0	0.000655222931824893	698.6513013771246	20.656079364761194	0.001801479345723702	-8.017663783606276e-07	0.0018053052488358875	3.825903112185565e-06
808200.0	0.0006552229317429278	696.3464160995068	20.621187604215223	0.0018097749140255864	5.649714081308945e-06	0.0017724034513631262	-3.7371462662460235e-05
810000.0	0.0006552229316911952	698.7167273164885	20.588957508175852	0.0018113824490157524	-1.046663605711693e-06	0.0018767806586432196	6.539820962746719e-05
811800.0	0.0006552229316585439	697.4704852980382	20.532062575863712	0.0018060498602968306	-7.991478662346516e-06	0.0017248539681683323	-8.119589212849837e-05
813600.0	0.000655222931637936	706.395419347212	20.68780215138878	0.0018120265601253044	3.327832248790843e-06	0.0018581506186369598	4.612405851165546e-05
815400.0	0.0006552229316249291	697.0474792570162	20.814779352095997	0.00181927620823511	4.578853804257942e-06	0.001899181753022698	7.990554478758795e-05
817200.0	0.0006552229316167199	708.572770738805	20.794259396921916	0.0018226938770120325	7.462567338055771e-07	0.001751852700614573	-7.08411763974595e-05
819000.0	0.0006552229316115386	705.6963569959855	20.854915038132862	0.00182668440587448	1.300317852737298e-06	0.0018389292709601163	1.2244865085636464e-05
820800.0	0.0006552229316082684	697.6277650425276	20.86782633182725	0.001831568630846292	2.1910140062899263e-06	0.0018602465726901634	2.8677941843871252e-05
822600.0	0.0006552229316062044	701.5990581739809	21.162967906427923	0.0018306391235498513	-3.6197810926689295e-06	0.0018801674649219907	4.952834137213948e-05
824400.0	0.0006552229316049016	702.5967316479856	21.492575361348226	0.0018233306588166097	-1.0005991597145172e-05	0.001774083352560758	-4.924730625585162e-05
826200.0	0.0006552229316040794	704.208036018792	21.422887429364238	0.0018207533060598388	-5.268730221632716e-06	0.0018424019524620205	2.164864640218177e-05
828000.0	0.0006552229316035605	704.7023350386072	21.62289837258629	0.0018227595264661367	-6.829486338448613e-07	0.0017856265681775178	-3.713295828861891e-05
829800.0	0.0006552229316032329	700.9331632825637	21.816296722612755	0.0018264371409451182	9.835443815605778e-07	0.0017697850235762452	-5.66521173688731e-05
831600.0	0.0006552229316030262	555.7655903286351	22.04432044060339	0.001826096213196463	-3.036535747151331e-06	0.0018798472739220086	5.375106072554549e-05
833400.0	0.0006552229316028957	213.74214744941284	22.04489943951683	0.0018272319632364976	-1.3480794097792208e-06	0.0018702026759744703	4.2970712737972656e-05
835200.0	0.0006552229316028133	0.0	22.58761834232374	0.0018287466748256776	-2.5577625863256982e-08	0.0017993457488738292	-2.940092595184835e-05
837000.0	0.0006552229316027614	0.0	22.687871730191308	0.0018374421836918975	8.73240802635715e-06	0.0019460018267450222	0.00010855964305312476
838800.0	0.0006552229316027286	1.9513923852977304	22.830412231772005	0.0018362854110348839	-1.1194395183321881e-06	0.0017526651847442661	-8.362022629061763e-05
840600.0	0.0006552229316027079	0.0	23.275567680955497	0.0018449373826055933	8.666060471879672e-06	0.001844965382222578	2.7999616984769987e-08
842400.0	0.0006552229316026948	0.0	23.28684356248532	0.0018472212285624509	2.3228898963654392e-06	0.001809972290188198	-3.7248938374252765e-05
844200.0	0.0006552229316026866	0.03010567908345965	23.53829993927492	0.001852140824390195	4.958718665152574e-06	0.0018183372886255145	-3.380353576468048e-05
846000.0	0.0006552229316026814	0.0	23.874805690008483	0.0018470636265346687	-5.0376502322440335e-06	0.0018878298348751195	4.0766208340450715e-05
847800.0	0.0006552229316026781	0.695207385566931	23.71892242161666	0.001843591308554629	-3.431571277190597e-06	0.001812460613556663	-3.1130694997965945e-05
849600.0	0.0006552229316026761	0.0	23.811089008640018	0.001836472337025584	-7.087207038893281e-06	0.0018868282281962027	5.035589117061865e-05
851400.0	0.0006552229316026748	0.0	24.066108704445732	0.0018256979281553818	-1.0734074343008648e-05	0.0018093442566121925	-1.6353671543189327e-05
853200.0	0.0006552229316026739	0.2312091250909963	24.197193404884864	0.001833283295777008	7.626180596586843e-06	0.0018559443908911528	2.2661095114144864e-05
855000.0	0.0006552229316026734	0.0	23.93447500208208	0.0018314570481315026	-1.787696188879338e-06	0.0018518875855096984	2.0430537378195862e-05
856800.0	0.000655222931602673	0.37813389195201746	24.107779149065394	0.0018402633703115433	8.846892044269535e-06	0.0017593222417122212	-8.094112859932202e-05
858600.0	0.0006552229316026728	2.3529945675167965	24.064987360166658	0.0018360414636023805	-4.185251654850688e-06	0.0018397024361180038	3.6609725156232525e-06
860400.0	0.0006552229316026727	1.526243298087855	23.70548138897378	0.0018293380723652822	-6.690757575980926e-06	0.00183908645766482	9.74838529953793e-06
862200.0	0.0006552229316026726	3.9444210377432105	23.8607717215848	0.0018253846295074006	-3.9319651392047665e-06	0.00177247730794268	-5.290732156472058e-05
864000.0	0.0006552229316026726	5.826761912760581	23.704026501546885	0.0018220739859894938	-3.317544097417404e-06	0.0019001917114581553	7.811772546866149e-05
865800.0	0.0006552229316026726	349.5932613648213	23.387974688318035	0.0018150411867450505	-7.062189788718427e-06	0.0019015670843364485	8.652589759139793e-05
867600.0	0.0006552229316026726	705.4772474225448	23.31644200224011	0.0018223860625303364	5.333926495101859e-06	0.0018008864920995944	-2.1499570430741954e-05
869400.0	0.0006552229316026726	699.5745741717449	23.04857508879155	0.0018283165545021263	3.2397054045306172e-06	0.001826663154434038	-1.6534000680883933e-06
871200.0	0.0006552229316026726	696.5026956322536	22.663479463378764	0.0018389509133787249	7.940045534939628e-06	0.001836809694424949	-2.14121895377595e-06
873000.0	0.0006552229316026726	698.0362469080146	22.304034156659284	0.0018429837970142912	1.3250506217421139e-06	0.001923220547629034	8.023675061474267e-05
874800.0	0.0006552229316026726	701.3348879493583	21.929301675773242	0.0018280187313423864	-1.768142531570409e-05	0.001844509884385812	1.6491153043425503e-05
876600.0	0.0006552229316026726	705.4258892408616	21.68556569656022	0.0018336635338515941	2.9460236757465205e-06	0.0018418349248709007	8.17139101930655e-06
878400.0	0.0006552229316026726	700.0073142740689	21.39856490040283	0.0018360037513639393	-3.706563736233642e-07	0.0018668327189793029	3.0828967615363557e-05
880200.0	0.0006552229316026726	696.631715641984	20.95536684110924	0.001835125479950516	-3.5836736150774864e-06	0.0018444289015740432	9.303421623527345e-06
882000.0	0.0006552229316026726	707.2213002341019	20.41269711431862	0.001829978099400159	-7.842590066394794e-06	0.0018200446427090139	-9.93345669114515e-06
883800.0	0.0006552229316026726	692.8259174432667	20.407061942690042	0.001836040188595911	3.369440823426627e-06	0.0017864734689841985	-4.956671961171252e-05
885600.0	0.0006552229316026726	696.6639730776184	19.95465923734713	0.0018409486060497905	2.2252067548261485e-06	0.00185278446210111	1.1835856051319659e-05
887400.0	0.0006552229316026726	704.463921891135	19.56538869750311	0.0018378392938379763	-5.794960625375785e-06	0.0017440960110628907	-9.374328277508555e-05
889200.0	0.0006552229316026726	708.8322862326878	19.373490544602184	0.0018445917665854488	4.07129792772631e-06	0.0018174316915666319	-2.7160075018816857e-05
891000.0	0.0006552229316026726	702.403406321102	19.14562519039913	0.001850414450038362	3.1321238106645996e-06	0.0017834385538601102	-6.697589617825186e-05
892800.0	0.0006552229316026726	701.2494377908191	18.443324061022324	0.0018519416149754215	-1.1568365238444748e-06	0.001900247881251937	4.830626627651557e-05
894600.0	0.0006552229316026726	698.5456741490466	18.525958982341326	0.0018494918763315436	-5.109703441120249e-06	0.0018303529562460656	-1.9138920085477925e-05
896400.0	0.0006552229316026726	702.7403557902463	18.130882811239033	0.0018523455614875071	1.9718024388127905e-07	0.001876806152720722	2.446059123321506e-05
898200.0	0.0006552229316026726	700.6468383550541	18.149394783688468	0.0018542962013821458	-6.989301157862085e-07	0.0018505448513623057	-3.7513500198400435e-06
900000.0	0.0006552229316026726	696.2273432299273	17.975602340137915	0.0018595897249849885	2.6429669769800264e-06	0.0019081128568303218	4.8523131845333306e-05
901800.0	0.0006552229316026726	698.4550311581476	17.929076240430284	0.0018687925332943863	6.55775466538001e-06	0.0018715231224398898	2.7305891455035226e-06
903600.0	0.0006552229316026726	695.662770016597	17.759098681518203	0.0018739310225406732	2.4802321747823743e-06	0.0018896443936307324	1.571337109005917e-05
905400.0	0.0006552229316026726	700.0680780719041	17.606960510347204	0.0018805290974774225	3.9439265707172345e-06	0.0019255071663143379	4.497806883691539e-05
907200.0	0.0006552229316026726	700.809197365213	17.776608625350978	0.001889555014744351	6.364800430835686e-06	0.0018352568562072656	-5.429815853708532e-05
909000.0	0.0006552229316026726	708.1719159932388	17.93158669195012	0.001886127954494917	-6.1095234085063714e-06	0.001934934888998263	4.880693450334606e-05
910800.0	0.0006552229316026726	697.0130143715469	18.102827983015413	0.001884614177482418	-4.2074972664244575e-06	0.0019043520469378178	1.9737869455399666e-05
912600.0	0.0006552229316026726	699.0961162259825	18.034306710975606	0.0018778421935283273	-9.457853980627474e-06	0.001935974596462637	5.8132402934309635e-05
914400.0	0.0006552229316026726	706.295906607566	18.44236240906975	0.0018826935613027057	2.175258546557768e-06	0.0018155330917735107	-6.716046952919504e-05
916200.0	0.0006552229316026726	709.0254467522894	18.49864529556474	0.001886484161992245	1.0820321439833246e-06	0.0018273843858973538	-5.909977609489124e-05
918000.0	0.0006552229316026726	562.911260713838	18.85623367346186	0.0018834473738899185	-5.756129763888737e-06	0.0018743022955187221	-9.145078371196346e-06
919800.0	0.0006552229316026726	209.26988996960372	19.05507198271301	0.001882741502622572	-3.2276637979988423e-06	0.0019562746021551864	7.353309953261447e-05
921600.0	0.0006552229316026726	0.0	19.436216598947635	0.0018773009574867404	-6.9926491573263416e-06	0.0019446061286798645	6.730517119312403e-05
923400.0	0.0006552229316026726	0.0	19.84100407684152	0.001869318823182834	-7.951688231714646e-06	0.0019142339506672858	4.4915127484451767e-05
925200.0	0.0006552229316026726	0.0	19.980544293098966	0.0018763986221015914	7.110978188636042e-06	0.0018935211660604365	1.7122543958845072e-05
927000.0	0.0006552229316026726	0.5078121175180386	20.399812516760605	0.0018722044209198898	-4.162599644980503e-06	0.0019177497726715772	4.554535175168747e-05
928800.0	0.0006552229316026726	0.0	20.85934525479021	0.0018645140152700284	-7.664226801303708e-06	0.001844048004540694	-2.046601072933426e-05
930600.0	0.0006552229316026726	3.1170398699751374	21.457813018373447	0.0018640367329848294	-4.4390868921761326e-07	0.0017401614270533786	-0.00012387530593145084
932400.0	0.0006552229316026726	0.0	21.507150104136322	0.0018566975843321526	-7.342469079937616e-06	0.0019123374941127978	5.5639909780645324e-05
934200.0	0.0006552229316026726	0.0	22.16759942328733	0.0018504315792379324	-6.231245142214536e-06	0.00184196513638218	-8.466442855752366e-06
936000.0	0.0006552229316026726	1.7067212967266179	22.523852608032776	0.0018479783132820703	-2.417000570848824e-06	0.0019382617571878835	9.028344390581326e-05
937800.0	0.0006552229316026726	12.526326227367324	22.658790801729342	0.001851895291776266	3.933326149730717e-06	0.0018032785415854566	-4.8616750190809406e-05
939600.0	0.0006552229316026726	0.0	22.964922791645048	0.0018599557771369632	7.950027929673833e-06	0.0019779364900919683	0.00011798071295500519
941400.0	0.0006552229316026726	0.6944376067268831	23.228964145992375	0.0018482618304157296	-1.165542342862444e-05	0.0018576845102371937	9.422679821464136e-06
943200.0	0.0006552229316026726	4.234627906063403	23.56845984981746	0.0018618452718327874	1.3613949669956721e-05	0.0019100065985274844	4.8161326694696965e-05
945000.0	0.0006552229316026726	0.0	23.68225113620766	0.0018542336605641883	-7.62292947349093e-06	0.0018485846044088577	-5.649056155330524e-06
946800.0	0.0006552229316026726	6.363787683176914	24.030770893017756	0.0018535453958896256	-6.479021160756611e-07	0.0018702641332332905	1.671873734366493e-05
948600.0	0.0006552229316026726	0.0	24.369152396556366	0.001858947429049851	5.366753058630774e-06	0.0018427103322957523	-1.6237096754098694e-05
950400.0	0.0006552229316026726	0.0	24.303294650607974	0.0018517901012003353	-7.114889466089671e-06	0.0018773027123205862	2.551261112025093e-05
952200.0	0.0006552229316026726	348.44389551245723	24.447933092354134	0.0018557149363243285	3.9669175719680794e-06	0.0019023860840481216	4.6671147723793214e-05
954000.0	0.0006552229316026726	700.7557887262681	24.371487750687045	0.0018593265832313258	1.5720994461508545e-06	0.0018682600719922794	8.933488760953602e-06
955800.0	0.0006552229316026726	690.1425935000505	24.610469454920622	0.00185987665380045	-2.1703019269035874e-06	0.0018373941441083095	-2.2482509692140696e-05
957600.0	0.0006552229316026726	706.7636994733055	24.593247158705353	0.0018423254106478641	-2.02534746010656e-05	0.001822805687292007	-1.9519723355857127e-05
959400.0	0.0006552229316026726	702.0710879247541	24.530115215335837	0.0018496077316942565	4.583417451453866e-06	0.0017975350841055156	-5.207264758874093e-05
961200.0	0.0006552229316026726	705.6141572274956	24.42366247895565	0.0018495151800128182	-2.797364350302672e-06	0.0018769383436898466	2.7423163677028536e-05
963000.0	0.0006552229316026726	708.0651786873193	24.30424954209369	0.0018582468660382065	6.020195356374873e-06	0.001771936167940312	-8.631069809789448e-05
964800.0	0.0006552229316026726	696.2971811083147	24.240849645292993	0.001865928791329038	4.952487586938509e-06	0.0018519232409415379	-1.4005550387500311e-05
966600.0	0.0006552229316026726	687.528229996386	24.016649240122643	0.0018676928019066826	-9.627002595938037e-07	0.0018368914247207848	-3.0801377185897796e-05
968400.0	0.0006552229316026726	705.7318303764841	23.854782185845984	0.0018687314518026465	-1.6834302395913151e-06	0.001911213690937979	4.248223913533259e-05
970200.0	0.0006552229316026726	698.5680866491331	23.626878157111168	0.0018694045294455207	-2.0766256306800914e-06	0.0019582692678470435	8.886473840152269e-05
972000.0	0.0006552229316026726	694.3341575206397	23.481873121873555	0.0018606723880444504	-1.1477108120086975e-05	0.0018585557932614396	-2.1165947830106383e-06
973800.0	0.0006552229316026726	702.8814982652026	23.187348985350884	0.0018663045102605671	2.903046750158769e-06	0.0017937127730021454	-7.259173725842175e-05
975600.0	0.0006552229316026726	712.3177846606613	22.879073434003285	0.0018744967565160165	5.441004878237557e-06	0.001868442984896489	-6.053771619527693e-06
977400.0	0.0006552229316026726	699.4554675243083	22.74590922280518	0.0018732858718476565	-3.988205430906084e-06	0.0018709610427913286	-2.3248290563278963e-06
979200.0	0.0006552229316026726	704.7555815365116	22.368649393087864	0.0018842391913174907	8.193362222593065e-06	0.0018547602415206843	-2.9478949796806388e-05
981000.0	0.0006552229316026726	695.0624860326527	22.1920303318107	0.001889723049723456	2.7003280271108774e-06	0.001973585029372179	8.386197964872285e-05
982800.0	0.0006552229316026726	691.5662111727522	21.863460489943776	0.001895422883083388	2.921052413804946e-06	0.001891350083694494	-4.072799388893971e-06
984600.0	0.0006552229316026726	704.5697023466149	21.369916145294347	0.0019041775521816235	5.973160150044685e-06	0.001933053399911984	2.887584773036059e-05
986400.0	0.0006552229316026726	702.7303658590413	21.449599488476785	0.0019110382443202963	4.052945083592818e-06	0.001966635912363317	5.559766804302045e-05
988200.0	0.0006552229316026726	697.6714858267046	21.114578726456422	0.0019168935489971169	3.039526030183654e-06	0.0019105356191533728	-6.357929843744215e-06
990000.0	0.0006552229316026726	708.531096540127	20.89768518711561	0.0019263345225240937	6.626866223024799e-06	0.001907179776466104	-1.915474605798969e-05
991800.0	0.0006552229316026726	691.1775551517155	20.75527053496125	0.0019330246210381922	3.8512743688666156e-06	0.001919549933252993	-1.3474687785199321e-05
993600.0	0.0006552229316026726	693.8498496203899	20.541476008552287	0.0019303095334452455	-5.5384343778934655e-06	0.0018472304839863458	-8.30790494588996e-05
995400.0	0.0006552229316026726	697.2856620262373	20.47380477621533	0.001932671416473478	-4.576689104374961e-07	0.0017943051453433582	-0.0001383662711301199
997200.0	0.0006552229316026726	698.218014963397	20.29457062188882	0.0019406595990418111	5.1619953565003224e-06	0.002015753555731627	7.509395668981594e-05
999000.0	0.0006552229316026726	707.3267735376431	20.41212956418033	0.00195978365241516	1.628890163691793e-05	0.0019602549704433488	4.7131802818866193e-07
1000800.0	0.0006552229316026726	700.2459896890538	20.232845919167662	0.0019610939818399506	-1.5660523450338815e-06	0.0019316359624405035	-2.94580193994471e-05
1002600.0	0.0006552229316026726	699.0352300520011	20.193789145066845	0.001965777051649509	1.817831241523699e-06	0.001958577052764426	-7.199998885083055e-06
1004400.0	0.0006552229316026726	554.1876719878902	20.155039721444147	0.0019698021295051315	1.155714885521618e-06	0.0019788751826791636	9.073053174031934e-06
1006200.0	0.0006552229316026726	215.97087353605238	20.31637306049545	0.00197188640546926	-5.65636303385796e-07	0.0019738648916759424	1.978486206682407e-06
1008000.0	0.0006552229316026726	0.0	20.37504181027093	0.0019656696408868494	-7.881166790123967e-06	0.001972112121954645	6.442481067795715e-06
1009800.0	0.0006552229316026726	0.0	20.484862956495547	0.001966616304644477	9.806864797048635e-07	0.002023509193442946	5.689288879846859e-05
1011600.0	0.0006552229316026726	0.0	20.453443281422715	0.001965287020905393	-1.2949845326169268e-06	0.0019766533162465525	1.1366295341159516e-05
1013400.0	0.0006552229316026726	0.8159701232758363	20.523927235484525	0.001963130904119154	-2.121915329289307e-06	0.0019591620971181386	-3.9688070010156145e-06
1015200.0	0.0006552229316026726	0.0	20.88919341503296	0.001970890913565724	7.783785203553275e-06	0.001966071681749979	-4.819231815744856e-06
1017000.0	0.0006552229316026726	3.535087514788028	21.12914712974831	0.0019721423424355128	1.286779604805308e-06	0.001959256114356198	-1.2886228079314763e-05
1018800.0	0.0006552229316026726	0.0	21.040123601640406	0.001979576154940156	7.424218761381596e-06	0.0019743967602078027	-5.179394732353235e-06
1020600.0	0.0006552229316026726	5.263844698057926	21.468252222572204	0.001987240402483196	7.700127463729234e-06	0.002021209061011902	3.396865852870606e-05
1022400.0	0.0006552229316026726	2.5255530604153704	21.505105329582793	0.0019821145316645875	-5.156758340688101e-06	0.0020131395766195457	3.102504495495814e-05
1024200.0	0.0006552229316026726	8.957396701820683	21.640654024737188	0.0019802822288812246	-1.8280070025339362e-06	0.0019805424919759717	2.6026309474731904e-07
1026000.0	0.0006552229316026726	0.0	21.759934417148006	0.001963982449220569	-1.6376426309542403e-05	0.0019108195148940053	-5.316293432656391e-05
1027800.0	0.0006552229316026726	4.219855122027971	21.809812081262837	0.0019611873990400533	-2.7576317925448825e-06	0.0019325022418254206	-2.868515721463258e-05
1029600.0	0.0006552229316026726	0.0	22.182597444987813	0.0019578844455580024	-3.3194460110387967e-06	0.0018895181224937547	-6.83663230642478e-05
1031400.0	0.0006552229316026726	14.458293465379468	22.12578406635184	0.001957558119595801	-2.879147691034868e-07	0.0020258688588560905	6.83107392602894e-05
1033200.0	0.0006552229316026726	3.9697326673562743	22.226100941926795	0.001959596716860358	1.8976426815582821e-06	0.0020000461473218085	4.044943046145045e-05
1035000.0	0.0006552229316026726	0.0	22.482816231815196	0.0019612945127184937	1.6855709816869582e-06	0.0020231189883277026	6.182447560920885e-05
1036800.0	0.0006552229316026726	0.0	22.25163299527643	0.0019678226002597925	6.567374727682773e-06	0.001942862500345996	-2.4960099913796513e-05
1038600.0	0.0006552229316026726	348.76488463181363	22.319013634129398	0.001979004641071865	1.1220832156927833e-05	0.0020181779234881014	3.917328241623673e-05
1040400.0	0.0006552229316026726	709.2001831155084	22.47494195556345	0.001976881863433926	-4.310903910966699e-06	0.0020156656284147107	3.8783764980784465e-05
1042200.0	0.0006552229316026726	704.492747501706	22.484670262570464	0.0019840522568180144	4.249597317944399e-06	0.001984620752257939	5.684954399247083e-07
1044000.0	0.0006552229316026726	697.7834084880733	22.455344554293404	0.001998312568180124	1.1335694725501513e-05	0.0019492931556059502	-4.9019412574173745e-05
1045800.0	0.0006552229316026726	693.8059249093786	22.301382628063774	0.002003805194650179	2.5569393578771094e-06	0.0019869779485897233	-1.682724606045555e-05
1047600.0	0.0006552229316026726	705.9805231775396	22.48315263472349	0.0020195552599942017	1.2811926743855747e-05	0.0020022177654437897	-1.7337494550412138e-05
1049400.0	0.0006552229316026726	704.1927446315681	22.080913242389077	0.002020682869982706	-1.8492955689649796e-06	0.0019842110175403234	-3.6471852442382467e-05
1051200.0	0.0006552229316026726	703.531853486253	21.930872505775348	0.002019789696041191	-3.869375151866027e-06	0.0019514998996386437	-6.828979640254723e-05
1053000.0	0.0006552229316026726	699.5812778230905	21.703224134508794	0.002019621107012528	-3.1422256973371514e-06	0.0021170692625849087	9.744815557238097e-05
1054800.0	0.0006552229316026726	698.5019127554463	21.605472378477238	0.0020178760848618815	-4.71190752157943e-06	0.002064171293698267	4.62952088363859e-05
1056600.0	0.0006552229316026726	708.4261175573987	21.448754193841594	0.0020252523195756055	4.413930861848212e-06	0.002116959047793725	9.170672821811955e-05
1058400.0	0.0006552229316026726	708.8913461965224	21.288963303195402	0.002035300700901719	7.063252724501489e-06	0.001973806545137392	-6.149415576432703e-05
1060200.0	0.0006552229316026726	703.2006243782081	20.791624285669112	0.002027670597104711	-1.0628535308663064e-05	0.0020041841072802307	-2.3486489824479885e-05
1062000.0	0.0006552229316026726	704.8492043241995	20.682151296705076	0.002025821538973087	-4.822341965368112e-06	0.002003472661332785	-2.234887764030204e-05
1063800.0	0.0006552229316026726	701.1804908208536	20.515687120902182	0.0020269892411935372	-1.8034163435114938e-06	0.002028754010730798	1.764769537260795e-06
1065600.0	0.0006552229316026726	693.1500711376655	20.29597940845775	0.002031269838294064	1.3158534787923246e-06	0.0019224923994446855	-0.0001087774388493785
1067400.0	0.0006552229316026726	695.1012862199518	20.010144209284192	0.0020298880746318715	-4.337008771069498e-06	0.002002426141966243	-2.7461932665628766e-05
1069200.0	0.0006552229316026726	705.7309095152472	19.845856060246348	0.002026880339151917	-5.95721223227219e-06	0.00197039696618639	-5.648337296552685e-05
1071000.0	0.0006552229316026726	706.3685267390559	19.50661929251132	0.0020283533879275014	-1.4824766208463169e-06	0.001971804018503222	-5.654936942427932e-05
1072800.0	0.0006552229316026726	705.2706350415481	19.556712309740544	0.002028357319690904	-2.9448387989785213e-06	0.001974702753272773	-5.365456641813077e-05
1074600.0	0.0006552229316026726	701.7302615504352	19.334618277204022	0.0020305512250683904	-7.549161092899981e-07	0.0019651170185189335	-6.543420654945695e-05
1076400.0	0.0006552229316026726	705.4564947814763	18.9595873634389	0.0020283980376143915	-5.093427938222787e-06	0.0019850756491167714	-4.332238849761992e-05
1078200.0	0.0006552229316026726	699.7093135275038	18.872534923693063	0.002030406298015064	-9.210041734187032e-07	0.002050698811349709	2.0292513334644948e-05
1080000.0	0.0006552229316026726	703.1069516826915	18.791144812213584	0.0020387682115583887	5.4407056000525764e-06	0.0019988939366911993	-3.987427486718943e-05
1081800.0	0.0006552229316026726	698.9765881593994	18.91143150364769	0.0020412832588010727	-4.1911120910185803e-07	0.0020758183032685046	3.453504446743185e-05
1083600.0	0.0006552229316026726	694.7160718342506	18.696698876702968	0.0020465030854312114	2.283121831897817e-06	0.002126688178204558	8.018509277334653e-05
1085400.0	0.0007154720350965205	704.3228598624863	18.808603146687144	0.002050289125532111	8.561304732097817e-07	0.0020959694864105126	4.568036087840171e-05
1087200.0	0.0007534984954042068	706.3756220233057	18.939462734669572	0.0020561980305817133	2.7578239084488957e-06	0.0020899812532445623	3.378322266284883e-05
1089000.0	0.0007774990464444345	712.3697939020835	18.975653102122813	0.002060287516421914	8.013924932158693e-07	0.0020373675982612743	-2.2919918160639693e-05
1090800.0	0.0007926470892960101	561.8578508338246	19.132137105377716	0.0020588864136933385	-4.780687396015052e-06	0.0020759913877712076	1.7104974077869082e-05
1092600.0	0.000802207836540878	205.29865673495357	19.15852995276362	0.0020641089643724073	2.0961813208942787e-06	0.0021191286089863436	5.501964461393646e-05
1094400.0	0.0008082421400331435	0.0	19.51700075984363	0.002068971997986234	3.045670937659485e-06	0.0020202493706057193	-4.872262738051481e-05
1096200.0	0.0008120507145832462	0.0	19.62029512204624	0.0020603884279465855	-8.549827030892474e-06	0.0020241702463564123	-3.621818159017304e-05
1098000.0	0.0008144545114957286	0.7424890331395568	19.902618823590124	0.0020617320193219136	1.3774358464455187e-06	0.0020875180002804202	2.57859809585068e-05
1099800.0	0.0008159716774381162	2.3543812836921636	20.238894171818693	0.002081974167800069	2.0266609447736173e-05	0.002056200704145876	-2.577346365419296e-05
1101600.0	0.0008169292427319179	1.8148464619833389	20.528838311158463	0.002081500609219308	-4.6998509358094335e-07	0.0020830076422850667	1.5070330657588688e-06
1103400.0	0.0008175336138598714	3.8854112923262796	20.84412526755522	0.00207860801107352	-2.880973699158267e-06	0.0020557730538388443	-2.2834957234675648e-05
1105200.0	0.0008179150650911016	0.9871152384629084	21.105740065315015	0.0020792954788075232	6.718915957275463e-07	0.002146509707569253	6.721422876172983e-05
1107000.0	0.0008181558195465628	0.0	21.50162090120223	0.002077632202403502	-1.6389134791194107e-06	0.002090233901400246	1.2601698996743852e-05
1108800.0	0.000818307772674719	1.135669143467242	21.8898696994695	0.0020859003509292743	8.307029775906205e-06	0.0021128255087612263	2.6925157831952176e-05
1110600.0	0.000818403678493418	0.43365380653594104	22.112973241464942	0.0020778282611338132	-8.047558363420427e-06	0.002146317316231932	6.848905509811894e-05
1112400.0	0.0008184642098307583	2.7513343191046657	22.56317846689093	0.0020871193205614304	9.325694649666156e-06	0.0021582404683257216	7.112114776429109e-05
1114200.0	0.000818502414424076	0.0	23.000612076736466	0.0020915214318366175	4.4065551168580026e-06	0.0021229265803283026	3.140514849168525e-05
1116000.0	0.0008185265274044711	1.1176286223819427	23.175362522805624	0.0020917983107102815	3.2030563487413057e-07	0.002106411583518067	1.4613272807785607e-05
1117800.0	0.0008185417464075553	2.781210937644415	23.744374546193228	0.0020876850596904524	-4.084653397951081e-06	0.0020582138891161077	-2.9471170574344552e-05
1119600.0	0.0008185513519416321	0.0	24.061310065594434	0.0020956546365059774	7.977205463823147e-06	0.0021005290834571625	4.874446951184843e-06
1121400.0	0.0008185574145125107	3.3793530111514047	24.091400471758718	0.0020904391437258016	-5.168660576785719e-06	0.002122896529779323	3.2457386053521024e-05
1123200.0	0.0008185612409281337	0.3506246623242214	24.60538841907439	0.002089078536515858	-1.3599732223439974e-06	0.0021750005172959937	8.59219807801357e-05
1125000.0	0.00081856365598551	350.7832941615755	24.677685558374563	0.002086315322625021	-2.719557155682254e-06	0.0021490020619360077	6.268673931098673e-05
1126800.0	0.0008185651802585386	685.386456004715	24.92198353986003	0.0020811523267524217	-7.738056587766334e-06	0.0019913531900232206	-8.979913672920117e-05
1128600.0	0.0008185661423094981	694.2805635758724	24.98163813602826	0.0020800713649476816	-4.589095369848619e-06	0.0020673409656469873	-1.2730399300694179e-05
1130400.0	0.0008185667495117717	694.2941709217017	25.235758216914505	0.002085020392666179	1.4272509380932043e-06	0.0020009515480804156	-8.40688445857632e-05
1132200.0	0.0008185671327498918	701.0816610894983	25.255605344444575	0.002081883821650103	-6.657656207418185e-06	0.002130675666231294	4.8791844581190894e-05
1134000.0	0.0008185673746321492	706.3583261664825	25.163466294518187	0.0020853619175821504	-5.016472362874056e-08	0.002088197250024114	2.835332441963275e-06
1135800.0	0.000818567527297094	699.4079244764193	25.11609744344566	0.0020924188694558155	3.509720958518666e-06	0.0020910581628369226	-1.3607066188928503e-06
1137600.0	0.0008185676236521786	704.2414908965243	25.03224348662357	0.0020988391132742996	2.8730854393064107e-06	0.0020277944140131275	-7.104469926117217e-05
1139400.0	0.0008185676844670719	703.2412632816294	25.10127618755455	0.0020938305184369623	-8.578345458182227e-06	0.0020857978541186585	-8.032664318303723e-06
1141200.0	0.0008185677228506326	700.6994671173516	25.003675590551065	0.0020961688123685377	-1.2190111739080734e-06	0.002134034023557275	3.786521118873736e-05
1143000.0	0.0008185677470765691	702.8698835041583	24.83693282490872	0.002104834287622712	5.105896071040591e-06	0.002090820151968853	-1.4014135653859036e-05
1144800.0	0.0008185677623668648	701.2297185941592	24.549143403284432	0.002112048392639583	3.6307980945536967e-06	0.002132651949492884	2.0603556853301198e-05
1146600.0	0.0008185677720173955	699.2885975160361	24.200761737484672	0.0021073649737784967	-8.283913020660837e-06	0.001987938400654612	-0.0001194265731238843
1148400.0	0.0008185677781083662	701.9554017483326	23.97334791451726	0.002114114038484477	3.1510158795730107e-06	0.0020795613196147823	-3.45527188696948e-05
1150200.0	0.0008185677819527064	707.2331570490087	23.855015203385243	0.0021127274072019566	-5.006029119495976e-06	0.002072559385563672	-4.0168021638284696e-05
1152000.0	0.0008185677843790771	702.3637448673785	23.3665766326259	0.002117067318061303	7.101012067406177e-07	0.0021065405710436534	-1.0526747017649597e-05
1153800.0	0.0008185677859104905	701.0898556001933	23.085868625192838	0.002120474009301557	-2.2880741294784223e-07	0.00208465429461652	-3.581971468503731e-05
1155600.0	0.0008185677868770482	695.6127470941526	22.606102337569077	0.002123161007461969	-9.548968292263676e-07	0.0020691476544729345	-5.4013352989034635e-05
1157400.0	0.0008185677874870948	707.0793757463231	22.379712139370067	0.0021229659154203572	-3.833910324400066e-06	0.002151521046849926	2.8555131429568414e-05
1159200.0	0.0008185677878721282	692.9647573450053	21.927613029032837	0.00212890819387258	2.280404643442992e-06	0.002204940198673432	7.603200480085223e-05
1161000.0	0.0008185677881151435	691.4696845970095	21.705052729012223	0.0021279274575863706	-4.623707700752033e-06	0.002204436738776199	7.650928118982804e-05
1162800.0	0.0008185677882685237	701.8573034415875	21.309109506203082	0.002129676995047218	-1.8876086846522934e-06	0.002028348106217246	-0.00010132888882997178
1164600.0	0.0008185677883653301	695.5961990444264	20.82253025910287	0.0021294813527239285	-3.85276304298962e-06	0.002141908607979878	1.2427255255949363e-05
1166400.0	0.0008185677884264299	705.4454950142372	20.51319683538902	0.0021355317612876054	2.4131869494741077e-06	0.002103420137365406	-3.2111623922199466e-05
1168200.0	0.0008185677884649932	691.5814718731701	20.14214552926843	0.002139398595540486	2.0636277184549846e-07	0.0021138356226470096	-2.5562972893476366e-05
1170000.0	0.0008185677884893326	704.8090323625531	19.74827285297973	0.002142821674898432	-2.074333529149141e-07	0.0021849032876866854	4.208161278825375e-05
1171800.0	0.0008185677885046946	704.1049096736895	19.522592789558686	0.002144658330109735	-1.814097397990504e-06	0.002175155899476334	3.0497569366598868e-05
1173600.0	0.0008185677885143903	700.5900798205396	19.374652396644038	0.0021494085500863686	1.1053033771805608e-06	0.00213230768279613	-1.7100867290238754e-05
1175400.0	0.0008185677885205098	689.5021417870985	19.16500506638254	0.0021516579072157374	-1.3912110397547396e-06	0.0021331560765873274	-1.850183062840985e-05
1177200.0	0.0008185677885243722	551.9211902252483	18.958453791197407	0.002148351592722095	-6.9208951853318615e-06	0.0021188404944068135	-2.9511098315281744e-05
1179000.0	0.0008185677885268099	211.73738221546935	18.759838666425065	0.0021317168590937264	-1.9926687333534833e-05	0.0021599005418072342	2.81836827135078e-05
1180800.0	0.0008185677885283485	0.0	18.766329335955337	0.002133149487842149	-4.912450631450343e-07	0.002150533164954399	1.7383677112249973e-05
1182600.0	0.0008185677885293196	3.636651424515018	18.59975865128192	0.0021315043947844957	-1.6120672651497405e-06	0.0021286625521741483	-2.841842610347487e-06
1184400.0	0.0008185677885299325	0.0	18.621718430621925	0.0021184436269957078	-1.3078731968341473e-05	0.002058028451212741	-6.041517578296664e-05
1186200.0	0.0008185677885303194	0.0	18.369310701425945	0.0021083341392363563	-1.007701675748042e-05	0.002172147338630034	6.381319939367772e-05
1188000.0	0.0008185677885305635	0.0	18.18622342847261	0.002107179390368302	-1.1229932871831656e-06	0.002108090940225158	9.115498568558581e-07
1189800.0	0.0008185677885307176	4.112161558863089	18.67376222173169	0.0021093752929902706	2.2272405808203525e-06	0.0020736938483300474	-3.568144466022337e-05
1191600.0	0.0008185677885308148	0.0	18.603152309486955	0.002109282227720307	-1.1718233680261321e-07	0.002130651029993847	2.1368802273539858e-05
1193400.0	0.0008185677885308762	0.0	18.855683569033296	0.0021059860382411917	-3.263900480236102e-06	0.002135638740755343	2.965270251415106e-05
1195200.0	0.0008185677885309149	0.0	19.00638900698744	0.0020976410673199685	-8.312163110666966e-06	0.002138918921063447	4.127785374347827e-05
1197000.0	0.0008185677885309394	0.0	19.380325930594847	0.002095277003966103	-2.3310424027131167e-06	0.002011622803340816	-8.365420062528701e-05
1198800.0	0.0008185677885309548	7.360689140825595	19.4685182079146	0.0021010097148899233	5.7665607433925e-06	0.002058233330492892	-4.2776384397031185e-05
1200600.0	0.0008185677885309646	3.9774384747744405	19.670346620947846	0.0020975861825236223	-3.4894845793633084e-06	0.002045959518713152	-5.162666381047053e-05
1202400.0	0.0008185677885309707	4.0599778767706605	19.97716908812823	0.0020867296859792424	-1.0876367790438857e-05	0.0021172051807898645	3.0475494810622006e-05
1204200.0	0.0008185677885309746	0.0	20.18050809733909	0.0021013973772415814	1.464753507159204e-05	0.002142852299242498	4.145492200091678e-05
1206000.0	0.000818567788530977	0.0	20.354487143934758	0.0021128652202368242	1.1503727811634524e-05	0.0020937766604031223	-1.9088559833702153e-05
1207800.0	0.0008185677885309785	10.51022377918903	20.766316547814505	0.002108377642885072	-4.4510589660508525e-06	0.0021302529530587235	2.1875310173651818e-05
1209600.0	0.0008185677885309795	2.111458156316979	20.80537888378416	0.0021120131720649754	3.530617081441844e-06	0.002036513513536015	-7.549965852896034e-05
1211400.0	0.0008185677885309802	350.683946000385	21.20019358496484	0.00210854068361348	-3.4640520942500027e-06	0.0021014831999963397	-7.057483617140284e-06
1213200.0	0.0008185677885309806	698.2043348885146	21.25518223064662	0.002130888348339287	1.9726567124332434e-05	0.002136555071534552	5.666723195265092e-06
1215000.0	0.0008185677885309808	689.777218735312	21.65940802044547	0.002132585126554477	-1.9544333590957197e-06	0.0021387215719397513	6.1364453852741854e-06
1216800.0	0.0008185677885309809	705.7077936613836	21.871116549479417	0.0021347697778244536	-1.4563715358661718e-06	0.0021285423538401323	-6.2274239843211894e-06
1218600.0	0.000818567788530981	694.7114824654888	22.21304747769353	0.0021461692557162263	7.721683716698517e-06	0.0021380870659922957	-8.082189723930547e-06
1220400.0	0.0008185677885309811	702.7328458143113	22.06068918478063	0.0021428684636069007	-6.9762626359665685e-06	0.0022140634104692433	7.119494686234257e-05
1222200.0	0.0008185677885309811	703.8541698056179	22.30490855319154	0.0021437679924774184	-2.786410688459465e-06	0.0021491442424989584	5.3762500215399415e-06
1224000.0	0.0008185677885309811	701.6707881093657	22.56936511476716	0.0021544846080794756	7.026714388425424e-06	0.002093189994907478	-6.12946131719973e-05
1225800.0	0.0008185677885309811	702.3498677016594	22.61574048895105	0.002150514804118535	-7.672415128915539e-06	0.0021673309525845987	1.681614846606404e-05
1227600.0	0.0008185677885309811	706.7305987594915	22.6675637199218	0.002154302794555217	9.073956950732184e-08	0.0021302943153448553	-2.4008479210361708e-05
1229400.0	0.0008185677885309811	696.0379229408352	22.59314249035291	0.0021557670601930626	-2.2477369159563293e-06	0.0021545973621808654	-1.1696980121973112e-06
1231200.0	0.0008185677885309811	700.8225129502175	22.640967806874297	0.002155903506055567	-3.5567953990718817e-06	0.0021008371746170816	-5.5066331438485494e-05
1233000.0	0.0008185677885309811	698.8744729766008	22.808570120055442	0.0021453098660654123	-1.4296574112438391e-05	0.002205685025813008	6.0375159747596035e-05
1234800.0	0.0008185677885309811	690.8021747608894	22.636771666466643	0.002145228202682472	-3.7623050726841033e-06	0.0021542516097740323	9.023407091560324e-06
1236600.0	0.0008185677885309811	701.431666649335	22.612716285652024	0.0021440104460752397	-4.882881851573577e-06	0.002208906271358278	6.489582528303811e-05
1238400.0	0.0008185677885309811	706.2562529826234	22.47429618132198	0.0021490544210200327	1.3592565055859763e-06	0.0021461792725802867	-2.8751484397458187e-06
1240200.0	0.0008185677885309811	706.881670793386	22.257873472993865	0.0021603330230130567	7.575464441784901e-06	0.002127141367871772	-3.319165514128452e-05
1242000.0	0.0008185677885309811	709.2873860464787	22.342356011457188	0.00216120338340215	-2.852908447136657e-06	0.00213950171568597	-2.170166771618e-05
1243800.0	0.0008185677885309811	691.1314043770537	22.15750240874962	0.0021634864661751784	-1.4463793347946855e-06	0.0021845019570494385	2.1015490874260217e-05
1245600.0	0.0008185677885309811	708.1431384894062	22.184584185956034	0.0021705047038103878	3.321764456149392e-06	0.002233468889382196	6.296418557180842e-05
1247400.0	0.0008185677885309811	700.924198821802	21.691352334800268	0.0021777980466188185	3.5508071468700945e-06	0.0021840312162891965	6.233169670377844e-06
1249200.0	0.0008185677885309811	708.0028125368498	21.70964570504864	0.002192713241203963	1.1177214728401062e-05	0.0021751302320122522	-1.7583009191710758e-05
1251000.0	0.0008185677885309811	698.0260879540228	21.329907284053203	0.002203086996768959	6.5967826283739195e-06	0.002256162454627751	5.307545785879221e-05
1252800.0	0.0008185677885309811	697.3459976060255	21.31327948071501	0.0022139671408828443	7.110041901498094e-06	0.0022186706329424205	4.7034920595761925e-06
1254600.0	0.0008185677885309811	693.9236371188655	21.238049320673586	0.0022238039397192914	6.050495819657948e-06	0.0021540775178260176	-6.972642189327383e-05
1256400.0	0.0008185677885309811	703.8798878320308	20.785856731120916	0.002223588101254527	-4.010148983945333e-06	0.0023002387283669865	7.665062711245915e-05
1258200.0	0.0008185677885309811	702.5723803526588	20.838341380359534	0.002227155171278886	-2.4022324512659567e-07	0.0022664115005518884	3.925632927300273e-05
1260000.0	0.0008185677885309811	694.4149521888484	20.684418441441156	0.0022291075370853676	-1.8590694081844388e-06	0.002214923226039009	-1.418431104635864e-05
1261800.0	0.0008185677885309811	689.179316164935	20.571357151093526	0.0022379660378848434	5.063708403113587e-06	0.0020925330006608183	-0.0001454330372240252
1263600.0	0.0008185677885309811	562.6139319984617	20.6022378264968	0.0022496599669651557	7.898069025117117e-06	0.0022038783521472326	-4.5781614817922994e-05
1265400.0	0.0008185677885309811	213.1835576615684	20.621371587206408	0.0022458364495408518	-7.33650167242905e-06	0.0022626495971001465	1.6813147559294776e-05
1267200.0	0.0008185677885309811	0.0	20.466651587345037	0.0022429646577874964	-4.918290137204339e-06	0.0022626641863962467	1.9699528608750395e-05
1269000.0	0.0008185677885309811	0.0	20.497526459373674	0.002244665815033542	1.7402268183234113e-06	0.0021971605865762594	-4.750522845728247e-05
1270800.0	0.0008185677885309811	3.27934089573124	20.512502594588344	0.0022482031210298557	3.576488964794922e-06	0.0022680191051302487	1.9815984100393148e-05
1272600.0	0.0008185677885309811	9.28196849162443	20.552741126015082	0.002240902836049483	-7.309056400843914e-06	0.0021623790837810844	-7.852375226839853e-05
1274400.0	0.0008185677885309811	0.0	20.52232814091483	0.002237215878157246	-3.7813924418786344e-06	0.002306970973482361	6.975509532511488e-05
1276200.0	0.0008185677885309811	0.0	20.847355828755795	0.002243004823748664	5.828065707248889e-06	0.0022523552098224	9.350386073736015e-06
1278000.0	0.0008185677885309811	1.4942923187528971	20.89668656007308	0.002252307674100779	9.342965338191956e-06	0.0023208010852688744	6.849341116809554e-05
1279800.0	0.0008185677885309811	3.176265324240355	21.061116349794602	0.002256044876901641	3.7555925758374153e-06	0.0023115787611043457	5.55338842027046e-05
1281600.0	0.0008185677885309811	0.0	21.1172045419998	0.0022522021463897268	-3.848494740140605e-06	0.0022978877290068564	4.568558261712955e-05
1283400.0	0.0008185677885309811	10.125455417459765	21.347478653029217	0.002253813483830744	1.652377404859252e-06	0.0023186263193181443	6.481283548740009e-05
1285200.0	0.0008185677885309811	4.508425610708395	21.587829285090365	0.002255034701376972	1.1165581252556115e-06	0.002180835748403601	-7.419895297337088e-05
1287000.0	0.0008185677885309811	0.0	21.67741732989741	0.0022563994637279827	1.3411425752492212e-06	0.002209022926679377	-4.73765370486056e-05
1288800.0	0.0008185677885309811	0.0	21.89732372243583	0.0022650682790971042	8.711559793888332e-06	0.0022605561350250883	-4.512144072016102e-06
1290600.0	0.0008185677885309811	6.597108939074362	22.24759442618598	0.002272543060666996	7.518349261463486e-06	0.002329281491410334	5.673843074333825e-05
1292400.0	0.0008185677885309811	5.959656181075364	22.603868078724254	0.0022796512723973882	7.0560659111862395e-06	0.0023050780382787447	2.542676588135654e-05
1294200.0	0.0008185677885309811	0.0	22.728698718203198	0.002282274038810491	2.5808578458922277e-06	0.002181582800996437	-0.00010069123781405389
1296000.0	0.0008185677885309811	1.7528772880627224	22.92896952048576	0.0022847633078735166	2.5357717031553957e-06	0.002228960099069922	-5.5803208803594756e-05
1297800.0	0.0008185677885309811	349.2476505125875	23.176660933459832	0.0022854522672244	7.099813133892131e-07	0.002228305139905239	-5.7147127319160775e-05
1299600.0	0.0008185677885309811	702.6029944055448	23.42638968577079	0.0022893021367057682	1.0271228624739776e-06	0.0023695488617934634	8.024672508769509e-05
1301400.0	0.0008185677885309811	694.8752523443416	23.633055224073594	0.0022861099562815385	-7.1097116473564496e-06	0.0022859028270343306	-2.0712924720772286e-07
1303200.0	0.0008185677885309811	694.1624043996158	24.06063638883889	0.0022964190462711445	6.416684328745138e-06	0.002284023244983994	-1.2395801287150444e-05
1305000.0	0.0008185677885309811	704.0543186638026	24.10097197276203	0.0023014263723874404	1.1086119014941433e-06	0.00226762365406	-3.380271832744025e-05
1306800.0	0.0008185677885309811	704.688074217548	24.222160141487485	0.0023087725919415016	3.4192582558771377e-06	0.002296118249890796	-1.2654342050705542e-05
1308600.0	0.0008185677885309811	697.5460398718919	24.330783541914624	0.0023186722237641673	5.962441577207744e-06	0.0023197578746884094	1.085650924242135e-06
1310400.0	0.0008185677885309811	696.2543946201948	24.176082179850717	0.0023200882520547227	-2.5190819749873734e-06	0.002336522369529547	1.6434117474824148e-05
1312200.0	0.0008185677885309811	705.7378322607235	24.181730995110264	0.0023204801031153376	-3.546880979553663e-06	0.0023439062832562793	2.34261801409418e-05
1314000.0	0.0008185677885309811	696.4236874034241	24.185891599252752	0.0023212154526007184	-3.2241755358803987e-06	0.00228524936826031	-3.596608434040868e-05
1315800.0	0.0008185677885309811	700.2770562799288	24.386392754237267	0.002332452164251874	7.2960392334688594e-06	0.002355518699903645	2.3066535651771086e-05
1317600.0	0.0008185677885309811	699.6429251081368	24.11800224939146	0.002335630448293381	-7.834527437710279e-07	0.0023588464763347142	2.3216028041333255e-05
1319400.0	0.0008185677885309811	692.6654702732404	23.930973921282472	0.0023369880178154934	-2.6151441298884415e-06	0.0023911511066302083	5.41630888147152e-05
1321200.0	0.0008185677885309811	700.9605713353933	23.860732136996933	0.002344284553561835	3.3323931639104396e-06	0.0022971457915503114	-4.713876201152373e-05
1323000.0	0.0008185677885309811	700.4720347670208	23.69327967159979	0.002344644222256356	-3.6359402765094715e-06	0.002296256605279001	-4.8387616977355e-05
1324800.0	0.0008185677885309811	701.8009563905081	23.524641964227502	0.0023467973131032246	-1.845464337382463e-06	0.002288709748094404	-5.808756500882057e-05
1326600.0	0.0008185677885309811	700.7911543482664	23.27316626047213	0.002354192315179727	3.3869892242849823e-06	0.0024189887082584145	6.479639307868753e-05
1328400.0	0.0008185677885309811	710.6784370470668	22.887855812074974	0.002372212132504354	1.399809850951613e-05	0.002415581857154253	4.33697246498988e-05
1330200.0	0.0008185677885309811	705.8083911566162	22.73732476782086	0.0023763645663465597	7.545461760188544e-08	0.0025025332329165375	0.00012616866656997791
1332000.0	0.0008185677885309811	700.194045002274	22.281944034896068	0.002370618048013933	-9.820811185864749e-06	0.002364593177318965	-6.024870694967976e-06
1333800.0	0.0008185677885309811	700.6511954192476	21.99023340569468	0.002371130860715648	-3.541287673202937e-06	0.0023954452259526927	2.4314365237044738e-05
1335600.0	0.0008185677885309811	708.818096038754	21.721588428551822	0.002364050708263671	-1.113559972313062e-05	0.0023691334963419726	5.082788078301461e-06
1337400.0	0.0008185677885309811	704.3154389300263	21.227216821988605	0.002361472873821872	-6.638064942462654e-06	0.0023075856770753546	-5.388719674651718e-05
1339200.0	0.0008185677885309811	693.8549856975278	20.86894056218525	0.0023622481538090505	-3.265646597547229e-06	0.0023735375555133265	1.1289401704276061e-05
1341000.0	0.0008185677885309811	704.7447411140355	20.620159931571308	0.002361435370144065	-4.8261690105757025e-06	0.002323994786592886	-3.7440583551178856e-05
1342800.0	0.0008185677885309811	706.2140054102997	20.115664891487494	0.0023577771164332807	-7.688945837212947e-06	0.0024879011101769963	0.00013012399374371565
1344600.0	0.0008185677885309811	708.088585378879	19.813387120957806	0.0023657715412226587	3.979640287586868e-06	0.002319908459113794	-4.5863082108864376e-05
1346400.0	0.0008185677885309811	697.9925415919625	19.57240895109662	0.00237265922764158	2.8655329173180293e-06	0.0023742386779492092	1.5794503076289147e-06
1348200.0	0.0008185677885309811	697.6277475226551	19.40614654625676	0.002374459663547202	-2.202685020433866e-06	0.002419612571884049	4.515290833684665e-05
1350000.0	0.0008185677885309811	555.828630719608	18.968281823954076	0.0023763619821725304	-2.0965497038142445e-06	0.002421754601418024	4.5392619245493514e-05
1351800.0	0.0008185677885309811	212.0783431485254	18.688991746979188	0.0023813032232558712	1.3048408980853474e-06	0.002447578234241934	6.627501098606283e-05
1353600.0	0.0008185677885309811	3.6643379122784965	18.45931496655563	0.0023815564880285732	-1.8866627417857763e-06	0.0023329969945716737	-4.855949345689958e-05
1355400.0	0.0008185677885309811	0.0	18.09708812469092	0.0023805781477569516	-9.989135056892754e-07	0.002289329260408896	-9.124888734805585e-05
1357200.0	0.0008185677885309811	0.0	18.050509967673772	0.0023936068841626684	1.3063922286253328e-05	0.0023622554915711485	-3.135139259151973e-05
1359000.0	0.0008185677885309811	0.0	17.909114668960072	0.002389139187396373	-4.432432351829566e-06	0.0024794821316036983	9.034294420732559e-05
1360800.0	0.0008185677885309811	7.5472452520132505	17.857705004662364	0.0024041541697270566	1.504983763833938e-05	0.00238762123660824	-1.653293311881659e-05
1362600.0	0.0008185677885309811	0.0	17.79214738086692	0.002413199424396626	8.963568861853185e-06	0.0024316170245886745	1.841760019204856e-05
1364400.0	0.0008185677885309811	1.8738987609640203	17.815538955397546	0.002427721570376273	1.455706802305065e-05	0.0024367063394315834	8.984769055310348e-06
1366200.0	0.0008185677885309811	1.191274166861737	17.785682427408407	0.0024335796038542834	5.863580221818734e-06	0.0024209906701579643	-1.2588933696318963e-05
1368000.0	0.0008185677885309811	0.22903984265798355	17.903639962374076	0.00243326652299075	-2.967994279395091e-07	0.002463691105424654	3.042458243390394e-05
1369800.0	0.0008185677885309811	0.3439843916984485	17.8965816241361	0.0024319768433384184	-1.2578399605149733e-06	0.002430403274828234	-1.573568510184195e-06
1371600.0	0.0008185677885309811	0.0	18.147999174449424	0.002434150063980287	2.2031987926523282e-06	0.002285812410543251	-0.00014833765343703653
1373400.0	0.0008185677885309811	0.0	18.516624943023892	0.0024431711030577312	9.057143956193127e-06	0.00247905803839068	3.5886935332948966e-05
1375200.0	0.0008185677885309811	4.844753261260851	18.64129876285337	0.002446193249997247	3.05932348752717e-06	0.0024429496779445788	-3.243572052668056e-06
1377000.0	0.0008185677885309811	6.32577750218318	18.870474787981806	0.0024531141244793046	6.881777209531017e-06	0.002502411543645041	4.929741916573606e-05
1378800.0	0.0008185677885309811	0.0	19.35314226079236	0.0024544233798609156	1.2475204043037456e-06	0.002439396580601977	-1.502679925893841e-05
1380600.0	0.0008185677885309811	0.0	19.34240822967082	0.002463330800993322	8.94699842568108e-06	0.00254725949921076	8.392869821743787e-05
1382400.0	0.0008185677885309811	0.0	19.702389415024765	0.002464892964309799	1.6018546987653612e-06	0.00243039233431907	-3.450062999072926e-05
1384200.0	0.0008185677885309811	359.2634854742644	20.334970582560217	0.0024521080818372316	-1.2744162455273106e-05	0.0025067349735176468	5.462689168041516e-05
1386000.0	0.0008185677885309811	696.4042775500639	20.529640535249627	0.0024639625145350184	8.79501587161778e-06	0.0024415326708795626	-2.242984365545601e-05
1387800.0	0.0008185677885309811	699.5139816487011	20.868455378615387	0.0024712733722605843	3.134671265560166e-06	0.0024417125912984654	-2.956078096211869e-05
1389600.0	0.0008185677885309811	707.0795618100991	21.1420812203408	0.0024701850372034536	-5.290910993912517e-06	0.0024387629027456865	-3.142213445776731e-05
1391400.0	0.0008185677885309811	697.3655199733145	21.67299011282051	0.0024836959463843296	9.288049324912156e-06	0.002446010564141242	-3.76853822430873e-05
1393200.0	0.0008185677885309811	699.1723230517616	22.041212312091996	0.002488533527245925	6.085377854379473e-07	0.002461597213228603	-2.693631401732206e-05
1395000.0	0.0008185677885309811	703.9724914537816	22.223734772339178	0.0024978333456112077	5.056644180594162e-06	0.0024136642389590663	-8.416910665214129e-05
1396800.0	0.0008185677885309811	708.5590343376475	22.64920295572662	0.002501517478905385	-5.855633409264855e-07	0.0025019011385714602	3.8365966607531535e-07
1398600.0	0.0008185677885309811	696.7722406765251	22.93938045699323	0.002496122433529045	-9.680209417229638e-06	0.0026013767654957704	0.00010525433196672511
1400400.0	0.0008185677885309811	706.9604762206059	23.284238562929936	0.0024924184452089103	-7.950942931186572e-06	0.002452409680275705	-4.0008764933205204e-05
1402200.0	0.0008185677885309811	698.5923564506784	23.405159047196474	0.00248430957896442	-1.2369138672673497e-05	0.002466052932074631	-1.8256646889789225e-05
1404000.0	0.0008185677885309811	695.5703564726753	23.87060269763706	0.0024886358177623785	1.0020520360530253e-07	0.002440739425787615	-4.789639197476341e-05
1405800.0	0.0008185677885309811	701.2477821515378	24.032797853340433	0.0024862278642036367	-6.624872739983515e-06	0.0024718917794626337	-1.4336084741003144e-05
1407600.0	0.0008185677885309811	694.212159711157	24.066279494752997	0.0024845061429349803	-5.943924464995431e-06	0.0024884030077628907	3.896864827910485e-06
1409400.0	0.0008185677885309811	702.3600571573144	24.20651194218467	0.002500420095666968	1.1711574537104543e-05	0.002525768912958375	2.5348817291407083e-05
1411200.0	0.0008185677885309811	715.7482400556727	24.30337099831207	0.002511760525706309	7.097402936325143e-06	0.0023717623105766294	-0.0001399982151296793
1413000.0	0.0008185677885309811	705.5280040762684	24.29100583594875	0.002522732651447788	6.683174387893323e-06	0.0025880894226053236	6.535677115753569e-05
1414800.0	0.0008185677885309811	699.4755018110494	24.339476410366327	0.00252518976632958	-1.8267481268893767e-06	0.0026133134245730602	8.81236582434806e-05
1416600.0	0.0008185677885309811	705.2610095383722	24.33565463569584	0.0025260317452906406	-3.430414936496002e-06	0.0025025752094842675	-2.345653580637312e-05
1418400.0	0.0008185677885309811	695.3423913569137	24.46794023140471	0.0025392223211970102	8.90334092260657e-06	0.002488542029079287	-5.068029211772344e-05
1420200.0	0.0008185677885309811	696.1816268199891	24.312111712812776	0.0025404845996050474	-3.0189811142781403e-06	0.0024788551463966017	-6.162945320844576e-05
1422000.0	0.0008185677885309811	699.6141761239437	24.190706796182106	0.002540997114617626	-3.7775653911827863e-06	0.0024681947899503043	-7.280232466732167e-05
1423800.0	0.0008185677885309811	700.4389059992492	23.98560784840067	0.002547872454711021	2.5728670825980334e-06	0.0025792763895560334	3.1403934845012434e-05
1425600.0	0.0008185677885309811	693.5334859039511	23.66280048410512	0.002555815796127333	3.622398097141331e-06	0.00263330672644375	7.749093031641698e-05
1427400.0	0.0008185677885309811	698.4676125394478	23.574132288049324	0.0025501732929387156	-9.967226431103535e-06	0.002587658194010959	3.748490107224345e-05
1429200.0	0.0008185677885309811	699.2770564150698	23.460466607550693	0.002557584075147896	3.081655766491331e-06	0.002588703031071552	3.1118955923655936e-05
1431000.0	0.0008185677885309811	707.7098617391931	23.007887814811106	0.002557377163384144	-4.551991209256634e-06	0.0025524467434339102	-4.930419950233864e-06
1432800.0	0.0008185677885309811	693.5332724183259	22.956752266893453	0.0025685065864686114	6.758360698332393e-06	0.0025707098182142585	2.2032317456468843e-06
1434600.0	0.0008185677885309811	693.0697572970721	22.877844553447463	0.0025848740461572733	1.2011534755490166e-05	0.0025995244865202063	1.4650440362932753e-05
1436400.0	0.0008185677885309811	561.4162505398675	22.501402596342103	0.002596100667022382	6.844714802714847e-06	0.0025125340536406434	-8.356661338173861e-05
1438200.0	0.0008185677885309811	216.29208884048168	22.28742394362966	0.0026036522009056404	3.513129197141206e-06	0.002566903445842777	-3.67487550628633e-05
1440000.0	0.0008185677885309811	2.7579650702025775	21.923733354578	0.0026082593581773826	2.226322429292179e-06	0.0026954645174006816	8.720515922329892e-05
1441800.0	0.0008185677885309811	1.5133844671148684	21.76340809036009	0.0026031773301595416	-5.078389834666127e-06	0.002553012238610767	-5.016509154877483e-05
1443600.0	0.0008185677885309811	0.0	21.371926144548773	0.002601870710948071	-1.2826214883740934e-06	0.0025368481995019752	-6.50225114460957e-05
1445400.0	0.0008185677885309811	3.3805246464741594	21.316051542719144	0.0025996676649806044	-2.1547897686532486e-06	0.0025648836277722786	-3.478403720832575e-05
1447200.0	0.0007739923681152635	4.134446099083543	21.1132732752178	0.0026082798265104922	8.60330680917762e-06	0.0026760851622210087	6.780533571051626e-05
1449000.0	0.000745858414963416	0.0	20.909407465272224	0.002611477733094267	3.1757996036620156e-06	0.002638078854707906	2.6601121613639303e-05
1450800.0	0.0007281015589973139	0.0	20.86800896490186	0.0026084299107601377	-3.000916087288376e-06	0.002730718389215822	0.00012228847845568422
1452600.0	0.0007168942490221001	0.0	20.563697851973995	0.0026022026771749065	-6.18051632942658e-06	0.0025925723552368664	-9.6303219380403e-06
1454400.0	0.000709820710940792	4.393671390238326	20.506525424817383	0.0026077753250166535	5.6182808076997335e-06	0.002602075497374672	-5.699827641981318e-06
1456200.0	0.0007053562193635649	0.0	20.4697564117255	0.002603166615487015	-4.637002385333783e-06	0.0027008138431869905	9.764722769997534e-05
1458000.0	0.0007025384378214252	8.385295876485563	20.31990708188966	0.0026010813595643656	-2.039902334109115e-06	0.002607821430728876	6.740071164510171e-06
1459800.0	0.0007007599838402992	0.0	20.435768351940762	0.0025938223206199967	-7.353208333289413e-06	0.002587951805602753	-5.870515017243474e-06
1461600.0	0.0006996375055659255	1.5476596515211911	20.25832924179191	0.002593667207769609	-1.1002839980225975e-07	0.002587863667263585	-5.803540506024173e-06
1463400.0	0.0006989290489570886	3.5085502898854637	20.57793059585262	0.0025929970561940495	-6.516999296300544e-07	0.0026234462785186714	3.0449222324621755e-05
1465200.0	0.0006984819037623323	0.0	20.54525827231064	0.0025982487193964175	5.238396397992598e-06	0.002446549251289154	-0.00015169946810726344
1467000.0	0.0006981996863015877	0.0	20.578275004109386	0.0026007166836350187	2.513469668236719e-06	0.0025179347156265145	-8.278196800850413e-05
1468800.0	0.0006980215636334182	0.6598500097278763	20.65678834203507	0.0026024697998683417	1.798769244978983e-06	0.0026761946682468674	7.372486837852573e-05
1470600.0	0.0006979091408058863	345.73139590392196	20.844060068718463	0.0026063129705079695	3.877920978814953e-06	0.002593223934390834	-1.3089036117135339e-05
1472400.0	0.0006978381846929997	694.6617911833371	21.07811008588019	0.002603684399328865	-5.557434675531305e-06	0.002665455988116705	6.177158878784005e-05
1474200.0	0.000697793400461305	695.1110887766013	21.21709540991532	0.00260403174834945	-3.5961342303179817e-06	0.0026904482173777666	8.641646902831667e-05
1476000.0	0.0006977651347160874	706.045731430451	21.25268255036411	0.0026085487454555164	5.701673116324383e-07	0.0026206712544873073	1.212250903179097e-05
1477800.0	0.0006977472946790369	701.9896242335767	21.40389708744574	0.002615006065779984	2.4825252176843254e-06	0.0026559056707428507	4.089960496286684e-05
1479600.0	0.0006977360348689908	696.0341647056183	21.720203780308438	0.0026193935598082837	4.092406956170181e-07	0.0026236607575843094	4.2671977760254965e-06
1481400.0	0.0006977289281952818	704.3637972811705	21.745425008293136	0.0026129434834490243	-1.042611718947206e-05	0.0026492144248069127	3.6270941357888304e-05
1483200.0	0.0006977244427900219	696.3112237658356	21.98036191565994	0.0026165062602624	-4.202786623677891e-07	0.0025645695385542663	-5.193672170813351e-05
1485000.0	0.0006977216118087262	690.247938991713	22.133563048809354	0.00261935389250002	-1.1262096352442212e-06	0.002565211866056603	-5.414202644341717e-05
1486800.0	0.0006977198250236683	703.4840449558018	22.28602226557649	0.0026233643872708096	4.410404951819489e-08	0.0026597205113450843	3.635612407427465e-05
1488600.0	0.0006977186972872018	708.2311547590496	22.458011908783966	0.002615811000800449	-1.1551573275524912e-05	0.0026391655480001277	2.335454719967873e-05
1490400.0	0.0006977179855118642	702.790198357595	22.3442008149168	0.002623281464619489	3.4743694361680236e-06	0.0025900298701042926	-3.325159451519626e-05
1492200.0	0.0006977175362720407	690.5633152428246	22.356162564136	0.0026350956944630795	7.817570531674867e-06	0.0026315942056226774	-3.5014888404022284e-06
1494000.0	0.0006977172527325466	699.8822229988963	22.543675630139905	0.0026304986159018245	-8.58668485662753e-06	0.002588383830063321	-4.211478583850343e-05
1495800.0	0.0006977170737754719	698.6271100012352	22.808369681351355	0.0026324144672635256	-2.0850017982354628e-06	0.0026018342099532964	-3.058025731022924e-05
1497600.0	0.0006977169608260054	701.8910608132195	22.83161315690489	0.002635934910674418	-4.790949209267758e-07	0.0026138760761347303	-2.2058834539688017e-05
1499400.0	0.0006977168895375022	695.763653615656	22.78626022252524	0.0026289296872173316	-1.1016031700140987e-05	0.0026405120907978777	1.1582403580546136e-05
1501200.0	0.0006977168445434811	698.3326137495324	22.529818767212365	0.002626100502227765	-6.818251000223144e-06	0.002681682075934818	5.558157370705258e-05
1503000.0	0.0006977168161453264	692.8995850848864	22.28925073032933	0.0026261558284555826	-3.93620854944393e-06	0.002660124897106178	3.3969068650595306e-05
1504800.0	0.0006977167982217186	701.1088539122069	22.12450292749814	0.002639760498605275	9.623196403607195e-06	0.002715020298549227	7.525979994395199e-05
1506600.0	0.0006977167869091625	693.0855204036374	22.16285398066671	0.00263447146608501	-9.30615709189992e-06	0.002635410991650407	9.395255653970382e-07
1508400.0	0.0006977167797691979	702.1871224286147	22.045579710572724	0.002647919547558797	9.45432270224259e-06	0.0026203357906564627	-2.7583756902333907e-05
1510200.0	0.000697716775262781	696.2472640549847	22.014272655536793	0.0026598879259053065	7.937556962013192e-06	0.002621873703974227	-3.8014221931079687e-05
1512000.0	0.0006977167724185381	684.2929272935173	21.769937881069012	0.002652726691685314	-1.1197475609097537e-05	0.0025781726955047403	-7.455399618057368e-05
1513800.0	0.000697716770623383	703.9687907154956	21.487779364573175	0.002667103234157914	1.0375805196268539e-05	0.0026688104288249245	1.7071946670106107e-06
1515600.0	0.0006977167694903637	702.470200096062	21.14401858251707	0.0026711584476749066	-2.872308411032949e-09	0.002648982367683051	-2.2176079991855752e-05
1517400.0	0.0006977167687752541	706.7647102388535	20.894411589876444	0.0026721369211253295	-3.0778454638068707e-06	0.0026440288040285934	-2.8108117096736363e-05
1519200.0	0.0006977167683239098	689.5494074641505	20.766590008797714	0.0026766320414515115	4.334948054172163e-07	0.002687383638598684	1.07515971471728e-05
1521000.0	0.0006977167680390421	696.7272523008181	20.558633512725063	0.002672131139709179	-8.532350983007586e-06	0.00271560976564185	4.347862593267106e-05
1522800.0	0.0006977167678592468	561.195670629654	20.27691761374735	0.0026826058597683093	6.440199494669834e-06	0.0026200444639994254	-6.25613957688838e-05
1524600.0	0.0006977167677457682	213.39623529202632	19.8881697029946	0.002681482775434502	-4.858412804338869e-06	0.0027598723509242853	7.838957548978321e-05
1526400.0	0.0006977167676741457	0.0	19.81974397474809	0.0026820495770553017	-1.7051272929286716e-06	0.0027172478108950134	3.5198233839711684e-05
1528200.0	0.000697716767628941	2.1572997886360774	19.573448892286454	0.002685878496205352	3.873588473757273e-06	0.0027069168243312814	2.1038328125929318e-05
1530000.0	0.0006977167676004098	0.0	19.216963429692232	0.0026912111716929647	5.339141710712968e-06	0.0027243265165253633	3.31153448323984e-05
1531800.0	0.0006977167675824023	0.0	19.05943318154354	0.00269189183519672	7.236512856814718e-07	0.002621168684628404	-7.072315056831604e-05
1533600.0	0.0006977167675710367	0.0	19.044637927157122	0.002688572306867695	-3.2769966253081185e-06	0.0027504592121551565	6.188690528746126e-05
1535400.0	0.0006977167675638633	2.5718856830692842	18.81747167476157	0.00269286785276098	4.337981607745939e-06	0.002733963926881775	4.109607412079501e-05
1537200.0	0.0006977167675593357	0.0	18.894952677571407	0.0026861613928514556	-6.709391636136189e-06	0.0026860490827635996	-1.1231008785604898e-07
1539000.0	0.0006977167675564781	3.185259198043793	18.713619272743443	0.002696204027084393	1.008459428032914e-05	0.002702354960760731	6.150933676337781e-06
1540800.0	0.0006977167675546746	1.4168900120088117	18.576596728348303	0.002691309837913112	-4.9080131084504775e-06	0.002660473332415292	-3.083650549782008e-05
1542600.0	0.0006977167675535363	0.0	18.621736972885117	0.0026879902446632587	-3.303203809204208e-06	0.002607803770911764	-8.018647375149477e-05
1544400.0	0.0006977167675528179	0.0	18.663296705198505	0.0026905481481364836	2.599104403629256e-06	0.002691512692155181	9.645440186971404e-07
1546200.0	0.0006977167675523645	0.0	18.65546257379287	0.0026818432154935017	-8.663573534953364e-06	0.0026990209443454984	1.7177728851996787e-05
1548000.0	0.0006977167675520782	0.0	18.745436102571404	0.0026816681613441203	-1.3385123347458713e-07	0.0026868938631479113	5.2257018037910564e-06
1549800.0	0.0006977167675518976	0.0	19.05164942509109	0.002692878055703423	1.1251352330900332e-05	0.002644101408922691	-4.87766467807316e-05
1551600.0	0.0006977167675517836	0.0	19.24611607674338	0.0026964245642685683	3.589032902008767e-06	0.0026701050210130345	-2.631954325553389e-05
1553400.0	0.0006977167675517116	4.530910786741496	19.435629100503125	0.002700989032071033	4.607625981099223e-06	0.002695546600817575	-5.442431253458085e-06
1555200.0	0.0006977167675516661	0.0	19.771850289023256	0.002701452420397462	4.2852499548655906e-07	0.002635953592678712	-6.549882771874997e-05
1557000.0	0.0006977167675516374	348.4977753113442	19.839963134670498	0.00270760542244441	6.197845409484186e-06	0.0026969337875900135	-1.0671634854396226e-05
1558800.0	0.0006977167675516194	698.5017361216759	20.36105535333965	0.0026969401994591516	-1.3699431807690238e-05	0.0027045536682495266	7.6134687903750015e-06
1560600.0	0.0006977167675516079	705.0670096548253	20.42520467845118	0.0027038197080932326	2.8111875414307445e-06	0.002725688341802216	2.186863370898342e-05
1562400.0	0.0006977167675516008	706.4668494374283	20.75404305270716	0.0027153057711794245	7.3932254244834675e-06	0.0025990347634724403	-0.00011627100770698403
1564200.0	0.0006977167675515962	702.1096685608676	21.03354587920825	0.00271604285734244	-3.3830899911591597e-06	0.00276744080745533	5.13979501128899e-05
1566000.0	0.0006977167675515934	700.682957586992	21.52903747430464	0.002718737208169341	-1.4238734051713097e-06	0.002720153221353229	1.41601318388821e-06
1567800.0	0.0006977167675515915	701.1478130742798	21.892616586785454	0.002720511243737743	-2.3522866960026876e-06	0.0026697466250252522	-5.07646187124908e-05
1569600.0	0.0006977167675515903	707.1397595112654	22.36558811227896	0.0027271720960080847	2.5281615258402515e-06	0.00280902818550817	8.185608950008529e-05
1571400.0	0.0006977167675515897	702.3812638004362	22.703311482865427	0.002735066639849557	3.7394153798329046e-06	0.0026786134187579418	-5.645322109161509e-05
1573200.0	0.0006977167675515893	707.6121945487828	22.916782499430276	0.0027381852654242344	-1.036880111360438e-06	0.002626966059993791	-0.00011121920543044344
1575000.0	0.0006977167675515889	697.9045757400646	23.340586167225215	0.0027419543837739445	-3.9960616213184223e-07	0.0027645681026563732	2.2613718882428942e-05
1576800.0	0.0006977167675515887	693.3221549014928	23.668655889870198	0.002748124783124093	2.0214195838596963e-06	0.0027384250434957617	-9.699739628331254e-06
1578600.0	0.0006977167675515886	696.6547025801714	23.832068835297072	0.002762320897261227	1.0053817763073373e-05	0.002719256492141932	-4.306440511929506e-05
1580400.0	0.0006977167675515886	697.1860153462399	24.189391569827894	0.0027689375231357964	2.450912028878822e-06	0.0026926782513026866	-7.62592718331099e-05
1582200.0	0.0006977167675515886	708.0226396386814	24.458542932530037	0.0027709657340291185	-2.138562723150472e-06	0.00275570027635319	-1.5265457675928244e-05
1584000.0	0.0006977167675515886	703.68206872268	24.894192656357696	0.002773980098202284	-1.1687377276994136e-06	0.0027428002541856522	-3.117984401663196e-05
1585800.0	0.0006977167675515886	696.8127173784119	24.949428786537503	0.0027799379105415446	1.7951985965333753e-06	0.0027632689077611615	-1.6669002780383284e-05
1587600.0	0.0006977167675515886	704.0420558846635	25.137853206377244	0.0027845929372263714	5.000721058505514e-07	0.002788611053524523	4.018116298151507e-06
1589400.0	0.0006977167675515886	699.3520944445401	25.023180972189223	0.002786772008113931	-1.9889963297970856e-06	0.002824830710066513	3.8058701952581924e-05
1591200.0	0.0006977167675515886	708.1727584603848	25.35261783806279	0.0027911818286680302	2.431376539020595e-07	0.0027736875612118803	-1.749426745615016e-05
1593000.0	0.0006977167675515886	698.3314937765548	25.381440557805316	0.0027946336724650987	-7.238582047790092e-07	0.002758900466623049	-3.573320584204963e-05
1594800.0	0.0006977167675515886	692.3055537146071	25.027411411139028	0.0027977083450107898	-1.0848446705233571e-06	0.0028992662806644515	0.00010155793565366157
1596600.0	0.0006977167675515886	699.0662446674966	25.090774616843817	0.002799716430542624	-2.1594665614000295e-06	0.0027857836138486585	-1.393281669396547e-05
1598400.0	0.0006977167675515886	698.3342283396136	25.104009497918405	0.0027984218360165448	-5.476072564175203e-06	0.002786063255404325	-1.2358580612219975e-05
1600200.0	0.0006977167675515886	693.2838667602584	24.972530774583902	0.0028002744915833133	-2.3249319796181422e-06	0.002814236496644363	1.3962005061049988e-05
1602000.0	0.0006977167675515886	702.9295587863916	24.656423006828053	0.0028024625335586473	-1.98743585327037e-06	0.0028543211071852476	5.1858573626600224e-05
1603800.0	0.0006977167675515886	707.1235941515853	24.47490801390214	0.0027964121760638595	-1.0261050608350766e-05	0.0027342685967607027	-6.214357930315675e-05
1605600.0	0.0006977167675515886	694.3875783813857	24.19485164503803	0.0028044247024849272	3.795496797853184e-06	0.002755571095177857	-4.885360730707006e-05
1607400.0	0.0006977167675515886	704.8635519646109	23.986066348483064	0.0027950214983680295	-1.3614463637714408e-05	0.0029240360933025684	0.00012901459493453875
1609200.0	0.0006977167675515886	557.5045516902339	23.79020355533706	0.0027977907857721996	-1.4559987685627353e-06	0.0027074113033131266	-9.037948245907288e-05
1611000.0	0.0006977167675515886	210.41411304372835	23.267905203854625	0.0028049349315242373	3.25954178984564e-06	0.0028022743097105883	-2.6606218136491616e-06
1612800.0	0.0006977167675515886	0.0	23.102968522739815	0.002803149034883347	-4.137933029405664e-06	0.002737411591867826	-6.573744301552114e-05
1614600.0	0.0006977167675515886	0.0	22.570433239103462	0.002804612519355183	1.5221013257885816e-06	0.0027687305624746563	-3.5881956880527035e-05
1616400.0	0.0006977167675515886	2.3654133599752862	22.202000622866823	0.0028037460558620092	-8.099413678623684e-07	0.002816725838196957	1.2979782334947696e-05
1618200.0	0.0006977167675515886	0.0	22.003909016952385	0.0027971112404638946	-6.622551375613899e-06	0.0028391633043119754	4.205206384808097e-05
1620000.0	0.0006977167675515886	6.466500545531142	21.65132278816097	0.002801700303229816	4.643263040656934e-06	0.002776831826572803	-2.4868476657013142e-05
1621800.0	0.0006977167675515886	2.5177137835838153	21.287742500461263	0.002805209287003564	3.4463181068032563e-06	0.0028206620089087785	1.5452721905214396e-05
1623600.0	0.0006977167675515886	4.177913881698637	20.72535050178835	0.002809490435559643	4.287298568781035e-06	0.002778905779474553	-3.058465608508992e-05
1625400.0	0.0006977167675515886	0.0	20.479785330937702	0.002810319646467816	8.036512977120791e-07	0.0028140139932740435	3.694346806227701e-06
1627200.0	0.0006977167675515886	0.0	20.29725786410521	0.002807289392950087	-2.9812567640491694e-06	0.0028223515169546565	1.5062124004569509e-05
1629000.0	0.0006977167675515886	5.9135671593720165	19.930513463310298	0.0028218803111527834	1.463924680191301e-05	0.002780260838904311	-4.161947224847214e-05
1630800.0	0.0006977167675515886	0.0	19.556541042737905	0.002818272431106685	-3.667131013501716e-06	0.0029271371034841386	0.00010886467237745328
1632600.0	0.0006977167675515886	0.7465262061272073	19.476363824833513	0.0028152757418844544	-2.950599675937217e-06	0.002860619268614969	4.534352673051425e-05
1634400.0	0.0006977167675515886	5.094979158439703	19.157215684449426	0.0028128480426934943	-2.3955398756757723e-06	0.002825907269757476	1.3059227063981432e-05
1636200.0	0.0006977167675515886	0.0	19.239848293775662	0.0028106394984928926	-2.2555694728281385e-06	0.0027820443560023964	-2.8595142490496202e-05
1638000.0	0.0006977167675515886	5.850385315148157	19.08160252818038	0.002815345003407485	4.750471644052334e-06	0.0028982884881302517	8.294348472276649e-05
1639800.0	0.0006977167675515886	0.0	18.890240975089217	0.0028115590193063967	-3.846669924916618e-06	0.002851092635240933	3.953361593453641e-05
1641600.0	0.0006977167675515886	0.0	18.905072090213302	0.002817422672155444	5.907557369374781e-06	0.0028404014465709974	2.2978774415553273e-05
1643400.0	0.0006977167675515886	351.8708627055441	18.750924080939626	0.0028221022885772627	4.723657758737484e-06	0.0028242977036711204	2.19541509385784e-06
1645200.0	0.0006977167675515886	700.9914801685723	18.83217745557888	0.0028373529384344634	1.2106654879050389e-05	0.0027648072920047626	-7.254564642970063e-05
1647000.0	0.0006977167675515886	713.439881219037	18.949182295718785	0.002845026796099276	3.4635742032055163e-06	0.002784985846107524	-6.004094999175203e-05
1648800.0	0.0006977167675515886	695.2744556694349	18.90471008195014	0.0028443289793655398	-4.9497641195474454e-06	0.0027167019717645024	-0.0001276270076010375
1650600.0	0.0006977167675515886	698.7407644733532	18.96429299744154	0.002856185737684287	7.644381501096896e-06	0.002706500407551256	-0.00014968533013303114
1652400.0	0.0006977167675515886	696.3456718990814	18.957409600376288	0.002858010979632058	-2.413860136516336e-06	0.002833463532145465	-2.454744748659332e-05
1654200.0	0.0006977167675515886	699.287577092141	19.28315542850787	0.00285725968651782	-4.987727372891341e-06	0.002877091083478893	1.983139696107286e-05
1656000.0	0.0006977167675515886	699.0859878379682	19.559742516939114	0.002869826301862687	8.309226562764265e-06	0.0029231244878492784	5.32981859865913e-05
1657800.0	0.0006977167675515886	695.6385008896974	19.776748764904305	0.0028691144052566796	-4.998849139973798e-06	0.0028709927481920423	1.8783429353626162e-06
1659600.0	0.0006977167675515886	702.3411880484845	19.952558717802553	0.002873508969339226	1.0699352717854518e-07	0.002824008283644069	-4.950068569515697e-05
1661400.0	0.0006977167675515886	698.9292806395526	20.079216364226262	0.0028706072143685297	-7.216029046631952e-06	0.0028729302780262393	2.323063657709479e-06
1663200.0	0.0006977167675515886	706.7274148394196	20.174210770760276	0.0028699641433733453	-4.950583799673146e-06	0.0029471687765495478	7.720463317620225e-05
1665000.0	0.0006977167675515886	696.7572143835567	20.56423839559981	0.0028747573718030414	4.673143618840488e-07	0.002739379087119436	-0.0001353782846836054
1666800.0	0.0006977167675515886	709.3068653565911	20.824535843921364	0.0028813911206286426	2.310331007627006e-06	0.002808890302820266	-7.250081780837664e-05
1668600.0	0.0006977167675515886	701.3793700318757	21.06034200348857	0.0028873324439501764	1.575851927230143e-06	0.00284672397036386	-4.06084735863165e-05
1670400.0	0.0006977167675515886	706.3566671979255	21.38186794223981	0.0028858988094770666	-5.795825547669219e-06	0.0028171413398750513	-6.875746960201516e-05
1672200.0	0.0006977167675515886	700.5772673281143	21.735134628243287	0.0028862945941592294	-3.980029941073811e-06	0.0028157544799046813	-7.054011425454796e-05
1674000.0	0.0006977167675515886	696.0967280007201	21.750376223669313	0.0028918834633703057	1.220892020713726e-06	0.003003732017223387	0.00011184855385308148
1675800.0	0.0006977167675515886	698.6823953992043	21.899742151272893	0.002898389949145965	2.1400056434990816e-06	0.0028841644339290037	-1.4225515216961109e-05
1677600.0	0.0006977167675515886	693.0661589458116	22.058209312308044	0.00289479608337779	-7.976154353604382e-06	0.0028797493187292834	-1.5046764648506659e-05
1679400.0	0.0006977167675515886	699.4423319190324	22.23639185969316	0.0028840210560234928	-1.514074417507482e-05	0.002920053017591356	3.603196156786335e-05
1681200.0	0.0006977167675515886	700.8604643806591	22.256258772059052	0.0028922417138415382	3.856302915788903e-06	0.002936704885079487	4.446317123794879e-05
1683000.0	0.0006977167675515886	700.2286139784272	22.44021385278801	0.0028970850160965275	4.641823817045802e-07	0.0029827002504684073	8.561523437187998e-05
1684800.0	0.0006977167675515886	706.6507861256844	22.535479648809766	0.0029167457352125108	1.5276327215656752e-05	0.0028441905358891737	-7.255519932333693e-05
1686600.0	0.0006977167675515886	699.2543308446855	22.546277447930134	0.002918036445722322	-3.1351255764578216e-06	0.0028706873074414545	-4.734913828086741e-05
1688400.0	0.0006977167675515886	690.530032035789	22.578769843829605	0.0029200113032428043	-2.4369084994428216e-06	0.0028609516262713295	-5.905967697147491e-05
1690200.0	0.0006977167675515886	717.7203250547989	22.557462173434278	0.002927114792767393	2.708085287187796e-06	0.002969015495494209	4.190070272681552e-05
1692000.0	0.0006977167675515886	696.5469572925833	22.292368856036042	0.002931141824071643	-4.3693459554205246e-07	0.002883826132934253	-4.731569113738982e-05
1693800.0	0.0006977167675515886	704.8437255439562	22.464596430110248	0.0029349628930384745	-6.041752369030621e-07	0.002841013845800783	-9.394904723769137e-05
1695600.0	0.0006977167675515886	553.0164724716205	22.24293816544531	0.0029464600683710685	7.048884345514151e-06	0.002944377067202002	-2.083001169066737e-06
1697400.0	0.0006977167675515886	211.7637666941865	22.089650462176724	0.002948576312297699	-1.9667703352647787e-06	0.002957601115101603	9.02480280390406e-06
1699200.0	0.0006977167675515886	0.0	21.96067945407729	0.0029511532757720968	9.545195039778649e-08	0.0029493829038198293	-1.7703719522675431e-06
1701000.0	0.0006977167675515886	0.0	21.97199632555489	0.002954758900601592	3.6626389188569587e-06	0.0029343794333686075	-2.037946723298478e-05
1702800.0	0.0006977167675515886	0.0	21.75271193954806	0.002952493422366392	-2.2083496928620842e-06	0.0029918705885827353	3.937716621634327e-05
1704600.0	0.0006977167675515886	0.0	21.445288801090843	0.0029487681039095963	-3.669094812230128e-06	0.0029911066593600083	4.233855545041222e-05
1706400.0	0.0006977167675515886	0.0	21.49551359196246	0.0029448339642110938	-3.879170876859088e-06	0.0029187712238682873	-2.6062740342806478e-05
1708200.0	0.0006977167675515886	1.2155667414185802	21.13728023778583	0.0029448928717810455	1.1399449355922602e-07	0.0029085201755448898	-3.637269623615591e-05
1710000.0	0.0006977167675515886	0.0	21.131680435648974	0.0029485726990842584	3.710443294464809e-06	0.0029592090051438476	1.0636306059589244e-05
1711800.0	0.0006977167675515886	0.3457490806827339	20.984509024949134	0.0029523480200585386	3.829104244369278e-06	0.0029787797608252665	2.643174076672796e-05
1713600.0	0.0006977167675515886	0.850560008271481	20.90215712297194	0.0029487233745806333	-3.5779481345515243e-06	0.003006599354871131	5.787598029049789e-05
1715400.0	0.0006977167675515886	0.0	20.85800296195643	0.002951966190526679	3.2795383541318323e-06	0.002976529891562993	2.4563701036314145e-05
1717200.0	0.0006977167675515886	0.0	20.425995182802254	0.002957710239229777	5.796882074455775e-06	0.00308013958863848	0.00012242934940870286
1719000.0	0.0006977167675515886	0.0	20.459065697296946	0.002950893318977977	-6.765545707252579e-06	0.0029983564776920922	4.7463158714115455e-05
1720800.0	0.0006977167675515886	2.9722280200205713	20.360261895498365	0.0029424202479483162	-8.421697266430862e-06	0.0028837131293242605	-5.8707118624055734e-05
1722600.0	0.0006977167675515886	0.0	20.378732682476446	0.002945013283071991	2.5877029013177907e-06	0.002941075638759759	-3.9376443122320235e-06
1724400.0	0.0006977167675515886	0.0	20.330014386474637	0.002944216490740331	-7.458056332709951e-07	0.0029085509457263204	-3.566554501401058e-05
1726200.0	0.0006977167675515886	2.5614715525212945	20.273225686780876	0.00295199918596955	7.833496294863141e-06	0.0028351957057184867	-0.00011680348025106316
1728000.0	0.0006977167675515886	1.0597901350078163	20.292224400240023	0.002950425426108178	-1.5716700385461235e-06	0.002896902013957174	-5.352341215100356e-05
1729800.0	0.0006977167675515886	346.5088983938921	20.28068912520203	0.002960803429946637	1.0408576758741463e-05	0.0029557330384605437	-5.070391486093198e-06
1731600.0	0.0006977167675515886	706.2532932146913	20.575224085273902	0.002966064692327833	1.9614651854350497e-06	0.003006557791571377	4.0493099243543756e-05
1733400.0	0.0006977167675515886	694.0538800754381	20.633957567965037	0.0029699502056250763	-5.880058007000396e-07	0.002982524889122176	1.2574683497099588e-05
1735200.0	0.0006977167675515886	694.8426272804463	20.8178378481619	0.002984431957379826	1.0027574761821808e-05	0.003000876534216178	1.6444576836352044e-05
1737000.0	0.0006977167675515886	703.3417698392172	20.857929783754063	0.0029928432822440205	3.930468105783155e-06	0.002969697463269704	-2.3145818974316358e-05
1738800.0	0.0006977167675515886	708.7556779870722	21.009089659906884	0.003003460757035778	6.105188543583758e-06	0.003058985750318147	5.5524993282369196e-05
1740600.0	0.0006977167675515886	697.1129890388528	21.17323066237068	0.003014455461282793	6.452343326498484e-06	0.002981448067915969	-3.3007393366823806e-05
1742400.0	0.0006977167675515886	702.0641068636658	21.540930975416984	0.0030254862153898305	6.495222052097459e-06	0.0030374595648288523	1.1973349439021747e-05
1744200.0	0.0006977167675515886	694.0381822086582	21.639581936824783	0.0030290436792950975	-1.0100258054231452e-06	0.003108789689699398	7.974601040430074e-05
1746000.0	0.0006977167675515886	695.3550734195535	22.178051928491804	0.0030253742759200246	-8.225052268974034e-06	0.0030395706703002607	1.419639438023608e-05
1747800.0	0.0006977167675515886	705.6609909586034	22.119457217517375	0.0030298569773746383	-7.365920101305532e-08	0.002963513099406287	-6.634387796835114e-05
1749600.0	0.0006977167675515886	701.8288151537856	22.538151487515993	0.003030980568098784	-3.462026638363218e-06	0.0030419407774804636	1.0960209381679423e-05
1751400.0	0.0006977167675515886	705.8161487757039	22.92754622965664	0.003031934540735478	-3.624179312848626e-06	0.003040024117765614	8.08957703013601e-06
1753200.0	0.0006977167675515886	705.4315437721817	23.08626738844097	0.0030405603702248797	4.040572876522161e-06	0.003023709051490811	-1.6851318734068834e-05
1755000.0	0.0006977167675515886	689.5522515344131	23.29074783757524	0.003047235398486423	2.0803440974517023e-06	0.003121377041805718	7.414164331929536e-05
1756800.0	0.0006977167675515886	694.020228299722	23.410435086257944	0.003054778104286687	2.977491397472569e-06	0.003095255198699334	4.047709441264702e-05
1758600.0	0.0006977167675515886	701.3723790078891	23.586564625344355	0.003063590707940081	4.228736654633921e-06	0.002988432954460101	-7.51577534799801e-05
1760400.0	0.0006977167675515886	691.5145500952972	23.998813347158002	0.0030699640803014986	1.7640983958397863e-06	0.0030927078703346907	2.2743790033192165e-05
1762200.0	0.0006977167675515886	694.7284747869796	24.24559098577495	0.0030682814992093934	-6.2679991837874595e-06	0.0030902736435330347	2.1992144323641402e-05
1764000.0	0.0006977167675515886	707.134837022052	24.19714778068235	0.0030727985768443243	-6.563431176051506e-08	0.003109100376805791	3.630179996146669e-05
1765800.0	0.0006977167675515886	697.2921706169456	24.24320628132284	0.003087475522214699	1.0058540507064442e-05	0.0030922095916882356	4.734069473536502e-06
1767600.0	0.0006977167675515886	703.5514928931052	24.1949270250489	0.0030996443718862	7.55331723445693e-06	0.003096751063925483	-2.893307960717051e-06
1769400.0	0.0006977167675515886	699.8591586492383	24.39181531599934	0.0030994494253701217	-4.843294064906639e-06	0.003177364173208744	7.791474783862241e-05
1771200.0	0.0006977167675515886	696.6003187285269	24.49162545422388	0.003099253906178239	-4.828510882314827e-06	0.003125279531009653	2.602562483141398e-05
1773000.0	0.0006977167675515886	691.6789536364973	24.638888567457112	0.0031086179274731457	4.742346459212817e-06	0.0030076151067469845	-0.00010100282072616127
1774800.0	0.0006977167675515886	701.1665105328219	24.484614717001392	0.0031206514168410525	7.4156592133686204e-06	0.0030551191276258337	-6.553228921521864e-05
1776600.0	0.0006977167675515886	707.2730276953444	24.34846243907457	0.0031288425054810344	3.5288277080559572e-06	0.0031132571258576736	-1.5585379623360725e-05
1778400.0	0.0006977167675515886	696.7423626011712	24.141447926859342	0.0031334915174859052	-4.3534190793966994e-08	0.003144900881933953	1.1409364448047772e-05
1780200.0	0.0006977167675515886	700.3429917711443	23.950564627064406	0.003142144104779425	3.9704196725816875e-06	0.0031120492467327943	-3.0094858046630682e-05
1782000.0	0.0006977167675515886	552.9387618100847	23.942369631307635	0.003154923210450808	8.07070304167073e-06	0.0031630343712957493	8.111160844941598e-06
1783800.0	0.0006977167675515886	207.1768298705945	23.582398455184407	0.0031635098393014457	4.254686337799703e-06	0.003117579016375294	-4.5930822926151636e-05
1785600.0	0.0006977167675515886	1.7044082973078032	23.082754470835408	0.00315630273545077	-9.811741620429316e-06	0.0032119173579453564	5.561462249458639e-05
1787400.0	0.0006977167675515886	3.718579101999062	22.9295419171709	0.003155372115726704	-8.992682011330099e-07	0.003096997074532668	-5.837504119403572e-05
1789200.0	0.0006977167675515886	2.7797437497909354	22.591575064533377	0.003158164214357695	2.782338345342687e-06	0.0032590545367973465	0.00010089032243965151
1791000.0	0.0006977167675515886	0.0	22.283678999175912	0.0031573147998673915	-8.418973682829586e-07	0.0031409485211137717	-1.6366278753619788e-05
1792800.0	0.0006977167675515886	0.0	22.040010208878044	0.0031579197618763714	6.673400090451482e-07	0.00319608941585547	3.81696539790985e-05
1794600.0	0.0006977167675515886	0.0	21.607242374893147	0.003160808854662922	2.950437844537323e-06	0.0031859375933814935	2.5128738718571855e-05
1796400.0	0.0006977167675515886	0.0	21.23796230871877	0.003158012257886723	-2.7370100848803543e-06	0.0031939786379781947	3.596638009147192e-05
1798200.0	0.0006977167675515886	0.0	21.00272041474272	0.0031559808914450047	-1.9733369800248555e-06	0.003180079282797649	2.4098391352644612e-05
1800000.0	0.0006977167675515886	5.331759455976187	20.430243500601605	0.003156941996183622	1.0181589478277025e-06	0.003115877676979979	-4.106431920364297e-05
1801800.0	0.0006977167675515886	1.4761851834676298	20.322343509889475	0.003152439068313611	-4.555101277005026e-06	0.0031484692492443366	-3.969819069274688e-06
1803600.0	0.0006977167675515886	7.089159864435423	19.71699757718996	0.003158087600953241	5.672983827956368e-06	0.003142767829598915	-1.531977135432598e-05
1805400.0	0.0006977167675515886	0.0	19.45793928686737	0.0031598872137982062	1.7102084525961692e-06	0.0031294967147967234	-3.0390499001482887e-05
1807200.0	0.0006977167675515886	0.0	19.10678998743668	0.003165228250162466	5.392360644081864e-06	0.0032045278907976223	3.929964063515659e-05
1809000.0	0.0006977167675515886	7.276213204102322	18.85819271163341	0.0031643644679085615	-8.136074394052969e-07	0.0031381765033572273	-2.618796455133417e-05
1810800.0	0.0006977167675515886	2.167276189503157	18.63002852999234	0.003171498486455499	7.037806194985596e-06	0.00318716057114018	1.5662084684680817e-05
1812600.0	0.0006977167675515886	0.0	18.400803495240023	0.0031832520242775293	1.1758103891735297e-05	0.003201704626707028	1.8452602429498402e-05
				0.0031769464040129025	-6.257569570852426e-06
