# Supplementary material for: Dynamic, adaptive and modular Digital Twin framework for resource-efficient Controlled Environment Agriculture
Source: Front Plant Sci. 2026 Jul 1;17:1864757. doi: 10.3389/fpls.2026.1864757 (PMC13368678; doi:10.3389/fpls.2026.1864757)
Supplement: Supplementary file 1 [file DataSheet1.zip › dt_code-main/estimation/data/synthetic_data_3.csv]

ts	C	I	T	lettuce.B	lettuce.B_w	B	B_v
0.0	0.0006654657236700006	5.622966473615794	21.366617114362555	0.001	0.0	0.0009452265022472322	-5.4773497752767835e-05
1800.0	0.0006654657236700007	48.99812408117843	21.24392153775055	0.001005687101438036	5.6684103200697675e-06	0.0008718056882399985	-0.0001338814131980375
3600.0	0.0006654657236700007	100.65246509857684	21.59127583596945	0.001009622673964068	3.6644283540874546e-06	0.001052636545195335	4.301387123126688e-05
5400.0	0.0006654657236700007	93.44406083241574	21.5048905613713	0.001005693792425757	-4.436962518133117e-06	0.0009505146369004965	-5.517915552526041e-05
7200.0	0.0006654657236700007	95.64706336581541	21.870694382804196	0.0009990232743113503	-7.147263748323122e-06	0.0010078728848574618	8.849610546111536e-06
9000.0	0.0006654657236700007	98.33480196876437	22.02355216402727	0.0009963531245180323	-3.152538138916804e-06	0.0009947389396528596	-1.6141848651727225e-06
10800.0	0.0006654657236700007	100.38465302602692	22.176147649365575	0.000990153461784252	-6.691529554503789e-06	0.001048050061764338	5.789659998008599e-05
12600.0	0.0006654657236700007	96.90126135369538	22.569887520534845	0.0009880572629919543	-2.593071056973979e-06	0.0009894742372362983	1.4169742443441134e-06
14400.0	0.0006654657236700007	98.1461036764579	22.678525924512748	0.0009856360106318327	-2.902684543017316e-06	0.0009646491460639688	-2.098686456786387e-05
16200.0	0.0006654657236700007	99.38091453408298	23.077479429042718	0.000987119134187039	9.980227010420665e-07	0.0010359998130511651	4.8880678864126236e-05
18000.0	0.0006654657236700007	95.00987196837521	23.234046480188933	0.0009922274272426603	4.618207885974841e-06	0.001006883442527372	1.4656015284711791e-05
19800.0	0.0006654657236700007	98.65599551271292	23.402324974034453	0.0009897682893525025	-2.9337933591484026e-06	0.0010179583743275635	2.8190084975060936e-05
21600.0	0.0006654657236700007	105.77969983105334	23.698064834572346	0.0009846909827081521	-5.565173645116009e-06	0.0009664939505407827	-1.8197032167369468e-05
23400.0	0.0006654657236700007	97.01988801750406	23.872177263386686	0.0009866005520638972	1.3969383727804682e-06	0.001016243335319081	2.96427832551839e-05
25200.0	0.0006654657236700007	95.49534527575315	23.999198102239298	0.0009890589349922795	1.9795944231004313e-06	0.0010089330437870637	1.9874108794784213e-05
27000.0	0.0006654657236700007	110.42562230638516	24.209350611889533	0.0009969147765397906	7.3823268786121845e-06	0.0010921575446528795	9.524276811308901e-05
28800.0	0.0006654657236700007	101.12801245859623	24.333725367911335	0.0010027806765241798	5.330462194102458e-06	0.0010613467996854057	5.856612316122593e-05
30600.0	0.0006654657236700007	96.1358083894541	24.117563363136636	0.000997078740077465	-6.203794439829904e-06	0.0009614062146367646	-3.567252544070045e-05
32400.0	0.0006654657236700007	103.21750268298594	24.443727103125454	0.000992283439689842	-5.274891625618509e-06	0.0009599818980487019	-3.230154164114023e-05
34200.0	0.0006654657236700007	101.28053622535359	24.4586690847406	0.0009927172532411621	-7.079803545992746e-08	0.0009896970163622734	-3.020236878888806e-06
36000.0	0.0006654657236700007	97.14906832425953	24.481485409559323	0.0009883350404162777	-4.879392237720479e-06	0.0009550699042948047	-3.326513612147292e-05
37800.0	0.0006654657236700007	99.7552409184593	24.12657743626406	0.0009868141344125437	-1.9994938939264667e-06	0.0010580715990363163	7.125746462377248e-05
39600.0	0.0006654657236700007	98.54280329526479	24.0265391286295	0.0009815876014179843	-5.715696296490787e-06	0.000973203623095954	-8.383978322030308e-06
41400.0	0.0006654657236700007	104.95041581996844	23.994549713465894	0.0009748684884623143	-7.201201766985356e-06	0.0010153458534410925	4.04773649787782e-05
43200.0	0.0006654657236700007	103.40671212827378	23.718580864655152	0.0009820797789904002	6.707536090060296e-06	0.0009508976819848315	-3.118209700556872e-05
45000.0	0.0006654657236700007	89.28527719153423	23.462408489415846	0.0009839841720619402	1.402289683768276e-06	0.0009277806537795928	-5.6203518282347477e-05
46800.0	0.0006654657236700007	109.51454483099482	23.311699893040068	0.0009843185727670685	-1.1252439735452097e-07	0.0009693051822257032	-1.5013390541365194e-05
48600.0	0.0006654657236700007	98.55841565129924	23.074177204084126	0.0009831352797289188	-1.7108076920066322e-06	0.0009437347863290479	-3.940049339987095e-05
50400.0	0.0006654657236700007	108.61181593025913	22.756805096980617	0.0009823979530914728	-1.2222184960344225e-06	0.0010449906158305948	6.259266273912213e-05
52200.0	0.0006654657236700007	103.58025567631532	22.501256024006345	0.0009727467467192857	-1.0175286574466345e-05	0.001016479461978514	4.3732715259228284e-05
54000.0	0.0006654657236700007	101.24114967538718	22.339252366585825	0.0009794256454541397	6.178617584125311e-06	0.000987943773833519	8.518128379379229e-06
55800.0	0.0006654657236700007	99.52918703199907	21.962992271405263	0.000982190919703904	2.270515550929613e-06	0.0009528496045268893	-2.934131517701458e-05
57600.0	0.0006654657236700007	113.79388623905521	21.732022088108486	0.0009785186164461847	-4.162112335180437e-06	0.0010626639836844056	8.41453672382208e-05
59400.0	0.0006654657236700007	94.46746749459057	21.675718384994667	0.0009877933363304483	8.732132821972771e-06	0.0009879815450971152	1.8820876666695698e-07
61200.0	0.0006654657236700007	42.46905973930145	21.633463797668437	0.0009871572825925596	-1.1085204058646068e-06	0.000991830610694572	4.673328102012286e-06
63000.0	0.0006654657236700007	0.0	21.399067750917347	0.0009917833657565134	4.3939293314563595e-06	0.000988793402655103	-2.989963101410306e-06
64800.0	0.0006654657236700007	0.0052958398091087445	21.32305117517678	0.0009927791441077275	1.014207329189587e-06	0.0009741285250836439	-1.8650619024083697e-05
66600.0	0.0006654657236700007	0.0	20.93037491985934	0.00098713381353915	-5.627015427308765e-06	0.0008611287794731983	-0.0001260050340659517
68400.0	0.0006654657236700007	5.020119861682193	20.917292903854147	0.0009863140598098958	-8.019974665321158e-07	0.0011024423537812971	0.00011612829397140136
70200.0	0.0006654657236700007	3.791245171059815	21.04494711342219	0.0009868542633905157	5.250795636549351e-07	0.000988510572626135	1.656309235619435e-06
72000.0	0.0006654657236700007	3.7974534322700353	21.15209962185723	0.0009842850675592582	-2.5762144685305374e-06	0.0009295901030549179	-5.469496450434035e-05
73800.0	0.0006654657236700007	0.0	21.195273820362406	0.0009792490607588614	-5.042915828707161e-06	0.0010107387214882	3.14896607293387e-05
75600.0	0.0006654657236700007	3.3826105400562283	21.09710128852631	0.000977370569616464	-1.8605502989114106e-06	0.0009586667066966098	-1.8703862919854194e-05
77400.0	0.0006654657236700007	3.906483213408562	21.48000863312914	0.0009759723074688022	-1.402520520072767e-06	0.0009859771633900058	1.0004855921203648e-05
79200.0	0.0006654657236700007	0.0	21.525110827550694	0.0009789530277534025	2.973574289386158e-06	0.0010384677498097062	5.95147220563037e-05
81000.0	0.0006654657236700007	1.3960007436137896	21.80599217833633	0.000980610320610959	1.6756430454271823e-06	0.001055397321987306	7.478700137634694e-05
82800.0	0.0006654657236700007	3.900156964125231	21.886469847838786	0.0009869885638932653	6.387805375033219e-06	0.0010298513355254417	4.286277163217646e-05
84600.0	0.0006654657236700007	1.0558265050451623	22.030197406978093	0.000979718227747872	-7.276989665753753e-06	0.0008980854274205206	-8.163280032735144e-05
86400.0	0.0006654657236700007	1.532891375742339	22.52017219650909	0.00098958109070137	9.874937599310512e-06	0.0009624177235434025	-2.7163367157967533e-05
88200.0	0.0006654657236700007	57.035476202073895	22.741230456608996	0.0009894508175279052	-1.2056638007361616e-07	0.0010467997316516218	5.734891412371657e-05
90000.0	0.0006654657236700007	101.09506761737582	22.830054779397788	0.0009896098616174462	-1.4601159756708064e-07	0.0010018592473760718	1.2249385758625529e-05
91800.0	0.0006654657236700007	96.96133958327299	23.143736732749172	0.0009817339666554326	-8.374413036412858e-06	0.0010406160475646936	5.8882080909260895e-05
93600.0	0.0006654657236700007	93.27159994382228	23.52462645803876	0.0009788240067484621	-3.387692732975977e-06	0.0009709366763471914	-7.887330401270754e-06
95400.0	0.0006654657236700007	100.56575476983286	23.705712233316667	0.0009818104119967523	2.5256065327457244e-06	0.0011147065066560088	0.00013289609465925658
97200.0	0.0006654657236700007	98.34266436675878	23.94238072185338	0.0009779926272431808	-4.308701814560557e-06	0.0009069949036426279	-7.099772360055287e-05
99000.0	0.0006654657236700007	104.0415696549846	24.01968013825469	0.0009801517287627943	1.6793313620619268e-06	0.0010007824932502538	2.0630764487459405e-05
100800.0	0.0006654657236700007	107.88849049346321	24.362438691845348	0.0009757901479252092	-4.864452541489767e-06	0.0009454397429396413	-3.035040498556793e-05
102600.0	0.0006654657236700007	94.85147438344387	24.321050528713684	0.0009719243813072048	-4.380157649081433e-06	0.0010167948630892768	4.487048178207211e-05
104400.0	0.0006654657236700007	95.57076378322655	24.168116037706127	0.0009783020618083468	5.915554902526724e-06	0.0010368448216824878	5.8542759874140914e-05
106200.0	0.0006654657236700007	99.87920445209855	24.446314584310056	0.0009753431808176389	-3.4272423866110367e-06	0.0010600202384294165	8.46770576117776e-05
108000.0	0.0006654657236700007	96.00034064203895	24.483177785260203	0.0009715627245108621	-4.263693116485379e-06	0.0009860718104062961	1.4509085895433942e-05
109800.0	0.0006654657236700007	98.88987034530071	24.394873954214464	0.0009752540907288598	3.22527481533942e-06	0.0009448215055201632	-3.0432585208696663e-05
111600.0	0.0006654657236700007	97.31913390549667	24.22041713767098	0.0009734247350203251	-2.3088200037019125e-06	0.0009587174499405199	-1.4707285079805121e-05
113400.0	0.0006654657236700007	94.96111104865179	23.92196471279552	0.0009599386115543614	-1.3958990211456004e-05	0.0008686335355435255	-9.13050760108359e-05
115200.0	0.0006654657236700007	104.12942690837984	23.86472740745533	0.000960333562892029	-6.29729765880735e-08	0.0009523149885730608	-8.018574318968134e-06
117000.0	0.0006654657236700007	100.37641022321503	23.64732686606617	0.0009657674730765158	4.94030357454527e-06	0.0009315844521303595	-3.418302094615628e-05
118800.0	0.0006654657236700007	109.15184364687806	23.37431922780982	0.0009735381945808906	7.288272553563738e-06	0.0009510866494379444	-2.2451545142946212e-05
120600.0	0.0006654657236700007	101.79503320477195	23.20714320560825	0.0009814770866212637	7.4185246908375155e-06	0.0009922578487013684	1.078076208010467e-05
122400.0	0.0006654657236700007	106.44266169524245	22.791456614183485	0.0009816719644837912	-3.0171101194495475e-07	0.0009968898026330307	1.5217838149239563e-05
124200.0	0.0006654657236700007	96.3560169278143	22.620293395835635	0.0009819373758413888	-2.4997060888003207e-07	0.000974967988527226	-6.969387314162796e-06
126000.0	0.0006654657236700007	96.29396432398958	22.10113328305423	0.0009708663401309912	-1.1547290644596482e-05	0.000871542296782153	-9.932404334883816e-05
127800.0	0.0006654657236700007	111.10435303486445	21.87715040242253	0.0009708552065942486	-4.825313901769488e-07	0.0009252875365207573	-4.5567670073491335e-05
129600.0	0.0006654657236700007	96.95542035202148	21.405449648831286	0.0009752384260518292	3.854822256679597e-06	0.0009795360090832322	4.297583031403093e-06
131400.0	0.0006654657236700007	95.25425224587065	21.04170998544024	0.000981369104829017	5.653975341875892e-06	0.001031603707755498	5.023460292648093e-05
133200.0	0.0006654657236700007	94.1437692848134	20.5874950973115	0.0009783964290980345	-3.4456912626016502e-06	0.0009803217658120194	1.9253367139848152e-06
135000.0	0.0006654657236700007	109.57875282348274	20.176338682102845	0.0009888349049323954	9.971202321655818e-06	0.0009800285747605412	-8.806330171854143e-06
136800.0	0.0006654657236700007	98.62651480167696	19.980571515414187	0.000997616753587885	8.249316546863398e-06	0.0009792428934778023	-1.8373860110082636e-05
138600.0	0.0006654657236700007	102.01696040050278	19.859242584941867	0.0010038850165962102	5.773931145192512e-06	0.0010577503810774616	5.3865364481251414e-05
140400.0	0.0006654657236700007	100.7569860974502	19.378211334293834	0.0010153512140353897	1.0955350674977117e-05	0.0008886576540251494	-0.0001266935600102403
142200.0	0.0006654657236700007	96.38295225838631	19.130805838109634	0.0010186844299267205	2.8220684499529936e-06	0.0009569377816454068	-6.174664828131368e-05
144000.0	0.0006654657236700007	98.51848501247946	18.982089609449684	0.0010218721146050412	2.6928998484031525e-06	0.0010857470740369844	6.387495943194323e-05
145800.0	0.0006654657236700007	100.05413461009881	19.023655836832347	0.0010244965064337042	2.119518045286077e-06	0.0010674321267244698	4.293562029076571e-05
147600.0	0.0006654657236700007	39.69642666433404	18.81559419092598	0.0010291429200727873	4.13398180208368e-06	0.000952912884511772	-7.623003556101539e-05
149400.0	0.0006654657236700007	3.3708412029570836	18.79170857768985	0.001027133880723186	-2.2381406970610304e-06	0.0010106470582187212	-1.6486822504464773e-05
151200.0	0.0006654657236700007	7.170188322607919	18.448864186506515	0.0010225123236668001	-4.628682951528948e-06	0.0010859687218407606	6.345639817396053e-05
153000.0	0.0006654657236700007	1.461876699939999	18.58331113456935	0.001022460737819739	-8.436372120422747e-08	0.0011334469989010135	0.00011098626108127448
154800.0	0.0006654657236700007	6.667001171663624	18.646077862516407	0.0010268385868494891	4.3834672166529024e-06	0.0010850369780235844	5.819839117409521e-05
156600.0	0.0006654657236700007	0.0	18.935735627338996	0.0010208602325055176	-6.00772396566e-06	0.0010150321247455556	-5.828107759961923e-06
158400.0	0.0006654657236700007	0.0	19.019502833647934	0.00102609637715189	5.252136464074801e-06	0.0009953224186316147	-3.07739585202754e-05
160200.0	0.0006654657236700007	1.2132217002876011	19.220710151368394	0.0010203144134797405	-5.765796229926462e-06	0.0011058478005557793	8.553338707603889e-05
162000.0	0.0006654657236700007	0.0	19.114674940897366	0.0010163250729113662	-3.981337222604472e-06	0.0010596078870296426	4.328281411827643e-05
163800.0	0.0006654657236700007	4.39382480829977	19.620679830013803	0.0010212784561920015	4.969502749974479e-06	0.0010098386552661054	-1.1439800925896087e-05
165600.0	0.0006654657236700007	0.0	19.797701878454063	0.001021817520644002	5.260418958038382e-07	0.0010269407886236547	5.123267979652778e-06
167400.0	0.0006654657236700007	0.7359618747925957	19.870344553234407	0.0010238245431282234	2.0240147931316783e-06	0.001042158986910972	1.8334443782748764e-05
169200.0	0.0006654657236700007	0.40491914037248494	20.17692395386587	0.0010232363118869452	-5.761781795859938e-07	0.0010365867881709661	1.3350476284020886e-05
171000.0	0.0006654657236700007	0.5644199745027174	20.338009620489533	0.0010168263271202215	-6.3953000469745164e-06	0.0009810955141750968	-3.573081294512468e-05
172800.0	0.0006654657236700007	0.0	20.639483991331762	0.0010161478283414612	-6.647997133206711e-07	0.0011059069627985094	8.975913445704811e-05
174600.0	0.0006654657236700007	43.17675934181557	20.901268255385506	0.001019973678636607	3.843763604905358e-06	0.0010058429318159535	-1.4130746820653427e-05
176400.0	0.0006654657236700007	98.90404227640589	21.18411180840603	0.0010278864403961865	7.668418269950351e-06	0.001070055781055659	4.216934065947253e-05
178200.0	0.0006654657236700007	107.25020852515827	21.112517166830628	0.0010323829479833451	3.9863848823433995e-06	0.0010311832078156399	-1.1997401677053348e-06
180000.0	0.0006654657236700007	96.95585853769005	21.29354893349223	0.0010336443262461033	7.150305776106679e-07	0.0011592732679493601	0.00012562894170325693
181800.0	0.0006654657236700007	96.92826700637038	21.331938679770435	0.0010362116056785913	2.0625565670703622e-06	0.0009728405610663484	-6.337104461224284e-05
183600.0	0.0006654657236700007	100.78823713434245	21.585658717681426	0.0010382613204518425	1.5439037481993865e-06	0.0010297017412322458	-8.55957921959668e-06
185400.0	0.0006654657236700007	94.11448745678943	21.381297017693775	0.001032506317781157	-6.277758366115404e-06	0.0010258804315821017	-6.625886199055208e-06
187200.0	0.0006654657236700007	105.01744083512163	21.548417792122677	0.0010255171452717964	-7.481303238233783e-06	0.0009999455167311658	-2.5571628540630567e-05
189000.0	0.0006654657236700007	94.59132273106098	21.361811620493754	0.0010394020640036661	1.3351263986321455e-05	0.001029023145097182	-1.0378918906483993e-05
190800.0	0.0006654657236700007	98.55351392451325	21.405145616597142	0.0010333757618678505	-6.5237001011661076e-06	0.000983934391757513	-4.9441370110337366e-05
192600.0	0.0006654657236700007	112.69454186813368	21.396385801333164	0.0010332632762560044	-6.236925963771441e-07	0.0011010758285909337	6.78125523349292e-05
194400.0	0.0006654657236700007	94.28717881472129	21.07634750378907	0.001026401310177762	-7.430191386762723e-06	0.001002264303833994	-2.41370063437679e-05
196200.0	0.0006654657236700007	107.36185358763684	20.965867798307823	0.0010298960771881823	3.004584211788999e-06	0.0010040239942171062	-2.5872082971076182e-05
198000.0	0.0006654657236700007	100.60624083595734	20.64429695307485	0.0010235091894808517	-6.932428024705879e-06	0.000994535074105993	-2.897411537485863e-05
199800.0	0.0006654657236700007	101.31159068741196	20.490263337140426	0.001016668087376435	-7.356215524124242e-06	0.0010286108147007607	1.1942727324325716e-05
201600.0	0.0006654657236700007	95.95319383874667	20.09674381965352	0.0010295841262366787	1.2401448042632675e-05	0.0010635609059963663	3.3976779759687674e-05
203400.0	0.0006654657236700007	103.99375305617386	20.062973982911522	0.0010263748097098582	-3.708096918411745e-06	0.0010060935696259538	-2.02812400839043e-05
205200.0	0.0006654657236700007	98.17037593542433	19.68478769042008	0.0010213246785292095	-5.580259374453054e-06	0.001085028130947512	6.370345241830255e-05
207000.0	0.0006654657236700007	94.261074263263	19.440058880401157	0.0010107034669597386	-1.1125028675274919e-05	0.0009697652423874676	-4.093822457227112e-05
208800.0	0.0006654657236700007	107.27830201571444	19.20902156334565	0.0010099756468369132	-1.2103763877682672e-06	0.0009575895643200797	-5.238608251683346e-05
210600.0	0.0006654657236700007	98.07075553635548	18.759146557131256	0.001014406525516599	3.896944536133785e-06	0.0009954541264628842	-1.8952399053714793e-05
212400.0	0.0006654657236700007	90.70308276422156	18.658691297631112	0.0010089840933829983	-5.921607681664481e-06	0.0009763116596904902	-3.2672433692508055e-05
214200.0	0.0006654657236700007	98.6564654937535	18.53739925459267	0.001002265325101257	-7.1851071846851055e-06	0.0009968715893307826	-5.393735770474283e-06
216000.0	0.0006654657236700007	104.04034756330054	18.332766367426743	0.0010015717206536146	-1.1889454718527827e-06	0.0009893552284529902	-1.2216492200624453e-05
217800.0	0.0006654657236700007	103.24180902333332	18.424807357552837	0.0009941396423290862	-7.947807086852386e-06	0.0010315114593560748	3.7371817026988706e-05
219600.0	0.0006654657236700007	96.79560431809313	18.228555108688482	0.000998132726183168	3.4840039220654346e-06	0.0009886907618533718	-9.441964329796192e-06
221400.0	0.0006654657236700007	95.11259435107387	18.052686327576907	0.0009956330345969973	-2.9851606897573705e-06	0.0009260482539154265	-6.958478068157074e-05
223200.0	0.0006654657236700007	93.16911395395529	17.915293725352626	0.0009946233968211133	-1.486918803100506e-06	0.001034434811676618	3.981141485550468e-05
225000.0	0.0006654657236700007	99.88618414160854	17.991132405503702	0.0009918512325247197	-3.240951438073227e-06	0.0010124458363855939	2.059460386087417e-05
226800.0	0.0006654657236700007	100.754978706363	18.174396647237266	0.000997218071638042	4.872688753096673e-06	0.0009581424374648621	-3.907563417317997e-05
228600.0	0.0006654657236700007	103.54480340368515	18.2287895830781	0.0009817512937940883	-1.5967294388632278e-05	0.0010673709247115103	8.561963091742182e-05
230400.0	0.0006654657236700007	99.25482884726236	18.504686729699444	0.0009850605109477059	2.805566604085682e-06	0.0009898541562907324	4.7936453430264325e-06
232200.0	0.0006654657236700007	94.93237642835061	18.581245454804673	0.0009854624408506074	-8.736050171505817e-08	0.0009201361462621317	-6.532629458847572e-05
234000.0	0.0006654657236700007	44.433249915329384	18.82172125885028	0.0009852561179130616	-6.789104058661925e-07	0.0009091887355485071	-7.606738236455449e-05
235800.0	0.0006654657236700007	0.7635084970935723	19.24312636419017	0.000987611877373075	2.1115584597340633e-06	0.0009920643664682728	4.45248909519788e-06
237600.0	0.0006654657236700007	0.0	19.272062372339597	0.000987089689843978	-5.114487350500742e-07	0.0009221693318992863	-6.492035794469164e-05
239400.0	0.0006654657236700007	4.695436277579978	19.881596501935793	0.000987369651991362	2.9578965395644455e-07	0.0010218064523130914	3.443680032172933e-05
241200.0	0.0006654657236700007	1.5542248588576182	20.13166858090442	0.0009831297583534479	-4.254159917056839e-06	0.0009480060604509273	-3.5123697902520594e-05
243000.0	0.0006654657236700007	0.540009691146547	20.738878598678255	0.000983560414892135	4.371469209117044e-07	0.001023700927393275	4.014051250113993e-05
244800.0	0.0006654657236700007	0.0	20.713801354512782	0.0009771197285088188	-6.426798383001203e-06	0.0009205818107016182	-5.6537917807200646e-05
246600.0	0.0006654657236700007	0.0	21.317192302826992	0.0009773085921988298	2.061779476300231e-07	0.0009370032085277118	-4.0305383671118016e-05
248400.0	0.0006654657236700007	0.0	21.533330721481406	0.0009761586288287177	-1.1319061255431038e-06	0.0010388395674404073	6.268093861168964e-05
250200.0	0.0006654657236700007	0.0	21.856263433638297	0.0009779485986423165	1.8082780494790215e-06	0.0009858073082645205	7.858709622204082e-06
252000.0	0.0006654657236700007	1.7327551354615744	22.24341973368938	0.0009714448045251257	-6.48503712242375e-06	0.0008642186532746084	-0.0001072261512505173
253800.0	0.0006654657236700007	0.0	22.541193377831526	0.0009722708520899284	8.33907051246931e-07	0.0010772182307053873	0.00010494737861545891
255600.0	0.0006654657236700007	8.321573107121555	22.739040500650578	0.000977246995821841	4.995698500688847e-06	0.001045227996120999	6.798100029915794e-05
257400.0	0.0006654657236700007	0.0	23.06001178481539	0.0009781087413605449	8.282181311936306e-07	0.0009421705299128464	-3.593821144769845e-05
259200.0	0.0006654657236700007	0.0	23.324253325568673	0.0009705609826388532	-7.5273662274830245e-06	0.0009278769796444383	-4.2684002994414903e-05
261000.0	0.0006654657236700007	51.33831518962214	23.43241109444699	0.0009709678328804383	4.274594064374866e-07	0.0010211365681432512	5.0168735262812926e-05
262800.0	0.0006654657236700007	96.78376705153485	23.66908019745442	0.000971467143658186	2.2858743627420325e-07	0.0010238431133188096	5.237596966062352e-05
264600.0	0.0006654657236700007	100.8053030320645	23.682855208053493	0.0009666398610859458	-5.298388654546596e-06	0.0009382016018125999	-2.843825927334583e-05
266400.0	0.0006654657236700007	93.82181088256324	23.812426905926735	0.0009555845561860906	-1.1539762326676647e-05	0.0009092366579030844	-4.634789828300613e-05
268200.0	0.0006654657236700007	109.54479870632706	23.81161688592839	0.0009548546142146783	-1.1815930636641297e-06	0.001024661855668026	6.980724145334768e-05
270000.0	0.0006654657236700007	98.06744398710173	23.792565862539305	0.0009520368014282922	-3.3288807095832307e-06	0.0009880385145033506	3.600171307505851e-05
271800.0	0.0006654657236700007	96.46027214603212	23.54257202635435	0.0009599429557355574	7.439591428993774e-06	0.000928924434722127	-3.101852101343043e-05
273600.0	0.0006654657236700007	109.4524608083849	23.680481780759205	0.0009666548536282755	6.2472741998011335e-06	0.0009262748112296491	-4.038004239862643e-05
275400.0	0.0006654657236700007	104.20171575200204	23.344457197193535	0.0009598350320211043	-7.33704255258208e-06	0.0009293592836747336	-3.0475748346370737e-05
277200.0	0.0006654657236700007	106.94755322059956	23.244020940800105	0.0009563756675192996	-3.954106773823803e-06	0.0009725345614951098	1.615889397581026e-05
279000.0	0.0006654657236700007	99.1391161946037	23.005693175720083	0.0009600479660633237	3.1688327497601305e-06	0.0009543440838928063	-5.7038821705174355e-06
280800.0	0.0006654657236700007	100.23454904082428	22.866538487637687	0.0009594700902386477	-1.0539715919383587e-06	0.0008948789422836258	-6.459114795502195e-05
282600.0	0.0006654657236700007	97.01636852250361	22.62454890607261	0.0009665198930571401	6.569533690814403e-06	0.0008609551830468838	-0.00010556471001025623
284400.0	0.0006654657236700007	96.43263790519329	22.47006793301667	0.0009717294532300392	4.738038402094239e-06	0.0010472587919704171	7.552933874037786e-05
286200.0	0.0006654657236700007	101.99119289529499	22.177647951272068	0.0009688059927347235	-3.3953739761135555e-06	0.0009454739074774953	-2.3332085257228208e-05
288000.0	0.0006654657236700007	98.15773822413809	21.9073854202068	0.0009711036310151796	1.8050513538968388e-06	0.0010008588348528473	2.975520383766761e-05
289800.0	0.0006654657236700007	111.1040956018477	21.55088736903367	0.0009770746208076747	5.4919221406401445e-06	0.0009670066622027364	-1.0067958604938225e-05
291600.0	0.0006654657236700007	104.21262678915096	21.619423430030125	0.0009809342600727638	3.3276890127176807e-06	0.0009487391777991338	-3.219508227362997e-05
293400.0	0.0006654657236700007	109.41630783433371	21.404498059538803	0.0009872016987804045	5.759670298335848e-06	0.0010809156814623171	9.37139826819126e-05
295200.0	0.0006654657236700007	88.85659907787323	21.292985552227485	0.0009835856485907685	-4.147104424113274e-06	0.0008819934187717004	-0.00010159222981906799
297000.0	0.0006654657236700007	109.47710503393598	21.059606732604802	0.0009810339247940296	-2.999498127016912e-06	0.001049099034353579	6.80651095595494e-05
298800.0	0.0006654657236700007	88.07526809488253	21.024723790132494	0.000987937051054331	6.374971581281102e-06	0.0008832170498689957	-0.00010472000118533532
300600.0	0.0006654657236700007	93.69544432161592	20.87028184980229	0.0009869691546323604	-1.414501818289507e-06	0.001090584210703698	0.00010361505607133764
302400.0	0.0006654657236700007	91.23676491933689	20.84510537752344	0.0009871072508674955	-3.3130745803722515e-07	0.0010255751529448776	3.8467902077382176e-05
304200.0	0.0006654657236700007	101.21524570173426	20.913368904470385	0.0009887820246214222	1.2153547017594035e-06	0.0010373466985915576	4.856467397013549e-05
306000.0	0.0006654657236700007	99.90901476234195	21.094155001130243	0.0009942432461936227	4.960872241841489e-06	0.0010482492963839129	5.400605019029027e-05
307800.0	0.0006654657236700007	103.97459597131368	21.071886486394938	0.001005916241084913	1.1175179711251628e-05	0.0009501225293324518	-5.5793711752461316e-05
309600.0	0.0006654657236700007	99.55767859182907	21.22667051025579	0.001005951717623555	-4.843020130756596e-07	0.0009962791147610035	-9.672602862551307e-06
311400.0	0.0006654657236700007	106.12550146233968	21.42172248873335	0.0010090320859395218	2.578285673475434e-06	0.0009658885704622245	-4.314351547729724e-05
313200.0	0.0006654657236700007	95.33653373234564	21.59468530460759	0.0010138625041506432	4.300718244386669e-06	0.0010144204886872476	5.579845366044135e-07
315000.0	0.0006654657236700007	106.24081405634196	21.913426708051574	0.00101254719219386	-1.8036728194518541e-06	0.0010145402122810278	1.9930200871678522e-06
316800.0	0.0006654657236700007	99.8462966331961	21.97748311070005	0.0010074435379430686	-5.6352464722216735e-06	0.0011029504581379437	9.55069201948752e-05
318600.0	0.0006654657236700007	107.60501625986511	22.31779352314371	0.001012668085221697	4.721134814896199e-06	0.0010579593843625492	4.529129914085203e-05
320400.0	0.0006654657236700007	50.185250306433254	22.620383230131097	0.0010087928073271215	-4.411858879110512e-06	0.0010084158302377886	-3.7697708933287e-07
322200.0	0.0006654657236700007	0.0	22.677586935180553	0.0009972011009347923	-1.1868098826260574e-05	0.0010379105746573915	4.07094737225993e-05
324000.0	0.0006654657236700007	0.0	23.134936097857576	0.0009976047506960605	4.2389644836336444e-07	0.0010098426408240652	1.2237890128004826e-05
325800.0	0.0006654657236700007	0.0	23.500636717154578	0.0009944657627892505	-3.118080646195201e-06	0.0009381043478309943	-5.636141495825619e-05
327600.0	0.0006654657236700007	1.7968008151088453	23.57510624204015	0.0010010948889623646	6.6505026927654875e-06	0.0010550707860647825	5.3975897102417916e-05
329400.0	0.0006654657236700007	0.0	23.72525474898512	0.0009893341745212025	-1.1751128023092571e-05	0.0010121817208342788	2.284754631307624e-05
331200.0	0.0006654657236700007	3.6208414417951333	24.07856951125735	0.0009833275063770891	-5.985068243258614e-06	0.0010251465941853212	4.181908780823211e-05
333000.0	0.0006654657236700007	0.0	24.21751883382429	0.0009950297522104893	1.1700527007018723e-05	0.0009219176342584482	-7.311211795204115e-05
334800.0	0.0006654657236700007	0.0	24.48478580277923	0.00098917924722922	-5.828026693272696e-06	0.0009978207222743722	8.641475045152337e-06
336600.0	0.0006654657236700007	0.0	24.470887455953505	0.0009844856577992966	-4.670825482042417e-06	0.0010525785628217636	6.8092905022467e-05
338400.0	0.0006654657236700007	0.0	24.386045805087456	0.0009829635253693265	-1.4994983104956612e-06	0.0009464317134471928	-3.653181192213368e-05
340200.0	0.0006654657236700007	3.030250836328618	24.391411794793346	0.000986943822935357	4.002764182008116e-06	0.0010622647341913722	7.532091125601542e-05
342000.0	0.0006654657236700007	5.62253169083642	24.541527488096918	0.0009920176198414822	5.076406270369613e-06	0.0010159967120658886	2.3979092224406462e-05
343800.0	0.0006654657236700007	0.0	24.41152439440518	0.000990141129090232	-1.8905035662138559e-06	0.000983053779249868	-7.08734984036404e-06
345600.0	0.0006654657236700007	9.309372657142038	24.245882349885697	0.0009848710296213557	-5.24742880014955e-06	0.0010468355403077747	6.196451068641902e-05
347400.0	0.0006654657236700007	57.02043571857652	24.101842267704722	0.0009795567762609534	-5.352033422235886e-06	0.0010015585907858628	2.2001814524909426e-05
349200.0	0.0006654657236700007	93.26662138631663	23.921030865683942	0.0009768458366042117	-3.010654502451754e-06	0.001132299714448716	0.0001554538778445042
351000.0	0.0006654657236700007	104.13421763746423	23.66881034786595	0.0009811163343140558	3.8114814503304742e-06	0.0009422590830551875	-3.885725125886827e-05
352800.0	0.0006654657236700007	97.69907004087712	23.202004320216485	0.0009800264729559899	-1.5944067842475528e-06	0.0009375007111535617	-4.252576180242819e-05
354600.0	0.0006654657236700007	99.50949716534801	23.166127109028878	0.0009800729040453067	-4.333190277825682e-07	0.0010164433521085395	3.6370448063232695e-05
356400.0	0.0006654657236700007	103.0102727881729	22.84073516286003	0.0009776350990410856	-2.92481001309937e-06	0.0010057336444230407	2.8098545381955154e-05
358200.0	0.0006654657236700007	102.3999792606951	22.542919626662933	0.0009741050094760417	-4.030127187470469e-06	0.000986573668460039	1.2468658983997255e-05
360000.0	0.0006654657236700007	97.13501904366476	22.158280428772844	0.000978180052280226	3.5786891280857435e-06	0.000963459988956118	-1.4720063324108044e-05
361800.0	0.0009009092122397434	97.11383846616644	21.772169005421905	0.0009826752727661676	4.0170526140380296e-06	0.0009856384308806728	2.9631581145051765e-06
363600.0	0.001044673312363436	97.40886747946419	21.232251694799515	0.0009711724126915903	-1.2016440810687545e-05	0.0009526646002781326	-1.8507812413457624e-05
365400.0	0.0011324570799669848	105.7141378920823	20.928402923401407	0.0009721651355881721	4.697545890406261e-07	0.001010380431205817	3.821529561764493e-05
367200.0	0.001186058708245837	90.69091914268252	20.664848699264727	0.0009766225010054465	3.8872693903186e-06	0.0009815544313005959	4.931930295149417e-06
369000.0	0.0012187883874630696	99.19042973047475	20.03633350104702	0.0009784347676468302	1.3089436160521572e-06	0.0009247343566735751	-5.370041097325512e-05
370800.0	0.0012387734501572488	107.86273452430527	19.88663964759618	0.0009862962189135349	7.3126794457145775e-06	0.0010361871796340234	4.989096072048852e-05
372600.0	0.0012509765251779163	103.51851775454071	19.458859865324445	0.0009849051394167096	-1.9882565469012085e-06	0.0009731536642376889	-1.1751475179020794e-05
374400.0	0.0012584278423060538	105.25482027583183	19.411445514612033	0.0009886956639197095	3.2146502338622445e-06	0.0009612852570729455	-2.7410406846764042e-05
376200.0	0.0012629776895248935	99.25970693880589	19.300790147051647	0.0009916262300586787	2.3434388328795392e-06	0.001026029021167542	3.4402791108863416e-05
378000.0	0.0012657558707992633	94.18218410136977	19.00652026447162	0.000993153118550563	9.67682719877646e-07	0.0010261984146413977	3.304529609083485e-05
379800.0	0.001267452255495721	100.27843778535282	18.819825429853598	0.001001438745415075	7.751211303585478e-06	0.0009293068201439748	-7.213192527110022e-05
381600.0	0.0012684880846062702	96.5553223041621	18.820015100287094	0.0010101904385411283	8.181782446225243e-06	0.0009010674693531847	-0.00010912296918794372
383400.0	0.0012691205720063875	111.15343256364288	18.791015355791476	0.0009974699341888662	-1.3276274150168583e-05	0.0010276543062545252	3.0184372065658994e-05
385200.0	0.0012695067750076675	99.2091158719631	18.798637259072077	0.0010047880720169603	6.696339931682706e-06	0.0009855433734999553	-1.9244698517004937e-05
387000.0	0.0012697425943428353	103.18729496552488	18.67043075660658	0.0010010446515878724	-4.309886535346875e-06	0.0009648793991298413	-3.616525245803102e-05
388800.0	0.0012698865879385728	108.5119601757397	18.89652853102862	0.0010036479188002213	2.018864705822786e-06	0.0009709191225752412	-3.2728796224980136e-05
390600.0	0.0012699745118384459	94.51625408666727	19.00640070119767	0.0009993573744907682	-4.9031918340757296e-06	0.0010015669243305214	2.2095498397530676e-06
392400.0	0.001270028199032861	88.60135097431976	19.230321942906663	0.0009954539932239624	-4.443026563920428e-06	0.0009450984381566412	-5.0355555067321155e-05
394200.0	0.001270060980959599	102.45006874706554	19.30266605374165	0.0010059393524009556	9.978249872737783e-06	0.0010289701377793206	2.3030785378364985e-05
396000.0	0.0012700809979251412	103.39163697891814	19.70459417388951	0.0010060837854124712	-4.393579492432036e-07	0.0009807899408062523	-2.5293844606219036e-05
397800.0	0.0012700932204803533	97.92951599496413	19.729117517952265	0.0010098858223152164	3.213324770099713e-06	0.0010308872708703302	2.1001448555113786e-05
399600.0	0.001270100683692277	94.21873384428437	19.897803324628477	0.0010141609567226714	3.7121952833535542e-06	0.0009465247511321754	-6.76362055904961e-05
401400.0	0.0012701052408025746	101.54909552785465	20.075105348319013	0.001011999345819723	-2.7075548752248623e-06	0.001049292118127079	3.7292772307355764e-05
403200.0	0.001270108023418756	99.88126668861447	20.352922005388876	0.0010057221293217117	-6.859893757964909e-06	0.001005759883875604	3.7754553892291303e-08
405000.0	0.0012701097225114501	97.43672241078615	20.54646567489281	0.0010148550670164283	8.562384405801283e-06	0.0010122360432945352	-2.6190237218931452e-06
406800.0	0.0012701107599940907	40.160935940517724	20.82026626116383	0.0010238293826911604	8.411433172973263e-06	0.001013356026948301	-1.0473355742859417e-05
408600.0	0.0012701113934911524	1.623977932522994	21.196099233083146	0.0010172051992198056	-6.866895569445695e-06	0.0009870319188745214	-3.0173280345284216e-05
410400.0	0.0012701117803106629	4.097676824062282	21.05015586194517	0.0010261487927122803	8.951141597021105e-06	0.0010854305281243965	5.9281735412116265e-05
412200.0	0.0012701120165064445	0.0	21.19853651665334	0.00102534258554952	-8.157133657301748e-07	0.0010406389034299628	1.5296317880442764e-05
414000.0	0.0012701121607299024	7.302083043322782	21.42427690248892	0.0010320245468302184	6.700750853447973e-06	0.0010851670334203459	5.314248659012749e-05
415800.0	0.0012701122487941581	1.2724638710884408	21.387645480061813	0.0010352633748810615	3.2078874731529953e-06	0.0010992888833648322	6.402550848377068e-05
417600.0	0.0012701123025670553	4.254722429575315	21.465598156175748	0.0010371043528204118	1.8513549488378463e-06	0.001029709522615173	-7.394830205238803e-06
419400.0	0.001270112335401313	0.0	21.599813508687504	0.0010411461255201621	4.031638123730494e-06	0.0010218740394644435	-1.9272086055718654e-05
421200.0	0.0012701123554502323	3.412924941887437	21.524460191076344	0.0010437336298873274	2.6071216609677527e-06	0.0009866615365102932	-5.70720933770342e-05
423000.0	0.0012701123676922988	0.0	21.49946090747223	0.0010379446510089493	-5.793252337121321e-06	0.0010535936681533684	1.5649017144419157e-05
424800.0	0.0012701123751674244	0.0	21.4038973029336	0.0010366857274133623	-1.239502186968023e-06	0.001057489720485623	2.0803993072260686e-05
426600.0	0.0012701123797318093	1.3168371425135572	21.333602175202248	0.0010474727630504761	1.0806305424936969e-05	0.0010424908828312442	-4.981880219231943e-06
428400.0	0.0012701123825188676	0.0	21.060052983754822	0.0010486115995449407	1.1489539334712692e-06	0.0010551495029915599	6.537903446619269e-06
430200.0	0.0012701123842206725	0.1374858438611397	20.937343676300593	0.0010464483523179703	-2.1442148143171714e-06	0.001030205814361482	-1.6242537956488324e-05
432000.0	0.0012701123852598114	9.636934216855597	20.598442451053266	0.0010447759138517386	-1.6545735613177362e-06	0.000999402466699613	-4.537344715212577e-05
433800.0	0.0012701123858943199	50.05907158661297	20.378745206160417	0.0010497489486919202	4.924648343716074e-06	0.0010153681497339813	-3.438079895793902e-05
435600.0	0.001270112386281757	103.54850859438794	20.115859845931556	0.0010485599397964702	-1.4995227307182402e-06	0.0010912479269876258	4.268798719115574e-05
437400.0	0.0012701123865183298	99.66617035602054	19.83713070442692	0.0010498794218285104	7.056278652047546e-07	0.0010388343987964715	-1.1045023032038921e-05
439200.0	0.0012701123866627833	99.51807648416155	19.557935111495468	0.0010525733915255956	2.099935587685403e-06	0.0010967087438600023	4.413535233440666e-05
441000.0	0.0012701123867509881	95.10866086635329	19.45236210410024	0.0010588104153205612	5.6422887308431575e-06	0.001138460269308483	7.964985398792181e-05
442800.0	0.0012701123868048467	101.84061112736484	19.083235411489568	0.001059621763111243	2.3699528600642055e-07	0.0010792430613512103	1.9621298239967306e-05
444600.0	0.0012701123868377334	112.6773970934297	18.728032485807702	0.0010627490567012598	2.5163348282480355e-06	0.0009785643083034766	-8.418474839778322e-05
446400.0	0.0012701123868578143	100.43931486671615	18.78828864241318	0.0010562025624312888	-7.216062953610467e-06	0.001106065293834201	4.986273140291213e-05
448200.0	0.001270112386870076	98.66495999392771	18.324499101128705	0.001057184616149659	3.806190592072043e-07	0.0011047289100032875	4.754429385362855e-05
450000.0	0.001270112386877563	105.70070280026152	18.20177205884036	0.001059747866937144	1.971038464985139e-06	0.0010638726584469387	4.124791509794676e-06
451800.0	0.0012701123868821347	105.11401374980765	17.995296376711767	0.0010578975709612383	-2.4811185165508637e-06	0.000967823013076322	-9.007455788491633e-05
453600.0	0.0012701123868849263	102.19528698564379	18.065554387478276	0.0010586241439600945	1.0013703384753875e-07	0.0011185022223028085	5.987807834271395e-05
455400.0	0.0012701123868866307	98.45815593025377	18.120443173207228	0.001069969215682269	1.0733516107075709e-05	0.0011342155656663155	6.424634998404655e-05
457200.0	0.0012701123868876715	105.72213729822062	17.803815841429827	0.001076137752685995	5.5706021433063205e-06	0.0011159264873466532	3.978873466065818e-05
459000.0	0.001270112386888307	100.60465000705976	17.971616404045708	0.0010739761923007878	-2.8015559563514915e-06	0.0010813762007104344	7.400008409646439e-06
460800.0	0.001270112386888695	104.56880201078947	18.20242208086796	0.0010717724126271574	-2.815362327471871e-06	0.0010643330950985744	-7.439317528583075e-06
462600.0	0.001270112386888932	95.9035128009173	18.12040164505576	0.0010619508131983104	-1.0453406308544963e-05	0.0009992438798141533	-6.270693338415719e-05
464400.0	0.0012701123868890767	97.06645045925606	18.4618054388042	0.0010533490827815298	-9.181531308671311e-06	0.0010179624884593256	-3.5386594322204124e-05
466200.0	0.0012701123868891651	100.48440003924277	18.49216367960126	0.001053608539634564	-3.22213072588659e-07	0.0011373561901832775	8.374765054871357e-05
468000.0	0.0012701123868892191	93.8239636724076	18.91759467500581	0.0010562423237894328	2.0337390868613895e-06	0.0010430038567824343	-1.323846700699835e-05
469800.0	0.001270112386889252	98.15049477265988	19.171546329040993	0.001053077992514054	-3.7302699354685786e-06	0.001019582683897136	-3.34953086169179e-05
471600.0	0.0012701123868892722	93.6023052434391	19.810223511163485	0.0010576526907695712	3.98706336671164e-06	0.0010354304451941421	-2.2222245575429012e-05
473400.0	0.0012701123868892844	92.27623642441866	19.890068664058713	0.0010539258300602493	-4.292372485820551e-06	0.0009655150807093341	-8.841074935091518e-05
475200.0	0.0012701123868892918	112.179963382332	19.952268947006957	0.001059767432336676	5.285283194773416e-06	0.0011363118290855859	7.654439674890972e-05
477000.0	0.0012701123868892965	96.95512619406992	20.526612266885238	0.001055348309352809	-5.084905056085796e-06	0.0010489798163833453	-6.368492969463827e-06
478800.0	0.0012701123868892994	97.3948353570609	20.985532651134864	0.0010373356241435753	-1.85949532884895e-05	0.0011328349554636577	9.549933132008236e-05
480600.0	0.001270112386889301	100.40109549499572	21.22892855719989	0.0010470898318180161	9.179598948620162e-06	0.0011056817347203387	5.8591902902322646e-05
482400.0	0.0012701123868893022	94.69131233792501	21.583598570510272	0.001052481755471608	4.796130706981453e-06	0.0010091589656277494	-4.332278984385868e-05
484200.0	0.0012701123868893028	97.49165963557135	21.933296794321823	0.0010473577339085785	-5.691677556817293e-06	0.0010341657069056973	-1.3192027002881327e-05
486000.0	0.001270112386889303	109.17204584250723	22.35365570966344	0.001058222391112389	1.0284984683414478e-05	0.0010791430368331356	2.0920645720746654e-05
487800.0	0.0012701123868893033	101.79049791445624	22.473015300417984	0.0010476074999038257	-1.126239132534446e-05	0.0010516640859683183	4.05658606449255e-06
489600.0	0.0012701123868893035	104.93040871216066	22.811948969281115	0.00104706360727013	-1.145983031971384e-06	0.0009146532382607338	-0.0001324103690093962
491400.0	0.0012701123868893035	103.69368042329943	23.20677737513102	0.0010333938255738216	-1.428766875178974e-05	0.001018237297586409	-1.5156527987412494e-05
493200.0	0.0012701123868893035	46.87896268844438	23.252554885950822	0.0010358120496781176	1.8153564446542135e-06	0.0010553362300022566	1.952418032413894e-05
495000.0	0.0012701123868893035	0.0	23.404132334360977	0.0010333543552063808	-2.7411746049581204e-06	0.00102008231631278	-1.3272038893600738e-05
496800.0	0.0012701123868893035	0.0	23.436750777485045	0.0010286590068018	-4.673284041039155e-06	0.0010729313062713794	4.427229946957952e-05
498600.0	0.0012701123868893035	0.0	23.711641489805753	0.001025944452947288	-2.692540031873894e-06	0.0009935767992216545	-3.2367653725633356e-05
500400.0	0.0012701123868893035	0.0	23.71935001879315	0.0010146488285674633	-1.1273246300965444e-05	0.0009727918766744608	-4.1856951893002525e-05
502200.0	0.0012701123868893035	0.0	23.761773069426003	0.0010211652552269933	6.538570184549111e-06	0.0011046372886653524	8.347203343835899e-05
504000.0	0.0012701123868893035	7.72612704685687	23.60069854629075	0.0010218626214424514	7.197175815581421e-07	0.0011288877649924577	0.0001070251435500063
505800.0	0.0012701123868893035	5.511472814102554	23.553327545509944	0.0010228433673201353	9.503460460230827e-07	0.0009902601668708838	-3.258320044925146e-05
507600.0	0.0012701123868893035	4.9277108703818255	23.42789283700978	0.0010312582777880202	8.399355438670655e-06	0.00100106238299371	-3.019589479431022e-05
509400.0	0.0012701123868893035	0.0	23.099754787581208	0.0010236860360682313	-7.584123509188405e-06	0.0010409990456985675	1.7313009630336074e-05
511200.0	0.0012701123868893035	0.0	23.29703536389727	0.0010259449578626579	2.280323399931012e-06	0.0009796748009556595	-4.627015690699846e-05
513000.0	0.0012701123868893035	6.640007571085501	22.958426520203464	0.0010299103954932022	3.987181773514529e-06	0.0010578370604421294	2.7926664948927328e-05
514800.0	0.0012701123868893035	1.6768064233719127	22.652488593509634	0.0010252648750689408	-4.669756147784701e-06	0.0009704172612216623	-5.4847613847278535e-05
516600.0	0.0012701123868893035	3.8654118617713755	22.396990615318852	0.0010372010355888962	1.1945402792217689e-05	0.0010192103931821882	-1.7990642406707974e-05
518400.0	0.0012701123868893035	3.0962366729151047	22.323450239321254	0.0010367725901781913	-4.346064420339948e-07	0.0009769109871344368	-5.98616030437544e-05
520200.0	0.0012701123868893035	51.553136271785824	21.975089172338166	0.0010376457840043673	8.722393490316334e-07	0.001098684939341536	6.103915533716865e-05
522000.0	0.0012701123868893035	109.99807908254104	21.839968173569588	0.0010384887037349455	5.28742617308267e-07	0.0010882903286420296	4.980162490708408e-05
523800.0	0.0012701123868893035	96.71303163834976	21.48820845707107	0.001029385338021105	-9.743934544501635e-06	0.0010422924820737537	1.2907144052648692e-05
525600.0	0.0012701123868893035	98.45535224079407	21.275433729134726	0.001022782180044891	-7.169439697947235e-06	0.0010415409857948816	1.8758805749990674e-05
527400.0	0.0012701123868893035	108.20579300877661	21.1881290032503	0.001026287100446442	2.9328671756489686e-06	0.001059411623383516	3.312452293707389e-05
529200.0	0.0012701123868893035	100.41031707753703	21.075254769360782	0.001024910825177434	-2.000876327183438e-06	0.0010706395093449273	4.572868416749335e-05
531000.0	0.0012701123868893035	99.37033283260241	21.018558754980436	0.0010179510166161494	-7.54340581737824e-06	0.0010340509731628408	1.6099956546691362e-05
532800.0	0.0012701123868893035	98.73496432600612	21.059819471242548	0.0010157351771514149	-2.7901986129264847e-06	0.0010923404236081577	7.660524645674277e-05
534600.0	0.0012701123868893035	103.39651306471879	20.998159834554453	0.0010141964382918694	-2.1085483461967565e-06	0.0010468328374092471	3.263639911737775e-05
536400.0	0.0012701123868893035	98.85357586955956	21.030628054925565	0.0010174212845956642	2.6318168753658207e-06	0.0010053718433722318	-1.2049441223432376e-05
538200.0	0.0012701123868893035	98.29223333991852	20.875743669733957	0.0010227180294418764	4.725371765465024e-06	0.0010309822491672554	8.264219725378953e-06
540000.0	0.0012701123868893035	103.31407808200017	21.007374834633413	0.0010250251214290863	1.7356392665149146e-06	0.001002744965137259	-2.2280156291827252e-05
541800.0	0.0012701123868893035	100.46628583194018	21.257724581315998	0.001029493322547916	3.869403757249034e-06	0.0010885841412749198	5.9090818727003794e-05
543600.0	0.0012701123868893035	94.9527650487276	21.440338646827616	0.0010258402031500082	-4.239427708177827e-06	0.000983872362955659	-4.19678401943492e-05
545400.0	0.0012701123868893035	100.1600820881762	21.581685355075184	0.0010311155844051276	4.720270857168032e-06	0.0010025449189117748	-2.8570665493352827e-05
547200.0	0.0012701123868893035	106.97265750981389	21.666771824290137	0.0010431143097681464	1.1413406625278154e-05	0.001101548647480176	5.843433771202956e-05
549000.0	0.0012701123868893035	103.82653072955812	21.856816373711126	0.0010444538453001958	7.11739255212398e-07	0.0010091807396133265	-3.5273105686869296e-05
550800.0	0.0012701123868893035	107.58989835711814	22.239557097133655	0.0010520206342198328	6.954922850563466e-06	0.0010365098805341737	-1.5510753685658997e-05
552600.0	0.0012701123868893035	96.34350035428727	22.3942261644008	0.0010557597196807998	3.103452426014616e-06	0.0010494764754579878	-6.283244222812151e-06
554400.0	0.0012701123868893035	105.35114887373516	22.802645439807904	0.001058854487064643	2.51737327361433e-06	0.0010107358447605554	-4.8118642304087774e-05
556200.0	0.0012701123868893035	96.7574156701793	23.154858129184767	0.0010570648965960987	-2.4165426288251292e-06	0.0010198758926139935	-3.7189003982105165e-05
558000.0	0.0012701123868893035	93.83803539469528	23.31583957451415	0.001064755047248098	7.111028330980651e-06	0.0010500649841297528	-1.4690063118345108e-05
559800.0	0.0012701123868893035	95.98468141630778	23.421383611511786	0.001074132178160587	8.810219239132452e-06	0.0011510946915736218	7.696251341303478e-05
561600.0	0.0012701123868893035	100.65705131697231	23.738113092384893	0.001077623586615687	2.9079132226028148e-06	0.0011012159259338673	2.359233931818037e-05
563400.0	0.0012701123868893035	105.1397577491174	24.089081551921414	0.001075650485884046	-2.5835518319641513e-06	0.0010423217907400814	-3.332869514396444e-05
565200.0	0.0012701123868893035	101.55207822293282	24.234951728258896	0.0010792476017701153	2.9642005844174593e-06	0.0011164869332563367	3.7239331486221305e-05
567000.0	0.0012701123868893035	99.23359160316555	24.39468949454994	0.0010811962578929544	1.3335543203889555e-06	0.0010604512459019251	-2.0745011991029208e-05
568800.0	0.0012701123868893035	94.838943000068	24.630785686043733	0.0010920050032009318	1.0205690145593788e-05	0.0010856515880182938	-6.353415182637912e-06
570600.0	0.0012701123868893035	103.52665665783125	24.56300905957566	0.0010946640243617081	2.075256821617689e-06	0.0010650743605261606	-2.9589663835547615e-05
572400.0	0.0012701123868893035	104.81811317894658	24.591257069659026	0.0010964579429953904	1.1601684937155974e-06	0.0011723685389210827	7.59105959256923e-05
574200.0	0.0012701123868893035	101.49141803263194	24.632175470559122	0.0010960854980114438	-1.0142486644432632e-06	0.001099890775059443	3.805277047999074e-06
576000.0	0.0012701123868893035	94.73840688005242	24.37108697750089	0.0010974731771748122	7.645712762332705e-07	0.001152022930746472	5.454975357165982e-05
577800.0	0.0012701123868893035	99.86926090505239	24.34086842984028	0.001092945509389709	-5.114385429155414e-06	0.001099308604459649	6.363095069940194e-06
579600.0	0.0012701123868893035	51.96193896959846	24.164673359572355	0.001098640408087734	5.08176395558284e-06	0.001072010708744092	-2.6629699343642016e-05
581400.0	0.0012701123868893035	7.665084359889	24.11528299991621	0.0011103783252583836	1.1406742830244836e-05	0.0011056320598092889	-4.7462654490946e-06
583200.0	0.0012701123868893035	0.0	23.73007576052178	0.0011041561356294662	-6.253803636692843e-06	0.0011161893699223305	1.2033234292864277e-05
585000.0	0.0012701123868893035	2.181524279005994	23.61502794800522	0.0010990486944892591	-5.083326301494604e-06	0.001156693633098092	5.764493860883301e-05
586800.0	0.0012701123868893035	0.0	23.24249151496888	0.0010994801105537442	4.391729196562607e-07	0.0011160811102439534	1.6600999690209266e-05
588600.0	0.0012701123868893035	0.0	22.907731393243594	0.0010967225867769801	-2.7343090434259336e-06	0.0011383492917098296	4.162670493284938e-05
590400.0	0.0012701123868893035	7.916020891416648	22.692825190401013	0.0010978113682497776	1.111406856785954e-06	0.0010529224783599799	-4.488888988979775e-05
592200.0	0.0012701123868893035	2.8228359733860025	22.111669326890834	0.001091064265906383	-6.782497552660398e-06	0.001036846675767673	-5.4217590138709865e-05
594000.0	0.0012701123868893035	6.463738158221645	21.830326363079568	0.0010875900440197792	-3.4735303357494923e-06	0.001118684742130178	3.1094698110398954e-05
595800.0	0.0012701123868893035	0.0	21.803799508153496	0.0010912899907537692	3.6739783394491716e-06	0.0010840033560244188	-7.286634729350369e-06
597600.0	0.0012701123868893035	1.4420953745451688	21.331195089719667	0.0010978215186109306	6.552382756501827e-06	0.001050463411906317	-4.735810670461367e-05
599400.0	0.0012701123868893035	2.541495330749035	20.609880465565432	0.0010950374707680071	-2.7743579920520092e-06	0.0010839251321644193	-1.1112338603587761e-05
601200.0	0.0012701123868893035	0.0	20.40158064938412	0.001102858205707302	7.821371354542294e-06	0.0011403794253491636	3.7521219641861646e-05
603000.0	0.0012701123868893035	7.439192330126007	20.14111005279588	0.0010984840735793848	-4.3550082000843474e-06	0.0010451356650410368	-5.334840853834797e-05
604800.0	0.0012701123868893035	0.0	19.702843856291672	0.0010964843611426976	-2.0352992335184586e-06	0.0011010104894158695	4.52612827317193e-06
606600.0	0.0012701123868893035	52.26817646058746	19.786141483905332	0.0010912620438944354	-5.204202762473563e-06	0.0010869826711763246	-4.279372718110742e-06
608400.0	0.0012701123868893035	97.24870808674166	19.362836396255393	0.0010851652069656175	-6.4338849899240325e-06	0.0010378657346503054	-4.729947231531215e-05
610200.0	0.0012701123868893035	94.02796241071479	19.155175020004936	0.0010805767091345661	-5.1887018320725186e-06	0.001088540800342094	7.96409120752797e-06
612000.0	0.0012701123868893035	104.56530047092158	19.06648550708804	0.0010782288950298138	-2.927691895177494e-06	0.0011244451980742438	4.6216303044429956e-05
613800.0	0.0012701123868893035	101.89535523702179	18.96174482180142	0.0010807820472222896	1.916979585967999e-06	0.00115035749499211	6.957544776982043e-05
615600.0	0.0012701123868893035	101.18625843559894	18.77952397925913	0.0010767068515705367	-4.6983328135053796e-06	0.0010557095331587664	-2.0997318411770375e-05
617400.0	0.0012701123868893035	98.60915672451029	18.9788300592778	0.001093649463163083	1.6325708540612406e-05	0.0010065705418598652	-8.707892130321774e-05
619200.0	0.0012701123868893035	101.759148216598	18.88731645927986	0.0010836586300839253	-1.0603091828085299e-05	0.0010489527599016686	-3.470587018225676e-05
621000.0	0.0012701123868893035	106.33118718811208	19.065265239036787	0.0010813017263750966	-2.980883816202052e-06	0.0011067159852542474	2.5414258879150865e-05
622800.0	0.0012701123868893035	96.58095230430425	18.976756798970644	0.0010819800180636946	3.0832564541836086e-08	0.001073403845409764	-8.576172653930671e-06
624600.0	0.0012701123868893035	102.80136329994446	18.98774755395138	0.0010748582485831555	-7.716478525491286e-06	0.001176635796172379	0.00010177754758922353
626400.0	0.0012701123868893035	101.01245125504529	19.472947246298652	0.0010724470726368321	-3.0358744805557677e-06	0.0010345061009029823	-3.7940971733849886e-05
628200.0	0.0012701123868893035	99.07792713152031	19.589184409363522	0.0010647714010194218	-8.28949629494003e-06	0.0010271666349967472	-3.7604766022674736e-05
630000.0	0.0012701123868893035	91.77221680250696	19.836661567904297	0.0010655716947467117	2.0119229742974909e-07	0.00101457795788424	-5.09937368624716e-05
631800.0	0.0012701123868893035	99.9400374322208	20.060639881076465	0.0010729299515493287	6.79869305014619e-06	0.0011338974260638212	6.0967474514492506e-05
633600.0	0.0012701123868893035	103.3634426230433	20.16468207716711	0.0010680429111527047	-5.4952954026260876e-06	0.0011097723795603185	4.172946840761387e-05
635400.0	0.0012701123868893035	101.61986209537454	20.35242925703652	0.0010615214773166818	-7.145444583842317e-06	0.0010306044747874993	-3.0917002529182514e-05
637200.0	0.0012701123868893035	92.80663001304494	20.601649574199346	0.0010594169495704447	-2.7154189075917694e-06	0.0010033896357814719	-5.602731378897284e-05
639000.0	0.0012701123868893035	106.23527573726831	20.87717652321255	0.0010569316593604737	-3.047062541160007e-06	0.0010637350096011514	6.8033502406778126e-06
640800.0	0.0012701123868893035	108.23960082647373	21.044948046459325	0.0010630066861002229	5.442386655360537e-06	0.0011218240840483971	5.8817397948174335e-05
642600.0	0.0012701123868893035	99.45251350509228	21.008398921809086	0.0010689992072228434	5.345777782513928e-06	0.0009963604133251397	-7.26387938977037e-05
644400.0	0.0012701123868893035	111.55538170412571	21.327778339289853	0.001072848362281929	3.2461613250407365e-06	0.0011153940537392693	4.2545691457340244e-05
646200.0	0.0012701123868893035	95.85224902548941	21.599551166986405	0.0010677027084536497	-5.815712616966224e-06	0.00110022167411249	3.251896565884025e-05
648000.0	0.0012701123868893035	93.63950508615113	21.543463318840818	0.0010686177980569701	3.330253852746293e-07	0.0010471330987342033	-2.1484699322766846e-05
649800.0	0.0012701123868893035	94.9258909884656	21.815826446307724	0.0010686546246459429	-5.335711996551444e-07	0.0009822833784005921	-8.637124624535069e-05
651600.0	0.0012701123868893035	101.22569385822301	21.509658644239487	0.0010731417768389286	3.9099223429227395e-06	0.0010764655982961689	3.3238214572402843e-06
653400.0	0.0012701123868893035	91.10825844411508	21.61474616795867	0.001071837912443002	-1.9184063841506516e-06	0.0010071130583151698	-6.47248541278323e-05
655200.0	0.0012701123868893035	98.44543573395433	21.417239314909942	0.001073647973196402	1.2521555012612346e-06	0.00105399039424757	-1.9657578948832046e-05
657000.0	0.0012701123868893035	114.67275166762595	21.32873713838326	0.0010667289920932518	-7.518683520292809e-06	0.0011444819227495596	7.775293065630786e-05
658800.0	0.0012701123868893035	92.4808779550013	21.1925841580339	0.001067035105884458	-3.765801516810446e-07	0.001042378209554746	-2.4656896329711827e-05
660600.0	0.0012701123868893035	97.26445245208348	21.328075828453084	0.001062330719211816	-5.2678784668581515e-06	0.0011155350972750489	5.320437806323294e-05
662400.0	0.0012701123868893035	94.81965849963049	20.88212487419369	0.001072466895654388	9.549004976391892e-06	0.001106239227672412	3.377233201802397e-05
664200.0	0.0012701123868893035	94.40162958520486	20.611702351488344	0.0010663624295390946	-6.683988095057195e-06	0.0010761501343743273	9.787704835232764e-06
666000.0	0.0012701123868893035	44.08492965382733	20.43539537569254	0.0010719310129435333	4.994418008778089e-06	0.0010421557932702597	-2.977521967327354e-05
667800.0	0.0012701123868893035	0.0	20.151394297999985	0.0010651711587433032	-7.0391695759653556e-06	0.0010916166091338823	2.6445450390579207e-05
669600.0	0.0012701123868893035	0.0	19.982625204828445	0.0010613852345434385	-3.767771319811345e-06	0.0010481452504267953	-1.3239984116643115e-05
671400.0	0.0012701123868893035	3.1660279477575854	19.421167349972432	0.001058790738770712	-2.5766177790496216e-06	0.0009808681962739172	-7.792254249679476e-05
673200.0	0.0012701123868893035	6.926729199006325	19.25507707625514	0.0010551840488925537	-3.611967187008823e-06	0.0010753236299869916	2.0139581094437998e-05
675000.0	0.0012701123868893035	0.0	19.168558836744868	0.0010707863610426374	1.5570578720473956e-05	0.001015006106297489	-5.5780254745148476e-05
676800.0	0.0012701123868893035	0.028925805043597916	18.782342834448084	0.0010796013925909132	8.832078352839175e-06	0.001059777701920186	-1.9823690670727217e-05
678600.0	0.0012701123868893035	2.316279141898553	18.522715707712827	0.0010886971564809834	9.112287154925066e-06	0.0011382846682880914	4.95875118071079e-05
680400.0	0.0012701123868893035	0.0	18.310388419799686	0.0010918791158641876	3.1816476784531903e-06	0.0010895601621009666	-2.318953763220934e-06
682200.0	0.0012701123868893035	0.0	18.28498670414318	0.0011009283991721814	9.06566208457717e-06	0.0011001897028495035	-7.386963226777819e-07
684000.0	0.0012701123868893035	0.0	18.137403469586463	0.0010948858382604473	-6.0260754424823415e-06	0.001068091824318723	-2.6794013941724167e-05
685800.0	0.0012701123868893035	4.759664868794269	18.060216910226874	0.0010984158973219849	3.5462871894060043e-06	0.00102100223253341	-7.74136647885749e-05
687600.0	0.0012701123868893035	8.75912725992916	17.784494514596247	0.0010958959124014475	-2.53865661475848e-06	0.0011181108432319023	2.2214930830454763e-05
689400.0	0.0012701123868893035	0.0	17.758342058614957	0.001090074687715298	-5.868990894176175e-06	0.001145162490963764	5.5087803248465886e-05
691200.0	0.0012701123868893035	6.399951150603788	18.018801179759638	0.0010953506050868332	5.291655209065061e-06	0.0011697587598041778	7.440815471734462e-05
693000.0	0.0012701123868893035	42.70813778429285	17.995346345837728	0.0011090368644513795	1.3655728100839874e-05	0.0010622529722651866	-4.6783892186192833e-05
694800.0	0.0012701123868893035	101.00336842321236	18.02877720321856	0.0011084066617611066	-9.121259183086093e-07	0.0010808486891653107	-2.7557972595795812e-05
696600.0	0.0012701123868893035	101.29998404786322	18.231615930101427	0.001107502814826369	-1.536874256175412e-06	0.0011520499635257757	4.454714869940668e-05
698400.0	0.0012701123868893035	92.58042778076528	18.323066953811157	0.0011091324838311588	9.952984594094642e-07	0.0011879302489686805	7.879776513752175e-05
700200.0	0.0012701123868893035	95.85786609204109	18.630880735892163	0.0011125973828944634	2.8785951787654886e-06	0.001048817485813124	-6.377989708133948e-05
702000.0	0.0012701123868893035	95.37139577265344	18.971480259111495	0.001115577452298079	2.373155615492109e-06	0.0011357062116704386	2.0128759372359577e-05
703800.0	0.0012701123868893035	93.44300385244986	19.29262162042944	0.0011127633721574408	-3.419952300513065e-06	0.0011781759936086188	6.541262145117802e-05
705600.0	0.0012701123868893035	86.66891044838134	19.574875635555326	0.0011147288230775776	1.3720180177119252e-06	0.0011059086825785578	-8.820140499019794e-06
707400.0	0.0012701123868893035	98.96375275884363	19.910365403484253	0.001115326254776775	4.222884046683393e-08	0.0010749901092893359	-4.0336145487439155e-05
709200.0	0.0012701123868893035	99.56613082596382	20.361724008119605	0.0011065086033621608	-9.443895981931885e-06	0.00111699129562415	1.048269226198923e-05
711000.0	0.0012701123868893035	99.52687263697295	20.644491141098563	0.0011089859134904639	1.8526331606719822e-06	0.0011315149118145953	2.2528998324131427e-05
712800.0	0.0012701123868893035	103.82853052231926	20.97701659243776	0.0011131809261700795	3.569319026398554e-06	0.0010630961811232589	-5.0084745046820534e-05
714600.0	0.0012701123868893035	90.31084340220217	21.307175573533343	0.001113152750058	-6.802193719166738e-07	0.0011109404835280756	-2.2122665299243827e-06
716400.0	0.0012701123868893035	98.09474941060449	21.556747623270912	0.0011137308020858349	3.433237430033632e-09	0.0011801401378209227	6.640933573508797e-05
718200.0	0.0012701123868893035	112.79988952927218	22.13113700549141	0.0011225811808873688	8.23093022668568e-06	0.0010914850877683866	-3.1096093118982084e-05
720000.0	0.0012701123868893035	104.43377956481393	22.52217547102038	0.0011204149609300759	-2.872676161115055e-06	0.0011121705641214757	-8.244396808600126e-06
721800.0	0.0012701123868893035	104.46231834613847	22.574868143874113	0.0011129507240605948	-8.122105427027491e-06	0.001243317053893973	0.000130366329833378
723600.0	0.0012928381880396135	94.9170276905863	22.779844277599967	0.0011107591426918356	-2.8452431485453936e-06	0.0011136881921148519	2.9290494230161864e-06
725400.0	0.0013067147848051957	99.02048047840177	23.05782472904783	0.0011046662967538923	-6.692276162436615e-06	0.0011058971495685101	1.2308528146179149e-06
727200.0	0.001315187970701744	88.50069670201306	23.32337009936972	0.001101429139671261	-3.85716425355649e-06	0.0011420039907451755	4.0574851073914605e-05
729000.0	0.0013203617809990596	102.9274115365209	23.376857681120814	0.0010999865333348134	-2.00037705066809e-06	0.0011388897880256802	3.890325469086672e-05
730800.0	0.0013235209602404253	107.00149534344884	23.465786549786383	0.0011032681942111538	2.6419087285676997e-06	0.0011572333542324172	5.396516002126337e-05
732600.0	0.001325449986027137	92.75101195528981	23.557663021549043	0.0010994206729562754	-4.512021041140607e-06	0.0010291083177271997	-7.031235522907566e-05
734400.0	0.001326627868065951	94.20557838863213	23.5816951059362	0.0010971119502874843	-2.8902018061057396e-06	0.0011027802266648419	5.668276377357581e-06
736200.0	0.0013273470943753751	99.83985983247888	23.573263560987364	0.001096609263269735	-1.0913423422094934e-06	0.00114028904592461	4.3679782654875086e-05
738000.0	0.0013277862610042244	100.76647000940513	23.43316351477505	0.0010897313276906652	-7.49844790719936e-06	0.0010470334361721663	-4.269789151849901e-05
739800.0	0.0013280544204491273	97.29137260476405	23.322084946579082	0.0010854865865927126	-4.866960720855531e-06	0.0011283517761255183	4.28651895328056e-05
741600.0	0.0013282181612326175	95.92315210428721	23.020116000563988	0.0010860869372345083	-2.450778417410651e-10	0.001133118350779131	4.703141354462266e-05
743400.0	0.0013283181429587423	95.97671368392935	23.13746312645532	0.0010793857589888362	-7.294939814380074e-06	0.0010959191572307895	1.65333982419533e-05
745200.0	0.0013283791927799645	99.75484403092601	22.87831702145141	0.0010670198360196153	-1.2956199176401739e-05	0.0010270923050668672	-3.99275309527481e-05
747000.0	0.0013284164703987428	102.93068596732681	22.79637481820473	0.00106084668850977	-6.778165012914686e-06	0.0010114385569543016	-4.940813155546837e-05
748800.0	0.0013284392324778768	99.75348877814466	22.477288176000133	0.0010718930671246524	1.0427325097743864e-05	0.0010185575117511079	-5.333555537354462e-05
750600.0	0.0013284531312263348	95.10141629371022	22.194359942717135	0.0010721639558656112	-3.374616105132711e-07	0.0010926110942106589	2.0447138345047663e-05
752400.0	0.0013284616179382715	37.02944387526292	21.829275857477768	0.0010773620961662613	4.615132896057511e-06	0.0011339055640936496	5.654346792738826e-05
754200.0	0.0013284668000077015	4.33529337685791	21.59719358293999	0.0010808950501440535	3.298811176624013e-06	0.0011346204286342054	5.3725378490151836e-05
756000.0	0.00132846996423005	0.0	21.660362047719104	0.0010788791299405631	-2.0268586328923144e-06	0.0010931013968571237	1.4222266916560716e-05
757800.0	0.0013284718963352074	0.0	21.42432020864155	0.0010877981526784862	8.93943649170035e-06	0.0010275502644876177	-6.024788819086862e-05
759600.0	0.00132847307609754	1.2756917021884984	21.350009371713867	0.00108114020242939	-6.637701746421443e-06	0.001025793960781025	-5.5346241648365036e-05
761400.0	0.0013284737964719753	0.0	21.159010231178236	0.001083783075511828	2.6536417842011943e-06	0.0011279701761007462	4.418710058891824e-05
763200.0	0.001328474236339661	0.0	20.922111132254926	0.0010757028886074617	-8.060380737742123e-06	0.0011966728964313048	0.00012097000782384322
765000.0	0.0013284745049271783	0.5379382203746146	20.6565700484283	0.0010729307643730687	-2.7527858981809555e-06	0.0010480628316769853	-2.486793269608344e-05
766800.0	0.0013284746689293469	0.0	20.91070723897428	0.0010689709101412328	-3.944794160280508e-06	0.0010791991629125596	1.022825277132676e-05
768600.0	0.0013284747690706774	0.0	20.75011538949486	0.0010711069782136542	2.1552702008968087e-06	0.0010657088265895135	-5.398151624140698e-06
770400.0	0.0013284748302179546	0.0	20.87316055924509	0.001070582839071736	-5.051116261296224e-07	0.001153621381942436	8.30385428707002e-05
772200.0	0.0013284748675550808	2.2286641055197522	21.01078116546689	0.0010900206504024638	1.945699243060953e-05	0.0010287496404916832	-6.127100991078072e-05
774000.0	0.0013284748903534959	0.0	21.0214388529722	0.0010950783486151062	5.061142614883943e-06	0.0011281055630677865	3.3027214452680326e-05
775800.0	0.0013284749042744314	0.0	21.15185906288536	0.0010946150616211636	-4.4346433118694606e-07	0.0011584954307567994	6.388036913563569e-05
777600.0	0.001328474912774691	0.0	21.385640977051413	0.001099084382103862	4.489314691081522e-06	0.001097157585700831	-1.9267964030308812e-06
779400.0	0.0013284749179650326	49.897253324313525	21.422251495879017	0.0010952170612989873	-3.84691699414796e-06	0.0011619544042157095	6.673734291672217e-05
781200.0	0.001328474921134306	97.99772703895098	21.758277685187608	0.0010910094720954675	-4.530089313668731e-06	0.001065642349410529	-2.536712268493841e-05
783000.0	0.0013284749230694955	96.99969060864315	22.011024817294025	0.0010958124420592378	4.192962512017243e-06	0.0010983279121714873	2.5154701122495773e-06
784800.0	0.0013284749242511412	99.62474622739927	22.36052406762149	0.0010977683637832959	1.349267378395404e-06	0.0011442766752273758	4.650831144407997e-05
786600.0	0.0013284749249726656	101.48215466596434	22.566029175090904	0.001093110926278552	-5.27959205010187e-06	0.0010666449202281721	-2.646600605037986e-05
788400.0	0.0013284749254132355	108.74951492102124	22.88820089261618	0.0010942024987237913	4.6185256171774644e-07	0.001136932316772461	4.2729818048669654e-05
790200.0	0.0013284749256822518	102.82646658359106	23.170636290459264	0.0010894901304294086	-5.382656412233046e-06	0.0010547574522241745	-3.4732678205234145e-05
792000.0	0.0013284749258465158	104.28781341000908	23.693475723817823	0.001091733134708577	1.6088481965833085e-06	0.0010920091377874218	2.7600307884473874e-07
793800.0	0.0013284749259468171	105.52327535187324	23.807509123409066	0.0010893886417702688	-2.9870119750682894e-06	0.0010989913627841709	9.60272101390198e-06
795600.0	0.001328474926008062	96.17988688615509	23.946934495196768	0.0010904192700166918	3.828623273188123e-07	0.0010964398942795777	6.020624262886008e-06
797400.0	0.0013284749260454587	98.39557714516422	24.205563948127967	0.0010803998192787513	-1.0615140732799298e-05	0.0011513500290913094	7.095020981255804e-05
799200.0	0.0013284749260682935	95.4754473590898	24.42285537220015	0.0010736870666368764	-7.314904445652842e-06	0.001131523587399672	5.783652076279556e-05
801000.0	0.0013284749260822366	96.59089048832298	24.4939124539445	0.001080526332174041	6.257557958621581e-06	0.00106556724060135	-1.4959091572691033e-05
802800.0	0.0013284749260907504	97.85878787936075	24.45679132708866	0.0010663643876512574	-1.4753361533002302e-05	0.001095114211600076	2.8749823948818488e-05
804600.0	0.0013284749260959491	96.47172358790189	24.5994513502687	0.0010664872753845724	-4.6804477111621424e-07	0.0011307185574046922	6.423128202011977e-05
806400.0	0.0013284749260991234	101.1205122869783	24.524522525023368	0.0010724754990813848	5.405247367024589e-06	0.0010324104750040837	-4.0065024077301164e-05
808200.0	0.0013284749261010618	102.16421565519876	24.55307950033376	0.0010591885619168722	-1.3899030988715468e-05	0.0011006635143395395	4.1474952422667246e-05
810000.0	0.0013284749261022453	93.46928667331981	24.488714984481092	0.0010601456214839105	3.4679302912694136e-07	0.0010838907461091256	2.374512462521502e-05
811800.0	0.0013284749261029678	98.43959074407877	24.4839338105058	0.0010655197638022532	4.810870299156342e-06	0.0010400297293046254	-2.5490034497627856e-05
813600.0	0.001328474926103409	98.49434187111028	24.130406395787386	0.001062291005261076	-3.8223650507920055e-06	0.001013238328747841	-4.905267651323484e-05
815400.0	0.0013284749261036786	92.63796835512005	23.913068970421705	0.0010591073074979775	-3.7766928219328178e-06	0.0010045726452629074	-5.4534662235070055e-05
817200.0	0.001328474926103843	96.16927291888533	23.68227194799049	0.0010536963844322528	-5.970348845772409e-06	0.0010599129086366504	6.21652420439753e-06
819000.0	0.0013284749261039436	104.36726165577065	23.413344072258933	0.0010562886436964885	2.0157008222367278e-06	0.0009707145109344275	-8.557413276206105e-05
820800.0	0.001328474926104005	104.3028875474003	23.134176844739397	0.00105135102996675	-5.56072039977766e-06	0.0011253538061161115	7.400277614936146e-05
822600.0	0.0013284749261040425	91.85405077187153	22.86736896506453	0.0010497554652208372	-2.215999556054186e-06	0.0010897593034121333	4.000383819129616e-05
824400.0	0.0013284749261040655	102.36064503581039	22.40673996172638	0.0010503439384527402	3.6259565751023674e-08	0.0010474372037115112	-2.906734741229102e-06
826200.0	0.0013284749261040793	92.64856311498927	22.13593861243047	0.001052034792993103	1.0802756954146454e-06	0.0010317005429752667	-2.0334250017836263e-05
828000.0	0.0013284749261040878	97.99258802967978	21.770982727348006	0.0010437553354571655	-8.838311329561063e-06	0.0011178162659696094	7.406093051244388e-05
829800.0	0.001328474926104093	99.51340351153821	21.448351042475867	0.0010411307116616007	-3.2087286033565543e-06	0.00110500750105287	6.387678939126946e-05
831600.0	0.0013284749261040962	103.76387685241562	21.01381080441821	0.0010428212225377768	1.0993239318196347e-06	0.0010005255205208711	-4.2295702016905586e-05
833400.0	0.001328474926104098	99.12706005001395	20.77326525985653	0.0010502011358249172	6.764678564913768e-06	0.001134445065684053	8.424392985913573e-05
835200.0	0.0013284749261040993	94.93068782970069	20.401175252266555	0.0010508027454474921	6.957382618174926e-09	0.0010759386936055773	2.5135948158085197e-05
837000.0	0.0013284749261041002	89.90600755348886	20.09531463013866	0.001054754136359176	3.379075361241794e-06	0.0010787731922602363	2.4019055901060228e-05
838800.0	0.0013284749261041006	46.66565859390797	19.735693128478193	0.0010607823985030198	5.481486489656181e-06	0.0010758879220617642	1.5105523558744361e-05
840600.0	0.0013284749261041008	0.0	19.57952641873482	0.0010643547713142828	3.2781307752699637e-06	0.001011450225103272	-5.290454621101079e-05
842400.0	0.001328474926104101	0.0	19.385537068842467	0.001062298794667067	-2.038542617029634e-06	0.0010458300398426064	-1.64687548244608e-05
844200.0	0.001328474926104101	4.852322967379843	19.128419600385715	0.0010511399190522483	-1.114170766364101e-05	0.0010630684736666954	1.1928554614447092e-05
846000.0	0.001328474926104101	2.174489655746951	19.186972359284542	0.0010537769158506065	2.619626271440934e-06	0.0010474747324573704	-6.302183393236148e-06
847800.0	0.001328474926104101	7.934479217941593	19.251744233006537	0.0010575909466195529	3.815468506026054e-06	0.0011589538071479985	0.00010136286052844572
849600.0	0.001328474926104101	0.0	18.88811076852067	0.0010739617916057209	1.6332000560750762e-05	0.0011067872316439862	3.282544003826541e-05
851400.0	0.001328474926104101	0.0	18.913022561766578	0.00106483945215046	-9.105571243962682e-06	0.0009587135421211535	-0.00010612591002930657
853200.0	0.001328474926104101	0.9184366468948093	18.96187927738748	0.0010706354501897448	5.8126525528588144e-06	0.0010964812079198678	2.5845757730123117e-05
855000.0	0.001328474926104101	9.09398754958225	18.959394774610946	0.0010716265544469922	1.0013051454307092e-06	0.0010909252431950847	1.9298688748092553e-05
856800.0	0.001328474926104101	0.0	19.121050128845315	0.0010716406575980867	-3.3730161603858106e-08	0.0011067696305721204	3.512897297403377e-05
858600.0	0.001328474926104101	0.1920532310241979	19.44311719359231	0.0010720980340862838	4.7438080522148524e-07	0.00111062711928864	3.852908520235626e-05
860400.0	0.001328474926104101	6.606150463789604	19.52370884825542	0.0010813720761121686	9.290053971651275e-06	0.0010285011198807494	-5.287095623141909e-05
862200.0	0.001328474926104101	0.24960507570559692	19.91902761531768	0.0010884538619022088	7.0518745805439035e-06	0.0011042001978378252	1.57463359356164e-05
864000.0	0.001328474926104101	5.100019273180819	19.9086878428226	0.0011006019739152571	1.2164540310935974e-05	0.0011213710007000083	2.0769026784751182e-05
865800.0	0.001328474926104101	59.787447113428634	20.198995470365254	0.0010982775684505014	-2.3433963509597747e-06	0.001105181201745141	6.903633294639595e-06
867600.0	0.001328474926104101	101.4756191815142	20.29021893404902	0.0010953974072049502	-3.2676717094999106e-06	0.001061085707134731	-3.431170007021925e-05
869400.0	0.001328474926104101	102.29240311900692	20.59041123705259	0.001097837278782021	1.8067410602905635e-06	0.001062789820815197	-3.504745796682401e-05
871200.0	0.001328474926104101	103.7147253144006	20.822613778415462	0.0010994109556544426	9.347026959392498e-07	0.001048863612553427	-5.0547343101015585e-05
873000.0	0.001328474926104101	95.47814251050148	20.801802862915082	0.0010958143536745773	-4.2443301423755215e-06	0.0010682797202495624	-2.753463342501507e-05
874800.0	0.001328474926104101	92.59216639063074	21.108778248438952	0.0010941712915792496	-2.2422345645217248e-06	0.001148986537183814	5.481524560456439e-05
876600.0	0.001328474926104101	100.79226195798142	21.40978534392313	0.0010975961131705174	2.843267436833946e-06	0.0011462210143824366	4.862490121191928e-05
878400.0	0.001328474926104101	96.87435311087717	21.530971980819043	0.001102198437615954	3.972521701050055e-06	0.0010558636446954177	-4.6334792920536326e-05
880200.0	0.001328474926104101	105.26379109981812	21.442378287071865	0.0011081373986782002	5.329008785492804e-06	0.001197107823639127	8.897042496092667e-05
882000.0	0.001328474926104101	101.57148580184571	21.59077069864492	0.00110679401929673	-2.0043955382697507e-06	0.0011994881001136687	9.269408081693887e-05
883800.0	0.001328474926104101	105.17905701671764	21.412642634592476	0.001104165397549335	-3.2678324644244134e-06	0.0010017876760982953	-0.00010237772145103976
885600.0	0.001328474926104101	93.99175550076097	21.633877354610746	0.001102320405145409	-2.5032439726646226e-06	0.0011446488691256628	4.23284639802539e-05
887400.0	0.001328474926104101	105.00768216746852	21.70641710373806	0.0011014300699240284	-1.4836829936951918e-06	0.0010275346376830271	-7.389543224100136e-05
889200.0	0.001328474926104101	88.50620857621908	21.619017448341747	0.0011120661833317078	9.980710342612421e-06	0.0011567235745860566	4.465739125434873e-05
891000.0	0.001328474926104101	94.40194927902866	21.487258961192495	0.0011176021556900382	4.969601871651079e-06	0.0009840422414858596	-0.0001335599142041787
892800.0	0.001328474926104101	103.16119219670873	21.250745520904047	0.0011260145127361622	7.80841434184615e-06	0.0011480596128515754	2.2045100115413135e-05
894600.0	0.001328474926104101	97.48719291445755	21.12033417901721	0.0011366150393550105	9.940977724083785e-06	0.0011885649712703391	5.194993191532861e-05
896400.0	0.001328474926104101	97.96849127664346	20.764722671720943	0.0011399994894705676	2.751882785505695e-06	0.0011907494283647686	5.07499388942011e-05
898200.0	0.001328474926104101	100.53617138765286	20.487722632930232	0.0011286079382512668	-1.2029068122248766e-05	0.0010601754289654346	-6.843250928583221e-05
900000.0	0.001328474926104101	107.10977503565222	20.392372394638688	0.0011435038162376156	1.424950390112296e-05	0.0011453768400811295	1.8730238435139657e-06
901800.0	0.001328474926104101	90.39115261752289	20.033167019298617	0.0011438104454080814	-3.863626929067619e-07	0.0011651124220068343	2.130197659875288e-05
903600.0	0.001328474926104101	106.24353181348931	19.54422313988838	0.0011465439814636505	2.1387174842819487e-06	0.0011485415055600692	1.997524096418738e-06
905400.0	0.001328474926104101	106.53730059570685	19.56426781472444	0.0011432048627017441	-4.028951282475023e-06	0.0011635124983344662	2.0307635632722127e-05
907200.0	0.001328474926104101	97.4781318901932	19.145034347213823	0.0011543586179349947	1.0464189033919277e-05	0.0011186312341575598	-3.5727383777434926e-05
909000.0	0.001328474926104101	96.52557596505812	18.836328862289882	0.001157210929393388	2.2094940449016142e-06	0.001146364838562892	-1.0846090830495937e-05
910800.0	0.001328474926104101	99.41014661751649	18.754461585568126	0.0011658843789826051	8.034845120028093e-06	0.0011868944364768366	2.1010057494231537e-05
912600.0	0.001328474926104101	96.41914148699439	18.517612875852258	0.0011542440470501587	-1.2300820511884347e-05	0.0011393038218077266	-1.4940225242432113e-05
914400.0	0.001328474926104101	101.72388285226414	18.142440394210613	0.0011591218727443169	4.2415999534979236e-06	0.0011033117002903388	-5.581017245397817e-05
916200.0	0.001328474926104101	102.37506125175916	18.060282658641835	0.001146398887790974	-1.3392916877166955e-05	0.001126877669783443	-1.9521218007531042e-05
918000.0	0.001328474926104101	92.23045237711317	17.859979322075525	0.0011463745915769883	-6.907360473513078e-07	0.0011759584164948555	2.9583824917867136e-05
919800.0	0.001328474926104101	95.39821912264482	17.777739468271314	0.0011496313793114903	2.650028260935053e-06	0.0010796822732134076	-6.994910609808265e-05
921600.0	0.001328474926104101	94.07430485470563	17.524578558212884	0.0011476435954983716	-2.614933367671387e-06	0.0011756725325397835	2.8028937041412017e-05
923400.0	0.001328474926104101	96.89915270511229	17.724870703935135	0.0011569808809120195	8.719260431962128e-06	0.0011761881476828593	1.9207266770839818e-05
925200.0	0.001328474926104101	50.18737580364153	17.856874918821326	0.0011616491840979115	4.028397150204628e-06	0.001142594388684779	-1.9054795413132486e-05
927000.0	0.001328474926104101	0.0	17.683595639870127	0.0011685806214775626	6.58451253633721e-06	0.0012020056791174371	3.342505763987451e-05
928800.0	0.001328474926104101	4.326380530881652	17.96690313718758	0.0011735337977510831	4.969960348523156e-06	0.0011138024833000626	-5.973131445102047e-05
930600.0	0.001328474926104101	0.0	18.344320565639862	0.0011773629612469349	3.812511407647093e-06	0.001196715694478443	1.9352733231508032e-05
932400.0	0.001328474926104101	3.5931097998131585	18.36156791410271	0.0011781799990066813	8.347404274941556e-07	0.0011831724761761592	4.992477169477823e-06
934200.0	0.001328474926104101	0.0	18.742419092704754	0.0011888644305841707	1.0673921008866333e-05	0.0011145410025822586	-7.432342800191216e-05
936000.0	0.001328474926104101	0.0	18.88010104573229	0.0011953378613073667	6.491806450081219e-06	0.0012172927713296178	2.195491002225119e-05
937800.0	0.001328474926104101	5.712252687383577	19.40078791605274	0.001191020095611031	-4.299112748807551e-06	0.0011551840153779097	-3.583608023312121e-05
939600.0	0.001328474926104101	8.938453655290443	19.66341757692645	0.0011936284134915157	2.5823361733752784e-06	0.001185252412825018	-8.37600066649768e-06
941400.0	0.001328474926104101	0.0	19.956328379002674	0.0011994138960059319	5.734513985461243e-06	0.0011954928376503337	-3.921058355598074e-06
943200.0	0.001328474926104101	2.997178398872083	20.145615075141336	0.0011982488962078634	-1.144833638055259e-06	0.0012526965615650334	5.444766535717002e-05
945000.0	0.001328474926104101	0.8866712108414709	20.686252921495257	0.0012062842162675637	8.031754623196121e-06	0.0012338080631596015	2.752384689203783e-05
946800.0	0.001328474926104101	3.289412537501786	21.204987878283177	0.0012175688715181747	1.1298827782718533e-05	0.0012294742877808854	1.1905416262710694e-05
948600.0	0.001328474926104101	0.0	21.647474211288372	0.0012291587235800695	1.1585453923122416e-05	0.0012072519778436963	-2.190674573637312e-05
950400.0	0.001328474926104101	0.0	21.809572445693817	0.0012283769108854285	-7.585762279769269e-07	0.0012220181600420036	-6.3587508434248265e-06
952200.0	0.001328474926104101	46.64285137467676	22.139928278721044	0.0012272961926643518	-1.0572341518790003e-06	0.0011977642059307523	-2.9531986733599443e-05
954000.0	0.001328474926104101	101.06532884350663	22.374824461612217	0.0012235180344953548	-4.114008999968163e-06	0.0011991126239384471	-2.4405410556907655e-05
955800.0	0.001328474926104101	96.33673124766287	22.827678840337835	0.0012278640032532622	3.645280341815594e-06	0.0011403016720624758	-8.756233119078641e-05
957600.0	0.001328474926104101	98.38488555403133	22.908415333514004	0.0012183340711016143	-1.0202294967817622e-05	0.001147459358863744	-7.087471223787026e-05
959400.0	0.001328474926104101	104.15263961274803	23.21187907329999	0.0012064298689336596	-1.2584240600943459e-05	0.0011577287521534242	-4.870111678023537e-05
961200.0	0.001328474926104101	110.24406809549167	23.297192331075156	0.0011999388870570942	-7.199609113859343e-06	0.0011363390178479342	-6.359986920916002e-05
963000.0	0.001328474926104101	103.79600129676594	23.392764663302607	0.0012023967387931914	1.7161945409583639e-06	0.0011108057583967142	-9.15909803964773e-05
964800.0	0.001328474926104101	104.29697602169439	23.344067439051244	0.0011975839365284554	-5.516543772334099e-06	0.001233778382385927	3.61944458574717e-05
966600.0	0.001328474926104101	99.09074477739983	23.647659504553978	0.0011943256740216748	-3.962417397285802e-06	0.0011984250849548415	4.099410933166611e-06
968400.0	0.001328474926104101	95.5469829886429	23.59804630080478	0.0011948552028660207	-1.4023232487730034e-07	0.0011306142319611008	-6.424097090491993e-05
970200.0	0.001328474926104101	98.37021003635745	23.62158899882977	0.0011954917257783358	-1.1723993204675705e-08	0.0012065404941926944	1.1048768414358678e-05
972000.0	0.001328474926104101	99.71048874306076	23.1903440151792	0.0011937052071868258	-2.4525349460329e-06	0.001211885440461404	1.818023327457809e-05
973800.0	0.001328474926104101	94.19931092615312	23.199684500038963	0.00120019677898848	5.817341351606282e-06	0.0011458849539792743	-5.431182500920563e-05
975600.0	0.001328474926104101	104.07560342726406	22.937998121457454	0.0012061239418150191	5.283656815678774e-06	0.001118502902717549	-8.762103909747003e-05
977400.0	0.001328474926104101	107.59725267284436	22.881543523839373	0.0011978124360628832	-9.020039961996913e-06	0.0011258275278336228	-7.198490822926047e-05
979200.0	0.001328474926104101	100.61210962358622	22.667278794934894	0.0012034401063331763	4.9023992203898545e-06	0.0011811408504591903	-2.229925587398608e-05
981000.0	0.001328474926104101	105.4203698862506	22.38416702347754	0.0012104965155219482	6.370231157328384e-06	0.0011880655728483556	-2.2430942673592608e-05
982800.0	0.001328474926104101	106.04216071522727	22.1826872918101	0.0012212293751151346	1.001255760565157e-05	0.0012245778671185893	3.348492003454811e-06
984600.0	0.001328474926104101	94.82674888327945	22.1930470234141	0.0012195972892437418	-2.362781136968949e-06	0.001240500640062792	2.090335081904999e-05
986400.0	0.001328474926104101	91.3109698324993	21.753249464389203	0.0012177690330277041	-2.4877076674629042e-06	0.0012270857514087073	9.316718381003218e-06
988200.0	0.001328474926104101	97.50492082441208	21.339535545855934	0.0012121374224845624	-6.268319676947335e-06	0.001201860286977601	-1.027713550696137e-05
990000.0	0.001328474926104101	100.47941349564086	21.31493953847524	0.0012083058158858916	-4.505070787389525e-06	0.001251920618554421	4.3614802668529265e-05
991800.0	0.001328474926104101	94.01934122113417	21.088699129446827	0.0012007447490684278	-8.250998937624585e-06	0.001246548503973273	4.580375490484499e-05
993600.0	0.001328474926104101	107.11111791339192	20.961494002463887	0.0011992555257730408	-2.135016746041567e-06	0.0011988025090135862	-4.530167594545158e-07
995400.0	0.001328474926104101	109.74400782625293	21.0092878551627	0.0011955594476739193	-4.4217555408701974e-06	0.0011367851109298245	-5.8774336744094737e-05
997200.0	0.001328474926104101	100.89598474113672	20.945341504790186	0.0012018543834674206	5.555634933024431e-06	0.001242382890917188	4.0528507449767525e-05
999000.0	0.001328474926104101	95.09101337796993	20.72547339951851	0.0011972496545761997	-5.293959668619972e-06	0.001198060178159389	8.105235831893057e-07
1000800.0	0.001328474926104101	102.43147674252857	20.74566595561169	0.0012059851952295965	8.084600990103995e-06	0.0011900886472746143	-1.589654795498214e-05
1002600.0	0.001328474926104101	95.07529855324056	20.760242260234172	0.001200868930234436	-5.817417347625166e-06	0.0011341911797535247	-6.667775048091133e-05
1004400.0	0.001328474926104101	105.71546774510433	21.049618786830468	0.0012133397753963692	1.1818109054324683e-05	0.001219615844151041	6.276068754671857e-06
1006200.0	0.001328474926104101	98.84284204376503	21.095241141236126	0.0012172330564921864	3.1679160033290167e-06	0.0012015440212802917	-1.5689035211894793e-05
1008000.0	0.001328474926104101	103.63626428089545	21.212120224374672	0.0012109796188306547	-6.938305137703552e-06	0.0012253906427517407	1.4411023921085907e-05
1009800.0	0.001328474926104101	100.33520156157265	21.21587436722647	0.0012008632989468852	-1.0827384820790247e-05	0.0011325549346814859	-6.830836426539935e-05
1011600.0	0.001328474926104101	48.51550532582566	21.352894293930696	0.0012041464051830927	2.59811475060323e-06	0.0011708896888437692	-3.325671633932362e-05
1013400.0	0.001328474926104101	8.926403648858303	21.877680519146473	0.001207830309544831	3.3397809526988082e-06	0.0011590629076999818	-4.8767401844849153e-05
1015200.0	0.001328474926104101	0.8913655804821058	22.19876911949642	0.0012033442678671086	-4.534218690991369e-06	0.0011196522459986666	-8.36920218684419e-05
1017000.0	0.001328474926104101	0.0	22.09972800931942	0.0012072975706183791	3.969754839817262e-06	0.0011776895722898238	-2.9607998328555396e-05
1018800.0	0.001328474926104101	0.0	22.778715036051892	0.0011977379252883853	-9.536095353397668e-06	0.0012290686131199793	3.1330687831594057e-05
1020600.0	0.001328474926104101	0.0	22.827929773787798	0.0011943679426619088	-3.345493277325198e-06	0.0011898966147576543	-4.471327904254581e-06
1022400.0	0.001328474926104101	3.2601905261103417	23.138028791984198	0.0011937966033140227	-5.468354557476729e-07	0.0011822783077751115	-1.1518295538911176e-05
1024200.0	0.001328474926104101	0.0	23.264703084562594	0.0011840786862931327	-9.718872038797637e-06	0.001195951569889971	1.1872883596838293e-05
1026000.0	0.001328474926104101	0.0	23.480861955783002	0.0011696064650845762	-1.4447181716670832e-05	0.0011306299510739533	-3.897651401062288e-05
1027800.0	0.001328474926104101	0.0	23.674545218813197	0.0011736451086592809	4.063750391358353e-06	0.001151692824744124	-2.195228391515669e-05
1029600.0	0.001328474926104101	3.704771683357331	24.221846612480878	0.0011758716035301933	2.252028882533262e-06	0.0011872722899904967	1.1400686460303429e-05
1031400.0	0.001328474926104101	0.0	24.29854143195987	0.0011832667931932217	7.392691571713563e-06	0.0012418154129457955	5.854861975257374e-05
1033200.0	0.001328474926104101	8.153304935710784	24.506675286220876	0.0011770080737186724	-6.231838263558319e-06	0.00115640089697853	-2.0607176740142352e-05
1035000.0	0.001328474926104101	11.754933078673023	24.689596170977378	0.001182006681491115	4.962103406276636e-06	0.0012059830569245535	2.3976375433438514e-05
1036800.0	0.001328474926104101	0.0	24.64120880564395	0.0011850438165758022	2.9730741432985396e-06	0.0011883261853334246	3.2823687576223263e-06
1038600.0	0.001328474926104101	53.349125727131174	24.850772006485204	0.0011824626171075703	-2.553630803771149e-06	0.0011486809205859684	-3.3781696521601986e-05
1040400.0	0.001328474926104101	102.20010796754494	24.58542237466452	0.0011842948521912297	1.467135284117127e-06	0.0010854341806376	-9.886067155362961e-05
1042200.0	0.001328474926104101	95.06175594858873	24.56689850220126	0.0011930548510142444	8.079266779662626e-06	0.0011321366238265273	-6.091822718771704e-05
1044000.0	0.001328474926104101	95.09005961655264	24.41398651801524	0.0011977583407174928	4.061646078765414e-06	0.0011178480664088561	-7.991027430863669e-05
1045800.0	0.001328474926104101	99.38704389072755	24.43959072231272	0.0011969420593217041	-1.4611912025532145e-06	0.0011925880090632884	-4.354050258415751e-06
1047600.0	0.001328474926104101	94.30805284155349	24.277449505653554	0.0011896989075864887	-7.914147209096008e-06	0.001242688909227171	5.299000164068242e-05
1049400.0	0.001328474926104101	105.45628480490579	23.892083579084293	0.0011907715411343933	4.364369102404713e-07	0.0012215918140132773	3.0820272878883924e-05
1051200.0	0.001328474926104101	98.76944743071094	23.534286741669796	0.001189083065655736	-2.3944509339909476e-06	0.0012179794769600024	2.8896411304266513e-05
1053000.0	0.001328474926104101	94.39685816830585	23.502237399224338	0.0011896866775091275	-6.156794433673731e-08	0.001194127067602308	4.44039009318043e-06
1054800.0	0.001328474926104101	99.55505320558316	22.971031899885986	0.0011837736277928203	-6.551647237791539e-06	0.0011589421184572807	-2.4831509335539606e-05
1056600.0	0.001328474926104101	102.33211650371176	22.678617242860863	0.001186681182835838	2.2393140914861553e-06	0.0012104787599726346	2.3797577136796544e-05
1058400.0	0.001328474926104101	96.3777616097753	22.257110354300377	0.0011896541025925116	2.285620353337028e-06	0.0012284254691803543	3.8771366587842776e-05
1060200.0	0.001328474926104101	90.03454404023535	22.030619146843847	0.001187200277158671	-3.1069811472263153e-06	0.0010914318833588114	-9.576839379985959e-05
1062000.0	0.001328474926104101	100.63183885381167	21.56049852592045	0.0011739954421838602	-1.3817591854671934e-05	0.001188062936838807	1.4067494654946706e-05
1063800.0	0.001328474926104101	93.91500183602619	21.347731854146772	0.0011684615997895615	-6.205315083686483e-06	0.0011015741197043418	-6.688748008521965e-05
1065600.0	0.001328474926104101	96.03125833477695	20.872352488310714	0.001164559729840315	-4.52982439541282e-06	0.0011695782784765624	5.018548636247467e-06
1067400.0	0.001328474926104101	102.34552584949539	20.649405251488815	0.0011646674205362856	-5.314776182887402e-07	0.0011054437358895518	-5.9223684646733816e-05
1069200.0	0.001328474926104101	97.06050552173194	20.192539784318146	0.0011615252591329534	-3.819402127332149e-06	0.0012012722055817354	3.974694644878197e-05
1071000.0	0.001328474926104101	99.29444106600384	20.124169665215785	0.0011622119744397125	4.259040106535625e-08	0.0012412599579338037	7.904798349409102e-05
1072800.0	0.001328474926104101	107.2652554931863	19.699697079869658	0.001155584386605368	-7.285489741539666e-06	0.0011237496762626865	-3.183471034268141e-05
1074600.0	0.001328474926104101	98.23981332322379	19.542226081747227	0.001152885749496885	-3.399752565481521e-06	0.0011580503481898746	5.164598692989461e-06
1076400.0	0.001328474926104101	110.10658071285054	19.236369596115075	0.0011543380244950978	8.056967499059641e-07	0.00114892962508578	-5.408399409317731e-06
1078200.0	0.001328474926104101	103.69957322367512	19.216101968618005	0.001141651002176866	-1.3403678984460678e-05	0.0011930472162182482	5.139621404138228e-05
1080000.0	0.001328474926104101	95.34312849095136	19.007131097153678	0.001145791184131631	3.467992462406803e-06	0.0011279866650356317	-1.780451909599923e-05
1081800.0	0.001328474926104101	97.6182319276062	19.064722564694797	0.001145722115618082	-6.945770143558838e-07	0.0012353106301713874	8.95885145533053e-05
1083600.0	0.001328474926104101	93.68678557479724	18.96182346967012	0.001150709127622462	4.348086560150788e-06	0.001141588658449356	-9.120469173105962e-06
1085400.0	0.0012592096992804689	103.18728199965074	19.071949139940948	0.0011518886194381204	5.612443259609895e-07	0.0010953991425427564	-5.648947689536399e-05
1087200.0	0.0012169156733778871	106.62257298544256	19.20205913046071	0.00116009964883926	7.54118195668115e-06	0.0012804822401321018	0.00012038259129284176
1089000.0	0.0011910905269215998	98.20803080194553	19.121724428888335	0.0011611662844787408	3.758918968672298e-07	0.0011995054269285691	3.833914244982834e-05
1090800.0	0.0011753214395562853	90.69302623028997	19.389906352714334	0.0011645274308429918	2.7202721218907047e-06	0.0011938425593762798	2.9315128533288023e-05
1092600.0	0.001165692680363929	101.80234884981972	19.597851419981343	0.001163152776422695	-1.9721925636376733e-06	0.0010874439636567722	-7.570881276592287e-05
1094400.0	0.0011598132656941672	95.69008551714143	19.782744865933257	0.0011711085647496716	7.295166725667941e-06	0.00118859592413846	1.748735938878838e-05
1096200.0	0.0011562232375120884	92.2723701610644	20.136697113415444	0.0011711599598558128	-5.777134892115106e-07	0.0011468032573874098	-2.4356702468403035e-05
1098000.0	0.0011540311311423156	47.38335108692689	20.084450085310234	0.00117143049966953	-3.381585826066852e-07	0.001181611957133016	1.018145746348604e-05
1099800.0	0.0011526926095227956	6.159920601597172	20.378292519273128	0.0011801268735943235	8.37110225268824e-06	0.0012293383844698758	4.921151087555224e-05
1101600.0	0.001151875295112041	3.6975086406019337	20.772678362897285	0.0011759479597759726	-4.2067505665021336e-06	0.00123298523286474	5.70372730887675e-05
1103400.0	0.0011513762349278157	2.147504941469088	20.67365372651352	0.0011842945306851202	8.338503077367539e-06	0.0011656739238638824	-1.8620606821237727e-05
1105200.0	0.001151071503891385	0.0	20.78229652558822	0.0011817968889785745	-2.4937123265207893e-06	0.0011944964600970399	1.2699571118465356e-05
1107000.0	0.0011508854321359147	0.0	21.249239947862726	0.0011755353173253187	-6.240530922331317e-06	0.0012037443676683826	2.8209050343063903e-05
1108800.0	0.0011507718148995828	1.7397105849931092	21.46117836921058	0.0011821050488814672	6.5913492767121145e-06	0.0010850865690933745	-9.701847978809268e-05
1110600.0	0.0011507024391022777	3.5886498234624407	21.28008008496546	0.0011926091619564691	1.0512418797425606e-05	0.0012341920831397289	4.158292118325978e-05
1112400.0	0.0011506600775609563	0.0	21.562520445325656	0.0011934567908313642	8.410756346055944e-07	0.0011368808083764323	-5.657598245493189e-05
1114200.0	0.001150634211188924	0.0	21.56216689743694	0.0011897809778353436	-3.653383914502478e-06	0.0011950010293779413	5.220051542597749e-06
1116000.0	0.0011506184169288182	5.550259620916185	21.728060326660433	0.001182515582507711	-7.243035874991028e-06	0.0012561675891244262	7.365200661671514e-05
1117800.0	0.001150608772798904	0.0	21.688975392436014	0.001175143922401509	-7.392803559947961e-06	0.001165106924356015	-1.0036998045493745e-05
1119600.0	0.001150602883998721	0.0	21.779987195574925	0.0011782112678099567	3.089624756395225e-06	0.0012323075358670007	5.409626805704392e-05
1121400.0	0.0011505992882396524	0.0	21.433017544538238	0.001177705804947641	-4.829840022137609e-07	0.001131009914819872	-4.6695890127768897e-05
1123200.0	0.0011505970926339473	3.3277879146971063	21.48728813076403	0.001185729266832638	8.045397167162841e-06	0.0011678626507148097	-1.7866616117828212e-05
1125000.0	0.0011505957519755993	51.466656021191135	21.356750511166823	0.0011813344538547054	-4.398965236015307e-06	0.001091096549043048	-9.023790481165733e-05
1126800.0	0.0011505949333564813	101.09631500223999	21.11302085521603	0.0011779408127896988	-3.7476293929965256e-06	0.0011427501908299067	-3.5190621959792134e-05
1128600.0	0.00115059443349963	107.58934656501141	20.691718201849767	0.001173714486585157	-4.889271277412576e-06	0.0011957285003583963	2.2014013773239463e-05
1130400.0	0.001150594128282141	97.9524053831116	20.69362427289821	0.0011672116021550025	-7.200922864257212e-06	0.0011980759598623455	3.0864357707343036e-05
1132200.0	0.0011505939419133528	95.24733048439658	20.318725585000976	0.0011670958525090466	-7.549290428258737e-07	0.0011987909542813691	3.169510177232246e-05
1134000.0	0.0011505938281147453	105.11049027372975	19.94255611695745	0.0011618107525740939	-5.908665515094101e-06	0.0011343875212122092	-2.7423231361884754e-05
1135800.0	0.001150593758628201	101.154658000706	19.86996711686754	0.0011633563731149256	8.683187879867251e-07	0.0011689916887018203	5.6353155868945494e-06
1137600.0	0.0011505937161990364	97.05376901719974	19.622963802119862	0.0011736378064778643	9.62570788874219e-06	0.0011876895717951971	1.4051765317332993e-05
1139400.0	0.001150593690291373	98.20067293110117	19.20103584589927	0.0011711161576452031	-3.1592844418317887e-06	0.0011622777670506313	-8.838390594571807e-06
1141200.0	0.0011505936744718999	93.63034986434732	19.071538312728492	0.0011660800877267004	-5.678912745594213e-06	0.0010776003860784105	-8.847970164828989e-05
1143000.0	0.0011505936648123747	101.15840091394077	18.813356939688482	0.0011788682601312115	1.2174528409741885e-05	0.0011714886661160955	-7.37959401511603e-06
1144800.0	0.001150593658914174	92.69289482013868	18.489016695932616	0.0011763627987179369	-3.1693440359266245e-06	0.0011513304477664729	-2.5032350951464013e-05
1146600.0	0.0011505936553126749	103.41014028815398	18.3385401370277	0.0011747775247776106	-2.1984057865314603e-06	0.0011470351632987767	-2.774236147883388e-05
1148400.0	0.0011505936531135642	97.38799642322854	18.19592474993067	0.0011856110041211434	1.0159450449962128e-05	0.0011549831069524509	-3.062789716869249e-05
1150200.0	0.0011505936517707657	93.02984599146	18.005712714156306	0.001188637190435026	2.3810328474952885e-06	0.001235421071930659	4.6783881495632844e-05
1152000.0	0.0011505936509508398	105.4862439334561	17.618582832442822	0.0011916532764318854	2.395116357038107e-06	0.0011630625338371024	-2.8590742594782875e-05
1153800.0	0.0011505936504501851	111.28197193889987	17.531331699098015	0.0011919013084867429	-4.4624607890583236e-07	0.0012186552030510342	2.675389456429126e-05
1155600.0	0.0011505936501444805	102.18660254419292	17.87010694276157	0.0011918871273589578	-7.411142112062633e-07	0.0012047384699508876	1.2851342591929805e-05
1157400.0	0.0011505936499578142	98.57289581861265	17.720013100471803	0.0011977618453922	5.1987781213038805e-06	0.0012617025976061776	6.394075221397767e-05
1159200.0	0.001150593649843834	95.19965827591466	17.810111989674926	0.0011979428507958617	-4.769545342175318e-07	0.0011773302070317022	-2.061264376415949e-05
1161000.0	0.0011505936497742365	101.3091730605256	18.164437479587388	0.0011948216021359125	-3.7596102608034225e-06	0.0011899841934571588	-4.837408678753803e-06
1162800.0	0.0011505936497317396	103.18366381699913	18.061167292651664	0.0012062566569897913	1.0762167853683914e-05	0.0011619122502758994	-4.4344406713891875e-05
1164600.0	0.0011505936497057906	100.0344657574782	18.32078332685054	0.001210900902846595	3.954271890813173e-06	0.0011533698904769047	-5.75310123696904e-05
1166400.0	0.0011505936496899458	104.47718961496702	18.57378738773981	0.0012175812297786819	6.005932776540804e-06	0.0012622050216899458	4.462379191126394e-05
1168200.0	0.0011505936496802708	107.56944843852033	18.823044645490448	0.0012109361668763024	-7.349583825913846e-06	0.0011988172282069883	-1.211893866931424e-05
1170000.0	0.0011505936496743632	93.70155899671657	19.27984406672199	0.0012094866625179809	-2.168515807572443e-06	0.001194982929781406	-1.4503732736574915e-05
1171800.0	0.0011505936496707559	101.47024650859537	19.43320282879612	0.001212706667708184	2.583589482101399e-06	0.0011843109771837925	-2.8395690524391365e-05
1173600.0	0.0011505936496685532	90.48334000288388	19.8863282169213	0.001207105020178689	-6.286304274133428e-06	0.0012651725666689329	5.806754649024381e-05
1175400.0	0.0011505936496672084	95.92975597587584	20.17767491147141	0.0012018718799898208	-5.84880030930366e-06	0.0011598361923337507	-4.203568765606995e-05
1177200.0	0.0011505936496663872	103.59931978975071	20.629921761865933	0.0012097519511935371	7.234238398365858e-06	0.0011961236118205516	-1.362833937298564e-05
1179000.0	0.0011505936496658856	99.76597462306515	20.75863913876804	0.0012130602186113174	2.612720056248036e-06	0.0013315319904075161	0.0001184717717961988
1180800.0	0.0011505936496655795	91.94550790216739	21.02684492211914	0.0012224912331794166	8.756497703235035e-06	0.0011968047945309756	-2.5686438648440868e-05
1182600.0	0.0011505936496653925	101.07527107667669	21.599203764142988	0.0012275135783668082	4.3906288563173185e-06	0.0012397508124694842	1.2237234102676024e-05
1184400.0	0.0011505936496652783	43.10954630971649	21.837360181647085	0.0012212496490568458	-6.953485645943315e-06	0.0011491275491575038	-7.212209989934205e-05
1186200.0	0.0011505936496652087	4.254436143790701	22.37091518321257	0.0012206203009340283	-9.354184981828632e-07	0.001326238633336137	0.00010561833240210868
1188000.0	0.0011505936496651662	2.563409873674912	22.490005032520916	0.0012211068197615158	4.762166672943044e-07	0.0011630167247672061	-5.8090094994309654e-05
1189800.0	0.0011505936496651401	0.0	22.761472391432516	0.001225937512816277	4.83427411704916e-06	0.001244610443493666	1.8672930677389067e-05
1191600.0	0.0011505936496651243	4.344530589153058	22.913683856704143	0.0012258019933455995	-1.104834830923386e-07	0.0011439894858792231	-8.181250746637625e-05
1193400.0	0.0011505936496651146	1.5930832009972948	23.045175048031115	0.0012287666939857264	2.9545627338471743e-06	0.0012418177051072947	1.305101112156833e-05
1195200.0	0.0011505936496651087	0.8752384163442575	23.240966751585873	0.0012280502282400012	-7.039572882757655e-07	0.0011316001528578292	-9.6450075382172e-05
1197000.0	0.001150593649665105	0.0	23.41953976141002	0.0012269121882785999	-1.1193058260352874e-06	0.0012661193969410042	3.920720866240434e-05
1198800.0	0.0011505936496651028	0.0	23.327420014680804	0.001225976054937945	-9.099081040781892e-07	0.0012024791846572838	-2.3496870280661165e-05
1200600.0	0.0011505936496651015	0.0	23.3194746216889	0.001222518133654335	-3.431882848598357e-06	0.0012125266058472305	-9.99152780710435e-06
1202400.0	0.0011505936496651007	0.0	23.397362902689718	0.0012308790698309891	8.386886873433142e-06	0.001137657122098211	-9.322194773277814e-05
1204200.0	0.0011505936496651002	4.258094843663545	23.069997862595923	0.0012315242010907206	6.714008766561936e-07	0.001341008133176709	0.00010948393208598834
1206000.0	0.0011505936496650998	0.0	23.244546906497153	0.0012252162075545416	-6.317194484011172e-06	0.0012488599942333564	2.3643786678814732e-05
1207800.0	0.0011505936496650996	7.353574449834291	22.901854779204484	0.0012351234150682615	9.933080760315034e-06	0.0011685398809287157	-6.658353413954571e-05
1209600.0	0.0011505936496650996	7.627977087775348	22.90781707131304	0.0012214369851982544	-1.3721089263141852e-05	0.0011527822928986244	-6.865469229962989e-05
1211400.0	0.0011505936496650996	46.79498098738152	22.6527454079163	0.0012133225816272138	-8.15087640611033e-06	0.0012523594568460506	3.903687521883666e-05
1213200.0	0.0011505936496650996	107.00786905335757	22.2095577700435	0.0012113352408709916	-2.3161358537351993e-06	0.0011958133843715142	-1.5521856499477322e-05
1215000.0	0.0011505936496650996	94.97209056457282	22.2040772523931	0.0012082587954195313	-3.7914617485568464e-06	0.0012534203264759007	4.5161531056369334e-05
1216800.0	0.0011505936496650996	105.63562773420111	22.11552846672395	0.001207057144317876	-1.8432151056014593e-06	0.0012151571027553252	8.099958437449189e-06
1218600.0	0.0011505936496650996	95.90170472850137	21.73719293321989	0.0012131210550636034	5.359265358067923e-06	0.0011939780494875797	-1.914300557602367e-05
1220400.0	0.0011505936496650996	105.16718445443655	21.53793409400055	0.0012214420454693278	7.670622134518257e-06	0.001191138176664063	-3.0303868805264833e-05
1222200.0	0.0011505936496650996	92.8130338494462	21.287703413152542	0.0012326343580134908	1.0481547823113828e-05	0.0011694882775013444	-6.314608051214649e-05
1224000.0	0.0011505936496650996	105.41426139257808	21.308423730733157	0.0012214676585758453	-1.1808673088112484e-05	0.0011844580267627003	-3.700963181314498e-05
1225800.0	0.0011505936496650996	106.44290286054807	20.990967885311225	0.0012140693426464552	-8.11078366735673e-06	0.0011916128438710753	-2.245649877537984e-05
1227600.0	0.0011505936496650996	92.65213488116026	21.093063139182576	0.0012215555860917056	6.771682046417784e-06	0.0011487456936890151	-7.280989240269036e-05
1229400.0	0.0011505936496650996	108.78629721488076	20.93800834565373	0.0012140611479309405	-8.129978912094073e-06	0.0012902982223629098	7.623707443196933e-05
1231200.0	0.0011505936496650996	105.09248250862396	20.899064625074583	0.0012144443100053392	-3.4516586217706936e-07	0.0012616383825444755	4.719407253913639e-05
1233000.0	0.0011505936496650996	90.01003960884907	20.75423226725755	0.0012164774281248813	1.3262451241843443e-06	0.0011401528678075402	-7.632456031734108e-05
1234800.0	0.0011505936496650996	97.55019865510066	20.716149736282265	0.001219505385041389	2.4109728432772882e-06	0.0011625538494315585	-5.69515356098306e-05
1236600.0	0.0011505936496650996	105.18800902840375	20.8698145655067	0.0012237781853033176	3.608137862405896e-06	0.0011876441584075953	-3.613402689572241e-05
1238400.0	0.0011505936496650996	103.61555805924273	21.072498429178914	0.0012219902516341847	-2.5006907305069264e-06	0.0012095590079059127	-1.2431243728272035e-05
1240200.0	0.0011505936496650996	100.55893784938638	21.22672757699681	0.001222070846858231	-6.216497652336447e-07	0.0012082771585921659	-1.3793688266064938e-05
1242000.0	0.0011505936496650996	104.63982324949637	21.030356253151314	0.0012204707769095365	-2.283907874736347e-06	0.0012066738057847192	-1.3796971124817195e-05
1243800.0	0.0011505936496650996	95.6298540890836	21.684784455505486	0.0012227846180766686	1.6063205896711218e-06	0.001322393379505231	9.960876142856226e-05
1245600.0	0.0011505936496650996	100.23681470107017	21.665551885569336	0.0012224028506084865	-1.0355902653136445e-06	0.0011974790018256908	-2.492384878279567e-05
1247400.0	0.0011505936496650996	95.77209400898657	21.967673667169144	0.0012293218344647605	6.2373561108279e-06	0.001230742590806989	1.420756342228424e-06
1249200.0	0.0011505936496650996	100.67404630061111	22.068061754190076	0.001230619714033239	6.401426526772693e-07	0.0012295733172175052	-1.0463968157340102e-06
1251000.0	0.0011505936496650996	105.00515479012786	22.34196070854184	0.0012317876818988948	4.797419205945654e-07	0.0012191989166907497	-1.2588765208145084e-05
1252800.0	0.0011505936496650996	103.90780239815804	22.582446160939796	0.0012330254612893665	5.2318228965998e-07	0.001213632966338965	-1.9392494950401404e-05
1254600.0	0.0011505936496650996	101.11444868775618	23.18577999851058	0.001230046480743053	-3.6872700753276783e-06	0.001264800279878272	3.475379913521894e-05
1256400.0	0.0011505936496650996	104.94846875297905	23.230707070555354	0.001220319013036599	-1.0416047988907619e-05	0.0013208989780628846	0.0001005799650262856
1258200.0	0.0011505936496650996	105.44089006878357	23.56334364935715	0.001223917680833776	2.892576917762324e-06	0.001203738482258631	-2.017919857514499e-05
1260000.0	0.0011505936496650996	108.98661435731286	23.798399493558478	0.001217454846139721	-7.173117561975969e-06	0.0012353993541903024	1.794450805058147e-05
1261800.0	0.0011505936496650996	105.83734102273793	23.959791063360246	0.0012251836817005455	7.001920188150366e-06	0.0012989971356576425	7.381345395709692e-05
1263600.0	0.0011505936496650996	103.28211509038888	24.247407835902752	0.0012356852403823985	9.789224465782142e-06	0.0012485537876879911	1.286854730559265e-05
1265400.0	0.0011505936496650996	104.670456773219	24.448888071862562	0.0012218078711341202	-1.4579468730455604e-05	0.0012206666333413583	-1.1412377927618918e-06
1267200.0	0.0011505936496650996	101.21779707138192	24.70102801135066	0.0012240858551139625	1.5759036277964496e-06	0.0013021901977177338	7.810434260377136e-05
1269000.0	0.0011505936496650996	94.42596809165798	24.566148360761584	0.0012221609912172516	-2.6067881387498996e-06	0.0010653137706856512	-0.00015684722053160047
1270800.0	0.0011505936496650996	50.163759392142325	24.666850402154143	0.0012226389491343502	-1.6219305604761794e-07	0.001326197693308147	0.00010355874417379683
1272600.0	0.0011505936496650996	3.7856216786252754	24.78880228578581	0.0012203344366722127	-2.6553735738454572e-06	0.0012812112434616595	6.087680678944684e-05
1274400.0	0.0011505936496650996	1.4597763633643024	24.70146122423556	0.0012136342679709214	-6.7022559645692935e-06	0.001200840036701582	-1.279423126933937e-05
1276200.0	0.0011505936496650996	0.0	24.62096090824845	0.0012198725892866682	6.254826353742487e-06	0.0012163894600703104	-3.483129216357823e-06
1278000.0	0.0011505936496650996	0.0	24.390543483757195	0.001220978847450477	1.1345972784662567e-06	0.0011875519944824077	-3.342685296806935e-05
1279800.0	0.0011505936496650996	0.0	24.395750135554696	0.0012177869767864445	-3.163955268164347e-06	0.0012091122177336217	-8.674759052822714e-06
1281600.0	0.0011505936496650996	6.278539127924154	24.249316923851588	0.001226283126521715	8.524002204921795e-06	0.0012537421247991753	2.7458998277460272e-05
1283400.0	0.0011505936496650996	5.8921347924382825	23.993328318585483	0.0012216744164102904	-4.6320122422949886e-06	0.0011470738692557804	-7.460054715451007e-05
1285200.0	0.0011505936496650996	5.677509484293511	23.56244681115507	0.001224253779803744	2.5587577087768193e-06	0.001139313860950131	-8.493991885361291e-05
1287000.0	0.0011505936496650996	0.0	23.016220510346596	0.0012204083382212736	-3.865163140185605e-06	0.001202271451948098	-1.8136886273175553e-05
1288800.0	0.0011505936496650996	0.0	22.968020587027347	0.0012356837450514372	1.5300773890520334e-05	0.0012106753828374484	-2.5008362213988785e-05
1290600.0	0.0011505936496650996	0.0	22.60797617788123	0.001231597399110779	-4.060747036964863e-06	0.0012224458161186828	-9.15158299209627e-06
1292400.0	0.0011505936496650996	0.0	22.13865195692964	0.0012270473763623683	-4.525137354532235e-06	0.0012319143955799344	4.867019217566112e-06
1294200.0	0.0011505936496650996	9.312975493005863	21.796279109969184	0.0012344338944089623	7.410517933624987e-06	0.0011770342496587602	-5.739964475020217e-05
1296000.0	0.0011505936496650996	2.002322277746717	21.418631270551955	0.001226160569715514	-8.325613903366763e-06	0.0011845316631461376	-4.162890656937629e-05
1297800.0	0.0011505936496650996	51.643045959518545	21.19336871853135	0.0012272017821869233	1.0476279851003513e-06	0.0013594868615660887	0.00013228507937916535
1299600.0	0.0011505936496650996	97.67039832294213	20.745416745766754	0.001226425707210162	-1.144912231993876e-06	0.0011541158531995863	-7.230985401057568e-05
1301400.0	0.0011505936496650996	104.3104599357407	20.52561762531272	0.0012210605332434645	-6.034228419740562e-06	0.0011311019355526725	-8.995859769079201e-05
1303200.0	0.0011505936496650996	110.95768379831215	20.453180917492165	0.0012173250970314302	-4.441598544835974e-06	0.0011593601751242898	-5.796492190714041e-05
1305000.0	0.0011505936496650996	100.40475511198196	19.93303194769708	0.00122578481596861	7.716624166812589e-06	0.0011591133051112893	-6.667151085732062e-05
1306800.0	0.0011505936496650996	98.83242599227567	19.60543068137013	0.0012206265596584878	-5.843789439057771e-06	0.0012178840047162118	-2.7425549422759896e-06
1308600.0	0.0011505936496650996	99.54707428605761	19.38297490230667	0.0012111498896825563	-1.0149929397399456e-05	0.0011209152768742335	-9.023461280832269e-05
1310400.0	0.0011505936496650996	98.38974034852644	19.40778055239415	0.0012073152513532887	-4.507007586538642e-06	0.001225598293432023	1.8283042078734463e-05
1312200.0	0.0011505936496650996	99.98566967779976	19.462801688738523	0.001205745379621974	-2.2332935136575732e-06	0.0012357094519956414	2.9964072373667328e-05
1314000.0	0.0011505936496650996	96.94262994175416	19.102172147504135	0.0012037655261256885	-2.65191591327802e-06	0.0012444902657882215	4.072473966253299e-05
1315800.0	0.0011505936496650996	95.56725584955198	18.948651270556542	0.0012146095562436754	1.0191216646366685e-05	0.0012552192625163651	4.060970627268962e-05
1317600.0	0.0011505936496650996	99.89380471211497	19.34773436420735	0.00121655487616736	1.2951101736129262e-06	0.0011444924770453173	-7.206239912204268e-05
1319400.0	0.0011505936496650996	100.40549301955956	19.4806431200079	0.0012305949091792473	1.3362677337009207e-05	0.0011807473031580993	-4.984760602114798e-05
1321200.0	0.0011505936496650996	98.63442718481	19.393256146203104	0.001235079330501694	3.7963134379136914e-06	0.0011689750968959483	-6.610423360574554e-05
1323000.0	0.0011505936496650996	107.28489143098165	19.48232677333732	0.001237209414004527	1.4503007644051093e-06	0.0012512056485347684	1.3996234530241437e-05
1324800.0	0.0011505936496650996	102.07745325157023	19.596655207915077	0.0012424778185493985	4.535386416334343e-06	0.0012289141678995474	-1.3563650649851228e-05
1326600.0	0.0011505936496650996	103.71229073909595	19.833127385643543	0.0012521796067036003	8.997014214985199e-06	0.0012375243919373097	-1.4655214766290678e-05
1328400.0	0.0011505936496650996	103.84511172891868	20.022696578617886	0.0012510811778819997	-1.8185779799889862e-06	0.0012827560130863197	3.167483520432003e-05
1330200.0	0.0011505936496650996	100.52322973040438	20.195292555224583	0.001266568410304449	1.4766882022658438e-05	0.0013027862512698424	3.62178409653933e-05
1332000.0	0.0011505936496650996	101.09325732501165	20.287310087899606	0.0012753449211478807	8.06804903518944e-06	0.0012015890453529066	-7.37558757949741e-05
1333800.0	0.0011505936496650996	95.69916154079188	20.627679073300783	0.0012813534285409157	5.291718249123116e-06	0.0012502874012141566	-3.1066027326759064e-05
1335600.0	0.0011505936496650996	103.27991423189644	20.80330940103887	0.0012786801427190255	-3.3590458175953943e-06	0.0012735051068810937	-5.175035837931891e-06
1337400.0	0.0011505936496650996	98.3334265264237	20.936238791876278	0.0012797667125893503	3.5449867609832927e-07	0.0012819137357179366	2.147023128586391e-06
1339200.0	0.0011505936496650996	96.80124309093121	21.231758283158438	0.001270822130164321	-9.646052784054334e-06	0.001309645675770887	3.882354560656619e-05
1341000.0	0.0011505936496650996	106.5098299369745	21.322675707755177	0.0012594339226887272	-1.207498111023211e-05	0.0013217018209395813	6.226789825085407e-05
1342800.0	0.0011505936496650996	93.3387947310696	21.519733759502245	0.0012607983739729841	6.237216607920108e-07	0.0012376787031347727	-2.311967083821138e-05
1344600.0	0.0011505936496650996	108.59537887833557	21.670752900332833	0.0012627348097750133	1.277089011622676e-06	0.0012430087343545072	-1.9726075420505992e-05
1346400.0	0.0011505936496650996	108.1996532817818	21.764109753401144	0.001254032388505296	-9.45740759105319e-06	0.0012726099267790993	1.857753827380325e-05
1348200.0	0.0011505936496650996	98.88879464743826	21.701698013841618	0.001250053534672018	-4.726267097274696e-06	0.0012802992790857937	3.0245744413775847e-05
1350000.0	0.0011505936496650996	108.92599539269962	21.798958414148093	0.0012482152030030172	-2.5266140343275006e-06	0.0011775110831396996	-7.070411986331757e-05
1351800.0	0.0011505936496650996	95.55828683107121	21.789801377748944	0.0012570865809809978	8.123016271060811e-06	0.0012546994008977145	-2.3871800832832127e-06
1353600.0	0.0011505936496650996	104.97044472255148	21.74780650308292	0.0012577420481141128	-1.564515920524935e-08	0.0012920746809663122	3.433263285219936e-05
1355400.0	0.0011505936496650996	95.90971343567438	21.57196514160734	0.0012603573043238846	1.8853501840559178e-06	0.001204883583584385	-5.54737207394996e-05
1357200.0	0.0011505936496650996	36.793745886883855	21.456826661084357	0.0012705591345645133	9.526532272975243e-06	0.0012799847119976796	9.425577433166424e-06
1359000.0	0.0011505936496650996	0.0	21.17517818890586	0.0012613979993679118	-9.432535614787308e-06	0.001297414193899349	3.6016194531437164e-05
1360800.0	0.0011505936496650996	0.0	21.26549821090978	0.0012640719858343326	2.697064398979323e-06	0.001185179540557508	-7.889244527682473e-05
1362600.0	0.0011505936496650996	3.895031558495935	20.765311105377368	0.0012594821208316302	-4.566592909862607e-06	0.0012851058217227245	2.5623700891094243e-05
1364400.0	0.0011505936496650996	0.0	20.62578665366651	0.0012668061781347802	7.313810590388615e-06	0.0011594992137169955	-0.00010730696441778461
1366200.0	0.0011505936496650996	0.0	20.19010879187801	0.0012645116807043068	-2.2721865459255697e-06	0.0012992811240802652	3.4769443375958424e-05
1368000.0	0.0011505936496650996	2.704919111009839	19.99011886591288	0.0012604755316003994	-4.014541112693166e-06	0.0011915602729291653	-6.891525867123409e-05
1369800.0	0.0011505936496650996	2.4404800085191884	19.694871788572552	0.0012630858042855142	2.608784171925585e-06	0.0012586762830221465	-4.409521263367576e-06
1371600.0	0.0011505936496650996	0.0	19.423097756079923	0.0012668002189739507	3.714711073736628e-06	0.0012319035154357543	-3.4896703538196355e-05
1373400.0	0.0011505936496650996	0.0	19.00153887277139	0.001274382129004936	7.602436327036102e-06	0.0012801369267066488	5.754797701712846e-06
1375200.0	0.0011505936496650996	4.696532318140102	18.854207407831485	0.0012706601996365255	-3.7018748576215937e-06	0.0012269864451061009	-4.367375453042458e-05
1377000.0	0.0011505936496650996	0.0	18.514668514546486	0.001268174107089025	-2.505941134831271e-06	0.0013392221921259197	7.104808503689464e-05
1378800.0	0.0011505936496650996	0.0	18.416908548692614	0.001279203445203374	1.1048632687100796e-05	0.0012902195637526576	1.1016118549283687e-05
1380600.0	0.0011505936496650996	0.0	18.048565576156257	0.0012734246407504616	-5.759473508818062e-06	0.0013584862229693959	8.506158221893435e-05
1382400.0	0.0011505936496650996	2.734083354198517	18.00237870531304	0.0012642141143486677	-9.191767881837142e-06	0.0013143970110672707	5.018289671860303e-05
1384200.0	0.0011505936496650996	49.25354694128388	17.842242126180807	0.0012687794385900213	4.560850092998111e-06	0.0013275142952040376	5.873485661401633e-05
1386000.0	0.0011505936496650996	97.486180388179	17.944910668161214	0.001267637098168932	-1.5092576830532792e-06	0.0012594046633503419	-8.232434818590078e-06
1387800.0	0.0011505936496650996	93.72598449456197	17.828989440776862	0.001275390162195672	7.064106610374991e-06	0.0012971505803450226	2.1760418149350704e-05
1389600.0	0.0011505936496650996	99.28031669425448	17.857224491854865	0.0012691654617984587	-6.89402361399314e-06	0.0013617929776034425	9.262751580498391e-05
1391400.0	0.0011505936496650996	101.13956424926546	17.69120240896201	0.001269107067491282	-7.591526477864112e-07	0.0012744297880076655	5.322720516383501e-06
1393200.0	0.0011505936496650996	94.96307793813965	17.82376996677387	0.0012701227685260126	3.0379244969863117e-07	0.0012702865529277186	1.6378440170609448e-07
1395000.0	0.0011505936496650996	99.05356433176114	17.99966302754181	0.0012756390273209544	4.841879196662005e-06	0.0012486874900849796	-2.6951537235974687e-05
1396800.0	0.0011505936496650996	94.53052179093558	18.294681045881475	0.0012805081955155585	4.166136390983958e-06	0.0012348797636326412	-4.562843188291719e-05
1398600.0	0.0011505936496650996	99.35610849389954	18.437323506242084	0.0012744743712575144	-6.711361486688333e-06	0.001280405408680716	5.931037423201774e-06
1400400.0	0.0011505936496650996	108.62747681088854	18.579993381353823	0.0012731564225518701	-2.022749578035574e-06	0.0012959388090485293	2.278238649665916e-05
1402200.0	0.0011505936496650996	100.85856637253386	18.87078938127478	0.0012769118019852438	2.9942237716149552e-06	0.0012234071262080754	-5.3504675777168424e-05
1404000.0	0.0011505936496650996	92.0921331737698	19.373728608134908	0.001277688102407754	6.044439661810974e-08	0.0012026208996860932	-7.506720272166102e-05
1405800.0	0.0011505936496650996	101.65565139072338	19.6292988870414	0.001282542166736376	4.19295642966923e-06	0.0012848019506915775	2.25978395520139e-06
1407600.0	0.0011505936496650996	106.55907091597064	19.942830538536924	0.0012762609283102396	-7.0055186415572675e-06	0.0013076265233608823	3.136559505064274e-05
1409400.0	0.0011505936496650996	93.07971744380082	20.292680336663082	0.001281790881973483	4.778714322606798e-06	0.0013040284085125563	2.2237526539073268e-05
1411200.0	0.0011505936496650996	94.77253391341289	20.746139249024207	0.0012818582482512079	-6.020063528117471e-07	0.0012537683915936164	-2.808985665759154e-05
1413000.0	0.0011505936496650996	101.29174238801983	20.90850114738361	0.0012761455416067447	-6.392723835836064e-06	0.0012274016834628201	-4.87438581439246e-05
1414800.0	0.0011505936496650996	99.56442273673832	21.366746114703325	0.0012735838879467496	-3.2798238169037138e-06	0.0012631426806970732	-1.0441207249676409e-05
1416600.0	0.0011505936496650996	106.05584685183354	21.70468903039634	0.0012721336771563546	-2.1557497249640335e-06	0.0012592964259937223	-1.2837251162632241e-05
1418400.0	0.0011505936496650996	99.09681473612412	21.879673231164258	0.0012701047160896752	-2.7737654513326186e-06	0.0012893893384484344	1.9284622358759096e-05
1420200.0	0.0011505936496650996	104.12723749494619	22.267933160396073	0.0012536358761312569	-1.7168954236278596e-05	0.0012333078817721973	-2.0327994359059583e-05
1422000.0	0.0011505936496650996	107.64051631356494	22.77088877205233	0.0012519238887658726	-2.433689830256988e-06	0.0013294741856121441	7.755029684627154e-05
1423800.0	0.0011505936496650996	95.66205324612325	22.677608013786877	0.0012443353993969192	-8.329716564285783e-06	0.0011609075016788917	-8.34278977180275e-05
1425600.0	0.0011505936496650996	103.73836137638926	22.954801223777192	0.0012545891634429028	9.590032301772906e-06	0.0013009787951366704	4.638963169376764e-05
1427400.0	0.0011505936496650996	97.99569283714456	22.87550842087001	0.001253894586727091	-1.4131813241345534e-06	0.0012235877902809676	-3.030679644612334e-05
1429200.0	0.0011505936496650996	88.92382124787252	23.16886708375933	0.0012524262803623699	-2.15120972988117e-06	0.0012680615232065061	1.563524284413615e-05
1431000.0	0.0011505936496650996	102.38187918908608	23.132832645556352	0.0012490241287555278	-4.026513172829204e-06	0.0012904191798204382	4.13950510649105e-05
1432800.0	0.0011505936496650996	102.99720517701377	23.220928258941353	0.0012654233180455327	1.569236139052277e-05	0.001233979165928374	-3.144415211715887e-05
1434600.0	0.0011505936496650996	92.25378650785548	23.274130438660077	0.0012594914612231163	-6.6513450356561856e-06	0.0012165331125072742	-4.2958348715842136e-05
1436400.0	0.0011505936496650996	97.73035392264485	23.055989642967837	0.001258533768240399	-1.6065250202733728e-06	0.0012960302600641407	3.749649182374154e-05
1438200.0	0.0011505936496650996	96.88497421500789	23.094260450748926	0.0012529429997881507	-6.274105599592146e-06	0.0012715337407555075	1.859074096735679e-05
1440000.0	0.0011505936496650996	104.04993873048676	22.861936446371697	0.001250600418098526	-3.017609794457203e-06	0.0012243836595859155	-2.6216758512610463e-05
1441800.0	0.0011505936496650996	88.07975808864084	22.648577296135883	0.0012620134592582037	1.0694572308738118e-05	0.0012108323223016025	-5.118113695660109e-05
1443600.0	0.0011505936496650996	46.359509278001376	22.69990362711278	0.0012642858292031798	1.6477558522630036e-06	0.001329288049327243	6.500222012406305e-05
1445400.0	0.0011505936496650996	0.0	22.307612128106747	0.0012671178624225773	2.49306099045223e-06	0.001269233162804189	2.1153003816116415e-06
1447200.0	0.0011920560215682341	1.897548913876904	22.151747122358913	0.0012745834696489813	7.490682808552471e-06	0.0012864236663313094	1.1840196682328205e-05
1449000.0	0.001217373351946994	0.6256448210024212	21.921561398067453	0.0012714608754666467	-3.113786445722152e-06	0.0012945177947118456	2.3056919245198882e-05
1450800.0	0.00123283236184167	0.0	21.784912887352682	0.0012717483684715068	3.066690203855276e-07	0.0012517399865799306	-2.00083818915763e-05
1452600.0	0.001242271784693464	7.141486127454895	21.55704985520844	0.0012679172178836685	-3.8068788664565585e-06	0.0013012404299469415	3.332321206327299e-05
1454400.0	0.0012480355887392624	0.0	21.339651198487008	0.0012666435546988884	-1.3098244851367068e-06	0.0012450654326554892	-2.1578122043399294e-05
1456200.0	0.0012515550239420247	0.0	21.104877127131438	0.0012714151918988466	4.795076803030759e-06	0.0012895472231739178	1.8132031275071205e-05
1458000.0	0.0012537040255472184	5.9879927930809185	20.991070030062584	0.0012644861386834488	-6.9059050855429514e-06	0.0012577785905462909	-6.70754813715791e-06
1459800.0	0.0012550162269753056	0.6440428956370413	20.915638397342686	0.0012689050367754504	4.391489292116462e-06	0.0012450065472559872	-2.3898489519463224e-05
1461600.0	0.0012558174700193834	6.830330738312757	20.797414091725603	0.0012646060476789811	-4.2816546062254665e-06	0.0012756925625902543	1.1086514911273103e-05
1463400.0	0.0012563067168697083	0.0	20.831096647570615	0.0012744767970964165	9.836036412648206e-06	0.0012343221671449788	-4.0154629951437655e-05
1465200.0	0.0012566054557883446	0.0	20.76487291090039	0.0012805343774811657	6.080348072511034e-06	0.0013252686884076686	4.4734310926502876e-05
1467000.0	0.0012567878686980012	6.1662846585999365	20.806831602285477	0.0012877730794302077	7.261473086506689e-06	0.00131822007348612	3.0446994055912166e-05
1468800.0	0.0012568992518072434	4.472768702625144	20.877839302689996	0.0012871882847780146	-6.144895265840519e-07	0.0012317872166688246	-5.540106810919005e-05
1470600.0	0.0012569672634246657	61.996266540783765	20.846076667539087	0.001294967099999938	7.76360584252497e-06	0.0013211687965738316	2.6201696573893596e-05
1472400.0	0.0012570087919843895	100.51408393627098	21.035130771801978	0.001292280835291067	-3.154401866619144e-06	0.0013128452855173656	2.0564450226298607e-05
1474200.0	0.0012570341497296997	101.00123212969604	21.141382049197574	0.0012931338349919084	1.2148959818592152e-07	0.0013180649501990584	2.4931115207150025e-05
1476000.0	0.0012570496334173475	97.69299962488154	21.431466553678646	0.0012979978297790514	4.128929147870987e-06	0.0012888001648572287	-9.197664921822826e-06
1477800.0	0.0012570590879086771	98.97973106438411	21.343737314873064	0.0012971965291972086	-1.5170140963939956e-06	0.0013015066469827862	4.310117785577527e-06
1479600.0	0.001257064860913683	105.39032781696304	21.733381838851532	0.001307252415356789	9.332028205226835e-06	0.0013784936488030264	7.124123344623747e-05
1481400.0	0.0012570683859670822	99.99867314211347	22.07216180393841	0.0013161553175710565	8.131906715387514e-06	0.001352930813206847	3.67754956357905e-05
1483200.0	0.0012570705383992131	95.96354253193006	22.369580124845363	0.0013122096095713133	-4.685693050395349e-06	0.0013930679452294132	8.085833565809984e-05
1485000.0	0.0012570718526953538	98.11974092301112	22.60177832813978	0.0013064387463846874	-6.481270816339794e-06	0.001313439591928453	7.000845543765719e-06
1486800.0	0.0012570726552174499	99.54835707375587	22.73181769370596	0.0013082914098610143	1.1313528205292258e-06	0.0012779518686920498	-3.033954116896449e-05
1488600.0	0.001257073145245302	96.28744365685945	23.172292988539045	0.0013038322052689715	-5.190746161946351e-06	0.0013083818100306569	4.54960476168532e-06
1490400.0	0.0012570734444611077	97.71020428421885	23.554972311230276	0.001305895908619183	1.357139391336765e-06	0.001349812860898712	4.3916952279529006e-05
1492200.0	0.0012570736271652096	95.00102852484474	23.71038668557099	0.0013043014306483754	-2.3107005969689432e-06	0.0012537682477043492	-5.053318294402617e-05
1494000.0	0.0012570737387261235	97.88697599204727	23.99930958668956	0.0013049836084235316	-1.4767179395813439e-08	0.0012470197993501065	-5.7963809073425166e-05
1495800.0	0.0012570738068463103	105.83104575487424	24.40389917435574	0.0013100216394157026	4.322287894623572e-06	0.0013148294789150175	4.807839499314758e-06
1497600.0	0.0012570738484411635	100.24194697616146	24.38486234116324	0.0012992505383012908	-1.1540623444751524e-05	0.0013081561409436346	8.905602642343856e-06
1499400.0	0.0012570738738393883	112.3065969682053	24.54386230927717	0.0012937934732218917	-6.184120012988419e-06	0.0013430186635005632	4.922519027867151e-05
1501200.0	0.001257073889347793	96.18067303504586	24.69610970780624	0.001299492703961979	4.898148610645663e-06	0.001233189541650303	-6.630316231167599e-05
1503000.0	0.001257073898817377	102.42747247669415	24.775629153454464	0.0013031780524653369	2.9858891718973673e-06	0.0013034488249596035	2.707724942665595e-07
1504800.0	0.0012570739045995975	101.11102911790692	24.796476535170733	0.0012995993966403302	-4.320912297524893e-06	0.0012525039202470657	-4.709547639326455e-05
1506600.0	0.001257073908130278	103.25219756117012	24.808159244783106	0.0013004214903735052	9.047803637637648e-08	0.001340939396628056	4.0517906254550636e-05
1508400.0	0.0012570739102861462	96.9696540400464	24.58996138423615	0.0012983928788810445	-2.7745965964870346e-06	0.0012829701981517511	-1.54226807292935e-05
1510200.0	0.0012570739116025405	98.15767414532903	24.5918005586435	0.0013021197740446953	3.0224625454600073e-06	0.0012357942993579717	-6.632547468672371e-05
1512000.0	0.0012570739124063437	102.03627890773744	24.332272076102967	0.001309011938276122	6.177914465037119e-06	0.001343241625952216	3.4229687676094e-05
1513800.0	0.0012570739128971537	97.47665371797802	24.270405925346758	0.0013146895058752793	4.933214296711992e-06	0.0013295125879402617	1.482308206498243e-05
1515600.0	0.0012570739131968472	91.1326530016176	24.09656854454832	0.0013198870637604737	4.480154061882009e-06	0.0013494866548063983	2.9599591045924597e-05
1517400.0	0.001257073913379843	106.5522577752172	23.7589912385576	0.0013166453208486467	-3.919491124796359e-06	0.0013269072285381264	1.0261907689479786e-05
1519200.0	0.001257073913491582	104.44047532161642	23.384895757284294	0.0013149315355114885	-2.4937270798075337e-06	0.0012976869659087008	-1.724456960278768e-05
1521000.0	0.0012570739135598107	97.91431349515115	23.118277118930976	0.00131133022238284	-4.367396631924704e-06	0.0013313164176027871	1.998619521994706e-05
1522800.0	0.001257073913601472	101.09158596535163	23.003907686076936	0.0013111922397565836	-8.594940978247205e-07	0.0013959772103163835	8.478497055980002e-05
1524600.0	0.0012570739136269107	105.03415271456535	22.617800952017024	0.0013153381910572838	3.403163836819383e-06	0.0012679517121588425	-4.738647889844117e-05
1526400.0	0.0012570739136424439	106.72110616399928	22.060396475849053	0.0013169988341696804	8.887588016821181e-07	0.001333880547640417	1.688171347073649e-05
1528200.0	0.0012570739136519285	96.34701180170163	21.70073358978929	0.0013225834853500065	4.799793783036376e-06	0.0013025597483839386	-2.0023736966067966e-05
1530000.0	0.00125707391365772	42.89891828423767	21.390720727289473	0.0013221607579614626	-1.1422287965215717e-06	0.00128958792364754	-3.257283431392257e-05
1531800.0	0.0012570739136612565	7.321342277775144	21.18313961820099	0.0013187831824469957	-3.7094185470409295e-06	0.0013670586784516802	4.827549600468449e-05
1533600.0	0.0012570739136634158	0.4735962705681868	20.558913212286804	0.0013115001311916027	-7.322794496316901e-06	0.001316153004811348	4.652873619745368e-06
1535400.0	0.0012570739136647342	0.0	20.376034463423384	0.0013140900899627451	2.608797366142945e-06	0.0013685585087682918	5.446841880554659e-05
1537200.0	0.0012570739136655393	1.316066151809652	20.19786362349196	0.001310342847214501	-3.724496302312319e-06	0.0013037932019731935	-6.549645241307469e-06
1539000.0	0.001257073913666031	5.773633598676014	19.943459357043213	0.0013018081435592624	-8.523815388293114e-06	0.0012021767225206515	-9.963142103861076e-05
1540800.0	0.001257073913666331	0.0	19.663830047677294	0.0013077290105944848	5.8928782045526594e-06	0.0012747211579742807	-3.3007852620204065e-05
1542600.0	0.0012570739136665145	4.92999633468137	19.512526296386582	0.0013087637640151846	1.0562994331402489e-06	0.0012900412323669213	-1.872253164826323e-05
1544400.0	0.0012570739136666263	0.0	19.442473779220485	0.001309512238749638	7.269665470912113e-07	0.0013711394280600362	6.162718931039815e-05
1546200.0	0.0012570739136666946	3.045276731220763	19.281579461583867	0.0013130531396011217	3.5621477376373347e-06	0.001307383147145013	-5.669992456108665e-06
1548000.0	0.0012570739136667365	0.0	19.17140439526837	0.001328138656613473	1.5079958245143705e-05	0.0013452463598109033	1.7107703197430282e-05
1549800.0	0.001257073913666762	5.348047062282771	19.25560506440128	0.0013325453451295591	4.427836512481457e-06	0.001406335342508678	7.378999737911874e-05
1551600.0	0.0012570739136667777	0.0	19.32924982115532	0.0013350677622141565	2.496489116089811e-06	0.0013171535122884184	-1.7914249925737944e-05
1553400.0	0.0012570739136667872	2.2964354884368077	19.171477094324104	0.0013309411096660323	-4.105160357084398e-06	0.0012816986774661402	-4.9242432199892155e-05
1555200.0	0.0012570739136667929	0.0	19.531071563371754	0.0013298874438980525	-1.052841951899888e-06	0.0013627859400515644	3.289849615351179e-05
1557000.0	0.0012570739136667963	50.124071656582544	19.727680521475783	0.0013298568838979435	-8.849609040205088e-09	0.0013206655983193933	-9.191285578550181e-06
1558800.0	0.0012570739136667985	100.9406159593074	19.758972141167764	0.0013352190972324889	4.970171745143083e-06	0.0012315299703124856	-0.00010368912692000335
1560600.0	0.0012570739136667998	96.59337089528819	19.946244388839766	0.0013428299174492928	6.8522155746183715e-06	0.001371192748080555	2.8362830631262316e-05
1562400.0	0.0012570739136668007	99.45112680449911	20.107374847858814	0.0013575155290626352	1.3952292340094343e-05	0.0013806206121353085	2.3105083072673404e-05
1564200.0	0.0012570739136668011	101.3105041825889	20.376915143053008	0.00135569362104489	-2.582613444548809e-06	0.0012512327235284925	-0.00010446089751639765
1566000.0	0.0012570739136668015	102.81634326272464	20.55124334755745	0.0013555491989542842	-9.167220018191177e-07	0.0014011245463846369	4.5575347430352625e-05
1567800.0	0.0012570739136668015	100.50071554282543	20.964739688597195	0.0013566130025945975	2.8143424045094586e-07	0.0013691978924878956	1.2584889893298168e-05
1569600.0	0.0012570739136668015	106.6622191403915	21.037489213063935	0.0013631626598157147	5.782753525953617e-06	0.0013849346561522612	2.1771996336546444e-05
1571400.0	0.0012570739136668015	105.79131147790017	21.00178217248845	0.0013697217234318337	5.746629787673686e-06	0.0013352720768694851	-3.444964656234848e-05
1573200.0	0.0012570739136668015	99.84689434301589	21.446199941017127	0.0013718675208050028	1.3354555369642219e-06	0.0013590494365600422	-1.2818084244960519e-05
1575000.0	0.0012570739136668015	93.34834573526648	21.70987988299861	0.001370554523872904	-2.0832638992567065e-06	0.0014107121837978814	4.0157659924977405e-05
1576800.0	0.0012570739136668015	97.56461892570573	21.709547837651638	0.0013729912132868702	1.7128708079649116e-06	0.0013034031726175575	-6.958804066931274e-05
1578600.0	0.0012570739136668015	88.85437051971157	21.866469434245477	0.0013700593107634775	-3.686562817880894e-06	0.0013216282667004745	-4.843104406300316e-05
1580400.0	0.0012570739136668015	99.0843506936033	21.869187748095964	0.001379389368870302	8.63856505193719e-06	0.001392048545709739	1.2659176839436829e-05
1582200.0	0.0012570739136668015	107.00876721152017	21.917561624030515	0.0013830984212483664	2.940570015263676e-06	0.0014134713112693943	3.0372890021027835e-05
1584000.0	0.0012570739136668015	103.95504354886609	21.891336414880808	0.001381857751026124	-2.0660119550256287e-06	0.0014633942342999094	8.153648327378544e-05
1585800.0	0.0012570739136668015	100.41755274950486	21.83230738015377	0.001375415620304058	-7.245778765462127e-06	0.0014369613767167865	6.154575641272847e-05
1587600.0	0.0012570739136668015	96.36267847163036	21.670021646243487	0.001392000540625377	1.5809266805109514e-05	0.0012757161526160765	-0.00011628438800930035
1589400.0	0.0012570739136668015	100.61152145044261	21.33116270662001	0.001387896349649647	-4.860545601063498e-06	0.001323227727887144	-6.466862176250299e-05
1591200.0	0.0012570739136668015	110.65613738049336	21.223084557633463	0.001391545034463117	2.8641832439479704e-06	0.0014676861322544007	7.614109779128378e-05
1593000.0	0.0012570739136668015	107.43849301927288	21.02225494615906	0.0013899222032258374	-2.4789553568692804e-06	0.0014765054886245613	8.658328539872375e-05
1594800.0	0.0012570739136668015	99.24852369699434	20.645818879637698	0.0014004975857989815	9.7420918971761e-06	0.0014453275729583597	4.4829987159378336e-05
1596600.0	0.0012570739136668015	92.59026493463661	20.59999243927262	0.0014018704892626837	5.904871533690606e-07	0.001326912762767712	-7.495772649497161e-05
1598400.0	0.0012570739136668015	111.04048147764415	20.511119753882088	0.0013906574928338087	-1.1948656346566487e-05	0.0014327223327986575	4.206483996484877e-05
1600200.0	0.0012570739136668015	96.35580020622946	19.93847718487209	0.0013897869849367678	-1.7291736382620813e-06	0.0014299199043421853	4.013291940541759e-05
1602000.0	0.0012570739136668015	102.65037668799692	19.859690306014905	0.0013879850806727578	-2.5584736802077386e-06	0.0013930866515104237	5.1015708376659165e-06
1603800.0	0.0012570739136668015	92.20641567153598	19.542812764464642	0.0013818633662039134	-6.921328988813072e-06	0.0014197335931870857	3.787022698317226e-05
1605600.0	0.0012570739136668015	98.38457634902922	19.220308417846088	0.0013858858469182687	3.2992942223496975e-06	0.0013873189708595067	1.4331239412379578e-06
1607400.0	0.0012570739136668015	92.18608301673638	19.033488759372247	0.0013839451902468085	-2.709363986147388e-06	0.0013786909630337347	-5.254227213073747e-06
1609200.0	0.0012570739136668015	94.19057282002181	18.645501758771427	0.0013754248122224521	-9.244446107709541e-06	0.0013622802753732548	-1.3144536849197267e-05
1611000.0	0.0012570739136668015	95.37642250246425	18.55837109203605	0.001382648523483607	6.4900751999517434e-06	0.0014217198959198783	3.9071372436271316e-05
1612800.0	0.0012570739136668015	102.38502263507522	18.170343168611726	0.0013789065674413156	-4.48759512007109e-06	0.0014875700888173295	0.00010866352137601395
1614600.0	0.0012570739136668015	95.34526437663767	18.040988468189216	0.001393409505934816	1.3711251729965435e-05	0.001431934660819759	3.852515488494316e-05
1616400.0	0.0012570739136668015	59.38701079187014	17.8453263516088	0.0013957286502987306	1.568535671404624e-06	0.0014077934852152522	1.2064834916521484e-05
1618200.0	0.0012570739136668015	5.668986626310381	17.659905686565434	0.0014060460395134225	9.831777355145287e-06	0.0013898976636480766	-1.6148375865345973e-05
1620000.0	0.0012570739136668015	5.777455224387182	17.553106429344908	0.0014088465191940353	2.76788867668968e-06	0.0014447842023385601	3.59376831445248e-05
1621800.0	0.0012570739136668015	2.518337693910975	17.725333276847525	0.0014230881705853476	1.4207848751350912e-05	0.001394321479642694	-2.8766690942653534e-05
1623600.0	0.0012570739136668015	1.3802599109844202	17.82815721519695	0.0014214878778903638	-1.603623463178127e-06	0.0013424618355808767	-7.90260423094871e-05
1625400.0	0.0012570739136668015	5.945286610313457	17.789153495278658	0.001410337071681571	-1.114325406168523e-05	0.0014567534360295324	4.6416364347961345e-05
1627200.0	0.0012570739136668015	0.0	17.932347530547013	0.001406015234864452	-4.356897103741059e-06	0.0013432750849124053	-6.274014995204659e-05
1629000.0	0.0012570739136668015	0.0	17.884969004768987	0.001407951368730865	1.956679373638734e-06	0.001422031520601763	1.408015187089788e-05
1630800.0	0.0012570739136668015	0.0	18.279088538846334	0.0014023717568063458	-5.5591055789017135e-06	0.0013472737616089555	-5.509799519739022e-05
1632600.0	0.0012570739136668015	0.0	18.270156760224484	0.0014123916211569302	1.0040855095197546e-05	0.001390120024182274	-2.2271596974656277e-05
1634400.0	0.0012570739136668015	0.0	18.62944726751754	0.0014151241143593686	2.753620840571179e-06	0.0013564526923955658	-5.867142196380272e-05
1636200.0	0.0012570739136668015	0.0	19.18195027672751	0.0014126039009957005	-2.498511053426935e-06	0.0013882894058041867	-2.4314495191513765e-05
1638000.0	0.0012570739136668015	5.970980448718102	19.372804633092432	0.0014163403661988008	3.7589745902585084e-06	0.0014655567803351516	4.921641413635073e-05
1639800.0	0.0012570739136668015	0.4581601434346243	19.722619863503148	0.001414264271012942	-2.1091765673463766e-06	0.0013777733435990423	-3.64909274138998e-05
1641600.0	0.0012570739136668015	0.0	20.119681821890133	0.0014204642251141385	6.219027105381052e-06	0.001465777552842402	4.53133277282636e-05
1643400.0	0.0012570739136668015	51.570207646542364	20.501830233507064	0.0014222217076763752	1.781637271209032e-06	0.001455741950845053	3.352024316867787e-05
1645200.0	0.0012570739136668015	94.93903290517413	20.751810709135924	0.001421550313749803	-1.100711123270195e-06	0.0014042421173006156	-1.7308196449187434e-05
1647000.0	0.0012570739136668015	100.31147615621363	21.15799240517876	0.0014204016008549183	-1.911376824599311e-06	0.0015060013215955563	8.559972074063795e-05
1648800.0	0.0012570739136668015	101.96860841749414	21.458446363219224	0.0014156089000975623	-5.593090525042195e-06	0.0013755490148602291	-4.005988523733307e-05
1650600.0	0.0012570739136668015	96.24758805610135	21.630057730699004	0.0014135119674974648	-2.906158355683442e-06	0.0014177377623648128	4.2257948673479285e-06
1652400.0	0.0012570739136668015	101.08679918569207	22.041529360294422	0.0014080066302460806	-6.2722726984727426e-06	0.001372379128485985	-3.5627501760095566e-05
1654200.0	0.0012570739136668015	102.01036713373674	22.38311737237649	0.0014027028575645639	-6.101702899518368e-06	0.0014251386781163062	2.2435820551742402e-05
1656000.0	0.0012570739136668015	99.17864502121533	22.535137163646194	0.0014082975279026604	4.793741058315349e-06	0.001444538727969255	3.6241200066594545e-05
1657800.0	0.0012570739136668015	96.40187702734306	22.731460346831234	0.0014010092626791256	-8.071898286206708e-06	0.0014578673244820429	5.6858061802917205e-05
1659600.0	0.0012570739136668015	100.01571208999898	23.003672199875933	0.0014019655239545649	1.9672902251995145e-07	0.0013215318210498387	-8.043370290472621e-05
1661400.0	0.0012570739136668015	99.30256966152449	23.05718519680002	0.00141125860381071	8.507936896607389e-06	0.0014929992000186313	8.17405962079212e-05
1663200.0	0.0012570739136668015	101.58260389016631	23.150211225784403	0.001416631374143476	4.587782167918318e-06	0.0014510422267628431	3.4410852619367115e-05
1665000.0	0.0012570739136668015	98.68113487549516	22.984831498951806	0.0014186932209959173	1.2578939949661246e-06	0.0014676644581923467	4.89712371964295e-05
1666800.0	0.0012570739136668015	94.03990108411514	23.183633060506164	0.0014208277511555047	1.34981905167336e-06	0.0013197091328040003	-0.0001011186183515044
1668600.0	0.0012570739136668015	99.15495484969445	22.980423121462508	0.0014238804767959356	2.30094038577149e-06	0.0014145898661437073	-9.290610652228306e-06
1670400.0	0.0012570739136668015	101.63338831686708	23.004826429555855	0.0014239441868070443	-7.272124042495754e-07	0.0014827865039452916	5.8842317138247124e-05
1672200.0	0.0012570739136668015	100.92567760407127	22.783855854688678	0.0014290355871464679	4.282705827850618e-06	0.0013677917778195249	-6.124380932694308e-05
1674000.0	0.0012570739136668015	99.44536872426042	22.837285644834015	0.0014284764823920208	-1.3660208880053686e-06	0.0013896790732532808	-3.879740913873988e-05
1675800.0	0.0012570739136668015	97.56693505148243	22.756325169225608	0.0014311096003363632	1.837294078688103e-06	0.0015502141942981518	0.00011910459396178872
1677600.0	0.0012570739136668015	97.30828736411323	22.368668132978478	0.0014282570389058849	-3.6363662095719596e-06	0.001350013299262809	-7.824373964307597e-05
1679400.0	0.0012570739136668015	97.82728797291206	22.164011820528682	0.0014249718821182642	-4.066353025472062e-06	0.0014603243902144983	3.535250809623409e-05
1681200.0	0.0012570739136668015	105.38080097956156	22.071056345376764	0.001429376901790647	3.621438589250976e-06	0.001471369474746952	4.199257295630503e-05
1683000.0	0.0012570739136668015	95.26074687668704	21.811389429093467	0.0014354887854496933	5.2715249593762205e-06	0.0014432943120354519	7.80552658575847e-06
1684800.0	0.0012570739136668015	100.45494798352071	21.537176446675893	0.001437133442067509	8.736382071125105e-07	0.001517563167757851	8.042972569034198e-05
1686600.0	0.0012570739136668015	93.71001061424204	21.380943654803428	0.0014435809371059877	5.637359177536912e-06	0.0014131663348074268	-3.0414602298561035e-05
1688400.0	0.0012570739136668015	103.82366143084566	21.362221934621395	0.001436780970203273	-7.564358880596179e-06	0.0014495252901534283	1.2744319950155173e-05
1690200.0	0.0012570739136668015	97.31933643493952	20.927692757305	0.0014413829961404168	3.7675944803516737e-06	0.0014127196169120093	-2.8663379228407506e-05
1692000.0	0.0012570739136668015	95.87193521259128	20.7971946744558	0.0014314298841264024	-1.0743407666185452e-05	0.0014320596564229163	6.297722965138553e-07
1693800.0	0.0012570739136668015	101.07724269454138	20.82557810510606	0.0014340205698134636	1.8161051147451294e-06	0.0015512239723625364	0.0001172034025490728
1695600.0	0.0012570739136668015	87.69625901031695	20.880598836059914	0.0014326805884980018	-2.1536516718377143e-06	0.0014442330384281405	1.155244993013867e-05
1697400.0	0.0012570739136668015	93.5026147715723	20.645973554997283	0.0014332460966107062	-1.4934815375320305e-07	0.0014438294330580805	1.0583336447374318e-05
1699200.0	0.0012570739136668015	101.80454543630131	20.453775302263075	0.0014348022029198068	7.977893762558544e-07	0.0013306839134171024	-0.00010411828950270433
1701000.0	0.0012570739136668015	100.89874573749982	20.69890827880508	0.0014358481389161015	2.2635875891725975e-07	0.0014201052731041082	-1.5742865811993192e-05
1702800.0	0.0012570739136668015	48.08040183512648	20.68137103181785	0.001430720394588005	-5.941228995934217e-06	0.0014157568045789634	-1.4963590009041587e-05
1704600.0	0.0012570739136668015	0.6971648181478302	20.893648370277905	0.0014359994470533504	4.876317966979738e-06	0.0014832155961594586	4.7216149106108174e-05
1706400.0	0.0012570739136668015	12.051920789679755	20.858877603166878	0.0014309920997258856	-4.988257369238767e-06	0.001354355743537559	-7.66363561883265e-05
1708200.0	0.0012570739136668015	2.457001397723812	21.030220856587132	0.001439186104010405	8.106559537696172e-06	0.0013056776758373172	-0.00013350842817308782
1710000.0	0.0012570739136668015	0.0	21.36212247676622	0.001439765109574689	5.815611177817976e-07	0.0015339868210357552	9.422171146106628e-05
1711800.0	0.0012570739136668015	5.1233089861577765	21.79814652208778	0.0014378699042873	-1.8685204890344582e-06	0.0013688159941513778	-6.90539101359223e-05
1713600.0	0.0012570739136668015	0.0	21.759412100975418	0.0014384429045208751	5.516784201584606e-07	0.0013918111035878455	-4.6631800933029536e-05
1715400.0	0.0012570739136668015	0.0	22.1456208399326	0.001430276784459612	-8.13871540390819e-06	0.0013356377705750406	-9.463901388457134e-05
1717200.0	0.0012570739136668015	0.0	22.324233125858502	0.00142621873848921	-4.030057591967963e-06	0.0014534122714381103	2.719353294890029e-05
1719000.0	0.0012570739136668015	0.0	22.7985575571106	0.0014281660503583323	1.975568506932317e-06	0.001530452082616282	0.00010228603225794964
1720800.0	0.0012570739136668015	0.0	23.090597099606317	0.001426035562052318	-2.10124735733654e-06	0.0014861754846969676	6.013992264464961e-05
1722600.0	0.0012570739136668015	2.7871230251708874	23.21869891241827	0.0014234289233176225	-2.576844360973709e-06	0.0014384261916801314	1.4997268362508968e-05
1724400.0	0.0012570739136668015	0.0	23.770178274506407	0.001415099080808025	-8.326211692146566e-06	0.0013795693261638303	-3.552975464419458e-05
1726200.0	0.0012570739136668015	0.0	23.711261368709692	0.0014177683927539327	2.7003038250399414e-06	0.0013817301903195174	-3.603820243441534e-05
1728000.0	0.0012570739136668015	0.0	24.299366534827996	0.001418740802566364	1.0033336084397904e-06	0.0014045954011240017	-1.414540144236228e-05
1729800.0	0.0012570739136668015	54.96915630165703	24.48840019764621	0.0014168370785282384	-1.871491533795597e-06	0.0014429815604506172	2.6144481922378776e-05
1731600.0	0.0012570739136668015	108.1113068602756	24.55712748774738	0.001408851940725156	-8.432536635921562e-06	0.0013901841558641148	-1.8667784861041172e-05
1733400.0	0.0012570739136668015	91.05192269375993	24.75412325351481	0.0014132451012674897	3.551898897145055e-06	0.001367256853825388	-4.598824744210157e-05
1735200.0	0.0012570739136668015	96.10827287707974	24.743765762038194	0.0014154189439921465	1.4522162426673155e-06	0.0013954221802772978	-1.9996763714848635e-05
1737000.0	0.0012570739136668015	93.55324850482822	24.66122806835013	0.0014086643867211317	-7.513924773790549e-06	0.001404892944915552	-3.771441805579592e-06
1738800.0	0.0012570739136668015	101.76775530424115	24.8475960321647	0.0014135482767727355	4.146122821939249e-06	0.0014303310292526085	1.6782752479873018e-05
1740600.0	0.0012570739136668015	92.95544795059607	24.629784149252977	0.0014117157065510995	-2.6309501275046473e-06	0.0013504027188921696	-6.131298765892987e-05
1742400.0	0.0012570739136668015	105.29617523938829	24.70311396427175	0.001406955613979159	-5.495193070413492e-06	0.0013644530716950085	-4.2502542284150595e-05
1744200.0	0.0012570739136668015	106.01846456704777	24.45329059906711	0.0014056593223505161	-2.1163333696773047e-06	0.0014508565746838653	4.519725233334919e-05
1746000.0	0.0012570739136668015	104.09059358577537	24.504662036527968	0.0013993472645902171	-7.137289959878154e-06	0.0013216166459327143	-7.773061865750275e-05
1747800.0	0.0012570739136668015	96.4135630389717	24.235420344651278	0.0014133733486122566	1.3218038776630228e-05	0.0014220964180498554	8.723069437598803e-06
1749600.0	0.0012570739136668015	96.72840283915552	24.019199180351592	0.0014116401676453566	-2.495362496184694e-06	0.0014005021975344511	-1.1137970110905412e-05
1751400.0	0.0012570739136668015	97.71676388288653	23.707299190191208	0.0014020807331285529	-1.0323630791488358e-05	0.0014260787781715354	2.399804504298238e-05
1753200.0	0.0012570739136668015	105.5253756993497	23.55606283120863	0.0014019471973458304	-9.006402571481207e-07	0.001373721373863326	-2.822582348250436e-05
1755000.0	0.0012570739136668015	91.50983862760361	23.143136794874614	0.0013981332661931211	-4.636388495782688e-06	0.0014191044473018516	2.0971181108730402e-05
1756800.0	0.0012570739136668015	101.93062057934928	22.86817957325314	0.0014046841028702301	5.828824813330568e-06	0.001316980175273768	-8.77039275964621e-05
1758600.0	0.0012570739136668015	95.33275619906985	22.254826970330896	0.0014098524203593002	4.367841831949273e-06	0.0014856656554713228	7.581323511202261e-05
1760400.0	0.0012570739136668015	97.90289615707944	21.933932159078935	0.001406599877525392	-4.00996978840956e-06	0.0014003136170979418	-6.286260427450193e-06
1762200.0	0.0012570739136668015	103.68071724016407	21.39184401271457	0.0014068709220529964	-5.036421011716097e-07	0.0014853706395899942	7.849971753699776e-05
1764000.0	0.0012570739136668015	92.422768372173	21.249729679238833	0.0014071939192871357	-4.935189844325e-07	0.0014407670434932757	3.3573124206140095e-05
1765800.0	0.0012570739136668015	98.61129745557136	20.954972675509087	0.001403453173358109	-4.477273107920117e-06	0.0013351427043280556	-6.831046903005327e-05
1767600.0	0.0012570739136668015	99.3558144405988	20.691890894227743	0.0014058160572410936	1.583628356325236e-06	0.0013641265040884548	-4.168955315263885e-05
1769400.0	0.0012570739136668015	99.81303830850084	20.31081289999011	0.001404810408797281	-1.7916808768458338e-06	0.0014646310682628041	5.9820659465523076e-05
1771200.0	0.0012570739136668015	99.48409467417409	20.18308166953862	0.0013979598680728673	-7.639483733351719e-06	0.0014354250793764197	3.746521130355241e-05
1773000.0	0.0012570739136668015	102.78329142354866	19.95560474761252	0.0013914230896752483	-7.319716106500888e-06	0.0014592937692641083	6.787067958886003e-05
1774800.0	0.0012570739136668015	97.74005221861714	19.65830062954218	0.0013870558573549933	-5.169688388276829e-06	0.0014038387360988858	1.678287874389242e-05
1776600.0	0.0012570739136668015	101.82683468567632	19.466017528015705	0.0013853018697107067	-2.5188773466568066e-06	0.001276950677804947	-0.00010835119190575984
1778400.0	0.0012570739136668015	101.64919417031567	19.46567351081019	0.001382696560640828	-3.3976845910835016e-06	0.0012877935079117742	-9.490305272905368e-05
1780200.0	0.0012570739136668015	101.43034281284176	19.407877908818268	0.0013734810136902594	-1.0005246400129502e-05	0.0013720478954967487	-1.433118193510635e-06
1782000.0	0.0012570739136668015	102.63919344605048	19.317406341005476	0.0013757870252901192	1.5229468028041057e-06	0.0013418276229336782	-3.3959402356440955e-05
1783800.0	0.0012570739136668015	101.41040199462574	19.372714081690322	0.0013801477190504665	3.568078602861944e-06	0.0014452436904728674	6.509597142240087e-05
1785600.0	0.0012570739136668015	99.55163670501494	19.315518614421183	0.0013679065479519422	-1.3027783793210013e-05	0.0013866019472251745	1.869539927323227e-05
1787400.0	0.0012570739136668015	89.48097908343335	19.61923091428789	0.0013746133824512317	5.9397663282132e-06	0.0013695338244486012	-5.079558002630513e-06
1789200.0	0.0012570739136668015	52.6116492606267	19.746764432582626	0.0013819788300987914	6.66524762923849e-06	0.0013467971116460516	-3.518171845273973e-05
1791000.0	0.0012570739136668015	8.473128042551446	19.83572571956932	0.0013839965816914294	1.5910617197026884e-06	0.0013051625180988031	-7.883406359262633e-05
1792800.0	0.0012570739136668015	0.0	20.08373764332648	0.0013776266611754968	-6.424189696705353e-06	0.0015107252256587973	0.00013309856448330039
1794600.0	0.0012570739136668015	2.2820392567712218	20.21422474024808	0.0013730867265587757	-4.516566644268062e-06	0.0013262036975463492	-4.688302901242661e-05
1796400.0	0.0012570739136668015	0.0	20.56860276814899	0.0013639624502863221	-9.121640224905135e-06	0.0014838352357725286	0.00011987278548620658
1798200.0	0.0012570739136668015	0.0	20.489302103570996	0.0013646168954939948	6.783721742618034e-07	0.0013331853987932742	-3.1431496700720726e-05
1800000.0	0.0012570739136668015	0.2765790566865086	20.85124003869815	0.0013582949587534624	-6.2981295136247e-06	0.0013890419678389654	3.074700908550306e-05
1801800.0	0.0012570739136668015	14.037279160246719	21.127743496817086	0.0013623021995599614	4.029029655036692e-06	0.0013206031252469613	-4.169907431300002e-05
1803600.0	0.0012570739136668015	7.976735055014324	21.381429520118022	0.0013582353948866533	-4.167129226789055e-06	0.0013430446549915485	-1.5190739895104757e-05
1805400.0	0.0012570739136668015	7.227667955088072	21.48926569514337	0.0013609691519093203	2.6874032042849165e-06	0.0013525020118572355	-8.467140052084898e-06
1807200.0	0.0012570739136668015	2.5938595717161617	21.46189122800235	0.0013627336994647514	1.7249541613728942e-06	0.0013854744644340754	2.2740764969323948e-05
1809000.0	0.0012570739136668015	0.0	21.5291834431209	0.0013648397840939246	2.1079834465656082e-06	0.0013416888939897266	-2.3150890104197932e-05
1810800.0	0.0012570739136668015	5.184078269300187	21.776053934771667	0.0013531275426976821	-1.168665065114796e-05	0.0013936564772137271	4.052893451604508e-05
1812600.0	0.0012570739136668015	0.0	21.893654949421286	0.0013551504501912771	2.0021852870078513e-06	0.0012629229466277069	-9.222750356357014e-05
				0.0013531325088177017	-1.9918822187957426e-06
