# Supplementary material for: Dynamic, adaptive and modular Digital Twin framework for resource-efficient Controlled Environment Agriculture
Source: Front Plant Sci. 2026 Jul 1;17:1864757. doi: 10.3389/fpls.2026.1864757 (PMC13368678; doi:10.3389/fpls.2026.1864757)
Supplement: Supplementary file 1 [file DataSheet1.zip › dt_code-main/estimation/data/synthetic_data_4.csv]

ts	C	I	T	lettuce.B	lettuce.B_w	B	B_v
0.0	0.0008593000849533818	2.463577097307005	21.578594022245444	0.001	0.0	0.0010797051160004656	7.970511600046565e-05
1800.0	0.0008593000849533817	173.4796737096712	21.296068059329215	0.0009999782566218918	-1.942122440189601e-08	0.0010891361792010731	8.915792257918141e-05
3600.0	0.0008593000849533817	344.3908559979371	21.412752791145667	0.0010010459404981996	2.4613053746078e-07	0.0010268602353685683	2.581429487036871e-05
5400.0	0.0008593000849533817	349.73383166218287	21.409941329882166	0.0010110283750687536	8.692930906723523e-06	0.0010840969744441342	7.306859937538067e-05
7200.0	0.0008593000849533817	345.50754756613577	21.722516613407137	0.0010217888946360222	9.44694780279117e-06	0.00092757239368838	-9.421650094764225e-05
9000.0	0.0008593000849533817	348.6460675151047	21.94210455463914	0.0010301796620368724	7.072175908315576e-06	0.0009954948261824373	-3.4684835854435046e-05
10800.0	0.0008593000849533817	356.713884822115	22.119128826359848	0.0010300954291826995	-1.4204630859115451e-06	0.0010147329047593306	-1.5362524423369056e-05
12600.0	0.0008593000849533817	348.64747347951914	22.295540961049845	0.001038475790964266	7.026782678488337e-06	0.0010435539075738362	5.078116609570202e-06
14400.0	0.0008593000849533817	358.85478776673875	22.6521900433585	0.0010503363522109859	1.0513859818265395e-05	0.0010314039688659841	-1.8932383345001746e-05
16200.0	0.0008593000849533817	357.1581799346898	22.847246921012104	0.0010515523507187618	-1.6771278149149845e-07	0.0010649895866903622	1.3437235971600436e-05
18000.0	0.0008593000849533817	347.10347345710477	23.044343877318127	0.0010518258012723232	-1.1076888090344693e-06	0.0010285823027936473	-2.324349847867591e-05
19800.0	0.0008593000849533817	344.4443811679211	23.394698436597487	0.001052788032344334	-3.9647059854185577e-07	0.0011438390210070934	9.10509886627594e-05
21600.0	0.0008593000849533817	349.73722919039903	23.56469145288089	0.00105170689646918	-2.4337557876372306e-06	0.0010281670219837865	-2.3539874485393545e-05
23400.0	0.0008593000849533817	355.7666388169844	23.971699175661303	0.0010650542554586672	1.1985070220953228e-05	0.0010236638114857622	-4.1390443972905005e-05
25200.0	0.0008593000849533817	347.54904546885655	24.0615557120781	0.0010715383647237693	5.093821776811698e-06	0.0010171626640428854	-5.437570068088399e-05
27000.0	0.0008593000849533817	354.5404514913107	24.24913286920827	0.0010709569442470333	-1.9609760730997003e-06	0.0010951830953943149	2.422615114728148e-05
28800.0	0.0008593000849533817	356.04219994568047	24.497652004476333	0.001078469111471074	6.119002874308531e-06	0.001122881981422947	4.441286995187308e-05
30600.0	0.0008593000849533817	346.129871748187	24.43660996218779	0.001083925885218305	4.052683778607538e-06	0.0010677049901105054	-1.6220895107799764e-05
32400.0	0.0008593000849533817	346.61974455855704	24.900104826447144	0.0010800973475392724	-5.217662020463917e-06	0.0010628189915712401	-1.7278355968032357e-05
34200.0	0.0008593000849533817	353.563310160635	24.972604342717133	0.0010841500829811778	2.6713941773910072e-06	0.0010441639702106296	-3.9986112770548175e-05
36000.0	0.0008593000849533817	350.75923774820785	24.902334234007558	0.0010859679991004993	4.165508045381318e-07	0.0011328945358598927	4.692653675939323e-05
37800.0	0.0008593000849533817	346.5696923672816	24.927049516996412	0.0010953444436186005	7.978384748522512e-06	0.0011283004673270428	3.295602370844235e-05
39600.0	0.0008593000849533817	348.23909775940206	24.967760362093784	0.0011041669446647492	7.422467678992977e-06	0.0010801905926655828	-2.3976351999166315e-05
41400.0	0.0008593000849533817	349.6474022363629	24.92624466972456	0.001099018202410142	-6.563255311681421e-06	0.0010861544579029944	-1.2863744507147644e-05
43200.0	0.0008593000849533817	342.1757278752227	24.865981823665958	0.0010962195172958134	-4.2103949029052714e-06	0.0010225814756509312	-7.363804164488229e-05
45000.0	0.0008593000849533817	353.8282155324135	24.830299957011263	0.0011039576442065844	6.346582174023498e-06	0.001084233343727463	-1.972430047912145e-05
46800.0	0.0008593000849533817	347.60653905530404	24.620133860365648	0.0011018842451945535	-3.5018365585510334e-06	0.001112122157935721	1.0237912741167507e-05
48600.0	0.0008593000849533817	336.0814188810095	24.731556102590417	0.0010954136407578471	-7.88409998148126e-06	0.0011510044820360998	5.559084127825265e-05
50400.0	0.0008593000849533817	349.88064515845275	24.611825808678077	0.0010947392415039728	-2.0518759159047495e-06	0.0011176863494191	2.2947107915127266e-05
52200.0	0.0008593000849533817	267.33800682637445	24.5877183284077	0.0010944983222606459	-1.6507404020311e-06	0.0009704226953613749	-0.0001240756268992709
54000.0	0.0008593000849533817	104.4899740823554	24.37140171654395	0.001096387130913516	6.899122102636591e-07	0.0011155641543614005	1.9177023447884415e-05
55800.0	0.0008593000849533817	0.0	23.993998223683768	0.0010883738299227621	-8.610873557220127e-06	0.001084940337197715	-3.433492725047049e-06
57600.0	0.0008593000849533817	0.0	23.821867171441866	0.0010903773918303054	2.0277708996802707e-06	0.0011158761288657252	2.5498737035419833e-05
59400.0	0.0008593000849533817	2.5396633498100796	23.723814898151197	0.001098334225771014	7.98079984762706e-06	0.0009753508684174311	-0.00012298335735358288
61200.0	0.0008593000849533817	0.0	23.326426925576033	0.0011077506555345928	9.421773079929845e-06	0.0010773930072194738	-3.0357648315118896e-05
63000.0	0.0008593000849533817	0.0	23.140373820910014	0.0011181320178466057	1.0404888145106622e-05	0.0011774706130458727	5.933859519926699e-05
64800.0	0.0008593000849533817	2.54750691412203	22.81245210743341	0.0011182577576033992	1.491817965194641e-07	0.001105591070529062	-1.2666687074337214e-05
66600.0	0.0008593000849533817	0.0	22.627833998479282	0.0011055652736573452	-1.2688589378713126e-05	0.0010747127842493328	-3.0852489408012484e-05
68400.0	0.0008593000849533817	0.0	22.38767678624372	0.0011115957962031255	6.052892130263372e-06	0.0011454148821883152	3.3819085985189735e-05
70200.0	0.0008593000849533817	8.629990010471685	22.10766474550175	0.0011170561203455813	5.482444445021003e-06	0.0011470011008316197	2.994498048603831e-05
72000.0	0.0008593000849533817	2.897493688003224	22.02343581618441	0.0011181128347122246	1.0150012489711858e-06	0.001148237883202668	3.0125048490443398e-05
73800.0	0.0008593000849533817	0.0	21.618753707700424	0.0011258805563578143	7.767799822440775e-06	0.001081815869673314	-4.40646866845004e-05
75600.0	0.0008593000849533817	0.0	21.52190673882144	0.0011314340878033008	5.5747731751893425e-06	0.0011559023370670727	2.446824926377189e-05
77400.0	0.0008593000849533817	2.5293217905807803	21.51330204103112	0.0011349048469387142	3.4919628265030425e-06	0.001077005065104003	-5.789978183471122e-05
79200.0	0.0008593000849533817	4.8666872480671035	21.212304995282608	0.001141646113546921	6.743359741027493e-06	0.0010976879162750957	-4.395819727182533e-05
81000.0	0.0008593000849533817	0.0	20.971322213591368	0.0011481037268151499	6.441661771473946e-06	0.0011036801284816536	-4.442359833349624e-05
82800.0	0.0008593000849533817	1.830732629828412	20.980686508129654	0.0011621268761243004	1.404385974709848e-05	0.0011476016180973618	-1.4525258026938543e-05
84600.0	0.0008593000849533817	0.0	21.110476034036203	0.001155119473658613	-7.000642757421905e-06	0.0011728718572313677	1.7752383572754673e-05
86400.0	0.0008593000849533817	0.0	20.81974324133092	0.0011613886240272942	6.290189313812538e-06	0.0011463637957460373	-1.5024828281257033e-05
88200.0	0.0008593000849533817	175.80346433732453	20.87137257702008	0.0011714449039612464	1.007701105529515e-05	0.0011347221294210048	-3.672277454024148e-05
90000.0	0.0008593000849533817	349.96660713473665	20.79639265065726	0.00116947337294911	-2.93980171483522e-06	0.0010996126606528805	-6.986071229622954e-05
91800.0	0.0008593000849533817	353.67783449151284	20.85458503260141	0.0011678285919506128	-3.1578434140494487e-06	0.0011073044624535172	-6.0524129497095425e-05
93600.0	0.0008593000849533817	352.435432795578	20.876910844332084	0.0011654559472871904	-3.892928181310772e-06	0.0012394656732491506	7.400972596196021e-05
95400.0	0.0008593000849533817	342.4591539531391	20.866000614063882	0.0011712841229837504	4.313820235932625e-06	0.0011375891455632885	-3.3694977420461956e-05
97200.0	0.0008593000849533817	343.2108839646728	21.112110908557696	0.0011741110309668474	1.3298379293359231e-06	0.001172148046773085	-1.962984193762452e-06
99000.0	0.0008593000849533817	348.15141657620353	21.081282730469965	0.0011800801088981375	4.46565495967638e-06	0.0011328087156909205	-4.727139320721703e-05
100800.0	0.0008593000849533817	359.1431263122091	21.32096000563811	0.0011876923377839939	6.089086368882486e-06	0.001224000293862772	3.6307956078778135e-05
102600.0	0.0008593000849533817	345.74204083749197	21.709240511023143	0.001183996981447772	-5.256017341222216e-06	0.0012303408164208174	4.6343834973045234e-05
104400.0	0.0008593000849533817	348.9588864519362	21.691221622688104	0.0011853989402445773	-1.216012988257849e-07	0.0012070815734525394	2.1682633207962135e-05
106200.0	0.0008593000849533817	347.3182698652174	21.79793269852946	0.001181781169842124	-5.15114456054679e-06	0.0011049251087074104	-7.685606113471345e-05
108000.0	0.0008593000849533817	347.2297780795596	22.114502016838095	0.0011865849209313879	3.2789236744663994e-06	0.0010857753297802612	-0.00010080959115112657
109800.0	0.0008593000849533817	350.8911987195253	22.240216483756104	0.001188095164892247	-2.0526906809897103e-08	0.0011222150929678756	-6.58800719243714e-05
111600.0	0.0008593000849533817	357.00388638097826	22.513193588602537	0.0011984560867064386	8.819120331405462e-06	0.0011982110128599148	-2.450738465237715e-07
113400.0	0.0008593000849533817	352.27984199940295	22.589575606619434	0.0011988926132318212	-1.1333542576164846e-06	0.0012913528473552775	9.246023412345617e-05
115200.0	0.0008593000849533817	345.98234519286456	22.98477872735381	0.0011946783089118336	-5.772810334697207e-06	0.0011811886499014698	-1.3489659010363872e-05
117000.0	0.0008593000849533817	363.766147554016	23.110127974439553	0.0011920643464252332	-4.150168939657828e-06	0.0011571647653983198	-3.489958102691341e-05
118800.0	0.0008593000849533817	350.39286610480565	23.176281371685256	0.0011895039099729789	-4.1369898612417355e-06	0.0012246566700524818	3.515276007950292e-05
120600.0	0.0008593000849533817	347.11389521808945	23.476026489376068	0.0011903901034379552	-6.538873881953594e-07	0.0011524636685022256	-3.7926434935729646e-05
122400.0	0.0008593000849533817	357.06048187338797	23.778934828307648	0.0011928824456433076	9.60786916563618e-07	0.0011245321817235634	-6.835026391974411e-05
124200.0	0.0008593000849533817	347.6546469102809	23.630201019387965	0.0011944023901819894	-3.775077030038665e-08	0.0011691041856330495	-2.5298204548939897e-05
126000.0	0.0008593000849533817	358.3145682749372	23.88642257316909	0.0012030390625877767	7.099567916543525e-06	0.00110573161954205	-9.730744304572659e-05
127800.0	0.0008593000849533817	345.64678604516666	23.927613943208655	0.0012018973041205605	-2.7147708686100298e-06	0.0012860134147681607	8.411611064760012e-05
129600.0	0.0008593000849533817	357.1501519446068	23.97371940007681	0.0012003966218329704	-3.0401825810362542e-06	0.001255846477789154	5.544985595618361e-05
131400.0	0.0008593000849533817	351.00523832140846	24.041867729524885	0.0012056318881779747	3.669126562224755e-06	0.001074624028785599	-0.00013100785939237566
133200.0	0.0008593000849533817	356.45526116351215	23.91233054938394	0.0012078884874923703	6.996647737936345e-07	0.001217949136035361	1.006064854299061e-05
135000.0	0.0008593000849533817	359.5088285435077	23.912438337033233	0.0012098804943474189	4.1761244182925024e-07	0.0012080434790691231	-1.8370152782957097e-06
136800.0	0.0008593000849533817	344.33696354739374	23.83284638100857	0.0012168388479835387	5.373834846978377e-06	0.0012118788230250654	-4.960024958473164e-06
138600.0	0.0008593000849533817	277.4247222246336	23.631974625910022	0.0012137635425429562	-4.6307460540146104e-06	0.00123994577104475	2.618222850179392e-05
140400.0	0.0008593000849533817	89.001343598715	23.627151617826573	0.0012130738445616657	-2.0535615894385268e-06	0.0011635668999744541	-4.9506944587211566e-05
142200.0	0.0008593000849533817	0.0	23.378844196678966	0.001213068789767696	-5.818231060118528e-07	0.0011761259147022364	-3.6942875065459695e-05
144000.0	0.0008593000849533817	0.0	23.40331540117612	0.0012164443323823286	3.4013989112327673e-06	0.0011932484303662355	-2.3195902016093007e-05
145800.0	0.0008593000849533817	2.518183180889306	22.947783034897583	0.0012145223802508768	-1.8959798692998692e-06	0.001145958235737963	-6.856414451291362e-05
147600.0	0.0008593000849533817	0.16507938467429817	22.619930404080378	0.0012159409786057613	1.4233377842047463e-06	0.0012699629318475337	5.4021953241772426e-05
149400.0	0.0008593000849533817	0.0	22.59489807729139	0.0012161103836418362	1.92649474987657e-07	0.001182738902608165	-3.3371481033671096e-05
151200.0	0.0008593000849533817	0.7311763951118049	22.119526273842254	0.0012166604619338992	5.746284939326607e-07	0.0012314478512574052	1.4787389323505887e-05
153000.0	0.0008593000849533817	2.9564479464673643	21.766887450383916	0.0012144487410125871	-2.1939088130928873e-06	0.0012896455783209001	7.519683730831307e-05
154800.0	0.0008593000849533817	3.341240619706764	21.60761708254072	0.0012178112857215413	3.361785009191053e-06	0.0012309831741540774	1.3171888432536008e-05
156600.0	0.0008593000849533817	5.4708341780756555	21.372551331284495	0.001208060942203038	-9.754455493948052e-06	0.0012047229832941714	-3.337958908866466e-06
158400.0	0.0008593000849533817	9.100174063837198	20.97682641934861	0.0012091946608173768	1.112355843099318e-06	0.0011977178639768651	-1.147679684051157e-05
160200.0	0.0008593000849533817	0.0	20.506729524612073	0.001211377763386121	2.1326374341627648e-06	0.0012220540596825447	1.0676296296423651e-05
162000.0	0.0008593000849533817	0.0	20.238327638802982	0.0012053637217724533	-5.992882265907766e-06	0.0012029980271724876	-2.3656945999657176e-06
163800.0	0.0008593000849533817	3.0676806459259414	19.86280276060407	0.0012092385825447356	3.895526998627563e-06	0.0011973687262064533	-1.1869856338282165e-05
165600.0	0.0008593000849533817	0.0	19.731905313836037	0.0012155991334219644	6.356055260164497e-06	0.0011365119727802372	-7.908716064172717e-05
167400.0	0.0008593000849533817	0.0	19.20820954527659	0.0012183424058765482	2.7633952716092627e-06	0.001206963439908956	-1.1378965967592177e-05
169200.0	0.0008593000849533817	4.99690473196395	18.963300439278598	0.0012317775435602772	1.345458694476563e-05	0.001218489981515885	-1.3287562044392218e-05
171000.0	0.0008593000849533817	0.0	18.690451614495622	0.0012288698653992883	-2.929118268417479e-06	0.001170444037760024	-5.8425827639264316e-05
172800.0	0.0008593000849533817	0.0	18.299405589987554	0.0012231582351084807	-5.692704513461716e-06	0.0012288640226151481	5.705787506667503e-06
174600.0	0.0008593000849533817	167.55098467317413	18.16266221127993	0.0012233861670052058	2.462659686229629e-07	0.0012216890548606603	-1.697112144545436e-06
176400.0	0.0008593000849533817	350.24358339696903	17.9580047567657	0.0012256961518848843	1.3432540708134108e-06	0.0011655423513470611	-6.015380053782307e-05
178200.0	0.0008593000849533817	355.70948268484005	17.936475957127133	0.001226752217206771	-4.98528018897023e-07	0.001234815946896926	8.063729690155098e-06
180000.0	0.0008593000849533817	355.64272888765595	17.672726738250702	0.0012253968677997946	-2.9242136680802415e-06	0.0012400053003921558	1.4608432592361202e-05
181800.0	0.0008593000849533817	350.5544025144642	17.502592502377063	0.0012237267727469119	-3.2324469471280937e-06	0.001216580761134043	-7.146011612868901e-06
183600.0	0.0008593000849533817	360.04454709548065	17.447016825100807	0.0012244603755791849	-8.112570787809212e-07	0.0012487175303615968	2.4257154782411902e-05
185400.0	0.0008593000849533817	349.4758981702977	17.41051753848472	0.0012272713822916491	1.2436125187812891e-06	0.0013264235102091752	9.915212791752616e-05
187200.0	0.0008593000849533817	349.30716188301295	17.403856805596995	0.0012330643680584445	4.2481271752064194e-06	0.0011590421718073087	-7.402219625113582e-05
189000.0	0.0008593000849533817	337.162820451305	17.525722100110684	0.0012397984915826527	5.182691419001148e-06	0.0012260661520060053	-1.3732339576647476e-05
190800.0	0.0008593000849533817	347.7631852541939	17.59020314802679	0.0012348269611661348	-6.50317282833833e-06	0.001254351804190217	1.9524843024082215e-05
192600.0	0.0008593000849533817	354.26007517454246	17.485752446316877	0.0012318027687206808	-4.577502143825441e-06	0.0012076271392938516	-2.417562942682926e-05
194400.0	0.0008593000849533817	357.8198066842985	17.815861572086465	0.001236345794287884	2.979554107141807e-06	0.0013090557949016752	7.271000061379116e-05
196200.0	0.0008593000849533817	345.8488268316636	17.93843220665142	0.0012450676868343404	7.138051189110139e-06	0.001173623789107898	-7.144389772644219e-05
198000.0	0.0008593000849533817	352.31126164646525	18.040126116459046	0.0012357639339334713	-1.0870967654733586e-05	0.001279255383203473	4.349144927000168e-05
199800.0	0.0008593000849533817	355.2343951616164	18.105525407976426	0.0012439208990278623	6.583440909356979e-06	0.0012444678861566584	5.469871287961986e-07
201600.0	0.0008593000849533817	350.0560407659795	18.504389031395764	0.0012485287784229863	3.015910905619929e-06	0.0012753587500943535	2.6829971671367228e-05
203400.0	0.0008593000849533817	338.5835977123638	18.697612382950776	0.001249501030529897	-6.187008759312361e-07	0.0013148871658787064	6.538613534880936e-05
205200.0	0.0008593000849533817	351.23644999787126	19.054835918833373	0.0012521251929726081	1.0588598548769468e-06	0.0012530249660653511	8.997730927430219e-07
207000.0	0.0008593000849533817	353.80715312030446	19.34341237781222	0.0012496435056592098	-4.087463690964738e-06	0.0012578644150154636	8.22090935625383e-06
208800.0	0.0008593000849533817	345.2628855249077	19.69959992273499	0.001256598082819727	5.342011889892418e-06	0.0012895291732571645	3.2931090437437494e-05
210600.0	0.0008593000849533817	348.7292273456281	19.756437643442165	0.0012622398288320339	4.038956011765878e-06	0.001211206442336944	-5.103338649508992e-05
212400.0	0.0008593000849533817	344.22251978935617	20.373531280597586	0.001261310225165513	-2.549045896580537e-06	0.0012071219033236386	-5.418832184187444e-05
214200.0	0.0008593000849533817	337.14926225709826	20.544996405092558	0.0012584347612067655	-4.486698238312208e-06	0.001313022829411838	5.458806820507269e-05
216000.0	0.0008593000849533817	355.13502205893826	20.817719946574634	0.0012488885619519761	-1.1135908485978931e-05	0.0013419615731859393	9.307301123396322e-05
217800.0	0.0008593000849533817	349.98125733099073	21.220341155553253	0.0012391991949479645	-1.1316138041209981e-05	0.0012252814291370047	-1.3917765810959737e-05
219600.0	0.0008593000849533817	357.9883749835249	21.331142215842597	0.0012376352896452615	-3.166723989663235e-06	0.0012568636323423649	1.922834269710339e-05
221400.0	0.0008593000849533817	354.2866109595309	21.658502312164817	0.0012301676957622157	-9.089360994457782e-06	0.0012332225775266708	3.054881764454936e-06
223200.0	0.0008593000849533817	348.22895119167276	21.810117292390267	0.0012302058794186022	-1.5653536169207921e-06	0.0012542466680780585	2.404078865945625e-05
225000.0	0.0008593000849533817	270.62995982032	22.094822130350078	0.0012270712974697966	-4.722741301921597e-06	0.0012310096089516635	3.9383114818670675e-06
226800.0	0.0008593000849533817	98.87675007469288	22.32177803747218	0.001223489050422247	-4.9435044437046055e-06	0.001296054502737262	7.256545231501495e-05
228600.0	0.0008593000849533817	4.8344170837787175	22.481678706995165	0.0012269004263701752	2.7718902653729137e-06	0.0012313943823902827	4.493956020107407e-06
230400.0	0.0008593000849533817	1.6133531537100572	22.368421818911596	0.001231750580885544	4.835405658664703e-06	0.0012474211835187365	1.5670602633192426e-05
232200.0	0.0008593000849533817	5.527965726447421	22.59449354974617	0.0012316915625062205	-4.780814916728471e-08	0.0011944759731183651	-3.7215589387855356e-05
234000.0	0.0008593000849533817	0.0	22.840880901339446	0.0012363120378226069	4.600272696793325e-06	0.0011894623263766046	-4.684971144600211e-05
235800.0	0.0008593000849533817	0.0	22.832464979644016	0.0012417059066221231	5.419256004787388e-06	0.0012687772631508833	2.7071356528760168e-05
237600.0	0.0008593000849533817	0.0	22.807748634883765	0.001244418301873164	2.7378783477521458e-06	0.0011672992714508508	-7.711903042231318e-05
239400.0	0.0008593000849533817	1.025924453680918	22.864958561785986	0.0012403634162980587	-4.0293905280034765e-06	0.0011088698745351038	-0.00013149354176295497
241200.0	0.0008593000849533817	0.0	22.67756167822708	0.0012387589951928534	-1.5874141956259124e-06	0.0011763469660202096	-6.24120291726439e-05
243000.0	0.0008593000849533817	0.0	22.813715332806627	0.001237663658212314	-1.0701858632464442e-06	0.001290598419533551	5.293476132123695e-05
244800.0	0.0008593000849533817	2.2369314823671376	22.69428365184737	0.0012563178011294703	1.867951006738975e-05	0.0013229383040505062	6.662050292103577e-05
246600.0	0.0008593000849533817	0.0	22.564551975969387	0.0012567441896978093	4.331971694982737e-07	0.0011985671976699984	-5.817699202781093e-05
248400.0	0.0008593000849533817	0.0	22.416051862645396	0.0012609490831542091	4.2302106440077705e-06	0.001312422433565509	5.147335041129982e-05
250200.0	0.0008593000849533817	0.0	22.316491180453323	0.001257171326570323	-3.7526148119977416e-06	0.0012769372292363655	1.976590266604262e-05
252000.0	0.0008593000849533817	7.603004508816059	22.109682428735166	0.0012513832079071095	-5.763224601548256e-06	0.0012383510411043532	-1.3032166802756254e-05
253800.0	0.0008593000849533817	6.308805801975001	21.93570143241718	0.0012554699910620538	4.048547985420325e-06	0.0012970596873268403	4.158969626478661e-05
255600.0	0.0008593000849533817	0.0	21.96836145551589	0.001256412067638566	9.139793366927558e-07	0.0012788209339976127	2.2408866359046873e-05
257400.0	0.0008593000849533817	0.0	21.4458943977893	0.0012610923195570352	4.704537794474843e-06	0.0012904601081446968	2.9367788587661604e-05
259200.0	0.0008593000849533817	4.250021339847965	21.26007842500793	0.001260991084101313	-7.772608969742485e-08	0.001334770065585715	7.377898148440186e-05
261000.0	0.0008593000849533817	178.0096811855162	21.30741940873659	0.0012488742111204788	-1.2129217708219338e-05	0.0012121258436866428	-3.6748367433835996e-05
262800.0	0.0008593000849533817	349.79271018835107	20.923751248191326	0.0012491192652917245	-7.953439178405138e-07	0.0012776907462040486	2.8571480912324118e-05
264600.0	0.0008593000849533817	344.3119989751788	20.669039853534194	0.0012543297418840876	3.5967835117510455e-06	0.0012577067308375848	3.376988953497319e-06
266400.0	0.0008593000849533817	346.5872997692323	20.804943142723207	0.0012500757132972926	-5.858559550149239e-06	0.0012486798670989184	-1.3958461983740342e-06
268200.0	0.0008593000849533817	347.41616216226856	20.677200471313686	0.0012519056514341848	2.240104626642748e-07	0.0012508978846168183	-1.0077668173664632e-06
270000.0	0.0008593000849533817	351.3849716555955	20.284528951947372	0.0012632595206339978	9.744118796835865e-06	0.001229241132309505	-3.401838832449276e-05
271800.0	0.0008593000849533817	358.5186357734862	20.119078630176638	0.0012641120775064745	-7.794283889908272e-07	0.0012837142066024012	1.960212909592667e-05
273600.0	0.0008593000849533817	346.5655988260594	20.081562774330546	0.0012608133539225464	-4.949037124354396e-06	0.0012514168850825094	-9.39646884003698e-06
275400.0	0.0008593000849533817	344.8698237622238	20.061936636584196	0.0012596091682528536	-2.8189205370174994e-06	0.0012627936408832216	3.1844726303680813e-06
277200.0	0.0008593000849533817	349.4570676158603	20.277240685890664	0.001262406776350632	1.189010899093524e-06	0.0012689726180086347	6.5658416580026944e-06
279000.0	0.0008593000849533817	355.1586949025703	20.023650295520238	0.0012648423458666064	8.097663414925674e-07	0.0013968938847997302	0.00013205153893312377
280800.0	0.0008593000849533817	342.7655851661965	20.15848134582521	0.0012702317454378574	3.7476031093443363e-06	0.0012521172402389599	-1.8114505198897645e-05
282600.0	0.0008593000849533817	357.26817075437475	20.184685480851854	0.0012792245329656142	7.375864151447844e-06	0.001226534993098487	-5.268953986712727e-05
284400.0	0.0008593000849533817	349.13984318942164	20.310750434999076	0.0012881843809723864	7.293040830138478e-06	0.001323528527035719	3.5344146063332625e-05
286200.0	0.0008593000849533817	346.32839998843315	20.210531198370123	0.0012864443755323215	-3.3975454135564176e-06	0.0013165211764580016	3.007680092568021e-05
288000.0	0.0008593000849533817	341.9990535661892	20.394779067954065	0.0012921466465513967	4.055198447624775e-06	0.0012629744577283427	-2.9172188823054138e-05
289800.0	0.0008593000849533817	353.53260386710315	20.52362080283073	0.0012902485307069718	-3.541787311029582e-06	0.0012776340442884411	-1.2614486418530632e-05
291600.0	0.0008593000849533817	349.1441440237923	20.774789791864507	0.0012927087527041916	7.869086565026473e-07	0.0012788420516941584	-1.3866701010033207e-05
293400.0	0.0008593000849533817	350.85352741377255	21.0419958010931	0.0012997038823044467	5.329054482080957e-06	0.0012184118188752668	-8.129206342917987e-05
295200.0	0.0008593000849533817	345.4959412949432	21.35954230780449	0.0012995437575682289	-1.8408767765420548e-06	0.0013156626261829549	1.6118868614726004e-05
297000.0	0.0008593000849533817	348.40451982874487	21.343390196861893	0.0013064627398432166	5.251981404687513e-06	0.001328713672838642	2.225093299542539e-05
298800.0	0.0008593000849533817	347.5670937682263	21.654091122013806	0.0012944303487355364	-1.371601519196175e-05	0.0013332275026723783	3.8797153936841926e-05
300600.0	0.0008593000849533817	349.49703447310895	21.99790148877586	0.0012936902133071678	-2.4070614326072837e-06	0.001253471493517076	-4.021871979009179e-05
302400.0	0.0008593000849533817	346.65223836812095	22.2542678314685	0.001294731130953739	-6.306592386785435e-07	0.00137332953022312	7.859839926938086e-05
304200.0	0.0008593000849533817	342.3290951965639	22.653674275310237	0.0013067704498652922	1.0374283537155781e-05	0.0013254023818034522	1.8631931938160003e-05
306000.0	0.0008593000849533817	363.64249872648304	22.764160042802217	0.0013073238023398413	-1.1140775531057034e-06	0.0012219993459558413	-8.532445638399984e-05
307800.0	0.0008593000849533817	343.1829787633124	23.02809267875404	0.0013062944036414173	-2.7553566632113944e-06	0.001266407328718593	-3.98870749228243e-05
309600.0	0.0008593000849533817	350.9072950347127	23.494827007121817	0.0013158686336778294	7.906186091834295e-06	0.001350730042647621	3.486140896979149e-05
311400.0	0.0008593000849533817	262.1857239787218	23.669700322500972	0.001325209025096123	7.641244383281846e-06	0.0013231631945783905	-2.045830517732515e-06
313200.0	0.0008593000849533817	86.06062593775214	23.96487372787631	0.0013283652180995215	1.722957056977069e-06	0.0012818447689025105	-4.6520449197010855e-05
315000.0	0.0008593000849533817	0.4891324592613377	24.16081231025479	0.0013331847984055984	4.208648302903098e-06	0.0013403451837942482	7.1603853886498335e-06
316800.0	0.0008593000849533817	0.8718379388415164	24.500464203227562	0.0013411656567416978	8.006501397273536e-06	0.001335050137938234	-6.115518803463798e-06
318600.0	0.0008593000849533817	6.3074949540119185	24.540220597977356	0.0013501127091327216	8.970147117816941e-06	0.0013633073350575507	1.3194625924829033e-05
320400.0	0.0008593000849533817	1.9977342050785292	24.776263972470733	0.0013509926723784464	8.550233920320757e-07	0.001441536334058171	9.054366167972463e-05
322200.0	0.0008593000849533817	0.0	24.72638020450097	0.001354434929706727	3.456020700077043e-06	0.001348039834281802	-6.395095424925089e-06
324000.0	0.0008593000849533817	0.0	25.068975209003508	0.0013517748202755587	-2.628413512685964e-06	0.0012360025534072778	-0.0001157722668682809
325800.0	0.0008593000849533817	7.4950603411677434	25.334838497484053	0.0013516270158934708	-1.1541053471355197e-07	0.001327134644736879	-2.449237115659182e-05
327600.0	0.0008593000849533817	4.64425623025112	25.324058056462604	0.001348331164145146	-3.3294412199319962e-06	0.001361254698413757	1.2923534268611077e-05
329400.0	0.0008593000849533817	0.0	25.271302531693884	0.0013641683174698033	1.582861605605094e-05	0.0012907350411368443	-7.343327633295905e-05
331200.0	0.0008593000849533817	0.18981864105317645	25.51661852375291	0.0013670960588515037	2.960893913831313e-06	0.0014139009910803827	4.6804932228879114e-05
333000.0	0.0008593000849533817	0.7202611576324838	25.362773312143393	0.001366687631657616	-3.7636727387818505e-07	0.0013324727326874228	-3.4214898970193365e-05
334800.0	0.0008593000849533817	0.0	25.458814271750366	0.0013817606539007357	1.5099879334763198e-05	0.001342992274671407	-3.8768379229328725e-05
336600.0	0.0008593000849533817	3.8592524290339743	25.28130820960118	0.00137083315880143	-1.0893475738737088e-05	0.0013327342972160976	-3.8098861585332396e-05
338400.0	0.0008593000849533817	4.158665691740885	25.087177212045297	0.0013662069089157315	-4.627956849344175e-06	0.0013833461111069296	1.7139202191197958e-05
340200.0	0.0008593000849533817	0.0	25.09233391356201	0.001371656785149707	5.445042377823755e-06	0.0014424669512539054	7.081016610419837e-05
342000.0	0.0008593000849533817	0.0	24.68123591436923	0.0013648533490435832	-6.7705125459183225e-06	0.0012796029104066601	-8.525043863692297e-05
343800.0	0.0008593000849533817	7.494792313337658	24.390478591447856	0.001376179725976995	1.1358216872421125e-05	0.0013676738222154338	-8.50590376156127e-06
345600.0	0.0008593000849533817	4.664194461811186	24.414915637833804	0.0013832819205337496	7.06588790695796e-06	0.0013105221707440733	-7.275974978967617e-05
347400.0	0.0008593000849533817	175.36180194954193	24.046860094240895	0.0013776408162126488	-5.652079980711402e-06	0.0013515480433177911	-2.6092772894857714e-05
349200.0	0.0008593000849533817	341.8539548045997	23.836575276805977	0.0013760501997574055	-2.7167097098219224e-06	0.0014833523337910866	0.00010730213403368108
351000.0	0.0008593000849533817	351.72000053152516	23.478672635665955	0.0013786812412817156	8.84961765068006e-07	0.001308353029117729	-7.032821216398669e-05
352800.0	0.0008593000849533817	353.49041732458835	23.23417270316411	0.0013774141794642113	-3.0475279587183873e-06	0.0014295145291822247	5.210034971801338e-05
354600.0	0.0008593000849533817	336.22739185800816	22.68746337376356	0.0013772184295185008	-1.9810714486211277e-06	0.0014097922918538763	3.2573862335375546e-05
356400.0	0.0008593000849533817	351.25934724159015	22.38171133580971	0.001377468987053282	-1.486088748579005e-06	0.0013805272312111148	3.05824415783287e-06
358200.0	0.0008593000849533817	347.9165400660213	22.039519803586792	0.0013802706964326607	1.019976248833046e-06	0.0013318641459700424	-4.840655046261839e-05
360000.0	0.0008593000849533817	348.89572859935225	21.700385408211115	0.0013915698432789751	9.523354522953337e-06	0.0013461301699191964	-4.543967335977865e-05
361800.0	0.0009835154423313668	345.4630952361834	21.226143904341054	0.0013871184111483362	-6.243957476503091e-06	0.001389789998781108	2.6715876327717487e-06
363600.0	0.0010748775962630547	349.2590535479818	21.071109962198086	0.0013910778271645557	2.0719335448219495e-06	0.0013872754677153598	-3.8023594491958374e-06
365400.0	0.0011420757539404305	356.95995788090664	20.817335711592516	0.0013973159339043357	4.260780176630853e-06	0.0014137737614464967	1.6457827542161054e-05
367200.0	0.0011915009502707383	347.7680075059224	20.368534932339276	0.0013982043054093156	-1.1736165745665635e-06	0.0013400897229992753	-5.811458241004039e-05
369000.0	0.001227853881909397	354.82786779396594	20.06161584020071	0.0014104430469709505	1.0178749321466581e-05	0.001412497914566473	2.0548675955224913e-06
370800.0	0.0012545919777966282	345.96834390560196	19.876710620868764	0.0014070486930681922	-5.520937884589305e-06	0.0013534662353847724	-5.358245768341966e-05
372600.0	0.00127425822586655	353.7937809632802	19.72961080899888	0.0014213454648381227	1.2194841966823976e-05	0.0013774753640388218	-4.3870100799300776e-05
374400.0	0.0012887230297470836	350.00827927810974	19.330247366190203	0.0014234507154274598	-5.99718742670418e-08	0.0013202376018051887	-0.00010321311362227109
376200.0	0.0012993620977868234	351.7601241439464	19.485745637946085	0.0014279975087811284	2.389072728091857e-06	0.001491914718863925	6.391721008279651e-05
378000.0	0.0013071872829527658	350.03576628048745	18.966005787097693	0.0014239602694313916	-6.217030329526702e-06	0.0013866930546789023	-3.726721475248938e-05
379800.0	0.0013129428174274544	353.20812616220604	18.91302175191745	0.0014261815588296153	5.5928026776400674e-08	0.0014230167958863254	-3.164762943289931e-06
381600.0	0.0013171760945176257	337.16207441033123	18.988906068487854	0.001428091139973708	-2.748662659084818e-07	0.0013243019017213783	-0.00010378923825232976
383400.0	0.0013202897297501098	342.90087343271216	18.909241207782	0.001433579679511918	3.364848390965944e-06	0.00138583596795939	-4.774371155252809e-05
385200.0	0.0013225798525449244	352.08540249004324	18.868996759287086	0.0014295164486793858	-6.220003896915258e-06	0.0014292009304961491	-3.155181832365289e-07
387000.0	0.001324264270282947	339.7823082305188	18.712007415581976	0.001435482959180632	3.776527482500584e-06	0.0014769400332085513	4.1457074027919285e-05
388800.0	0.0013255031833764239	347.34709822176393	18.76069961245025	0.0014462726082723506	8.643599352476334e-06	0.0014437953073825746	-2.4773008897760488e-06
390600.0	0.0013264144214966008	349.72829579481675	18.783228302780937	0.0014463924502676367	-2.0754283332240227e-06	0.0015180531927900004	7.16607425223637e-05
392400.0	0.0013270846500348537	345.8592993119355	18.922702031127365	0.0014563620940687269	7.763307848602072e-06	0.0014071102372856382	-4.9251856783088704e-05
394200.0	0.001327577612613506	346.5421929865311	19.104102171360335	0.0014579949195398913	-5.74076974538354e-07	0.001352939777527245	-0.00010505514201264634
396000.0	0.0013279401935692276	351.35791100076796	19.113750764961566	0.0014476045438932474	-1.2605181240337326e-05	0.0014702040489404733	2.2599505047225912e-05
397800.0	0.0013282068769954044	276.09233789974104	19.17945635368971	0.001452657258799535	2.832495571645253e-06	0.0015177316060123347	6.507434721279974e-05
399600.0	0.0013284030264309305	91.25361621456797	19.64309249308462	0.0014504896568646882	-4.0523789218431786e-06	0.001421069789502901	-2.941986736178713e-05
401400.0	0.0013285472971177477	0.0	19.694488467725602	0.0014500043119797606	-1.2416559571506659e-06	0.0015019323398854372	5.192802790567669e-05
403200.0	0.0013286534102504156	0.0	19.98485987760727	0.0014570073421205337	7.026971088730856e-06	0.0014828838902567667	2.5876548136232927e-05
405000.0	0.0013287314579617905	0.0	20.084542978930656	0.0014566732211384714	-3.095753201745821e-07	0.0015654365650824655	0.00010876334394399416
406800.0	0.001328788863158468	0.7085589515875436	20.37957392775714	0.0014605107933386673	3.862282378095731e-06	0.0014015172093112952	-5.8993584027371965e-05
408600.0	0.001328831085493339	4.673588729142461	20.768721433507945	0.0014597062801857243	-7.861225442549978e-07	0.001462817033907151	3.1107537214265866e-06
410400.0	0.0013288621406183998	5.083216036579411	20.63011051463633	0.0014634783955936748	3.7528703290635914e-06	0.0014619172476524813	-1.5611479411935099e-06
412200.0	0.0013288849821025454	0.0	20.86913341186672	0.0014641757894943367	6.739101597699155e-07	0.0014772447427960768	1.3068953301740017e-05
414000.0	0.0013289017823375129	0.0	21.050220295821738	0.0014546016162666937	-9.547947640331232e-06	0.0014391482151548756	-1.5453401111818133e-05
415800.0	0.0013289141391481809	0.10802773795842327	21.531849538653276	0.0014524202959532435	-2.154937125967877e-06	0.001450460236318356	-1.960059634887664e-06
417600.0	0.001328923227757369	4.146368432832336	21.485615545476787	0.0014500050420001756	-2.389062733744313e-06	0.0014485397661666067	-1.4652758335689055e-06
419400.0	0.001328929912558099	0.7742522415519197	21.724339206020307	0.001451580517192517	1.5626995510171082e-06	0.001489388907172008	3.7808389979491037e-05
421200.0	0.0013289348293236756	1.4465231793688063	21.499151120214172	0.0014584893106410744	6.928890717081587e-06	0.0014067205160454943	-5.176879459558007e-05
423000.0	0.0013289384456743668	5.709154638681167	21.906600074162867	0.001458037466377833	-4.386002139850111e-07	0.0014422921877819224	-1.574527859591053e-05
424800.0	0.0013289411055514987	0.0	21.91461248768758	0.0014615476599930545	3.4831688935070374e-06	0.0013956134069467447	-6.593425304630969e-05
426600.0	0.0013289430619287863	0.0	22.145613276687673	0.0014604950434638617	-1.0244705300079805e-06	0.0015901643307363292	0.0001296692872724676
428400.0	0.0013289445008719787	8.173027558806007	22.102186926303094	0.001462947888672109	2.4814248978516222e-06	0.00149407800558075	3.113011690864104e-05
430200.0	0.0013289455592350686	0.0	21.996771985636975	0.001459960474127017	-3.037719790716447e-06	0.0014338116191038599	-2.6148855023157308e-05
432000.0	0.001328946337676105	0.0	22.171807621650323	0.0014674073526121162	7.475154487130072e-06	0.0015021829272752827	3.477557466316667e-05
433800.0	0.0013289469102305083	171.65321951874853	22.128903955015417	0.0014528274505538395	-1.4551134922063688e-05	0.0014683941596663752	1.55667091125357e-05
435600.0	0.0013289473313523774	345.3091007438938	22.033644652885	0.0014546135421021587	4.7586885841684267e-07	0.0015126037102352046	5.799016813304581e-05
437400.0	0.0013289476410934743	351.78581292850635	21.855061695723922	0.0014571654422812367	3.2937359108827205e-07	0.0015657096625241581	0.0001085442202429215
439200.0	0.0013289478689124364	345.5202649820561	21.622588798776135	0.0014588347953648987	-5.85139354091696e-07	0.0015094090600932285	5.0574264728329814e-05
441000.0	0.0013289480364765084	351.35517126430625	21.522528960212703	0.0014652525236057011	4.188295549888938e-06	0.001480794798881465	1.554227527576378e-05
442800.0	0.0013289481597222553	346.31967390729676	21.28622708482808	0.0014675562638020736	3.941721052404339e-08	0.0014387070004247186	-2.884926337735488e-05
444600.0	0.001328948250371247	339.38310730800885	21.160567480758072	0.0014596635975279346	-1.0137812726682192e-05	0.001456319882325692	-3.343715202242438e-06
446400.0	0.0013289483170448643	351.5330989349096	20.874144034819814	0.001468332016202008	6.465923777432315e-06	0.0014341215874608033	-3.421042874120457e-05
448200.0	0.0013289483660842536	350.74231840773444	20.699357813482433	0.0014638502710079256	-6.74926983234748e-06	0.001461904123298921	-1.9461477090046532e-06
450000.0	0.0013289484021534186	352.5887890785442	20.704072778141956	0.0014619530615466365	-4.153694816314311e-06	0.001533106141997074	7.115308045043759e-05
451800.0	0.0013289484286828001	346.6350639041737	20.28816722482751	0.0014592094865317341	-5.005229800586799e-06	0.00138943375221309	-6.977573431864402e-05
453600.0	0.0013289484481955357	346.1022776232031	19.978815166876675	0.0014626878869839586	1.2492306520130242e-06	0.0014603987311859444	-2.2891557980142107e-06
455400.0	0.0013289484625474291	352.00733429240773	19.67736620404898	0.001474134356917952	9.216844211362657e-06	0.0014894714223867567	1.5337065468804727e-05
457200.0	0.00132894847310345	357.5950978626549	19.547372744499132	0.0014794397924039937	3.035958399407923e-06	0.0014622643409489908	-1.7175451455002824e-05
459000.0	0.0013289484808675527	350.05584004753166	19.40971800778211	0.001484244444712064	2.50453218749764e-06	0.001476782613970478	-7.461830741585965e-06
460800.0	0.00132894848657816	352.1229254802357	19.137974240237302	0.0014885022744461054	1.984577359550474e-06	0.0014792159178902478	-9.286356555857497e-06
462600.0	0.0013289484907783927	348.39206157787146	18.92263426775877	0.0014929602411425935	2.17262865994372e-06	0.0014198586006880902	-7.310164045450335e-05
464400.0	0.0013289484938677231	342.2818473906316	18.792072411224197	0.0014934929205140353	-1.7402501260167802e-06	0.0015047236038418681	1.1230683327832687e-05
466200.0	0.0013289484961399693	354.83714709577026	18.631139447332668	0.001495706826934696	-3.122660521002916e-08	0.001519675127266612	2.396830033191621e-05
468000.0	0.0013289484978112388	354.5420711954308	18.527851121810002	0.0015091008332376843	1.1093244332893499e-05	0.0014583669519731978	-5.073388126448652e-05
469800.0	0.0013289484990404812	353.55387012587596	18.4219732898175	0.001507070598317152	-4.348093454459552e-06	0.0014698232153493298	-3.7247382967822206e-05
471600.0	0.0013289484999446065	349.0902728082879	18.259341279422145	0.0015109840796030652	1.6046272800307688e-06	0.0014735777738056031	-3.740630579746211e-05
473400.0	0.0013289485006096032	352.9852804986927	18.203486905548395	0.001509865754117605	-3.4108609808428936e-06	0.0015466718707364362	3.680611661883129e-05
475200.0	0.0013289485010987176	354.46880898693917	18.19770883615525	0.0015102010945702985	-1.9715206817911237e-06	0.001574933590786333	6.473249621603457e-05
477000.0	0.0013289485014584684	358.10079342478355	18.266079840682853	0.0015005757369342646	-1.193902675875713e-05	0.0014688716195399643	-3.170411739430019e-05
478800.0	0.0013289485017230701	354.9426305232372	18.36734906643907	0.0015016669993934385	-1.2248170649385694e-06	0.001491354493921101	-1.0312505472337618e-05
480600.0	0.0013289485019176883	350.3191061251682	18.299676900349514	0.001509299467018659	5.32656153404784e-06	0.0014332077883961246	-7.60916786225343e-05
482400.0	0.001328948502060833	343.45873372287815	18.4278492089314	0.0015053144190179768	-6.281137079738428e-06	0.0015433012920708874	3.798687305291069e-05
484200.0	0.0013289485021661177	271.8241546092007	18.50582128311731	0.0015117493285506708	4.172668418355321e-06	0.0015778155716196693	6.606624306899867e-05
486000.0	0.0013289485022435561	97.32875010008856	18.611622559158054	0.0015112021884924472	-2.4782909330089524e-06	0.0015776024327810213	6.640024428857406e-05
487800.0	0.0013289485023005132	3.54514887659152	18.84093355998238	0.0015122513103524593	2.1498566648596125e-07	0.001458261503058314	-5.3989807294145366e-05
489600.0	0.0013289485023424059	6.769459296617128	19.095671639749895	0.0015065191135915418	-5.744205790296959e-06	0.0014865408951385399	-1.99782184530019e-05
491400.0	0.0013289485023732185	0.0	19.38636249208112	0.001503480661930034	-3.0818958220860416e-06	0.0015181478164323127	1.4667154502278696e-05
493200.0	0.0013289485023958818	10.504935949065556	19.778872409150427	0.001510362883752072	6.906521161872063e-06	0.0015109208293332507	5.579455811785892e-07
495000.0	0.0013289485024125507	0.0	19.925924053115796	0.0015058865055389199	-4.555456091559143e-06	0.0014656985998224193	-4.0187905716500714e-05
496800.0	0.0013289485024248113	2.0967093623081263	20.352144192106472	0.0015032929291463922	-2.5683107048914974e-06	0.0014937501236217889	-9.542805524603452e-06
498600.0	0.0013289485024338289	0.0	20.76531184754578	0.0015028094463957373	-4.784505893859804e-07	0.0014639912453226097	-3.881820107312776e-05
500400.0	0.0013289485024404616	0.0	20.94003404084693	0.0014981886501248293	-4.594071707905452e-06	0.0015193594428960882	2.117079277125892e-05
502200.0	0.00132894850244534	0.0	21.322030869114485	0.0015030492625740387	4.887579459538729e-06	0.0014888616744329532	-1.418758814108551e-05
504000.0	0.0013289485024489283	0.0	21.590393426253634	0.0015086834945429127	5.662012377641786e-06	0.001479988387690704	-2.8695106852208843e-05
505800.0	0.0013289485024515673	0.0	21.97753798267424	0.0015021286721358601	-6.5264143207396725e-06	0.001422108452209362	-8.0020219926498e-05
507600.0	0.0013289485024535084	0.17384624047228375	22.55561598416115	0.0015082635022308486	6.163884035820027e-06	0.001452755520048582	-5.55079821822668e-05
509400.0	0.001328948502454936	5.592707046679747	22.806678332709776	0.0015169031493975737	8.668265307140268e-06	0.0014658802219371303	-5.102292746044344e-05
511200.0	0.001328948502455986	0.0	23.296796847856793	0.0015216062206469263	4.678059095657328e-06	0.0014187323690217086	-0.00010287385162521761
513000.0	0.0013289485024567584	4.542225828228863	23.318434307240764	0.00151800296356458	-3.571008299442252e-06	0.001546744501067012	2.8741537502432027e-05
514800.0	0.0013289485024573265	0.4904022513989701	23.834615282666444	0.0015291391856389431	1.1122791366148777e-05	0.001504495794505348	-2.464339113359521e-05
516600.0	0.0013289485024577446	5.1442457680479725	23.880819626647522	0.0015329127296794822	3.8021910921750627e-06	0.0015717392600413716	3.882653036188937e-05
518400.0	0.001328948502458052	0.0	24.14901856055427	0.0015273465221119352	-5.584526101499283e-06	0.001518990179099975	-8.356343011960148e-06
520200.0	0.001328948502458278	168.3387770661828	24.68982530822679	0.0015200934343701223	-7.2187475504927215e-06	0.001526290856699389	6.197422329266648e-06
522000.0	0.0013289485024584441	343.9125033689207	24.52342643633317	0.0015139272642154364	-7.50438069875231e-06	0.001439898325547385	-7.402893866805136e-05
523800.0	0.0013289485024585664	343.5409627316644	24.924034285169217	0.0015047165507384532	-1.1501476586827705e-05	0.0015354542044437192	3.0737653705266e-05
525600.0	0.0013289485024586562	352.3890707646033	24.888304095976622	0.0015018286340730154	-5.158916725994297e-06	0.0015510085502287506	4.917991615573513e-05
527400.0	0.0013289485024587226	357.38461011107347	24.876650053678553	0.0015009473122234941	-3.1879062675715897e-06	0.0014855151557390794	-1.5432156484414687e-05
529200.0	0.0013289485024587711	347.1752423667239	24.900238004630275	0.0015122788473454656	9.004189665956786e-06	0.001560562845159268	4.82839978138024e-05
531000.0	0.0013289485024588071	353.1456764912889	25.07875144361568	0.001505706888158023	-8.870684521624987e-06	0.0014605437029027485	-4.516318525527433e-05
532800.0	0.0013289485024588336	342.3827897093219	24.947026908281646	0.0014987707369945994	-9.24939703112921e-06	0.0015469289732623166	4.815823626771712e-05
534600.0	0.0013289485024588527	350.9016062458865	24.987862429084917	0.0014908211718545666	-1.0206385625558323e-05	0.0015717354581024471	8.091428624788055e-05
536400.0	0.001328948502458867	353.3428130816856	24.752977500365624	0.0014965360942178101	3.4325140953265403e-06	0.001455337336297271	-4.1198757920539156e-05
538200.0	0.0013289485024588774	342.75937612361565	24.874328348846202	0.001496193088861388	-2.6475336570604164e-06	0.0014295545501148994	-6.66385387464886e-05
540000.0	0.0013289485024588852	348.9805826551007	24.55138340164206	0.0014952998473439958	-3.1488638060217614e-06	0.00166413154277536	0.000168831695431364
541800.0	0.0013289485024588908	353.57958570242783	24.53982722019587	0.0015061574634262368	8.571910683773368e-06	0.0015357923674716484	2.963490404541156e-05
543600.0	0.0013289485024588952	335.33114676385264	24.223628850173732	0.0015041369733111967	-4.342870787262248e-06	0.0015262239947196213	2.2087021408424547e-05
545400.0	0.0013289485024588982	356.6772653085087	24.2795105457327	0.0015054443489455486	-9.329347528343478e-07	0.0014482897805038301	-5.7154568441718414e-05
547200.0	0.0013289485024589004	351.7683968794552	23.722608050870388	0.0015141402419323168	6.358192114824836e-06	0.001574298019929151	6.0157777996834186e-05
549000.0	0.0013289485024589021	353.58363823858673	23.666963512537382	0.0015136024040218496	-2.8715433097835557e-06	0.001529968391158244	1.6365987136394463e-05
550800.0	0.0013289485024589034	347.93640360402617	23.501220299674415	0.0015189968452184802	3.053009367244841e-06	0.001549391420679307	3.0394575460826768e-05
552600.0	0.0013289485024589043	341.3863875921732	23.22304377765237	0.0015243801135458757	3.0581030444772984e-06	0.0015620687954623366	3.768868191646098e-05
554400.0	0.0013289485024589047	352.67031478158475	22.799760022889682	0.0015336314231389767	6.946580512422729e-06	0.00155128324231723	1.7651819178253325e-05
556200.0	0.0013289485024589051	349.5870483729174	22.486744633241514	0.0015356989960380431	-3.0436005898247474e-07	0.0014983918108611245	-3.730718517691852e-05
558000.0	0.0013289485024589056	350.1605772771616	22.47766928292728	0.0015376562359874569	-4.045739780565005e-07	0.0015319657083714873	-5.690527615969574e-06
559800.0	0.001328948502458906	355.43803492599477	22.131978676283758	0.0015397138500237155	-3.0976471213000313e-07	0.001578460597994818	3.874674797110249e-05
561600.0	0.001328948502458906	353.810319369313	21.791341688489336	0.0015319202658111628	-1.0188551746782145e-05	0.001559110711134325	2.719044532316231e-05
563400.0	0.001328948502458906	359.6061870854481	21.746992462219207	0.0015399628186883142	5.66678067377173e-06	0.0015311673619107368	-8.795456777577484e-06
565200.0	0.001328948502458906	350.7692711443675	21.391143831142546	0.0015476850992447526	5.308234918337125e-06	0.0015951303677645887	4.744526851983603e-05
567000.0	0.001328948502458906	346.54393781104443	21.18210113511676	0.00154698545126761	-3.0844446678031943e-06	0.001492313429981682	-5.4672021285927896e-05
568800.0	0.001328948502458906	349.05791576545636	20.982258141185778	0.0015429963825827155	-6.352700645551246e-06	0.0015640345424673013	2.1038159884585664e-05
570600.0	0.001328948502458906	273.12417998353504	20.83684963146037	0.0015480537070009068	2.688832364440246e-06	0.0014625315894944988	-8.552211750640799e-05
572400.0	0.001328948502458906	101.1251457158069	20.701674719603744	0.0015556332016770371	5.580434755813388e-06	0.0014991148656337658	-5.651833604327127e-05
574200.0	0.001328948502458906	0.0	20.708454993123887	0.0015559345856332152	-5.864534447609957e-07	0.001622622038064591	6.668745243137583e-05
576000.0	0.001328948502458906	0.042688075895844724	20.752083322466905	0.001561038790450781	5.1317652792138806e-06	0.0015331463976881092	-2.789239276267185e-05
577800.0	0.001328948502458906	8.047708285191845	20.406365788970337	0.0015640384735343044	3.0269740611318375e-06	0.0015434470436680695	-2.0591429866235086e-05
579600.0	0.001328948502458906	0.0	20.488803418599225	0.0015596026757804004	-4.4915109160397634e-06	0.0015516406183298025	-7.96205745059791e-06
581400.0	0.001328948502458906	4.655059274345522	20.511026089759845	0.0015545287214017956	-5.0467463530337435e-06	0.0014854462659121437	-6.908245548965183e-05
583200.0	0.001328948502458906	2.4655876360800253	20.605489158036097	0.0015500442344284124	-4.505192502738301e-06	0.0015729354354909457	2.2891201062533293e-05
585000.0	0.001328948502458906	4.7793030326249	20.71555848424216	0.0015523262131980804	2.2838785676709565e-06	0.0015306665257313677	-2.1659687466712765e-05
586800.0	0.001328948502458906	0.0	20.683212559544497	0.0015625442919643974	1.0196519954410142e-05	0.0016033093630974076	4.076507113301021e-05
588600.0	0.001328948502458906	0.0	20.7408687226444	0.001551175434868052	-1.1341227939893575e-05	0.0016082755167721695	5.710008190411745e-05
590400.0	0.001328948502458906	0.10135946061144033	20.988759609611638	0.0015567144344341799	5.566537529085172e-06	0.0016309909708850717	7.427653645089184e-05
592200.0	0.001328948502458906	0.0	20.91189713686286	0.001565515315669965	8.827946020295765e-06	0.0016429191934115082	7.740387774154316e-05
594000.0	0.001328948502458906	0.0	21.022399236768948	0.0015596265330130956	-5.860658686999332e-06	0.001599548374407278	3.9921841394182516e-05
595800.0	0.001328948502458906	1.2643832875783354	21.6697860533698	0.0015576300875797936	-1.968211828913236e-06	0.0015089926323624545	-4.8637455217339215e-05
597600.0	0.001328948502458906	8.923178034748862	21.513891213185065	0.00155917064203769	1.5569563261850761e-06	0.0015363655662518677	-2.2805075785822275e-05
599400.0	0.001328948502458906	2.013590946349108	21.743984875620498	0.0015661950635393418	6.962150084738971e-06	0.0015280329036063028	-3.816215993303907e-05
601200.0	0.001328948502458906	3.1261423543655114	22.033822214928637	0.0015773388383962328	1.1152646571435916e-05	0.0015441953079147793	-3.314353048145342e-05
603000.0	0.001328948502458906	5.822379235250029	22.208220792689424	0.0015713141784571957	-6.026706848306811e-06	0.0014929541816358371	-7.835999682135856e-05
604800.0	0.001328948502458906	0.0	22.452699056950383	0.0015803149056138116	8.971207646572787e-06	0.0016719329310820588	9.161802546824721e-05
606600.0	0.001328948502458906	174.17458668814507	22.64177115492524	0.0015857617147563977	5.478398816616342e-06	0.0015661073955667638	-1.9654319189634012e-05
608400.0	0.001328948502458906	362.12706295901944	22.577458170396014	0.0015861878790999024	-1.0162903407514608e-06	0.001530067421009827	-5.6120458090075514e-05
610200.0	0.001328948502458906	349.60438888807744	23.008996461017126	0.0015891626175784461	4.79375717778289e-07	0.0016226531390619533	3.349052148350722e-05
612000.0	0.001328948502458906	355.582153743911	23.0771482660726	0.0016074920121285044	1.588958539741357e-05	0.0015671326336616958	-4.035937846680859e-05
613800.0	0.001328948502458906	354.8186893858655	23.188716740285955	0.0016026640844355046	-7.323095712530601e-06	0.0015379429091405892	-6.472117529491538e-05
615600.0	0.001328948502458906	342.60943142806155	23.29626838157646	0.0016062226272792795	1.0748027414579411e-06	0.0016209110313282515	1.4688404048972003e-05
617400.0	0.001328948502458906	351.5523963850297	23.109872725526014	0.0015996267483854543	-9.025926558526338e-06	0.0016453878465106755	4.576109812522105e-05
619200.0	0.001328948502458906	350.7337373610261	23.365216437256215	0.001608126884257598	6.035990037796092e-06	0.0015944014138764596	-1.372547038113846e-05
621000.0	0.001328948502458906	351.6497939392022	23.31506472457379	0.0016102399575968669	-3.584254188779067e-07	0.0016598463095347199	4.9606351937853025e-05
622800.0	0.001328948502458906	346.2294376010447	23.29733507380981	0.0016130292968376423	3.100211334026014e-07	0.0015741584147276827	-3.8870882109959606e-05
624600.0	0.001328948502458906	344.4154024404392	23.326585946733605	0.0016079462349911384	-7.540608086757052e-06	0.001595834267707185	-1.2111967283953379e-05
626400.0	0.001328948502458906	347.61994999989577	23.394743526188424	0.001608120772517456	-2.266595840354341e-06	0.001606875638199315	-1.2451343181409864e-06
628200.0	0.001328948502458906	349.511025014579	23.247543556468305	0.0016102503534168415	-3.2682550258626995e-07	0.0015221095423080307	-8.81408111088108e-05
630000.0	0.001328948502458906	355.92492223800156	23.139365291129852	0.0016167640001081992	4.044148264978875e-06	0.001583504281684972	-3.325971842322733e-05
631800.0	0.001328948502458906	359.086554098628	22.898721644926468	0.0016096657742000582	-9.608640314867208e-06	0.001577068285257281	-3.259748894277723e-05
633600.0	0.001328948502458906	356.9829892311159	22.80084220313325	0.0016173630879819617	5.1815361355205904e-06	0.0016237701091325622	6.4070211506005105e-06
635400.0	0.001328948502458906	354.3009260539092	22.53684957715573	0.0016196344283910746	-2.4649343564570825e-07	0.0016978631840010579	7.822875560998337e-05
637200.0	0.001328948502458906	344.97829868850204	22.420826208647167	0.0016240402777997305	1.896580532763763e-06	0.0016739134349190417	4.987315711931128e-05
639000.0	0.001328948502458906	347.95551912505255	22.142533386723	0.0016306792051206922	4.167865070027474e-06	0.0017043543978721883	7.367519275149599e-05
640800.0	0.001328948502458906	351.04963026206497	21.816490102266663	0.0016324141497884761	-7.607782447242352e-07	0.0015346481399970266	-9.776600979144958e-05
642600.0	0.001328948502458906	346.8378048096191	21.431283520447703	0.0016353570757410706	4.2964597360333415e-07	0.0016376662058505843	2.3091301095137364e-06
644400.0	0.001328948502458906	352.88602826263974	21.236102850864345	0.0016526038972999747	1.4750319976965994e-05	0.0015991734241807246	-5.343047311925009e-05
646200.0	0.001328948502458906	353.6024305412714	20.9202562887465	0.0016583335404131276	3.1786350096910287e-06	0.0016186708446791	-3.966269573402756e-05
648000.0	0.001328948502458906	352.68145031282734	20.588461347805826	0.0016740779232319728	1.318271669463278e-05	0.001597623194886356	-7.645472834561671e-05
649800.0	0.001328948502458906	355.1256730227879	20.206381000752597	0.001674345099184572	-2.3114808605579243e-06	0.0016602693302210502	-1.4075768963521944e-05
651600.0	0.001328948502458906	345.47704393143465	19.866559952787238	0.0016791206208192596	2.187466176166549e-06	0.0016757420744298271	-3.3785463894323827e-06
653400.0	0.001328948502458906	354.664143520461	19.646615328983568	0.0016724034434572664	-9.261565130652229e-06	0.001660029643055217	-1.2373800402049333e-05
655200.0	0.001328948502458906	346.521772749399	19.21897675621404	0.0016755494289160348	5.687697580564264e-07	0.0016900892192775227	1.4539790361487831e-05
657000.0	0.001328948502458906	266.3411833576276	18.98155629715925	0.0016671608485475948	-1.0925327852742836e-05	0.0017116216993499883	4.446085080239335e-05
658800.0	0.001328948502458906	98.70644379177392	18.782523673673754	0.001661651982423606	-7.605841779880822e-06	0.0017080329269543704	4.638094453076436e-05
660600.0	0.001328948502458906	6.079367810994904	18.50353942637694	0.0016592456647211513	-3.3324659220980412e-06	0.001662515405742899	3.269741021747673e-06
662400.0	0.001328948502458906	2.440067431880049	18.1007946253557	0.0016593713710391879	8.449715881065657e-08	0.0016186080898212087	-4.076328121797905e-05
664200.0	0.001328948502458906	0.10402011886272115	18.027960718553228	0.0016670314314012108	7.657784337195643e-06	0.00169481651837819	2.7785086976979163e-05
666000.0	0.001328948502458906	1.5507691305075353	18.009933460570874	0.0016604334181469088	-6.5746435986596876e-06	0.0016204944820119962	-3.99389361349126e-05
667800.0	0.001328948502458906	0.6821345903364006	17.712267202813543	0.0016525418020156835	-7.884293058936594e-06	0.0017101329301266524	5.759112811096901e-05
669600.0	0.001328948502458906	0.0	17.486462896572448	0.0016430505340948788	-9.474969680534674e-06	0.0016103365652967165	-3.271396879816236e-05
671400.0	0.001328948502458906	0.0	17.54668976904238	0.0016370112051179244	-6.016050454084438e-06	0.0016177401398098337	-1.927106530809076e-05
673200.0	0.001328948502458906	0.0	17.57184104277644	0.0016292476001817419	-7.740314954694947e-06	0.0016705464530035923	4.129885282185036e-05
675000.0	0.001328948502458906	0.3992841788465189	17.40895298439989	0.0016283667140218959	-8.57666187232989e-07	0.00159832061737588	-3.0046096646015785e-05
676800.0	0.001328948502458906	0.05666189183867041	17.155200926272936	0.0016204163497625565	-7.931737931581965e-06	0.001672469340009722	5.205299024716534e-05
678600.0	0.001328948502458906	3.3805080682495663	17.43072942009782	0.0016289309543962307	8.53643080531992e-06	0.0016264572976300486	-2.473656766181945e-06
680400.0	0.001328948502458906	0.0	17.579056768628845	0.0016248775603982639	-4.066831654483624e-06	0.001565178446896139	-5.9699113502124785e-05
682200.0	0.001328948502458906	2.81489590952428	17.34642366492445	0.0016366626025578843	1.1808211435849095e-05	0.0016098578854369743	-2.6804717120909963e-05
684000.0	0.001328948502458906	0.0	17.78734654997383	0.0016251425698927632	-1.1527566046500808e-05	0.0015850327971226078	-4.010977277015532e-05
685800.0	0.001328948502458906	9.11679481018233	17.84460132651118	0.0016246187925144007	-5.002673375394499e-07	0.0016351515770159763	1.0532784501575604e-05
687600.0	0.001328948502458906	0.40356863363223333	18.196116999559607	0.0016305538173317369	5.861459600499038e-06	0.0016036044679129814	-2.6949349418755447e-05
689400.0	0.001328948502458906	11.703613057628386	18.28308283740945	0.0016269073571057648	-3.626566607786958e-06	0.0016683940511551332	4.148669404936847e-05
691200.0	0.001328948502458906	1.7600579554543216	18.57339234129408	0.001622529357877568	-4.478087360381284e-06	0.001562883833914239	-5.964552396332907e-05
693000.0	0.001328948502458906	173.93161414705892	18.844198275749765	0.0016196883086876308	-2.8352039116921486e-06	0.0016058681845257307	-1.3820124161900038e-05
694800.0	0.001328948502458906	345.50276011870164	19.16577959147953	0.0016269272537393128	5.7714082830840155e-06	0.0017125683397326173	8.564108599330457e-05
696600.0	0.001328948502458906	342.78555712971155	19.43888352631035	0.0016212277904653837	-8.15939911874518e-06	0.0016235402435686589	2.3124531032750732e-06
698400.0	0.001328948502458906	345.0427885780192	19.614154768540235	0.001627333037451403	3.6632816197841285e-06	0.001613316052084274	-1.4016985367129023e-05
700200.0	0.001328948502458906	345.60196845418005	19.99408488273979	0.0016285256935506325	-1.2710763332325828e-06	0.0016148470163750814	-1.367867717555118e-05
702000.0	0.001328948502458906	351.9741001020609	20.338818842268278	0.0016291932661793309	-1.80443195720019e-06	0.0016240257773251546	-5.16748885417635e-06
703800.0	0.001328948502458906	347.36917314469906	20.78064257842082	0.0016281615967745303	-3.538231767067377e-06	0.0016393343110814812	1.117271430695081e-05
705600.0	0.001328948502458906	350.9346352627725	21.019569698405693	0.0016269905353990658	-3.6568691550564426e-06	0.0015919668134123295	-3.502372198673646e-05
707400.0	0.001328948502458906	356.4098918118834	21.210752604280184	0.0016293521604585073	-1.408624631326758e-07	0.0016564991235587516	2.71469631002444e-05
709200.0	0.001328948502458906	349.56095824182574	21.478343965851682	0.0016313642944282571	-5.209242557277406e-07	0.0016602742098176114	2.8909915389354307e-05
711000.0	0.001328948502458906	360.39578349233403	21.91478428574002	0.0016203297623560533	-1.3538483390100071e-05	0.0015973855885607648	-2.2944173795288534e-05
712800.0	0.001328948502458906	344.120945098304	22.0630093113286	0.0016155113506327156	-7.358281630538921e-06	0.0016437944361609744	2.8283085528258734e-05
714600.0	0.001328948502458906	349.2470822581254	22.426434633462236	0.0016009879845850495	-1.6978093823444787e-05	0.0015759974674839292	-2.4990517101120305e-05
716400.0	0.001328948502458906	347.3034353819451	22.563155203123273	0.0015990041061103204	-4.441416062969773e-06	0.00150046406530566	-9.854004080466039e-05
718200.0	0.001328948502458906	354.682533030285	22.907241002806487	0.0016019930791143669	5.439607986850424e-07	0.0016344054062827373	3.241232716837041e-05
720000.0	0.001328948502458906	338.8010418481694	22.853141888600508	0.0016048488450135204	3.7234958823237794e-07	0.0015851563182073642	-1.9692526806156153e-05
721800.0	0.001328948502458906	342.78442355411096	23.208065088460696	0.0016083056780170114	1.0452080541544257e-06	0.0016045310594446946	-3.774618572316831e-06
723600.0	0.0013437038348904152	349.4632658877452	23.270623554664795	0.0016109870301812914	2.4691875841898637e-07	0.0016737375410244663	6.275051084317503e-05
725400.0	0.0013545565907925586	357.7568886050475	23.206479945323746	0.0016180180161416591	4.551214440630586e-06	0.0016295944076566828	1.1576391515023693e-05
727200.0	0.0013625389464065865	351.1292091701865	23.210912344182546	0.0016180907084732226	-2.465000559433001e-06	0.001638926099455271	2.083539098204857e-05
729000.0	0.0013684100819709845	343.24226272867884	23.50995990701263	0.0016165960598109163	-4.0054973823537e-06	0.0016082563621919392	-8.339697618977188e-06
730800.0	0.0013727283852992603	344.0141670365488	23.21623660673016	0.0016218284713056285	2.7607457498290186e-06	0.0016219881137252811	1.5964241965263609e-07
732600.0	0.0013759045585336304	358.36494851422475	23.298348173266934	0.0016274302470289303	3.1141018838440744e-06	0.0015834120113606006	-4.401823566832975e-05
734400.0	0.0013782406789142143	346.8943260060188	23.236777138108256	0.0016297102345081101	-2.8838906264288566e-07	0.0016008144582094887	-2.8895776298621384e-05
736200.0	0.0013799589285277817	345.2851831377512	23.112872692575714	0.0016332590772632203	1.0317769371506076e-06	0.001591099064048787	-4.21600132144332e-05
738000.0	0.0013812227254446968	357.3868628031543	23.076848076409078	0.0016409931841478871	5.218090586522488e-06	0.0016279620275909752	-1.303115655691182e-05
739800.0	0.0013821522659693056	355.05548502793494	22.772123523176322	0.0016451951607619176	1.6130383413506876e-06	0.001642280137648764	-2.915023113153602e-06
741600.0	0.0013828359561851348	356.370298216334	22.907263135634018	0.0016493787616302692	1.5979294518081878e-06	0.0017040680248066413	5.468926317637217e-05
743400.0	0.0013833388200182282	266.2956537195129	22.465505087864777	0.0016470692525965896	-4.908013501918896e-06	0.0016791979670543228	3.21287144577331e-05
745200.0	0.0013837086834867683	88.42033491577021	22.355893984661545	0.0016438547102106567	-5.3230130934300205e-06	0.0016294086095825192	-1.4446100628137432e-05
747000.0	0.0013839807233042253	0.6658324468135279	22.040383077411093	0.001634494459801665	-1.0190279157870391e-05	0.0016207220365334245	-1.3772423268240459e-05
748800.0	0.0013841808124413714	1.6756306653683197	22.09766362982263	0.001643645053226342	9.175116740824204e-06	0.0017237755918202997	8.013053859395765e-05
750600.0	0.0013843279808345064	1.823009018524159	21.989063549913997	0.0016442100988446938	5.788369268052557e-07	0.0016571604068075264	1.295030796283255e-05
752400.0	0.001384436225271195	7.39091967819501	21.810034021755136	0.001643341207890802	-8.569382877564959e-07	0.001574356575494157	-6.898463239664504e-05
754200.0	0.0013845158405868514	0.0	21.53680592809691	0.0016470175561023326	3.6278333072973344e-06	0.00165351108946559	6.493533363257393e-06
756000.0	0.0013845743987786713	4.298475256488829	21.208773609773406	0.0016440735870959812	-2.9130711077966197e-06	0.0017125638143556108	6.849022725962962e-05
757800.0	0.001384617469157793	0.0	21.080215443643183	0.0016345149915876662	-9.575147879799154e-06	0.0016648891695885066	3.0374178000840332e-05
759600.0	0.0013846491480314063	4.278676604304206	20.89649661047132	0.0016390237707648628	4.53848728831467e-06	0.0016751860697857227	3.616229902085988e-05
761400.0	0.0013846724482914428	0.0	20.673572629031923	0.0016469606853428656	7.919978691118036e-06	0.0015653485058730971	-8.161217946976842e-05
763200.0	0.0013846895859625733	0.0	20.651311083613123	0.0016455522405586097	-1.3793424158883738e-06	0.0016129403739049855	-3.2611866653624255e-05
765000.0	0.0013847021909623165	0.0	20.679800756220697	0.0016414359365009136	-4.087271410026388e-06	0.0016454806577499994	4.044721249085756e-06
766800.0	0.001384711462118083	0.0	20.434287126461953	0.0016451196490936601	3.7127298608167553e-06	0.0016883762536516593	4.325660455799914e-05
768600.0	0.001384718281184406	0.20214469916733593	20.250496200417086	0.0016356982184539566	-9.392838973884952e-06	0.001709475166162387	7.37769477084305e-05
770400.0	0.0013847232967042274	0.0	20.337634741275046	0.0016436485319288037	7.976183947286454e-06	0.0016597270435614376	1.6078511632633925e-05
772200.0	0.0013847269856900634	3.9314911545013915	20.556622517463353	0.0016368405904769727	-6.779566088520428e-06	0.0017337998255126056	9.695923503563291e-05
774000.0	0.0013847296989913725	3.2002804051645866	20.3427665298534	0.0016308162314080596	-6.038221578084032e-06	0.0016123069087717956	-1.850932263626387e-05
775800.0	0.001384731694662899	8.440785264513954	20.535083425275896	0.001631006081761324	1.8346528808145764e-07	0.0016477078382091486	1.6701756447824574e-05
777600.0	0.0013847331625075605	1.831637417705386	20.639107599449297	0.001627742734666014	-3.3252897161210644e-06	0.0015453398844960781	-8.240285016993585e-05
779400.0	0.00138473424212809	177.60338883540038	20.82512775833143	0.0016308275009723704	3.093685804712575e-06	0.001654373154150268	2.35456531778976e-05
781200.0	0.0013847350362042742	357.0004990591391	20.970103323804626	0.0016407294086381579	8.38118335831383e-06	0.0017262647412798413	8.553533264168346e-05
783000.0	0.0013847356202585498	346.8616865198665	21.15784631144893	0.0016516513485063183	8.332946484869928e-06	0.0016944967014155348	4.28453529092165e-05
784800.0	0.0013847360498387383	342.55870893588485	21.296056653826266	0.0016536105093685543	-5.964857358948126e-07	0.0016302246322076823	-2.338587716087209e-05
786600.0	0.0013847363658010486	351.00047029564195	21.429210211971455	0.001652692956454921	-3.4547005760580532e-06	0.0016157377689597942	-3.695518749512683e-05
788400.0	0.0013847365981958012	342.88683265392797	21.843598230311244	0.0016647062031469786	9.434271798267844e-06	0.0016193183687732602	-4.5387834373718376e-05
790200.0	0.0013847367691254319	362.26969336462696	21.821086034200672	0.001668441332587438	1.1788125061755648e-06	0.0016431852933184582	-2.5256039268979758e-05
792000.0	0.0013847368948465952	357.27749146039474	22.330708303080804	0.001667167839992031	-3.933631841076725e-06	0.0016928562567121196	2.5688416720088567e-05
793800.0	0.0013847369873162907	360.8198816665079	22.62996757597246	0.0016784837734702645	8.682874967221603e-06	0.0015881426335782553	-9.034113989200933e-05
795600.0	0.0013847370553290608	350.3122348833156	23.016640853425596	0.001686202465438187	5.051152936251222e-06	0.0016670777324350357	-1.9124733003151464e-05
797400.0	0.0013847371053534161	352.752867968508	22.97586581324005	0.0016890346940129346	2.0789062055811813e-07	0.001809360987442045	0.00012032629342911044
799200.0	0.0013847371421470377	347.70262284023676	23.260919243592642	0.0016946299725925094	2.9539383834740477e-06	0.0017146024297023147	1.9972457109805365e-05
801000.0	0.0013847371692092673	354.41462402793377	23.58167506380288	0.0016829088189495777	-1.4343346830121455e-05	0.0016574194266060535	-2.548939234352421e-05
802800.0	0.0013847371891139203	343.9222839397447	23.82382660694873	0.0016987744631039772	1.3228713654726898e-05	0.0017326029595234563	3.382849641947915e-05
804600.0	0.0013847372037540744	337.2845340526261	24.145776741868318	0.0017022781275902736	8.990343228881284e-07	0.0017155873441471472	1.3309216556873558e-05
806400.0	0.001384737214522115	346.0464469025572	24.334350564526115	0.0016919146843345967	-1.2935344435358262e-05	0.001794303123863936	0.00010238843952933937
808200.0	0.0013847372224421613	342.7226326219134	24.446990039290643	0.0016897508810870753	-4.764388382058762e-06	0.0016542338692536207	-3.551701183345475e-05
810000.0	0.0013847372282674675	357.38963368079766	24.649804960751595	0.0016910855467577892	-1.2442272416174128e-06	0.0017154861825278826	2.4400635770093384e-05
811800.0	0.0013847372325520627	359.07838727540155	24.905078904243194	0.0016988189818933136	5.079789726198932e-06	0.0017943401739120097	9.552119201869627e-05
813600.0	0.0013847372357034431	342.98535463793445	24.8095918373531	0.0017068650588440712	5.375607632209939e-06	0.0017928168505258661	8.595179168179483e-05
815400.0	0.001384737238021328	356.4585780376062	25.007599134470542	0.0017059548740957285	-3.511243988634023e-06	0.0016675298264307414	-3.84250476649872e-05
817200.0	0.0013847372397261652	354.75692491750385	25.14981009266654	0.0017198860672876257	1.1264688215756774e-05	0.001722247193363462	2.361126075836357e-06
819000.0	0.001384737240980097	342.1511165764056	25.018348744651814	0.0017185328442490154	-4.029862728815714e-06	0.0018039856034151945	8.545275916617908e-05
820800.0	0.0013847372419023816	348.0486623453419	24.76800253755804	0.0017199457546346847	-1.198063811138787e-06	0.001732178696117905	1.2232941483220399e-05
822600.0	0.001384737242580735	347.0991813893774	25.229751824597624	0.0017174096407959732	-5.18354822295257e-06	0.0017228330480379113	5.423407241938061e-06
824400.0	0.0013847372430796736	353.739976993136	25.0118811820051	0.0017154488100170188	-4.592918724816428e-06	0.0018066008725473144	9.115206253029557e-05
826200.0	0.00138473724344665	343.8561032454749	24.783192462387397	0.0017309658193375812	1.2850187984182918e-05	0.0017624543033694412	3.1488484031860146e-05
828000.0	0.0013847372437165663	349.50563687170256	24.862963551970324	0.0017358784579018908	2.271149181471319e-06	0.001720678195295789	-1.520026260610182e-05
829800.0	0.0013847372439150935	267.61619060109393	24.580189746456217	0.0017413848846414746	2.828941070693789e-06	0.0018073624159140429	6.597753127256839e-05
831600.0	0.0013847372440611132	98.41256903776772	24.29733418355229	0.00175510569799166	1.1499290020006303e-05	0.0017442634010633826	-1.0842296928277271e-05
833400.0	0.0013847372441685127	0.0	24.209225223541598	0.0017574818314062823	1.4062365800304209e-06	0.0017744205726012627	1.693874119498044e-05
835200.0	0.0013847372442475066	0.0	23.92278274200536	0.001756530404335718	-9.117473733469906e-07	0.0018135058585959094	5.697545426019153e-05
837000.0	0.0013847372443056077	0.0	23.578241393977645	0.001756281240070476	-2.102856739320821e-07	0.0017085940008949249	-4.768723917555121e-05
838800.0	0.0013847372443483417	10.18021416420056	23.263998437656912	0.0017591174455703748	2.8741612279777246e-06	0.0018086574148445799	4.953996927420513e-05
840600.0	0.0013847372443797734	0.0	22.922373102105112	0.0017523177083844457	-6.879689890381752e-06	0.0017348872044422976	-1.7430503942148205e-05
842400.0	0.0013847372444028918	0.0	22.768571127075372	0.0017453434999711317	-6.938021397160462e-06	0.0016834187990204163	-6.192470095071536e-05
844200.0	0.0013847372444198956	2.9171678457798262	22.22975349555646	0.001742670090578917	-2.6377485992062906e-06	0.0017364793234491368	-6.190767129780162e-06
846000.0	0.0013847372444324023	0.0	21.927623002375206	0.0017445306321176106	1.8612488174709783e-06	0.0018487899805374897	0.00010425934841987903
847800.0	0.0013847372444416011	0.0	21.667229006980374	0.0017406701116172687	-3.826894598632998e-06	0.0016975018735288375	-4.31682380884313e-05
849600.0	0.001384737244448367	11.157481676012331	21.453470698891127	0.0017260515643810906	-1.4585595882092962e-05	0.0016581327009558885	-6.791886342520207e-05
851400.0	0.0013847372444533432	0.0	20.97582467118901	0.0017226847809750016	-3.460486952813266e-06	0.0018350526264174812	0.00011236784544247971
853200.0	0.0013847372444570035	0.0	20.684475668828426	0.0017362011422653572	1.3547446192811905e-05	0.001799637965121846	6.343682285648864e-05
855000.0	0.0013847372444596956	0.7991767595404873	20.31074834045223	0.0017320636828564806	-4.106756936486991e-06	0.0018148694275004985	8.280574464401787e-05
856800.0	0.0013847372444616758	8.650583846044196	20.08120039551892	0.0017356222619991678	3.5792499852268497e-06	0.0017572026881429977	2.158042614382986e-05
858600.0	0.001384737244463132	0.0	19.892714480797117	0.0017350480481631702	-6.432282725888925e-07	0.0017975277948250263	6.247974666185598e-05
860400.0	0.0013847372444642033	1.3799292471026985	19.384928074561248	0.001743434280680236	8.415276133323499e-06	0.0016963055090806862	-4.7128771599549824e-05
862200.0	0.001384737244464991	10.436360808968137	19.18387593690951	0.00174433184481188	9.098086764490418e-07	0.0016518726234985744	-9.245922131330554e-05
864000.0	0.0013847372444655704	0.6436434036982417	18.97999802248547	0.0017398429405616163	-4.580141480898456e-06	0.0017504511378761169	1.0608197314500605e-05
865800.0	0.0013847372444659967	168.8233301034826	18.82423099326508	0.0017445466311872165	4.723605996177996e-06	0.001743288321816917	-1.258309370299381e-06
867600.0	0.0013847372444663103	346.9080157351967	18.623187844275957	0.0017478342735345394	1.7355825612993862e-06	0.0017634651297079274	1.5630856173387996e-05
869400.0	0.0013847372444665408	351.0344126487839	18.425631210735965	0.0017436476361277758	-6.860098390556561e-06	0.0017002388851641425	-4.3408750963633273e-05
871200.0	0.0013847372444667104	356.6540195781993	18.381584230494894	0.0017499643499157118	3.6315063521456033e-06	0.001717546915965274	-3.241743395043777e-05
873000.0	0.001384737244466835	348.3033207779197	18.560432247611107	0.0017525169606708447	-1.7009053235757065e-07	0.0016957469964115018	-5.6769964259342944e-05
874800.0	0.0013847372444669268	354.13325898716215	18.316342615589836	0.001753910304772368	-1.2932512708213441e-06	0.0018352796005019303	8.136929572956226e-05
876600.0	0.0013847372444669942	342.82315586476557	18.093903301135136	0.001755015543464715	-1.6091857835484693e-06	0.0017209696530986467	-3.4045890366068285e-05
878400.0	0.0013847372444670439	342.7814081520247	18.277063195780347	0.00175465701952864	-3.0114810188319747e-06	0.0017451462484610832	-9.510771067556662e-06
880200.0	0.0013847372444670805	347.58599655657525	18.379822450095297	0.0017536040243631512	-3.708705114950425e-06	0.0018238889749619906	7.028495059883923e-05
882000.0	0.0013847372444671074	357.1901436093663	18.455146088841722	0.0017670391822305097	1.0753927985954678e-05	0.0017348982106845526	-3.2140971545957095e-05
883800.0	0.0013847372444671271	350.34437319756887	18.579945421991184	0.0017689311702894222	-8.605201414109796e-07	0.0017233653070163185	-4.5565863273103665e-05
885600.0	0.0013847372444671417	351.4490559778331	18.75761162085593	0.001761087243540075	-1.0565881319054233e-05	0.001798093109624131	3.700586608405603e-05
887400.0	0.0013847372444671523	351.3903979778676	18.944097938591522	0.0017519591029813053	-1.1847250704068284e-05	0.0017331975454169077	-1.8761557564397666e-05
889200.0	0.00138473724446716	355.5460399129337	19.102611658250538	0.0017626806231615612	8.013337069787432e-06	0.0017082312425679516	-5.444938059360968e-05
891000.0	0.001384737244467166	346.9488965373107	19.371480031242328	0.001767732331707914	2.303368199066447e-06	0.0017705160470327503	2.7837153248363127e-06
892800.0	0.0013847372444671703	353.44142554244115	19.339547007255376	0.0017588073257798628	-1.1639315872835763e-05	0.0018440060143664644	8.51986885866017e-05
894600.0	0.0013847372444671733	345.84558668072435	19.686093684603325	0.0017638422710059194	2.300052838230769e-06	0.001749913866074745	-1.3928404931174357e-05
896400.0	0.0013847372444671757	359.9163632796038	19.983222418863402	0.0017789278571118982	1.237910051589348e-05	0.001794682368785377	1.5754511673478735e-05
898200.0	0.0013847372444671774	345.99804447851653	20.19650758148944	0.0017872076331021788	5.472688662633955e-06	0.001785333761700831	-1.8738714013479254e-06
900000.0	0.0013847372444671787	345.5880534846069	20.335918896972327	0.0017899683395875866	1.3627622193096096e-08	0.0017848721207389673	-5.096218848619295e-06
901800.0	0.0013847372444671796	352.74834906744024	20.573931232805784	0.001791848763540869	-8.69696702535483e-07	0.00180257768122648	1.0728917685610986e-05
903600.0	0.0013847372444671803	350.3989421571616	20.761283386162187	0.0018045820764117846	9.939682288243541e-06	0.0017596666047989494	-4.491547161283519e-05
905400.0	0.0013847372444671807	351.6342620313047	21.150610652229787	0.0018178344701846503	1.0451169728340247e-05	0.0017946897477418493	-2.3144722442801065e-05
907200.0	0.0013847372444671811	351.1365689774616	21.06135108761811	0.0018036679864466677	-1.6996394785798085e-05	0.0017289890581903694	-7.467892825629836e-05
909000.0	0.0013847372444671813	344.5480390059628	21.295355938252285	0.0018014572141385788	-5.016296406593467e-06	0.0017346376277224082	-6.681958641617071e-05
910800.0	0.0013847372444671816	358.0667946453974	21.623116901777188	0.0018120280522467332	7.803901226215452e-06	0.001912737768364459	0.00010070971611772579
912600.0	0.0013847372444671818	354.4677110294455	21.771871886235786	0.0018183825813362108	3.4967151241927188e-06	0.001806835714463748	-1.1546866872462752e-05
914400.0	0.0013847372444671818	356.7947497563356	21.672062853398213	0.0018143311160233669	-6.899486487004999e-06	0.001793561154381617	-2.076996164174983e-05
916200.0	0.0013847372444671818	268.40420867528985	21.981192440332027	0.001825301843159813	8.116248988182573e-06	0.0018572665475459179	3.196470438610489e-05
918000.0	0.0013847372444671818	98.12848084441787	21.99855354590957	0.0018296397044256882	1.994336934332757e-06	0.001807224040673502	-2.2415663752186228e-05
919800.0	0.0013847372444671818	0.9868423111734554	22.067143276349565	0.0018316952389299352	1.04156889866835e-06	0.0017769562294289876	-5.473900950094753e-05
921600.0	0.0013847372444671818	5.640013131007539	22.030624114342523	0.001826986262662584	-4.685282465427947e-06	0.0017940919701282157	-3.289429253436847e-05
923400.0	0.0013847372444671818	5.801240659148094	22.046469689744022	0.0018305976086940717	3.579082888631627e-06	0.0019100559708561536	7.945836216208187e-05
925200.0	0.0013847372444671818	0.9652540147905742	22.003630108907362	0.0018378076738544255	7.175857340165885e-06	0.001874717299648456	3.690962579403038e-05
927000.0	0.0013847372444671818	0.0	21.93250222339603	0.0018308429220630427	-6.940872573917887e-06	0.0017880762519237414	-4.276667013930123e-05
928800.0	0.0013847372444671818	8.898309435438446	21.812586639038905	0.0018431615347261892	1.235391417476602e-05	0.0018712580693903652	2.809653466417601e-05
930600.0	0.0013847372444671818	2.7799371684506946	21.659254807475254	0.0018504374416170092	7.203851695435551e-06	0.0018126172420536231	-3.782019956338613e-05
932400.0	0.0013847372444671818	0.0	21.518166338204207	0.001856199265856867	5.7629064737645425e-06	0.0018227157428700137	-3.348352298685322e-05
934200.0	0.0013847372444671818	2.0327106913334747	21.38840510616232	0.0018675955981504661	1.143110946134154e-05	0.0018644338194870934	-3.1617786633728204e-06
936000.0	0.0013847372444671818	0.0	21.27066850329142	0.0018714298409022148	3.843865054576947e-06	0.001822258851285166	-4.9170989617048835e-05
937800.0	0.0013847372444671818	5.27676533735522	21.193620457291757	0.0018746152939859036	3.219919237663998e-06	0.0018889668369372263	1.4351542951322766e-05
939600.0	0.0013847372444671818	0.0	20.848312646081936	0.001867281760298067	-7.364182884169513e-06	0.0018472172384995005	-2.006452179856661e-05
941400.0	0.0013847372444671818	0.0	20.624024059506304	0.0018650448474329874	-2.2035152776058704e-06	0.0017903109828846073	-7.473386454838009e-05
943200.0	0.0013847372444671818	1.222272248027749	20.49447425203293	0.0018682809144863783	3.2689100546381864e-06	0.0018742565587567133	5.975644270335156e-06
945000.0	0.0013847372444671818	5.194198559910468	20.198477228150796	0.0018755046933579733	7.2412973455611445e-06	0.0019018721051220272	2.636741176405378e-05
946800.0	0.0013847372444671818	0.5327233821718701	19.841416082880016	0.0018801136063919428	4.576974873515486e-06	0.0018201907417120028	-5.9922864679940164e-05
948600.0	0.0013847372444671818	3.174814368062751	19.668904244077506	0.0018835838540734067	3.494985767572513e-06	0.0018972295598350694	1.3645705761662805e-05
950400.0	0.0013847372444671818	0.0	19.729499996845938	0.0018905803292758392	6.9881285699162235e-06	0.001884315835710434	-6.2644935654053935e-06
952200.0	0.0013847372444671818	174.83907024527858	19.292522463653572	0.0018876990760316869	-2.84996212294499e-06	0.001896710517239919	9.01144120823231e-06
954000.0	0.0013847372444671818	350.4273862517415	19.254186994686272	0.0018915973156921595	2.172816675294753e-06	0.001974266821515193	8.266950582303307e-05
955800.0	0.0013847372444671818	349.05471039573814	18.950629770046774	0.0018980962078495873	3.5834525445112876e-06	0.001935609933274261	3.751372542467376e-05
957600.0	0.0013847372444671818	341.5671487845928	19.052022638630596	0.0018947889347415976	-6.21981870826907e-06	0.0019519161710539116	5.712723631231398e-05
959400.0	0.0013847372444671818	346.15838253151685	18.77590892088324	0.001897011784011117	-6.437940258227362e-07	0.0019068179092805292	9.806125269412152e-06
961200.0	0.0013847372444671818	351.2238742055585	18.754948504770287	0.001909657249706931	9.753887619762463e-06	0.0019704604915287403	6.080324182180919e-05
963000.0	0.0013847372444671818	348.7543949825564	18.67684176080045	0.0019163206394841217	3.7248459650424373e-06	0.0019791591693577885	6.283852987366672e-05
964800.0	0.0013847372444671818	349.22095458909047	18.732877343027354	0.001925243028944601	5.989434634982039e-06	0.001899398897140395	-2.5844131804206016e-05
966600.0	0.0013847372444671818	348.38323165280644	18.713096960518346	0.0019264043055216378	-1.7885046199089532e-06	0.0019166372556987082	-9.767049822929634e-06
968400.0	0.0013847372444671818	345.6820080363409	18.832017077597705	0.0019225335976050222	-6.81704541915307e-06	0.0019153535168881647	-7.18008071685746e-06
970200.0	0.0013847372444671818	347.53450269511853	18.88344225662253	0.001924955830369444	-5.050055799546681e-07	0.0019508687602911097	2.5912929921665667e-05
972000.0	0.0013847372444671818	348.46584127805704	18.954685512845284	0.0019308515314269254	2.9533707302877713e-06	0.0019481900765719704	1.7338545145044973e-05
973800.0	0.0013847372444671818	350.02571570270925	19.131379501440918	0.0019334165319218383	-3.925696897572134e-07	0.0018934772136632934	-3.993931825854482e-05
975600.0	0.0013847372444671818	351.9668917223486	19.3062174486705	0.0019413502173719758	4.9604658186377545e-06	0.0019107819350037592	-3.0568282368216505e-05
977400.0	0.0013847372444671818	349.0972485455713	19.395225351988426	0.00194994841273113	5.599323093481696e-06	0.0019582606024800948	8.312189748964575e-06
979200.0	0.0013847372444671818	344.8517237215379	19.613508391190244	0.0019615791436159353	8.634482166756077e-06	0.001872094079988303	-8.94850636276322e-05
981000.0	0.0013847372444671818	343.0095898004061	20.067017588393764	0.001964955102750689	3.8461063229079183e-07	0.001969707956650215	4.752853899526073e-06
982800.0	0.0013847372444671818	362.9871860368761	20.25595256531197	0.001971892994420965	3.947334806171155e-06	0.0019672390439533886	-4.653950467576434e-06
984600.0	0.0013847372444671818	344.3509248486772	20.519127877911576	0.0019760584318154794	1.0448865480347354e-06	0.0020173320089152363	4.127357709975678e-05
986400.0	0.0013847372444671818	347.40687499367806	20.708719265541315	0.0019828285910508266	3.751173960058653e-06	0.002048681986704675	6.585339565384859e-05
988200.0	0.0013847372444671818	352.58500151256965	20.93385128229851	0.0019887814984756768	2.904140862509925e-06	0.0019591390247152974	-2.964247376037921e-05
990000.0	0.0013847372444671818	351.8043030478284	21.417348892662055	0.0019875558488507607	-4.315788190799938e-06	0.0020206447728297254	3.308892397896446e-05
991800.0	0.0013847372444671818	352.60432846280787	21.741852654721136	0.0019930819014547406	2.44022210368974e-06	0.00192870544275178	-6.437645870296046e-05
993600.0	0.0013847372444671818	347.78641465233915	22.09946094053793	0.0019992817143684883	3.1001732047577135e-06	0.0019900423789310853	-9.23933543740299e-06
995400.0	0.0013847372444671818	351.1927903531977	22.558279178173926	0.0019951464727948703	-7.2150722458252834e-06	0.0020081913270977264	1.3044854302856019e-05
997200.0	0.0013847372444671818	350.3067183212043	22.96360465186468	0.00198750437061687	-1.0735631691293032e-05	0.0019417812710433087	-4.572309957356111e-05
999000.0	0.0013847372444671818	348.43934316229354	23.25133586312299	0.0019901304735505856	-4.490145940397883e-07	0.001995616837965801	5.48636441521547e-06
1000800.0	0.0013847372444671818	351.2270487088567	23.39737136205363	0.001989886005541137	-3.310455874509218e-06	0.0019597160038991833	-3.0170001641954026e-05
1002600.0	0.0013847372444671818	276.3226908545955	23.813849884602146	0.0019840062628682983	-8.961142590503579e-06	0.0019690162029858322	-1.499005988246601e-05
1004400.0	0.0013847372444671818	95.93486200366539	23.994612002007617	0.001985012600058733	-1.5803381268728295e-06	0.0020529653078711282	6.79527078123949e-05
1006200.0	0.0013847372444671818	0.0	24.120674739910882	0.001984454035845433	-1.6263660486157225e-06	0.0019522972462440145	-3.215678960141853e-05
1008000.0	0.0013847372444671818	5.340805174379922	24.533881536329112	0.0019901008316169848	5.691325797925449e-06	0.001969433316778962	-2.0667514838022658e-05
1009800.0	0.0013847372444671818	4.806801799094066	24.877108218269925	0.0019839013736464807	-6.223168186601091e-06	0.0018775358965877483	-0.0001063654770587323
1011600.0	0.0013847372444671818	7.919682204817416	24.897637660423396	0.0019912799757069214	7.362961057540551e-06	0.001975877292053387	-1.5402683653534346e-05
1013400.0	0.0013847372444671818	0.0	25.163218807636593	0.001991837336110101	5.015204557758413e-07	0.002040894727418116	4.905739130801502e-05
1015200.0	0.0013847372444671818	4.525595915846948	25.129378248914897	0.0019989795050815865	7.190214062441166e-06	0.0020588121318285604	5.98326267469739e-05
1017000.0	0.0013847372444671818	3.007900227010896	25.34701930498516	0.001990181919093799	-8.808828759697561e-06	0.002020795768534136	3.0613849440337364e-05
1018800.0	0.0013847372444671818	0.0	25.301575814348627	0.0019761700741671422	-1.4002583443524883e-05	0.002060428430769533	8.42583566023905e-05
1020600.0	0.0013847372444671818	1.257939589994224	25.49134223900813	0.0019803342505605574	4.212302903160095e-06	0.0019471126908088407	-3.3221559751716616e-05
1022400.0	0.0013847372444671818	5.2556087387899915	25.2862361029326	0.001981665875008726	1.364069188269508e-06	0.002054677283995674	7.301140898694813e-05
1024200.0	0.0013847372444671818	0.0	25.20799517258837	0.0019756357638992866	-6.050178969298086e-06	0.001953212002349841	-2.242376154944578e-05
1026000.0	0.0013847372444671818	2.2128121451140355	25.321169785508168	0.001985770630358879	1.018266888283879e-05	0.0020539359204057926	6.81652900469139e-05
1027800.0	0.0013847372444671818	4.356768378655087	24.996661560089336	0.001985884269241524	1.33139631640126e-07	0.0019765453290375937	-9.338940203930034e-06
1029600.0	0.0013847372444671818	0.0	24.926282192187948	0.001990508115173928	4.614410384036733e-06	0.0019484434280927173	-4.2064687081210654e-05
1031400.0	0.0013847372444671818	0.0	24.671162810353188	0.0019859029295117786	-4.557954709167971e-06	0.0019675527895749857	-1.8350139936792763e-05
1033200.0	0.0013847372444671818	1.5048418832120558	24.61860448733417	0.0019915767629495947	5.7201291775341686e-06	0.002022171946258106	3.0595183308511336e-05
1035000.0	0.0013847372444671818	0.0	24.431651472855357	0.001989110535973531	-2.4397136703872062e-06	0.0020085825368593825	1.9472000885851596e-05
1036800.0	0.0013847372444671818	0.0	23.990991349648116	0.0019895485397131334	4.836107940948781e-07	0.0019712679737634298	-1.8280565949703457e-05
1038600.0	0.0013847372444671818	174.32477699068613	23.853496131544752	0.001987560094406589	-1.9442004650710278e-06	0.002023008506393439	3.544841198684989e-05
1040400.0	0.0013847372444671818	354.0081985845185	23.59052955461125	0.0019849583788606735	-4.406640000514285e-06	0.001999616156660658	1.4657777799984666e-05
1042200.0	0.0013847372444671818	353.2186700059606	23.257840709625516	0.0019885578388051223	5.103193249409254e-07	0.0020233432096021147	3.478537079699235e-05
1044000.0	0.0013847372444671818	345.6929363540683	23.110842388458842	0.0019855318266409744	-6.118419284050012e-06	0.0020220470139729334	3.651518733195895e-05
1045800.0	0.0013847372444671818	353.2608394255784	22.821236354678604	0.001990447747648916	1.872477322705464e-06	0.002004748555418768	1.4300807769852143e-05
1047600.0	0.0013847372444671818	345.8203011191675	22.2970230577853	0.0019956165665094474	2.0708358579243498e-06	0.0020525042186239975	5.688765211455008e-05
1049400.0	0.0013847372444671818	341.94915101003284	22.221262018550927	0.001987757873836967	-1.0920895290273834e-05	0.0020396116384982957	5.1853764661328566e-05
1051200.0	0.0013847372444671818	348.16428214476383	21.877862033834404	0.001982862224334457	-7.922746620504496e-06	0.0019025263076233904	-8.033591671106664e-05
1053000.0	0.0013847372444671818	355.6148468579287	21.59038608983716	0.00198548319155355	-4.368409975207121e-07	0.0019104714893783872	-7.501170217516291e-05
1054800.0	0.0013847372444671818	353.27980276070684	21.296617908242663	0.0019880723951161442	-5.167954470339838e-07	0.001962285521477974	-2.5786873638170413e-05
1056600.0	0.0013847372444671818	349.99214096313403	20.943374099097237	0.001997815309521618	6.647895066321865e-06	0.0020308577162155396	3.304240669392159e-05
1058400.0	0.0013847372444671818	347.9164725820447	20.9121577142365	0.0019946562518642808	-6.2471087110457675e-06	0.002020664606300748	2.600835443646734e-05
1060200.0	0.0013847372444671818	348.05118931941786	20.72964345309445	0.001997472785414073	-2.5410093619481545e-07	0.0020553054458915623	5.783266047748943e-05
1062000.0	0.0013847372444671818	350.543924529304	20.738004972814572	0.0019998638482730813	-6.833811523272591e-07	0.0019210694218452058	-7.879442642787553e-05
1063800.0	0.0013847372444671818	344.65781257077083	20.33703086871929	0.002000547881882033	-2.409078797417434e-06	0.0020223072856285864	2.1759403746553405e-05
1065600.0	0.0013847372444671818	348.2594632739935	20.137043894060206	0.0019970373054467613	-6.5658232835604645e-06	0.0020612066042588286	6.416929881206715e-05
1067400.0	0.0013847372444671818	348.92215269320116	20.101383584485948	0.001996160488672058	-3.946780617577291e-06	0.002047071510133781	5.0911021461722943e-05
1069200.0	0.0013847372444671818	343.2446277077425	20.328534163494094	0.001992208699754741	-7.02407570102217e-06	0.0020575853937706175	6.537669401587689e-05
1071000.0	0.0013847372444671818	345.8077587455121	20.103295519962515	0.0019926447631348726	-2.5982958884302255e-06	0.0020022700099858065	9.625246850933713e-06
1072800.0	0.0013847372444671818	352.05253395743193	20.291235187859197	0.001998726905646601	3.033786307518677e-06	0.002060059598900722	6.133269325412101e-05
1074600.0	0.0013847372444671818	350.04755919970495	20.189536515548035	0.002005810105823562	3.986401494174301e-06	0.0019119602294981842	-9.38498763253777e-05
1076400.0	0.0013847372444671818	348.45619104403306	20.151558254619225	0.002008599540545869	-3.0482158729443647e-07	0.0019950373036700317	-1.3562236875837489e-05
1078200.0	0.0013847372444671818	345.4428628123102	20.533741725307085	0.002018888188440004	7.200273319023662e-06	0.001988753604090484	-3.013458434951988e-05
1080000.0	0.0013847372444671818	357.8842491279461	20.572501120790104	0.0020373362227173483	1.535939555861123e-05	0.0020745584963790054	3.722227366165703e-05
1081800.0	0.0013847372444671818	345.8101039266034	20.55016107547306	0.002038243668385751	-2.284775123013811e-06	0.00205937485426411	2.1131185878358693e-05
1083600.0	0.0013847372444671818	351.2579640363087	20.812916601573935	0.002045932630504182	4.5694971127642665e-06	0.001987922937058409	-5.800969344577297e-05
1085400.0	0.0013052952292318036	347.560654559631	20.885610253350084	0.002045739484075489	-3.359555025079452e-06	0.001969906587639626	-7.583289643586277e-05
1087200.0	0.001246864502325048	350.1813964631917	21.08906986118144	0.0020447569451798905	-4.062512540709978e-06	0.001993525772252952	-5.12311729269384e-05
1089000.0	0.0012038878754515214	273.33391183054385	21.402317319808162	0.0020601820609616726	1.2380673226732437e-05	0.002094804540613883	3.462247965221073e-05
1090800.0	0.0011722779579440125	89.19458017480258	21.26036432712713	0.002060975336542168	-1.7643249835171933e-06	0.0020314085357020493	-2.9566800840118563e-05
1092600.0	0.0011490284160995126	0.0	21.564796895495608	0.002062027727713397	3.132849205362565e-08	0.0020315982544158893	-3.0429473297507953e-05
1094400.0	0.0011319280489172588	5.953643244899228	21.79059456830185	0.0020610974320772195	-8.91537059744657e-07	0.002080624760598552	1.9527328521332636e-05
1096200.0	0.0011193504867560897	8.807509467460015	22.003418976990883	0.0020596114450089583	-1.5267411580496509e-06	0.0021136334798146027	5.402203480564441e-05
1098000.0	0.0011100995117195862	0.0	22.019346440992866	0.002053469258584456	-6.220123882798977e-06	0.002024294860462888	-2.9174398121568182e-05
1099800.0	0.0011032952886094651	0.2084060360845439	22.398876648413268	0.0020538655457971906	4.361203636923722e-07	0.0021122380666910236	5.837252089383305e-05
1101600.0	0.0010982906861811135	11.056665143007665	22.340406040762794	0.002051933661379208	-1.893803125253635e-06	0.002063932240906842	1.199857952763389e-05
1103400.0	0.0010946097302423513	5.674621407995991	22.462214752553475	0.002056950220766798	4.910452760589109e-06	0.0020853624063237376	2.8412185556939502e-05
1105200.0	0.0010919023350362206	0.0	22.673642166963557	0.0020533824723865603	-3.6028188984191917e-06	0.0021406659238202095	8.728345143364934e-05
1107000.0	0.0010899110075321366	0.0	22.977562450711357	0.002053425749780552	8.495687711102118e-08	0.0021376166379471124	8.419088816656025e-05
1108800.0	0.0010884463579606434	4.782747308936343	23.10717370417548	0.0020531579123245543	-2.252697475439496e-07	0.002001315657517224	-5.184225480733065e-05
1110600.0	0.001087369087465019	0.0	22.940841147508515	0.002054348169137158	1.1689857426974117e-06	0.001982000243059867	-7.234792607729068e-05
1112400.0	0.0010865767397640195	5.438633756694266	22.879767571419038	0.0020740859957896806	1.9780305224664835e-05	0.0019703492046835532	-0.00010373679110612742
1114200.0	0.0010859939568122637	1.6714998187550418	22.902454473786808	0.002062256599415942	-1.1860344460083365e-05	0.0021684561214318347	0.00010619952201589261
1116000.0	0.0010855653117004917	2.5886038201353623	22.87460167761383	0.0020786748238765984	1.6438092812529097e-05	0.002100381925077064	2.1707101200465885e-05
1117800.0	0.001085250037152236	0.0	22.91290955376785	0.0020795314145417992	8.640702400165587e-07	0.0019909986059586148	-8.853280858318458e-05
1119600.0	0.0010850181482584913	0.0	22.540714974853536	0.002080994027400376	1.5055289866235881e-06	0.0021473870237757866	6.639299637541078e-05
1121400.0	0.0010848475906941727	7.309964154341602	22.649975600562943	0.002089705140137428	8.752965280071002e-06	0.002105989294829314	1.628415469188632e-05
1123200.0	0.0010847221431909458	0.0	22.22863345301417	0.002082375622380897	-7.386558355594619e-06	0.0020718176733771397	-1.0557949003757164e-05
1125000.0	0.0010846298747762982	172.9453246171307	22.138203488582313	0.002081894152896332	-4.4048536435481544e-07	0.002076277997036253	-5.616155860078511e-06
1126800.0	0.0010845620100510339	349.59931466060095	21.977030453720854	0.0020796001264523785	-4.074584181416742e-06	0.002132812191211055	5.3212064758676325e-05
1128600.0	0.0010845120945848063	350.9651106635897	21.787555511128062	0.002079370292386912	-3.161075003409761e-06	0.002044743044577465	-3.4627247809447014e-05
1130400.0	0.0010844753810527173	344.84587436640277	21.49586533261207	0.0020821423327280686	-1.6584778562128867e-07	0.0020750773879377902	-7.0649447902784315e-06
1132200.0	0.0010844483777300935	347.17564252896545	21.246911780733946	0.0020848995946290737	-1.5127828198485585e-07	0.002118754032646093	3.385443801701926e-05
1134000.0	0.001084428516404004	346.9098396304697	20.953041807794918	0.0020867228822565196	-1.100309902637469e-06	0.0020581689171180967	-2.8553965138422733e-05
1135800.0	0.0010844139081174784	354.22640152303427	20.506163328092892	0.0020879859924852777	-1.6598454558325497e-06	0.002087556246715564	-4.2974576971339354e-07
1137600.0	0.0010844031635159218	345.57018716000056	20.418048543865673	0.002082784721490821	-8.160694280543184e-06	0.0020765942452494273	-6.190476241393629e-06
1139400.0	0.00108439526070936	341.22116071120973	20.140558243876395	0.002093163023272707	7.472119872333979e-06	0.002055301230828295	-3.786179244441199e-05
1141200.0	0.0010843894480832498	340.16452718546924	19.892804294219953	0.0020930461721956244	-3.0107941586027235e-06	0.002151868782250865	5.8822610055240625e-05
1143000.0	0.0010843851728144535	342.64809932662143	19.646235066860434	0.002085588291366824	-1.034300670601458e-05	0.002124069805884047	3.848151451722306e-05
1144800.0	0.0010843820282937266	356.80769101424056	19.213127354052226	0.0020913815589603396	2.9082105013457023e-06	0.0020511136791278354	-4.026787983250403e-05
1146600.0	0.0010843797154542134	350.08103299742027	19.03482601833209	0.0020958471999200216	1.50641736586167e-06	0.0020708202244908583	-2.5026975429163406e-05
1148400.0	0.0010843780143280073	352.50624543403603	18.631713611569705	0.0020968734415292532	-1.9010593146693747e-06	0.00207633699703038	-2.0536444498873233e-05
1150200.0	0.0010843767631255991	352.6824386356067	18.239019009983245	0.002097305102043374	-2.5011610242705156e-06	0.002198390851351087	0.00010108574930771311
1152000.0	0.001084375842848514	350.2809195919616	18.255389594890904	0.002106858779793751	6.62865820833491e-06	0.0020983982928774697	-8.460486916281368e-06
1153800.0	0.001084375165971689	349.6260935167435	18.03241354252367	0.0021045510338865638	-5.233644570812381e-06	0.0020555283890881337	-4.9022644798430096e-05
1155600.0	0.0010843746681192012	355.2226321490907	17.78428545736729	0.002108765494225515	1.3006924302816418e-06	0.002126347372592158	1.7581878366642912e-05
1157400.0	0.001084374301941648	350.7299795715632	17.632648422973514	0.002112023314285701	3.1687321496558137e-07	0.002143374747581662	3.135143329596094e-05
1159200.0	0.0010843740326128737	356.99548739631706	17.572192291857718	0.0021144733700892435	-4.680677293578071e-07	0.001971181873377914	-0.0001432914967113295
1161000.0	0.001084373834517747	353.10414972644935	17.408615546818314	0.002117426502792808	1.972342008789007e-09	0.002189046865674696	7.162036288188766e-05
1162800.0	0.001084373688815977	346.91101863259485	17.438255123411164	0.002114593918383412	-5.763021209789253e-06	0.00197203552802108	-0.00014255839036233202
1164600.0	0.0010843735816502623	347.51432988065034	17.287952264878246	0.0021206118109224187	3.1216923708041576e-06	0.0021567028224838214	3.6091011561402765e-05
1166400.0	0.0010843735028283619	346.3626759677286	17.32020810054773	0.0021144533121769324	-9.060961068414441e-06	0.0019793411992588533	-0.000135112112918079
1168200.0	0.0010843734448537383	356.08774010975355	17.324996491004477	0.0021138859288192813	-3.456927308130893e-06	0.0021500794725646654	3.619354374538429e-05
1170000.0	0.0010843734022125818	347.9747452352722	17.771718717125943	0.0021231802747866137	6.356343403138176e-06	0.0021854315565727794	6.225128178616576e-05
1171800.0	0.0010843733708494076	346.0076360160018	17.67840125644359	0.0021211272010523132	-4.9758746373346545e-06	0.002089981959911644	-3.11452411406693e-05
1173600.0	0.0010843733477813489	351.5988902056341	17.94794555137802	0.0021192860230189008	-4.74846404626549e-06	0.002024512394187553	-9.477362883134798e-05
1175400.0	0.001084373330814465	270.5600275889795	17.904049067626534	0.002119313019378974	-2.9141724382269385e-06	0.002145318273502881	2.6005254123907202e-05
1177200.0	0.0010843733183350818	97.51870568371784	18.2107120901242	0.0021242732403143005	2.47624660334065e-06	0.002159585908994043	3.53126686797426e-05
1179000.0	0.0010843733091563188	9.449069519469216	18.52535252706922	0.0021226470494518416	-2.751165854495576e-06	0.00215695107138184	3.430402192999857e-05
1180800.0	0.0010843733024052088	4.565354029644299	18.88212989553975	0.0021131978161296416	-9.546755832109645e-06	0.0020786634233374798	-3.4534392792161845e-05
1182600.0	0.0010843732974396717	0.1350527715095318	18.960067396249695	0.0021151802466202294	1.9523889659419957e-06	0.0020711008759695428	-4.407937065068669e-05
1184400.0	0.0010843732937874488	0.0	19.282683003934842	0.0021176336301003272	2.4846928037505304e-06	0.0021439862145634578	2.6352584463130587e-05
1186200.0	0.0010843732911011872	0.0	19.560260933408212	0.0021242303152847267	6.630665422825149e-06	0.002101111706819583	-2.3118608465143682e-05
1188000.0	0.0010843732891254038	3.5552305127265154	19.954258667259854	0.0021263774231335126	2.1818561071356684e-06	0.0021865629499032676	6.018552676975494e-05
1189800.0	0.001084373287672187	0.0	20.197875648489195	0.002131042234411104	4.651090974718028e-06	0.0021037778808856334	-2.7264353525470625e-05
1191600.0	0.0010843732866033255	10.704851481651769	20.492676016853	0.002140647155728479	9.641356202893268e-06	0.0022104191802578567	6.977202452937762e-05
1193400.0	0.0010843732858171627	0.07208281317774322	20.997916625744526	0.0021456690703982803	4.911222314610903e-06	0.0022159405044750767	7.027143407679646e-05
1195200.0	0.0010843732852389289	0.24424196604742437	21.370310203778295	0.0021441730472081715	-1.4582643758684827e-06	0.0020932403581430383	-5.093268906513299e-05
1197000.0	0.0010843732848136297	0.0	21.51242872926039	0.002145089918091285	9.531880387189051e-07	0.0020729191962783576	-7.217072181292757e-05
1198800.0	0.0010843732845008162	2.483688783878592	21.870353350375044	0.0021407899526947336	-4.259791644202385e-06	0.002132780774382983	-8.009178311750438e-06
1200600.0	0.0010843732842707374	0.0	22.224344675858678	0.00214055027217188	-2.3343060252323537e-07	0.002208635378168496	6.808510599661632e-05
1202400.0	0.0010843732841015112	10.824462945507287	22.683515084998213	0.002141638497503007	1.1303418894392815e-06	0.002128282031970878	-1.3356465532128675e-05
1204200.0	0.0010843732839770429	6.586756523260057	22.48719851899883	0.002141646162576924	-9.859985520455323e-08	0.0020489786869734546	-9.266747560346908e-05
1206000.0	0.0010843732838854948	4.921482225985229	23.049127250979986	0.002140498020912154	-1.1970312322157475e-06	0.0021329583971641326	-7.539623748021368e-06
1207800.0	0.0010843732838181598	0.0	23.2810552924972	0.002144622974483385	4.100791669100519e-06	0.0021345847275570356	-1.0038246926349662e-05
1209600.0	0.0010843732837686338	1.0270663522887542	23.322859530450778	0.002145059561676539	4.81990569115355e-07	0.002079471634452773	-6.558792722376586e-05
1211400.0	0.001084373283732207	181.04543199007003	23.511029233706957	0.002145792803676896	7.643105989619865e-07	0.0021155911891546256	-3.0201614522270226e-05
1213200.0	0.0010843732837054144	352.9655269967887	23.700950438813248	0.0021476804746704864	-6.483343529974269e-09	0.0020969323540090522	-5.074812066143411e-05
1215000.0	0.0010843732836857082	344.9894544768311	23.755497287814148	0.00215092235594193	2.095748025286739e-07	0.002151992622018829	1.0702660768987404e-06
1216800.0	0.001084373283671214	346.7495312234567	23.987988418300095	0.0021567864764352506	2.8713872424022905e-06	0.002204103254578486	4.7316778143235684e-05
1218600.0	0.0010843732836605532	347.74031930997006	23.856897569451128	0.0021520211018974484	-7.772875592543102e-06	0.002134090104429296	-1.7930997468152593e-05
1220400.0	0.001084373283652712	346.982810827557	23.930762863099208	0.002151943163164439	-3.086047563423675e-06	0.0022056121689213704	5.3669005756931536e-05
1222200.0	0.0010843732836469447	357.64389417855153	23.858059994497932	0.002159735469361942	4.78930172142396e-06	0.002165309710219496	5.574240857553889e-06
1224000.0	0.0010843732836427029	340.39493430588374	23.822543015118804	0.002160012210927232	-2.7952670686784888e-06	0.0022231752820437898	6.316307111655755e-05
1225800.0	0.001084373283639583	353.2795956982942	23.588877263750202	0.0021670827034572663	4.09181316296085e-06	0.0021906695241810372	2.3586820723771148e-05
1227600.0	0.0010843732836372882	343.53848312535774	23.57563662468914	0.002170676161198185	5.320639003509307e-07	0.0020950609996870082	-7.561516151117672e-05
1229400.0	0.0010843732836356003	345.19374256274466	23.41562254974921	0.0021682053483681064	-5.483660113848046e-06	0.0021278590323935923	-4.034631597451423e-05
1231200.0	0.0010843732836343589	339.9513331656564	23.19760191209747	0.0021745549479887188	3.3293875620471876e-06	0.0022066259364320545	3.2070988443335844e-05
1233000.0	0.0010843732836334457	347.25472784420566	23.19202519688498	0.0021720099713152473	-5.546142791150875e-06	0.0021833884854560023	1.1378514140754876e-05
1234800.0	0.0010843732836327742	357.55365825769604	22.714609925523796	0.002174163763780946	-8.846934466831342e-07	0.0021286102094669667	-4.555355431397901e-05
1236600.0	0.0010843732836322802	351.3241212123239	22.857035683666286	0.0021695648016649234	-7.699455402875848e-06	0.0021366645091138166	-3.2900292551106814e-05
1238400.0	0.0010843732836319168	344.00819226500454	22.29957168322439	0.002182408195764567	9.783713880698177e-06	0.0021942763460381324	1.1868150273565248e-05
1240200.0	0.0010843732836316497	355.0857383718966	22.30152225904166	0.002184226839476252	-1.219755030485337e-06	0.002251866831761038	6.763999228478599e-05
1242000.0	0.0010843732836314532	356.15652131784344	22.206247246063743	0.0021809091217777367	-6.419765147130495e-06	0.002169088390263805	-1.1820731513931765e-05
1243800.0	0.0010843732836313086	350.52023240519543	21.791741229570178	0.0021840576442639288	4.501784689012846e-08	0.002229647641584466	4.5589997320537285e-05
1245600.0	0.0010843732836312023	360.17374579076295	21.757966828868124	0.002193543138195834	6.40867973101733e-06	0.002171691523579361	-2.1851614616473175e-05
1247400.0	0.001084373283631124	354.1078206231231	21.561969458376577	0.0022084874775657555	1.1801945294223997e-05	0.00224079449059586	3.230701303010464e-05
1249200.0	0.0010843732836310666	353.4132625364629	21.390760038356344	0.0022247762286979607	1.3159665018363662e-05	0.002274066424215176	4.929019551721513e-05
1251000.0	0.0010843732836310243	345.98310646416854	21.16666213088124	0.0022380653016568362	1.014242065808651e-05	0.0021963798438589047	-4.168545779793171e-05
1252800.0	0.001084373283630993	353.1369924281067	21.016811029835203	0.0022373350265814194	-3.85188584127289e-06	0.0021368061201633244	-0.00010052890641809478
1254600.0	0.00108437328363097	351.08395638802244	20.788858256093473	0.00222967030376847	-1.0824736318269643e-05	0.002293020553699573	6.335024993110315e-05
1256400.0	0.0010843732836309534	352.59914501335516	20.840759723629915	0.002229133212731404	-3.6735945918683234e-06	0.0021953118184274423	-3.382139430396164e-05
1258200.0	0.001084373283630941	346.57707190429335	20.872650201143102	0.0022292890996413726	-2.9887629612905533e-06	0.0021862124412322264	-4.3076658409146315e-05
1260000.0	0.001084373283630932	350.6404944217949	20.690816827266993	0.0022365982652124234	4.197817661710387e-06	0.0022235148908001413	-1.308337441228206e-05
1261800.0	0.0010843732836309252	266.9615556197672	20.67806996585969	0.0022507841493781223	1.1043390708636692e-05	0.002240780779097931	-1.0003370280191078e-05
1263600.0	0.0010843732836309202	85.31020262101185	20.887217122047115	0.0022590105899288854	5.584131803472224e-06	0.002315364881206497	5.635429127761167e-05
1265400.0	0.0010843732836309165	4.991522842891917	20.74890458458817	0.0022602177680343077	1.4746285363886044e-07	0.002334907485427714	7.468971739340629e-05
1267200.0	0.001084373283630914	0.0	20.864664547267253	0.002261627171992102	1.3761025641764222e-06	0.0021966756978394958	-6.495147415260632e-05
1269000.0	0.001084373283630912	0.5359323239120805	20.973747365063094	0.0022568869727260517	-4.69970267280188e-06	0.002319635259157467	6.274828643141566e-05
1270800.0	0.0010843732836309104	1.6650106472451989	21.019967268349372	0.0022463582335383947	-1.0495957696977984e-05	0.0022330763370727808	-1.3281896465613767e-05
1272600.0	0.0010843732836309094	1.6328150793152743	21.244760784725177	0.0022517516051533803	5.409530695333325e-06	0.0023052237689311812	5.347216377780114e-05
1274400.0	0.0010843732836309087	0.0	21.438076998251365	0.002253526823206363	1.7925318719291294e-06	0.002165524184198722	-8.800263900764067e-05
1276200.0	0.001084373283630908	1.3560573763998671	21.612109112887126	0.002252343442924917	-1.1413926434367318e-06	0.002197610115965949	-5.47333269589679e-05
1278000.0	0.0010843732836309076	2.3548353489258105	21.823572417380795	0.0022418371510955276	-1.0483832211794275e-05	0.002194755910953178	-4.70812401423498e-05
1279800.0	0.0010843732836309074	3.674824078759924	21.728988069793626	0.002242442018945748	6.132270565227279e-07	0.002178762068893959	-6.367995005178912e-05
1281600.0	0.0010843732836309072	8.667206696921316	22.047270534785856	0.0022486541043166657	6.200923756610154e-06	0.0021575865938595587	-9.106751045710706e-05
1283400.0	0.001084373283630907	1.1709707574910269	22.349027716219652	0.002244575737497867	-4.160778170078591e-06	0.002244931805938628	3.560684407607051e-07
1285200.0	0.0010843732836309068	0.32024422508850936	22.5623759273805	0.0022418772726159365	-2.67115027288206e-06	0.002247876491807843	5.999219191906603e-06
1287000.0	0.0010843732836309068	0.0	22.813498296711604	0.0022483033824907675	6.46655150470994e-06	0.0022985590437120218	5.0255661221254344e-05
1288800.0	0.0010843732836309068	2.179731619496685	23.216532904647995	0.002252702703920529	4.445401955209312e-06	0.002207872117748615	-4.483058617191414e-05
1290600.0	0.0010843732836309068	3.336915515702843	23.37533546422465	0.002255041004935339	2.3536485292523476e-06	0.0023294312223513646	7.439021741602562e-05
1292400.0	0.0010843732836309068	0.0	23.579520793340972	0.0022574697135072396	2.4276242102580115e-06	0.0022852022604678973	2.7732546960657902e-05
1294200.0	0.0010843732836309068	2.7230625209201853	23.787274937835967	0.0022555312751002133	-1.8896469586962642e-06	0.002237082442524545	-1.844883257566851e-05
1296000.0	0.0010843732836309068	0.0	23.97119504919744	0.0022586949712967747	3.173003002498565e-06	0.002239460390056414	-1.923458124036084e-05
1297800.0	0.0010843732836309068	178.3549632604446	24.17000001938664	0.002264268784317482	5.6239744346045e-06	0.002252300087195045	-1.1968697122436877e-05
1299600.0	0.0010843732836309068	354.5630115701487	24.494606593158156	0.002268953483676276	2.7183093975715346e-06	0.0023156321504486906	4.6678666772414906e-05
1301400.0	0.0010843732836309068	354.49313933365244	24.317060421345076	0.002272409023049943	2.617678265961468e-07	0.002303258862097897	3.0849839047953765e-05
1303200.0	0.0010843732836309068	350.5892216307065	24.732139846296683	0.0022639281073153815	-1.1681811574429353e-05	0.0022351830646628597	-2.8745042652521977e-05
1305000.0	0.0010843732836309068	344.80015924191474	24.916767537199135	0.0022713315976839723	4.243009889452568e-06	0.0022225213025536326	-4.881029513033967e-05
1306800.0	0.0010843732836309068	346.9404347367909	24.86654415243117	0.002274277355383475	-1.8813172425615577e-07	0.0022878251853455118	1.3547829962036718e-05
1308600.0	0.0010843732836309068	352.9757866194236	24.661716782650302	0.0022726342531256775	-4.794090644480922e-06	0.002305832462646914	3.3198209521236776e-05
1310400.0	0.0010843732836309068	362.24406152870114	24.700324375614414	0.002291571955995932	1.575083649959168e-05	0.00233036171159482	3.878975559888757e-05
1312200.0	0.0010843732836309068	348.2963961423396	24.80742515985451	0.0022897457803411274	-5.0898863226144245e-06	0.0022034024956221468	-8.63432847189805e-05
1314000.0	0.0010843732836309068	352.2791883919407	24.601046558996142	0.0022964114709968383	3.4853311901510956e-06	0.002289284109103768	-7.1273618930704e-06
1315800.0	0.0010843732836309068	347.219737212603	24.46409501438351	0.0022977319845523133	-1.8952860290962809e-06	0.00229615623159329	-1.5757529590236125e-06
1317600.0	0.0010843732836309068	345.1301647787545	24.361034265491202	0.0023016312673083835	7.084865993927381e-07	0.00225487401738895	-4.675724991943343e-05
1319400.0	0.0010843732836309068	346.6184206821132	24.084131122706573	0.002305703343866207	8.866016967988454e-07	0.0022924139770212158	-1.3289366844991315e-05
1321200.0	0.0010843732836309068	339.5876401164866	23.97871452359269	0.002306956187616944	-1.950779989994577e-06	0.0022720812280961006	-3.487495952084307e-05
1323000.0	0.0010843732836309068	356.76717531453875	23.638654974423748	0.0023170813167413856	6.959773244646358e-06	0.00229928124605499	-1.7800070686395694e-05
1324800.0	0.0010843732836309068	338.84934873542693	23.573400360522744	0.002318897554191563	-1.466917623587816e-06	0.002352155836388682	3.3258282197118916e-05
1326600.0	0.0010843732836309068	348.68085884799683	23.135493211532914	0.002331603088550543	9.524254001679997e-06	0.002351475421428181	1.9872332877638125e-05
1328400.0	0.0010843732836309068	344.10936052324973	22.92360017634324	0.0023292612138152693	-5.602186146789583e-06	0.0023422898741167937	1.3028660301524295e-05
1330200.0	0.0010843732836309068	345.578098923189	22.555393380261943	0.002326423071988009	-6.0697249914783875e-06	0.002228607080934281	-9.781599105372815e-05
1332000.0	0.0010843732836309068	356.88261329869334	22.305629243403498	0.0023378575590140595	8.196178963667928e-06	0.0023456497097921114	7.792150778052059e-06
1333800.0	0.0010843732836309068	351.00533495015696	22.006957141864948	0.0023351288901647432	-6.049282209489869e-06	0.0023458260052186923	1.0697115053948937e-05
1335600.0	0.0010843732836309068	345.1730192040915	21.604034033453285	0.0023360357303616264	-2.3760356080099253e-06	0.0022519963354840104	-8.403939487761616e-05
1337400.0	0.0010843732836309068	347.05241433751746	21.153109633815586	0.0023387847799033476	-4.999888492524508e-07	0.0022720433507494317	-6.67414291539159e-05
1339200.0	0.0010843732836309068	346.17259389778957	20.815454012747363	0.002345778527840759	3.731885964126839e-06	0.0023230534427985798	-2.2725085042179513e-05
1341000.0	0.0010843732836309068	349.7822716396056	20.761029005204225	0.0023502751944745686	1.2331144373022837e-06	0.0023442308508889297	-6.044343585638708e-06
1342800.0	0.0010843732836309068	350.86445842393846	20.281510010522805	0.0023679720183935058	1.4406421969423391e-05	0.0023956704646776027	2.7698446284097e-05
1344600.0	0.0010843732836309068	359.4778738661428	19.84045093876401	0.0023733933598447457	2.1059975506183515e-06	0.002372059303152825	-1.3340566919206674e-06
1346400.0	0.0010843732836309068	340.41849617001145	19.49181537109734	0.0023787856965760837	2.025729183023168e-06	0.002373195232459295	-5.5904641167886825e-06
1348200.0	0.0010843732836309068	270.87180154705226	19.11301295840985	0.0023760979037240858	-5.943449929249245e-06	0.002400475803982354	2.4377900258268222e-05
1350000.0	0.0010843732836309068	94.4680246581694	19.09911689780931	0.0023676972332898226	-1.1195314487871497e-05	0.0023765317600013313	8.834526711508822e-06
1351800.0	0.0010843732836309068	4.732742638583912	18.66905607825563	0.0023864349510214653	1.7522942426523667e-05	0.002308839579114844	-7.759537190662177e-05
1353600.0	0.0010843732836309068	1.774090590891967	18.62628717201477	0.0023885086645231866	2.0370480809220475e-06	0.002433250498930415	4.474183440722838e-05
1355400.0	0.0010843732836309068	2.9518110405747278	18.413450683546227	0.0023836039553815167	-4.895758570721155e-06	0.0023472048974592192	-3.6399057922297284e-05
1357200.0	0.0010843732836309068	1.725430930075413	18.30654212571118	0.002374930119148145	-8.683676239189328e-06	0.0024153858357958977	4.0455716647752986e-05
1359000.0	0.0010843732836309068	0.0	18.11982791383067	0.0023783284939827916	3.4072221740252453e-06	0.0023844633974200347	6.134903437242906e-06
1360800.0	0.0010843732836309068	6.056327482465065	17.928720618938872	0.0023776389007271743	-6.543851750275031e-07	0.002315970426641668	-6.166847408550633e-05
1362600.0	0.0010843732836309068	3.9925245230783446	17.890675520484447	0.002378419695899024	7.222185976609118e-07	0.002390514385630944	1.2094689731920392e-05
1364400.0	0.0010843732836309068	4.5776489586237155	17.864658190509314	0.0023780068034448573	-4.400040133343999e-07	0.002281728702556347	-9.627810088851015e-05
1366200.0	0.0010843732836309068	6.320250852535824	17.84189106904644	0.002377512516833738	-5.304304454289219e-07	0.0023228438825163827	-5.466863431735546e-05
1368000.0	0.0010843732836309068	2.088375503259799	17.7457331362282	0.0023867891917136916	9.213876210125231e-06	0.0024028787278355256	1.608953612183373e-05
1369800.0	0.0010843732836309068	7.404962020587464	17.763455391458937	0.0023872200624441148	4.327695508546851e-07	0.0023994455018968726	1.2225439452757975e-05
1371600.0	0.0010843732836309068	1.8881978589332054	18.155848737224442	0.002384570895223436	-2.7289293033190586e-06	0.002491925818750589	0.00010735492352715277
1373400.0	0.0010843732836309068	0.0	18.19112261173051	0.002379913287575484	-4.651616771852179e-06	0.0024248637678988797	4.495048032339568e-05
1375200.0	0.0010843732836309068	0.0	18.460497891497788	0.0023783148349788737	-1.5630465196898374e-06	0.0024143787305725933	3.606389559371961e-05
1377000.0	0.0010843732836309068	0.0	18.505330899874668	0.0023717230148691346	-6.55577096656805e-06	0.0023020657106667957	-6.965730420233886e-05
1378800.0	0.0010843732836309068	0.0	18.742678939215402	0.002367383715570159	-4.303238182808748e-06	0.0023249881999347142	-4.239551563544454e-05
1380600.0	0.0010843732836309068	8.159444241851103	19.052944021345226	0.002360956623061556	-6.390500295899628e-06	0.002504746117266289	0.00014378949420473311
1382400.0	0.0010843732836309068	1.481476827518338	19.34718450297483	0.0023617124946211003	6.68719183291634e-07	0.002345619887725565	-1.6092606895535018e-05
1384200.0	0.0010843732836309068	175.47369237916453	19.402776797315948	0.002378111355332281	1.6414054229631845e-05	0.002315422501723204	-6.268885360907715e-05
1386000.0	0.0010843732836309068	351.94137127463216	19.584730950090478	0.002385908413869657	5.756517520398156e-06	0.0023874376786797943	1.5292648101375558e-06
1387800.0	0.0010843732836309068	364.89927258368573	20.06044064982492	0.002376619211266745	-1.2624374025662887e-05	0.0024157820204690154	3.9162809202270406e-05
1389600.0	0.0010843732836309068	344.3413790570017	20.165332914461494	0.002383302516232607	3.277738301453892e-06	0.0023667802430026204	-1.6522273229986452e-05
1391400.0	0.0010843732836309068	345.7748074414186	20.39740021730521	0.002393076085022116	6.47818910085934e-06	0.0024341380235061356	4.106193848401939e-05
1393200.0	0.0010843732836309068	343.09714491276503	20.651371358368472	0.002396828054014765	4.3224861591678026e-07	0.002351471371526647	-4.535668248811777e-05
1395000.0	0.0010843732836309068	348.83700380782255	20.85514953777969	0.0024072999570122497	7.160810571283249e-06	0.0024397776014847636	3.247764447251409e-05
1396800.0	0.0010843732836309068	351.2275922166368	21.2271499794985	0.002411925579089959	1.264064464752781e-06	0.0023808234053678563	-3.1102173722102684e-05
1398600.0	0.0010843732836309068	347.6733874082946	21.22289443324433	0.002416195658444079	8.853155154446102e-07	0.0024426821536452604	2.6486495201181337e-05
1400400.0	0.0010843732836309068	347.3013660092412	21.555376307519744	0.0024195830924273122	1.8556210051112137e-08	0.0023597211504623305	-5.986194196498157e-05
1402200.0	0.0010843732836309068	350.7120243331407	21.73772883947283	0.0024183917693196273	-4.563910974098034e-06	0.002427768257334774	9.37648801514652e-06
1404000.0	0.0010843732836309068	347.48946087585153	21.79756414114159	0.0024341412938563905	1.2357256931195668e-05	0.0024446161062428046	1.0474812386413994e-05
1405800.0	0.0010843732836309068	351.5508791359142	22.136154527307333	0.0024431650515340485	5.63010187814599e-06	0.002447123974682797	3.958923148748632e-06
1407600.0	0.0010843732836309068	355.571171733713	22.16131640118964	0.0024528977015221675	6.301904436221883e-06	0.0023974211836693717	-5.547651785279592e-05
1409400.0	0.0010843732836309068	353.38515234900404	22.09313458069641	0.002459888716307199	3.5226806919338484e-06	0.002436064824249496	-2.3823892057702766e-05
1411200.0	0.0010843732836309068	354.40506673582604	22.167582460320475	0.0024527623874295015	-1.0590726511315382e-05	0.0023469132993870863	-0.00010584908804241545
1413000.0	0.0010843732836309068	355.4295920575336	22.279588468010214	0.0024476686559631172	-8.554763224481497e-06	0.002359200585896285	-8.846807006683217e-05
1414800.0	0.0010843732836309068	351.4141408005935	22.182731156107394	0.002452939419923214	1.810486090449301e-06	0.00252499869826351	7.205927834029602e-05
1416600.0	0.0010843732836309068	349.2067948697845	22.272718181679476	0.0024620793163172296	5.696973931684401e-06	0.0024765125971445276	1.4433280827298008e-05
1418400.0	0.0010843732836309068	346.138734645584	22.121324733115184	0.0024568627221423535	-8.657938372574738e-06	0.002433263750252485	-2.359897188986862e-05
1420200.0	0.0010843732836309068	348.0441091818214	21.99787292762953	0.0024714258716973846	1.1147604872168661e-05	0.002591071047100603	0.0001196451754032184
1422000.0	0.0010843732836309068	347.38157233661553	21.882413753856188	0.0024785376953059142	3.6650787352549755e-06	0.0024275734895554207	-5.096420575049349e-05
1423800.0	0.0010843732836309068	353.65836163310456	22.037913399141132	0.0024719267653654366	-1.006289326499661e-05	0.002580548696443378	0.0001086219310779414
1425600.0	0.0010843732836309068	351.733912772971	21.468269556790744	0.0024787935339888275	3.384546596288404e-06	0.002600580126960922	0.00012178659297209447
1427400.0	0.0010843732836309068	353.4837893135715	21.29250646737787	0.0024780045883807398	-4.267301000687812e-06	0.0023796418051906993	-9.836278319004051e-05
1429200.0	0.0010843732836309068	344.19831571949925	21.197301746154917	0.0024822836005151797	7.91736884377476e-07	0.0024591024077846796	-2.3181192730499936e-05
1431000.0	0.0010843732836309068	357.1587474212054	21.17218403259864	0.0024952610545535374	9.54288975643715e-06	0.002412302570176874	-8.295848437666356e-05
1432800.0	0.0010843732836309068	347.8650981424662	20.589628998844056	0.0025014845569887156	2.6911516715522366e-06	0.0024266409608266815	-7.484359616203391e-05
1434600.0	0.0010843732836309068	265.5457799104687	20.447328411780834	0.002500443019032083	-4.519509507954249e-06	0.0025053449989297536	4.901979897670873e-06
1436400.0	0.0010843732836309068	93.84977429673295	20.4002627142449	0.0024937337710942155	-9.617961376264258e-06	0.002466395863693613	-2.733790740060269e-05
1438200.0	0.0010843732836309068	12.41882996293754	20.45901937000997	0.002498403158492769	3.4006648128932663e-06	0.0024345978748074575	-6.380528368531145e-05
1440000.0	0.0010843732836309068	0.0	20.063959019329435	0.002489935212416202	-8.62292273886726e-06	0.0024954697409435463	5.534528527344279e-06
1441800.0	0.0010843732836309068	0.0	19.770537858302024	0.002492122812616566	2.2297778281982433e-06	0.002570043073746874	7.792026113030844e-05
1443600.0	0.0010843732836309068	0.0	19.808482008267	0.002494409895870421	2.3284480397183063e-06	0.002514861365771046	2.0451469900624757e-05
1445400.0	0.0010843732836309068	0.0	19.74910508320503	0.002497820481371099	3.4520972830872363e-06	0.0024840812595810953	-1.373922179000337e-05
1447200.0	0.0009738654511105133	0.0	19.395604188830355	0.002511991382351213	1.4212298791168503e-05	0.0025831855668590163	7.119418450780336e-05
1449000.0	0.000892585375776006	0.7160654160306521	19.40393412346018	0.0025262528096731086	1.4302052284429215e-05	0.002566494751731683	4.024194205857419e-05
1450800.0	0.0008328027296439864	5.3779745409916515	19.29789116208127	0.0025244361788756254	-1.787552453741962e-06	0.0024526164084183685	-7.1819770457257e-05
1452600.0	0.0007888317470404679	1.5714465773935355	19.28978451552742	0.0025231920107249366	-1.2912051649100923e-06	0.002449835694242011	-7.335631648292558e-05
1454400.0	0.0007564904668159488	0.0	19.165194294014086	0.0025231290736678447	-4.823553072967034e-08	0.0025631530656274474	4.002399195960258e-05
1456200.0	0.0007327029973388127	0.0	19.281870132837035	0.002524486703599274	1.397788510469522e-06	0.0025360345761520466	1.1547872552772417e-05
1458000.0	0.0007152069767670391	0.0	19.340959995118403	0.0025231447581775856	-1.3014389687667696e-06	0.0025653622375421655	4.221747936458002e-05
1459800.0	0.0007023384059364113	0.2646973411740055	19.39723864043535	0.002524390456990087	1.2863498897213103e-06	0.002508654141613161	-1.5736315376926028e-05
1461600.0	0.0006928733899035627	6.652258357811585	19.262848365659195	0.0025248908427944338	5.368531311851518e-07	0.0025328187520809006	7.927909286466774e-06
1463400.0	0.0006859117366103422	0.0	19.411123657583996	0.0025297516932917064	4.79364237239033e-06	0.0025122373663220053	-1.7514326969701e-05
1465200.0	0.0006807913420535014	0.0	19.64433430386798	0.0025168973960972897	-1.2813340971193975e-05	0.002524270358117167	7.372962019877333e-06
1467000.0	0.0006770252193649075	8.888224094097147	19.926839401705955	0.0025137529562849026	-3.1030276617367993e-06	0.0024162350066402214	-9.751794964468134e-05
1468800.0	0.0006742551828085265	4.381029958358301	20.169308891235353	0.00251409301547254	2.3994388478464423e-07	0.0024664499906322476	-4.764302484029267e-05
1470600.0	0.0006722177817044877	177.87040641053267	20.24575690148906	0.002505170850804548	-8.950330130721783e-06	0.0025588629422021282	5.369209139758009e-05
1472400.0	0.0006707192443479403	359.79065807650886	20.64351571603081	0.0025074232924469798	3.8673049936796597e-07	0.002473817544885103	-3.360574756187706e-05
1474200.0	0.0006696170489066419	352.4490562739701	20.985099616419102	0.0025006169663904926	-9.621862385235571e-06	0.002454047016440195	-4.656994995029761e-05
1476000.0	0.000668806368555224	340.0673642901124	21.253348959690065	0.0025031066132140158	-2.908450662628393e-07	0.0025351203606396857	3.201374742567008e-05
1477800.0	0.0006682101016795407	354.1633287894018	21.450012061904072	0.002506364435427847	5.242818753177713e-07	0.0025227436090367217	1.637917360887482e-05
1479600.0	0.0006677715389508212	342.03995771440674	21.77865833758603	0.00250461663121178	-4.540866754095584e-06	0.00244716153358194	-5.74550976298401e-05
1481400.0	0.0006674489698548919	352.2600268429122	22.01178335080719	0.0025066724038214057	-6.871152197493404e-07	0.0025295057024559034	2.2833298634497817e-05
1483200.0	0.0006672117157180606	341.4312821293538	22.644508819030598	0.0025086126501053805	-8.452897350401766e-07	0.00259082483725026	8.221218714487928e-05
1485000.0	0.0006670372119414933	347.6657229480004	22.846007199948414	0.0025198372932315576	8.482458028577063e-06	0.002488439989159358	-3.1397304072199777e-05
1486800.0	0.000666908861943289	348.18107735195065	22.960976172821553	0.0025192088602379393	-3.406108368453939e-06	0.0024920740108677203	-2.7134849370218762e-05
1488600.0	0.0006668144587024935	346.1494044638412	23.56023182635794	0.0025222292319573582	2.4234076067126815e-07	0.0025272637689003536	5.034536942995373e-06
1490400.0	0.0006667450237823735	348.255740014044	23.806943694920584	0.0025322746177293895	7.278195013302042e-06	0.0025644400067545677	3.216538902517822e-05
1492200.0	0.0006666939534155996	355.16280860180274	24.148699069706076	0.0025353889328963396	3.3146106345545424e-07	0.0025506511652990463	1.5262232402706672e-05
1494000.0	0.0006666563904378082	346.43023543920225	24.242922995381242	0.0025391562002036964	9.59017057039266e-07	0.002531924300464318	-7.231899739378284e-06
1495800.0	0.0006666287623358445	352.7257043975527	24.504614036659348	0.002543511090035463	1.5791458474184754e-06	0.002631462190795649	8.795110076018607e-05
1497600.0	0.0006666084414757049	345.1717518019635	24.68834229093028	0.002540897024053848	-5.414630166969034e-06	0.002623608549967846	8.271152591399761e-05
1499400.0	0.0006665934951953795	349.05250211803934	25.1772005334972	0.002538226568238446	-5.434402266703808e-06	0.0025081473692610103	-3.0079198977435587e-05
1501200.0	0.000666582501994598	351.6191963316372	25.081794022294822	0.0025430407631528745	2.0486557365864178e-06	0.0025823365674980626	3.92958043451882e-05
1503000.0	0.0006665744163397869	345.0173579169072	25.171420094654277	0.002549152883871502	3.3291455613780613e-06	0.0024833706454804776	-6.578223839102415e-05
1504800.0	0.0006665684692262006	343.44139783544654	25.304410194058214	0.0025622229101412626	1.030920978851206e-05	0.002631083400498706	6.88604903574436e-05
1506600.0	0.0006665640950399615	352.4593907528944	25.404744355981723	0.0025641473942556365	-8.400185923888311e-07	0.0025884482696139277	2.4300875358291265e-05
1508400.0	0.0006665608777640551	355.6154019967032	25.626285946322625	0.002571426555365943	4.479317109921476e-06	0.0025624295225967356	-8.997032769207204e-06
1510200.0	0.0006665585114120774	349.60467490256315	25.496784770443433	0.002583110975836998	8.870925906891802e-06	0.0025647855857982567	-1.832539003874147e-05
1512000.0	0.0006665567709266962	347.71343546721647	25.555973777706416	0.0025715283257941005	-1.4388208862718e-05	0.002586452123639445	1.4923797845344581e-05
1513800.0	0.0006665554907750572	350.7783769384419	25.390323291267077	0.002586383280057356	1.2070538675275717e-05	0.0026530897534612166	6.670647340386051e-05
1515600.0	0.0006665545492054031	350.2773995938269	25.239562329730383	0.002584145249948095	-5.0545830325867416e-06	0.002591495837491403	7.350587543307838e-06
1517400.0	0.0006665538566675922	351.21451270355624	25.017109870000567	0.0025920306595281504	5.069177422651139e-06	0.0025411679145169643	-5.086274501118624e-05
1519200.0	0.0006665533472962277	337.35877449843144	25.11426760577209	0.0025983751625336957	3.5107922355825793e-06	0.0025951286011201306	-3.2465614135652993e-06
1521000.0	0.0006665529726463777	265.70034166501216	24.859298897686195	0.0025989835866303346	-2.172590365751732e-06	0.0025715462477623285	-2.743733886800594e-05
1522800.0	0.0006665526970861088	91.81971259365774	24.648007778452207	0.002608028822645975	6.5950337841019016e-06	0.002680078397320876	7.204957467490143e-05
1524600.0	0.0006665524944076298	0.7543381425578126	24.388949651460386	0.0026090401271628427	-1.5449822249747073e-07	0.002565508190811912	-4.353193635093052e-05
1526400.0	0.000666552345334739	0.9293894181113317	23.962053772772347	0.0026241392545416566	1.514596180535802e-05	0.002548741608827749	-7.539764571390771e-05
1528200.0	0.0006665522356895175	3.18090244342018	23.779435911661803	0.0026249366208080187	8.397455382271558e-07	0.002610431398292256	-1.4505222515762959e-05
1530000.0	0.0006665521550439047	1.287908746052184	23.56813787643236	0.002624846033302948	-8.700557287092474e-08	0.002566200751515862	-5.864528178708618e-05
1531800.0	0.0006665520957279147	0.0	23.250594100753823	0.002632317506379142	7.506197810734533e-06	0.0027083642428084283	7.604673642928607e-05
1533600.0	0.0006665520521001644	7.235023087925301	22.86235822261021	0.0026244019974441344	-7.859898216935657e-06	0.0026342735545225463	9.871557078411813e-06
1535400.0	0.0006665520200113363	6.359591517111831	22.732247302384724	0.0026206704743979995	-3.7987932583824e-06	0.00258130469328642	-3.9365781111579674e-05
1537200.0	0.0006665519964095489	0.0	22.27728367251487	0.002622494028484333	1.7702674034918975e-06	0.0026788395127194937	5.634548423516095e-05
1539000.0	0.0006665519790501001	1.6635264718709144	22.0502350413677	0.002617724734012411	-4.717505707112244e-06	0.0026169403610244875	-7.843729879231014e-07
1540800.0	0.0006665519662819798	0.0	21.640438535368936	0.002621764542725462	4.0624325330719805e-06	0.002637595086968077	1.583054424261467e-05
1542600.0	0.0006665519568908465	0.6943199460027412	21.297365305207382	0.0026208942531438357	-8.207509489454639e-07	0.002683951529254706	6.305727611087017e-05
1544400.0	0.000666551949983535	5.266551398209352	21.16046870076066	0.0026231509337148896	2.293195271520734e-06	0.0026452999711248978	2.2149037410008187e-05
1546200.0	0.0006665519449031098	10.650521331604795	20.88379573009159	0.0026230665668453296	-1.2513666936686062e-07	0.0026598553263472483	3.6788759501918525e-05
1548000.0	0.0006665519411663851	3.7563885257130507	20.612553619029327	0.0026275052247825867	4.3090727710720854e-06	0.002626875785850191	-6.294389323953469e-07
1549800.0	0.0006665519384179712	1.4746736755506797	20.283720516484266	0.0026362209605859284	8.69831751216737e-06	0.002618322809424469	-1.7898151161459188e-05
1551600.0	0.0006665519363964739	0.0	20.284881162661254	0.0026328056517652045	-3.3952033918488937e-06	0.0026274005846620278	-5.405067103176802e-06
1553400.0	0.0006665519349096339	0.9106743550558822	19.94661815488514	0.002636605325943777	3.844960104569826e-06	0.0026372347726060378	6.294466622610179e-07
1555200.0	0.0006665519338160421	6.798859466641568	19.97393171322929	0.002650297423548913	1.3720785734963104e-05	0.0026664325069145622	1.6135083365648962e-05
1557000.0	0.0006665519330116899	174.77645621620206	19.685711480982988	0.002644638195544282	-5.729719864890137e-06	0.0026038502050580504	-4.078799048623186e-05
1558800.0	0.0006665519324200774	345.56943674326175	19.639425887426995	0.0026558025141295385	9.232873276536198e-06	0.002646461745606285	-9.34076852325329e-06
1560600.0	0.000666551931984938	341.9015506724169	19.711680475187535	0.0026536233258570604	-5.0677287906062395e-06	0.002586112421011456	-6.751090484560434e-05
1562400.0	0.0006665519316648868	352.56523933705125	19.728032836071538	0.002652620221563302	-3.875463352995119e-06	0.0026642416517533153	1.1621430190013145e-05
1564200.0	0.0006665519314294846	351.2364406281387	19.708093162630103	0.0026462910877933093	-9.24492502943786e-06	0.002611232876685129	-3.505821110818051e-05
1566000.0	0.0006665519312563429	346.7704591336885	19.677526019454504	0.002653484741502345	4.290258642087406e-06	0.0026627328378566197	9.248096354274742e-06
1567800.0	0.0006665519311289947	355.1300706285365	19.911439878555882	0.0026559535154365007	-4.2311215798990223e-07	0.002698896550287234	4.294303485073316e-05
1569600.0	0.0006665519310353283	347.89111567806185	19.908111907671348	0.002652255264131703	-6.631404410277458e-06	0.0026784790896142397	2.6223825482536736e-05
1571400.0	0.0006665519309664355	349.32677954087603	20.029757182023165	0.0026564262162256966	1.2714020125054124e-06	0.0027777143661284424	0.00012128814990274593
1573200.0	0.0006665519309157638	349.9166793335103	20.13048590050426	0.0026634179420755534	4.079811988786993e-06	0.0026187795299324637	-4.463841214308962e-05
1575000.0	0.0006665519308784939	348.24523628930956	20.226695370312477	0.0026601936246908276	-6.147588278974666e-06	0.0026928050287713112	3.2611404080483446e-05
1576800.0	0.0006665519308510814	351.17932532874784	20.57833440388595	0.002673205637198979	1.0097549187359228e-05	0.0026493013106891096	-2.3904326509869645e-05
1578600.0	0.0006665519308309191	355.757575729665	20.578940840197046	0.0026765648392235706	4.141633409447119e-07	0.0026659408074642212	-1.0624031759349443e-05
1580400.0	0.0006665519308160896	344.2875905094079	20.99807905101956	0.0026781410492706646	-1.3913184325020704e-06	0.0027268009841157556	4.865993484509113e-05
1582200.0	0.0006665519308051823	352.44260069237004	20.93518402754168	0.0026720966107723673	-8.969869432575859e-06	0.002629643545966055	-4.245306480631208e-05
1584000.0	0.0006665519307971597	350.8607933480322	21.2401295510492	0.002662985661678779	-1.2063943951685263e-05	0.0027701598810714097	0.0001071742193926306
1585800.0	0.000666551930791259	350.76881914772355	21.402344502069425	0.0026633343181788538	-2.5906459675979e-06	0.002679157443119318	1.5823124940464293e-05
1587600.0	0.0006665519307869189	354.35922284937044	21.565716261764717	0.0026656697950589218	-6.047830119098123e-07	0.002709106245701332	4.343645064240993e-05
1589400.0	0.0006665519307837268	350.2464871260858	21.817523048037188	0.0026633633027442045	-5.264937064409628e-06	0.002687938356724482	2.4575053980277457e-05
1591200.0	0.0006665519307813789	352.40114630952854	21.98829283870997	0.002684014200333188	1.7711287370974646e-05	0.0025824272259594126	-0.00010158697437377573
1593000.0	0.000666551930779652	353.57932314785575	22.10757423216269	0.0026849716716248815	-2.0130272988645553e-06	0.002635674347976686	-4.929732364819559e-05
1594800.0	0.0006665519307783819	347.47817399809696	22.074204769524698	0.0026921102856048763	4.162153411545602e-06	0.0027386958231253983	4.658553752052211e-05
1596600.0	0.0006665519307774478	351.495917304069	22.169563177469737	0.0026905337025369047	-4.534656017772172e-06	0.002685826576326534	-4.7071262103706415e-06
1598400.0	0.0006665519307767606	348.74606196394683	22.246960658784044	0.0026906653940817673	-2.8417780471166993e-06	0.002655362200882608	-3.530319319915955e-05
1600200.0	0.0006665519307762552	349.33659110140053	22.404580936270552	0.002698125939937816	4.498718064650953e-06	0.002721341119211947	2.3215179274131222e-05
1602000.0	0.0006665519307758835	348.38969301760835	22.67338110648223	0.002693363960993703	-7.733745206975523e-06	0.002664485718672261	-2.8878242321441786e-05
1603800.0	0.00066655193077561	352.3554020204844	22.462642817092078	0.0027008517389301412	4.526101998126176e-06	0.002645846971881738	-5.5004767048403185e-05
1605600.0	0.000666551930775409	350.4082235450913	22.655492412387538	0.00270007622080387	-3.7627859671690134e-06	0.002796021125031537	9.594490422766692e-05
1607400.0	0.0006665519307752612	273.0185832924254	22.391700592921634	0.0027073345412502903	4.280945730237074e-06	0.0027027751941069247	-4.559347143365562e-06
1609200.0	0.0006665519307751523	95.95827630636327	22.33255918186845	0.002715537638376708	5.589270515119512e-06	0.0026739472486959	-4.159038968080759e-05
1611000.0	0.0006665519307750723	0.0	22.27002289311996	0.0027211051163358586	4.2987322758962205e-06	0.002666841763416007	-5.426335291985136e-05
1612800.0	0.0006665519307750133	0.15684208049854237	22.048484117987037	0.0027232618289958826	2.2104217501819706e-06	0.0027770465003973755	5.378467140149297e-05
1614600.0	0.0006665519307749699	0.31768977578408497	21.941990791082898	0.002722478563090275	-7.331121466127911e-07	0.002750902323677743	2.842376058746789e-05
1616400.0	0.0006665519307749381	1.212979685767301	21.566844214662535	0.0027273038877382244	4.872228432250109e-06	0.0026904977730187077	-3.680611471951659e-05
1618200.0	0.0006665519307749146	0.0	21.44428761630971	0.0027297717321438913	2.4976609857133873e-06	0.0027689355097995183	3.91637776556269e-05
1620000.0	0.0006665519307748975	0.0	21.141627942513264	0.0027305757332652136	8.548840383605295e-07	0.0027203466427016924	-1.022909056352122e-05
1621800.0	0.0006665519307748849	3.12303322447139	21.1421230137694	0.0027290669653101643	-1.4589266922896422e-06	0.002714819510675335	-1.4247454634828966e-05
1623600.0	0.0006665519307748756	0.0	20.679134999929037	0.0027262507589339235	-2.8213519985124498e-06	0.0027274543449167304	1.2035859828071497e-06
1625400.0	0.0006665519307748687	0.8562202384249789	20.69171549831976	0.0027215626264847845	-4.63994007265023e-06	0.002647850343792361	-7.37122826924233e-05
1627200.0	0.0006665519307748637	0.0	20.31375110527149	0.0027196079505045095	-1.9216539709876314e-06	0.0026677365427473718	-5.187140775713789e-05
1629000.0	0.00066655193077486	0.0	20.097666617364567	0.0027351667317845156	1.5605653963243066e-05	0.0027382251269153905	3.05839513087475e-06
1630800.0	0.0006665519307748572	0.0	19.6601635558243	0.0027343121285402596	-8.081632029039354e-07	0.0027298262371006467	-4.48589143961274e-06
1632600.0	0.0006665519307748552	0.0	19.338711761400777	0.0027310578840319968	-3.209205702572084e-06	0.002767416849822175	3.635896579017791e-05
1634400.0	0.0006665519307748537	2.3686583038432856	19.14924362911372	0.002726102621326926	-4.911268738750833e-06	0.0027620222842442933	3.591966291736728e-05
1636200.0	0.0006665519307748526	0.0	19.033673149471777	0.0027259675761050644	-1.3343132301056407e-07	0.0027119061389064593	-1.4061437198605113e-05
1638000.0	0.0006665519307748518	0.8197574044740531	18.895741165260716	0.0027347439568715737	8.819374030157542e-06	0.002811561214232542	7.681725736096843e-05
1639800.0	0.0006665519307748511	2.052301109510389	18.509117127449397	0.002739356481547198	4.640693679820023e-06	0.0027739114440506318	3.455496250343359e-05
1641600.0	0.0006665519307748507	0.0	18.120958632286527	0.0027386103659738604	-7.408062475468144e-07	0.0027984709677290544	5.986060175519388e-05
1643400.0	0.0006665519307748505	168.98057182813508	17.972690773667242	0.0027357781305055702	-2.7916907025049306e-06	0.0027709313003161074	3.5153169810537173e-05
1645200.0	0.0006665519307748502	362.13042806926524	17.76415907159411	0.002734710861913927	-2.998789647643775e-06	0.0026757620069034036	-5.8948855010523386e-05
1647000.0	0.00066655193077485	347.36114062027286	17.771285579106976	0.002743663581612055	5.970707385519816e-06	0.0027083045546590573	-3.5359026952997666e-05
1648800.0	0.00066655193077485	353.1170857930058	17.657801239795813	0.0027425956011595757	-4.000259350449595e-06	0.0026838282193520037	-5.8767381807572044e-05
1650600.0	0.00066655193077485	359.6973177478506	17.604948948987545	0.0027520253547330233	6.4795972980051744e-06	0.0027883492404955556	3.632388576253225e-05
1652400.0	0.00066655193077485	353.9495387342695	17.477384257181594	0.002756963342661814	1.9541353854687916e-06	0.0028206999930447175	6.373665038290355e-05
1654200.0	0.00066655193077485	348.49778595586224	17.467381421097084	0.0027609404353572857	1.0163338989924959e-06	0.002791336212785929	3.0395777428643257e-05
1656000.0	0.00066655193077485	349.66441806232444	17.628522858582976	0.0027523352124426133	-1.1547563271791812e-05	0.0026770788185504603	-7.525639389215285e-05
1657800.0	0.00066655193077485	345.83696390130575	17.736310649662514	0.0027541896156799343	-1.0905190411547359e-06	0.002832444687710364	7.825507203042962e-05
1659600.0	0.00066655193077485	354.4084821347887	17.672145635882693	0.0027506383305294377	-6.486587087623138e-06	0.0027907337263858444	4.0095395856406683e-05
1661400.0	0.00066655193077485	352.83135354029343	17.973958431834575	0.00275739576081865	3.7933282109129997e-06	0.002689554553290988	-6.784120752766186e-05
1663200.0	0.00066655193077485	347.42787090869126	18.189205485846962	0.002766125695271322	5.753786659681789e-06	0.0028210466274648733	5.492093219355111e-05
1665000.0	0.00066655193077485	344.7891259645078	18.059770814374453	0.0027705704244680757	1.4743703509181776e-06	0.002838692745661834	6.812232119375796e-05
1666800.0	0.00066655193077485	343.39383131168154	18.677133944343883	0.0027711141317873812	-2.415615282137793e-06	0.00277735219135432	6.2380595669384936e-06
1668600.0	0.00066655193077485	354.932570019021	18.84257344658133	0.00277041228618967	-3.6756392415947005e-06	0.0028081422073862696	3.772992119659968e-05
1670400.0	0.00066655193077485	350.60186564477783	19.144175063501983	0.002775824000916728	2.3852041721823403e-06	0.0028264296068525488	5.060560593582068e-05
1672200.0	0.00066655193077485	351.07492268166374	19.243171703874232	0.0027771196734660553	-1.726418764401546e-06	0.0026951799926120635	-8.19396808539916e-05
1674000.0	0.00066655193077485	345.88525687068824	19.737979507670694	0.00278271567574246	2.568086854595395e-06	0.002734822405971026	-4.7893269771434e-05
1675800.0	0.00066655193077485	342.682484483478	20.07739477129078	0.0027967574965611654	1.1019435804173423e-05	0.002788873224501555	-7.88427205961059e-06
1677600.0	0.00066655193077485	354.81306787355817	20.260319321537263	0.0028113004248254505	1.1514003331816092e-05	0.002831262333638025	1.996190881257451e-05
1679400.0	0.00066655193077485	350.21019518498616	20.748440148020585	0.002812336926515067	-2.063450953085909e-06	0.0027180411628655427	-9.429576364952407e-05
1681200.0	0.00066655193077485	354.5361733002881	21.004563040575537	0.002811232882007667	-4.19167952286819e-06	0.002829985522524922	1.8752640517255018e-05
1683000.0	0.00066655193077485	348.07033436742216	21.303733851767102	0.0028136850499278507	-6.558521794846254e-07	0.002754117032382036	-5.956801754581504e-05
1684800.0	0.00066655193077485	348.8159107848157	21.688380773810813	0.00282599616876152	9.226619723322675e-06	0.0028208011621430125	-5.1950066185074594e-06
1686600.0	0.00066655193077485	353.56649088310314	22.059156973173696	0.0028325799139564223	3.4813394979143395e-06	0.002881182158311549	4.860224435512696e-05
1688400.0	0.00066655193077485	353.6617403982526	22.334583694647563	0.0028359090679476438	1.9825043478871524e-07	0.0028442853667057563	8.376298758112424e-06
1690200.0	0.00066655193077485	353.98782811342977	22.593000951866035	0.002835974985841934	-3.068537031921976e-06	0.0028874550051514276	5.1480019309493886e-05
1692000.0	0.00066655193077485	348.5239937344865	23.000450086369142	0.0028456496494400994	6.539626729210831e-06	0.002815002749303375	-3.064690013672426e-05
1693800.0	0.00066655193077485	274.11859930909634	23.284813000541455	0.002841446026333849	-7.321711104837705e-06	0.00288214295506004	4.0696928726191205e-05
1695600.0	0.00066655193077485	101.59136044822561	23.48717340007008	0.002843320357976101	-8.623581708482559e-07	0.002847457254088845	4.1368961127439385e-06
1697400.0	0.00066655193077485	0.0	23.52827565084055	0.002843195064989185	-1.5072168771561531e-06	0.0028262621055997164	-1.6932959389468385e-05
1699200.0	0.00066655193077485	0.0	23.8207701465066	0.0028506356870823617	7.501855133385089e-06	0.00277036400376557	-8.027168331679177e-05
1701000.0	0.00066655193077485	6.713738016583829	23.95414259340601	0.0028594119889555607	8.83895254388678e-06	0.002791154763838263	-6.825722511729765e-05
1702800.0	0.00066655193077485	0.0	24.33988412271222	0.0028571142477320922	-2.3565086277211336e-06	0.0028946638288209923	3.754958108890029e-05
1704600.0	0.00066655193077485	3.147382485572385	24.274867798544854	0.0028577493455129352	7.001913793548195e-07	0.0028340278250804474	-2.372152043248791e-05
1706400.0	0.00066655193077485	0.0	24.29903582487247	0.002856775081130121	-9.672996335546142e-07	0.0029408418266879503	8.406674555782948e-05
1708200.0	0.00066655193077485	0.0	24.30285507069716	0.002848552461995299	-8.157717283629997e-06	0.00282594531111577	-2.2607150879529135e-05
1710000.0	0.00066655193077485	5.642970337392901	24.346024451746977	0.0028483532586334784	-1.3447118276325558e-07	0.0028307509908648944	-1.76022677685842e-05
1711800.0	0.00066655193077485	0.0	24.402395782384687	0.0028577661754219446	9.37519448128686e-06	0.0028222521476581144	-3.5514027763830445e-05
1713600.0	0.00066655193077485	0.0	24.0831625733338	0.002852238610284483	-5.462173964599033e-06	0.0027989372019487577	-5.330140833572555e-05
1715400.0	0.00066655193077485	2.6366503974033586	24.1998633547981	0.0028470313341270818	-5.143439733501399e-06	0.0029677788658127005	0.00012074753168561876
1717200.0	0.00066655193077485	2.6353559933905766	24.01082293023567	0.0028428548417051966	-4.160619256632056e-06	0.0027682472438395308	-7.460759786566558e-05
1719000.0	0.00066655193077485	0.0	23.964810885011936	0.0028359408700206804	-6.898937791844836e-06	0.0028321425510674484	-3.7983189532319953e-06
1720800.0	0.00066655193077485	0.7391104515162246	23.840718477413887	0.002837546093718152	1.6681768054736123e-06	0.002809841877706955	-2.7704216011197215e-05
1722600.0	0.00066655193077485	0.0	23.51175872927588	0.002841457481057467	3.96024573942497e-06	0.0029251434694315993	8.368598837413234e-05
1724400.0	0.00066655193077485	3.534877322352996	23.249384082153803	0.002836185275134985	-5.211080323826327e-06	0.0028542152200981335	1.8029944963148776e-05
1726200.0	0.00066655193077485	1.248627435267985	23.148578213670383	0.002826519665793858	-9.670137507332822e-06	0.002867604771919599	4.108510612574097e-05
1728000.0	0.00066655193077485	0.0	23.091520828671186	0.0028306250322511634	4.141817568551608e-06	0.0027682139377616425	-6.24110944895209e-05
1729800.0	0.00066655193077485	175.10420741068887	22.82470408393672	0.0028287456001845615	-1.8202876088235232e-06	0.002806468387516209	-2.227721266835226e-05
1731600.0	0.00066655193077485	352.46627088096517	22.479714696895588	0.002839807288178384	8.997084176356666e-06	0.002858210985506938	1.8403697328553892e-05
1733400.0	0.00066655193077485	349.8554923825107	22.231822691829624	0.00285212004926159	9.179987886487594e-06	0.00287179220162576	1.9672152364169916e-05
1735200.0	0.00066655193077485	340.6297224863439	22.022112766732874	0.0028523510728976245	-2.903544070635472e-06	0.0028564554854221516	4.1044125245271765e-06
1737000.0	0.00066655193077485	360.98166117261263	21.739255456305532	0.0028623488457420587	6.904811742347519e-06	0.0027729711960348424	-8.937764970721624e-05
1738800.0	0.00066655193077485	356.00400409714223	21.749864734466563	0.0028611175264229042	-4.425494655344708e-06	0.002901499555467179	4.038202904427455e-05
1740600.0	0.00066655193077485	343.57527669022585	21.58487627130319	0.0028617430503338702	-2.5455412373836708e-06	0.0028958011535636786	3.405810322980818e-05
1742400.0	0.00066655193077485	348.27431384761707	21.283293840768216	0.0028587962877318594	-6.0620031014186315e-06	0.0028960710546107006	3.7274766878841214e-05
1744200.0	0.00066655193077485	348.8198290492198	21.12541723507402	0.0028620974301732795	1.691944543214125e-07	0.0027910806735350056	-7.101675663827367e-05
1746000.0	0.00066655193077485	355.3942478325448	20.980917654071714	0.002851198687519257	-1.4035391402441238e-05	0.002944512341332665	9.331365381340838e-05
1747800.0	0.00066655193077485	339.20365532340116	20.904595549044615	0.0028515763687557783	-2.7755899970375653e-06	0.0028452372034238446	-6.339165331933493e-06
1749600.0	0.00066655193077485	347.50495867785105	20.800118194303696	0.002850130886401953	-4.525608967748781e-06	0.002871562741540016	2.143185513806298e-05
1751400.0	0.00066655193077485	341.1968177833125	20.80834739242976	0.0028661505614405065	1.2904384130976302e-05	0.002834034325565535	-3.21162358749714e-05
1753200.0	0.00066655193077485	348.57452242085833	20.879689140327418	0.0028744115304729324	5.157780566177622e-06	0.0029409812772486854	6.656974677575294e-05
1755000.0	0.00066655193077485	347.63749553457546	20.873835940541703	0.0028846314551857185	7.0739204438078025e-06	0.0028803326081044975	-4.29884708122114e-06
1756800.0	0.00066655193077485	350.39847033691353	20.753264059195885	0.0028907932910658	3.009589486335392e-06	0.0028095089983358676	-8.128429272993246e-05
1758600.0	0.00066655193077485	346.9756280049541	20.9106389482473	0.0028973196241175356	3.3565635273934956e-06	0.0028548635389575067	-4.2456085160028844e-05
1760400.0	0.00066655193077485	346.24488304304737	21.04420118016154	0.0029070141041938097	6.5318034059493285e-06	0.0029728918477221035	6.587774352829371e-05
1762200.0	0.00066655193077485	353.09828345881573	20.994264375332733	0.002908513079259631	-1.671589161081411e-06	0.0028274566933673187	-8.105638589231243e-05
1764000.0	0.00066655193077485	352.2733637047129	21.233928466759952	0.002918301295447658	6.585373502560024e-06	0.0029503069629872487	3.2005667539590623e-05
1765800.0	0.00066655193077485	352.75699171389124	21.49359261865254	0.002915828623068394	-5.683971133882411e-06	0.0029867959346797693	7.096731161137566e-05
1767600.0	0.00066655193077485	349.11549954754577	21.518770128945047	0.002908604719216903	-1.0436444794476687e-05	0.0029792505979064957	7.064587868959264e-05
1769400.0	0.00066655193077485	347.14130708887404	21.528494170718556	0.0029125008617441714	7.075504608199101e-07	0.0028796922793645446	-3.280858237962685e-05
1771200.0	0.00066655193077485	349.40573758989615	21.67873252688679	0.002911215135027679	-4.469321152488599e-06	0.002896396501242799	-1.4818633784880342e-05
1773000.0	0.00066655193077485	352.50581035034224	22.171791754825772	0.0029206133128000956	6.204917986331229e-06	0.0029486869116936835	2.8073598893587843e-05
1774800.0	0.00066655193077485	339.11610149514075	22.36846637394427	0.0029163854968299093	-7.445528908902915e-06	0.002988492209965349	7.210671313543969e-05
1776600.0	0.00066655193077485	351.9705596518543	22.59717903244914	0.0029099820366855745	-9.554236673169634e-06	0.0028654992125082676	-4.4482824177307055e-05
1778400.0	0.00066655193077485	351.54569093667396	22.847966508299425	0.0029142902621807714	1.105250655906855e-06	0.0029724295317717147	5.8139269590943536e-05
1780200.0	0.00066655193077485	271.35661765127065	22.868285243164205	0.002924365390364151	6.871128341889388e-06	0.0030381358265487955	0.00011377043618464446
1782000.0	0.00066655193077485	95.29929601148363	23.14583399720941	0.002927186972995031	2.2394455748235555e-08	0.0029433544058101984	1.6167432815167406e-05
1783800.0	0.00066655193077485	0.0	23.46878853996283	0.002942051544604791	1.3514068775888552e-05	0.0030074918058272996	6.544026122250825e-05
1785600.0	0.00066655193077485	0.0	23.68641464855813	0.002948380879854465	6.392436610764543e-06	0.002962716693082266	1.4335813227800942e-05
1787400.0	0.00066655193077485	8.947193555386866	23.75671306199686	0.0029415071408979854	-6.809540713042424e-06	0.002900362063046769	-4.114507785121643e-05
1789200.0	0.00066655193077485	0.06450647784152841	23.78901742642262	0.00293751794687501	-4.091015265338735e-06	0.00294735500989764	9.837063022630149e-06
1791000.0	0.00066655193077485	0.0	24.093634251548195	0.0029381843975612434	7.296408874167835e-07	0.0029553701612739292	1.7185763712685817e-05
1792800.0	0.00066655193077485	0.08453097795056294	24.167245518435838	0.0029284465322009417	-9.672057621549601e-06	0.00299834247793053	6.989594572958826e-05
1794600.0	0.00066655193077485	1.7738643431400427	24.1317632538647	0.002926876524726298	-1.5056867660481114e-06	0.0028840761004289887	-4.280042429730956e-05
1796400.0	0.00066655193077485	3.2941012234473215	24.08584078141834	0.002933820544417913	6.976263561635799e-06	0.0029606183115400866	2.679776712217379e-05
1798200.0	0.00066655193077485	0.0	24.357667532713222	0.0029416932818993485	7.876370226831282e-06	0.0029160843326240323	-2.5608949275316434e-05
1800000.0	0.00066655193077485	2.1245980119684185	24.2238041459663	0.0029403164927580797	-1.3096859168891924e-06	0.002879416600730262	-6.089989202781757e-05
1801800.0	0.00066655193077485	8.383254013806798	24.25724240427326	0.0029334043984836082	-6.885878393192615e-06	0.0029344484849596814	1.0440864760732846e-06
1803600.0	0.00066655193077485	5.031253997163576	24.17432650335059	0.00292253071618838	-1.0962773637444798e-05	0.0028792049206379355	-4.3325795550444365e-05
1805400.0	0.00066655193077485	11.701501079284897	23.933425183001045	0.0029101984977880275	-1.2360329701839186e-05	0.0029848617388824033	7.466324109437585e-05
1807200.0	0.00066655193077485	0.0	23.947192281832216	0.0029142885887249136	3.941097145977917e-06	0.002944768975082483	3.0480386357569374e-05
1809000.0	0.00066655193077485	8.380947537510076	23.646256202992117	0.0029073334873365234	-6.890488047819171e-06	0.0028815231807687003	-2.58103065678232e-05
1810800.0	0.00066655193077485	0.0	23.380466752390575	0.0029055664622604934	-1.8581094976577015e-06	0.002872824144612755	-3.274231764773868e-05
1812600.0	0.00066655193077485	1.7678307337023167	23.138149903773634	0.0029064325262001525	9.28002420446701e-07	0.002909979328104042	3.546801903889281e-06
				0.0029058997009896595	-5.050520928392086e-07
