# Supplementary material for: Dynamic, adaptive and modular Digital Twin framework for resource-efficient Controlled Environment Agriculture
Source: Front Plant Sci. 2026 Jul 1;17:1864757. doi: 10.3389/fpls.2026.1864757 (PMC13368678; doi:10.3389/fpls.2026.1864757)
Supplement: Supplementary file 1 [file DataSheet1.zip › dt_code-main/estimation/data/synthetic_data_5.csv]

ts	C	I	T	lettuce.B	lettuce.B_w	B	B_v
0.0	0.0010503771240091284	4.460641826497595	21.874476516425876	0.001	0.0	0.001058316359087031	5.8316359087030945e-05
1800.0	0.0010503771240091284	339.12692696120786	21.79896642818666	0.0009912810608739978	-8.729520609439844e-06	0.0010274481513936932	3.6167090519695304e-05
3600.0	0.0010503771240091284	698.310006491764	21.940246671128808	0.0009962027950846343	3.5391797063582816e-06	0.001034332261410189	3.8129466325554886e-05
5400.0	0.0010503771240091284	693.733917133449	21.94544975213741	0.0009964286926557127	-1.8219346633786804e-06	0.0009291577974333535	-6.727089522235919e-05
7200.0	0.0010503771240091284	707.4688290818066	22.31563985447636	0.0009940853524316327	-4.385636172421808e-06	0.001027835812142063	3.375045971043034e-05
9000.0	0.0010503771240091284	704.0029843151973	22.52564751619783	0.0009960627963230798	-7.833197692313685e-08	0.0010035973350862324	7.534538763152496e-06
10800.0	0.0010503771240091284	700.7570795393559	22.801012330326557	0.0010042074739425838	6.089553629925654e-06	0.0010549234972447856	5.071602330220184e-05
12600.0	0.0010503771240091284	697.9375820164947	22.793479459539142	0.001006715362919028	4.412023262937691e-07	0.0009786091394390626	-2.8106223479965492e-05
14400.0	0.0010503771240091284	702.1176392303103	23.148320126007853	0.0010067797950322555	-2.0036186523128085e-06	0.0009928917255412459	-1.388806949100957e-05
16200.0	0.0010503771240091284	695.2092782286891	23.20620410695448	0.001018561386534862	9.709432879761844e-06	0.0010865429053126807	6.798151877781888e-05
18000.0	0.0010503771240091284	701.4066343997418	23.418223083578184	0.0010261474449811056	5.4996839289310546e-06	0.0010393400438994266	1.3192598918320903e-05
19800.0	0.0010503771240091284	699.3836654190965	23.916876971490908	0.0010295160184756926	1.2600360717243033e-06	0.0009641174048697458	-6.539861360594677e-05
21600.0	0.0010503771240091284	695.9161267989391	24.09478452616	0.0010424110354733734	1.0786823780750494e-05	0.0010831879721293373	4.077693665596394e-05
23400.0	0.0010503771240091284	703.4773029173967	24.210454656267018	0.0010365888036180776	-7.949589563152666e-06	0.001079663563333418	4.307475971534034e-05
25200.0	0.0010503771240091284	709.4290544612442	24.572886893153132	0.0010362607736535316	-2.4525334570954538e-06	0.0010778993761458584	4.163860249232664e-05
27000.0	0.0010503771240091284	692.8582962122524	24.84361241335278	0.001038048987140071	-3.3856456762853347e-07	0.0010687050895203927	3.0656102380321586e-05
28800.0	0.0010503771240091284	704.7234923185885	24.927686300059875	0.0010348641910120822	-5.288766255700274e-06	0.0010708757273658455	3.601153635376342e-05
30600.0	0.0010503771240091284	695.9631382801398	25.188274991997865	0.0010339704592298394	-3.005792150500873e-06	0.0009937458229276376	-4.0224636302201894e-05
32400.0	0.0010503771240091284	702.920085042294	25.1139074562133	0.0010502520068519225	1.4187578920832811e-05	0.0010438648811456704	-6.387125706252142e-06
34200.0	0.0010503771240091284	696.9141648303114	25.371439630162577	0.0010502645039868475	-2.1245276075097254e-06	0.0009356969856725447	-0.00011456751831430272
36000.0	0.0010503771240091284	698.5014412268815	25.275275720374548	0.0010543249643109446	1.9365063223635646e-06	0.001043400815855074	-1.0924148455870771e-05
37800.0	0.0010503771240091284	698.9959725247837	25.453709144579467	0.001056660470136282	1.9943471052737223e-07	0.001071387193779958	1.4726723643676019e-05
39600.0	0.0010503771240091284	706.8067166113846	25.186982623651303	0.0010575295400456028	-1.2686531258484713e-06	0.001074458685570873	1.6929145525270216e-05
41400.0	0.0010503771240091284	699.539779262516	25.287334928622084	0.0010618093211851617	2.124434071441623e-06	0.001049289679306239	-1.2519641878922728e-05
43200.0	0.0010503771240091284	698.3041134585882	25.20496466589155	0.0010574991369795622	-6.462268615685071e-06	0.001083863806348539	2.6364669368976802e-05
45000.0	0.0010503771240091284	699.5855540408883	25.116795840045896	0.0010578883882503844	-1.7542259446005692e-06	0.0010675568275821687	9.668439331784363e-06
46800.0	0.0010503771240091284	709.4804162177591	24.892020364246722	0.0010542395259717503	-5.796532608247387e-06	0.0009211963719930893	-0.00013304315397866094
48600.0	0.0010503771240091284	702.8004342630215	24.801921256452086	0.0010660504450477769	9.653147933777943e-06	0.0009668088337237856	-9.924161132399123e-05
50400.0	0.0010503771240091284	696.9477689894206	24.546862266567796	0.0010672048994372196	-1.0194575005879655e-06	0.001108978079058102	4.177317962088229e-05
52200.0	0.0010503771240091284	707.4907594594555	24.30151575233564	0.0010693787656889996	1.6429672070439265e-09	0.0011156817690653278	4.630300337632821e-05
54000.0	0.0010503771240091284	700.90281937094	24.26612246357211	0.0010685078730463579	-3.065481244026403e-06	0.0010885966207348462	2.0088747688488242e-05
55800.0	0.0010503771240091284	695.685593905252	23.88987375471945	0.0010788571634514435	8.165034602880639e-06	0.001105657377002059	2.68002135506155e-05
57600.0	0.0010503771240091284	701.96852873349	23.478812967410974	0.0010779694786000528	-3.0898377023335567e-06	0.0010114124690863559	-6.655700951369687e-05
59400.0	0.0010503771240091284	504.4639974301399	23.30585950353242	0.0010902678805081957	1.0085344543391204e-05	0.001025822052412029	-6.444582809616672e-05
61200.0	0.0010503771240091284	138.30376312875663	23.260245960373606	0.00109882350783617	6.648925435832507e-06	0.0010371475119884993	-6.167599584767064e-05
63000.0	0.0010503771240091284	1.6537366260011834	22.7692542146916	0.001090511092691742	-9.105446963207475e-06	0.001153660659594877	6.314956690313483e-05
64800.0	0.0010503771240091284	0.0	22.666334564803293	0.0010902645740099573	-2.3631818952704395e-07	0.0011397415820173882	4.947700800743087e-05
66600.0	0.0010503771240091284	0.0	22.30593699895163	0.0010781760200039832	-1.206643506158343e-05	0.001023031608042621	-5.5144411961362266e-05
68400.0	0.0010503771240091284	0.0	22.00939724740547	0.0010772360585738897	-9.186273827913141e-07	0.0010534944910003633	-2.3741567573526435e-05
70200.0	0.0010503771240091284	0.6409524909066169	21.99718579561341	0.0010807646329965607	3.549456218340517e-06	0.0011056877385100872	2.492310551352656e-05
72000.0	0.0010503771240091284	0.0	21.733387229031152	0.0010943017678768537	1.3553417145629497e-05	0.0011267127061956098	3.241093831875609e-05
73800.0	0.0010503771240091284	4.745413118737635	21.766100286709083	0.0010946166826632435	3.3572542615619164e-07	0.0011666581743850339	7.204149172179032e-05
75600.0	0.0010503771240091284	0.0	21.58699540926033	0.0011026915621269132	8.061140155547781e-06	0.0011715315392887172	6.883997716180401e-05
77400.0	0.0010503771240091284	0.0	21.49619391051834	0.001108239035205913	5.568231561479065e-06	0.00115370358889122	4.546455368530685e-05
79200.0	0.0010503771240091284	9.897836506621896	21.400895112651106	0.0011154378930592662	7.21958987380025e-06	0.0011782997655148029	6.28618724555367e-05
81000.0	0.0010503771240091284	0.0	21.318099251125556	0.0011131241048833271	-2.365898936959675e-06	0.0011263025971615728	1.3178492278245794e-05
82800.0	0.0010503771240091284	6.079486304371842	21.098005138192292	0.0011105316980620427	-2.571838888122072e-06	0.001144230771761574	3.369907369953127e-05
84600.0	0.0010503771240091284	0.0	21.22701163963306	0.0011082993918420593	-2.2569491384789117e-06	0.001087956120634016	-2.03432712080434e-05
86400.0	0.0010503771240091284	15.57374501388863	21.36298636498459	0.0011159564180324227	7.67737608576259e-06	0.0011664833402157148	5.052692218329208e-05
88200.0	0.0010503771240091284	353.6107738318844	21.3407968181213	0.0011075788625914012	-8.470382716145535e-06	0.0011858021077345397	7.822324514313847e-05
90000.0	0.0010503771240091284	696.8601061944061	21.467507992105727	0.0011153735532186664	6.213594401529631e-06	0.001161222063857757	4.584851063909055e-05
91800.0	0.0010503771240091284	693.0312202153821	21.66819380576808	0.001123020318878709	5.3633546081072825e-06	0.001159871767481493	3.685144860278417e-05
93600.0	0.0010503771240091284	702.0462472636013	21.84851140609817	0.0011210098529965925	-4.304516097608564e-06	0.0010933602450600374	-2.764960793655511e-05
95400.0	0.0010503771240091284	690.4509565148584	21.816774989669717	0.0011361947275566207	1.2880966409036909e-05	0.0011432228511771521	7.028123620531317e-06
97200.0	0.0010503771240091284	703.4425821808861	22.157790827747764	0.0011312038656729583	-7.3078950665936935e-06	0.0011420294648320588	1.0825599159100584e-05
99000.0	0.0010503771240091284	693.0313508856829	22.34104227648649	0.001139155541253241	5.624638294047557e-06	0.0010961364845044623	-4.301905674877879e-05
100800.0	0.0010503771240091284	695.1507106863232	22.38758126197742	0.0011521857051408745	1.070262607975933e-05	0.0012236357405004514	7.145003535957685e-05
102600.0	0.0010503771240091284	685.9869460478573	22.651894108066788	0.0011454490822374722	-9.093364009856877e-06	0.0011613051451281639	1.58560628906916e-05
104400.0	0.0010503771240091284	700.6506845884985	22.913626060474066	0.001139330359537588	-8.447638245942986e-06	0.0011501449048320707	1.0814545294482662e-05
106200.0	0.0010503771240091284	701.3969596102361	23.239661473588658	0.0011500791603068436	8.41092591443236e-06	0.0012136936786013186	6.361451829447501e-05
108000.0	0.0010503771240091284	700.1418424944592	23.252979259416563	0.0011482503813006677	-4.187478998197054e-06	0.0011372066936441477	-1.1043687656519903e-05
109800.0	0.0010503771240091284	691.3884995018648	23.517769274293446	0.0011516281500133097	1.0247009309335363e-06	0.0011328208733009818	-1.880727671232806e-05
111600.0	0.0010503771240091284	707.1732187848371	23.758336901293685	0.0011638337373225433	9.861043832426855e-06	0.0011186967474809799	-4.513698984156347e-05
113400.0	0.0010503771240091284	699.1897608939935	23.972663266972525	0.001162628092816788	-3.5960244712340084e-06	0.0011840104085691686	2.1382315752380554e-05
115200.0	0.0010503771240091284	697.391006576268	23.932547362980422	0.0011722978662337957	7.296248713849803e-06	0.0011003488207342678	-7.194904549952801e-05
117000.0	0.0010503771240091284	704.0161278026226	23.79449737108055	0.0011717635751826937	-2.92484113641035e-06	0.0011481247590519256	-2.3638816130767994e-05
118800.0	0.0010503771240091284	697.7984046495261	24.166719384307825	0.00118261704220595	8.452334059705369e-06	0.0011869843535380438	4.367311332093687e-06
120600.0	0.0010503771240091284	702.2060800246562	24.13253068367066	0.001174110615962533	-1.09151263382565e-05	0.001210117208623444	3.600659266091081e-05
122400.0	0.0010503771240091284	696.0986595701937	24.03139653582345	0.0011827056259517733	6.1960684737422975e-06	0.0011606158453640375	-2.208978058773581e-05
124200.0	0.0010503771240091284	704.0807894692989	24.157663689793036	0.0011856008656934759	4.871825153980703e-07	0.001249399663635191	6.379879794171512e-05
126000.0	0.0010503771240091284	703.9524181424089	24.209271550383722	0.0011846614554832545	-3.3637922522526036e-06	0.0011372025454825614	-4.7458910000693017e-05
127800.0	0.0010503771240091284	697.7340895582786	23.945172246207978	0.0011753662074127393	-1.1716834918464077e-05	0.0010756502674526913	-9.971593996004799e-05
129600.0	0.0010503771240091284	700.7612951137888	23.62936316884437	0.0011771882603438355	-5.749811524769685e-07	0.0011158401213954016	-6.134813894843381e-05
131400.0	0.0010503771240091284	699.8759664623614	23.76988037531627	0.0011782893038108032	-1.3077116143782286e-06	0.0011496296081773907	-2.865969563341252e-05
133200.0	0.0010503771240091284	699.3745260783775	23.429763947686936	0.0011835462074433409	2.8487551453814515e-06	0.0011513938723358775	-3.215233510746331e-05
135000.0	0.0010503771240091284	694.0601679631886	23.270836486506095	0.0011835689869582986	-2.3983676694650415e-06	0.0011801234160450913	-3.445570913207305e-06
136800.0	0.0010503771240091284	694.7633409912736	22.950350103861194	0.0011900405230443442	4.057335532729621e-06	0.001250438431842085	6.039790879774093e-05
138600.0	0.0010503771240091284	698.0736139998035	22.709693625210512	0.0011981469772742363	5.676321420788725e-06	0.001163291561842989	-3.485541543124743e-05
140400.0	0.0010503771240091284	700.3441323510604	22.429211363694996	0.0011988771810453494	-1.722265033559695e-06	0.001331968366803792	0.00013309118575844254
142200.0	0.0010503771240091284	695.5821139036369	22.124174525848645	0.001198821548269874	-2.5137165419776847e-06	0.0011900847704894033	-8.736777780470709e-06
144000.0	0.0010503771240091284	700.0722288435333	21.725184655360216	0.0011975671790601218	-3.704873025961295e-06	0.0012248956116807177	2.7328432620595834e-05
145800.0	0.0010503771240091284	493.76805933502635	21.291875905323014	0.0012013079564911805	1.286782415431114e-06	0.001290005035419018	8.869707892783747e-05
147600.0	0.0010503771240091284	155.2293380671201	21.039446200103285	0.0012040018608943943	6.202056392158096e-07	0.0011965376639133825	-7.4641969810116895e-06
149400.0	0.0010503771240091284	0.38556801450452044	20.75027347271542	0.0012063727494072611	1.4158124431723238e-06	0.0011620411904117295	-4.433155899553167e-05
151200.0	0.0010503771240091284	4.093644180097868	20.25111227462968	0.001212089707752332	5.73527278586123e-06	0.001193548546887174	-1.854116086515787e-05
153000.0	0.0010503771240091284	7.1133541612605065	19.879066493864936	0.001215337087467033	3.2351657877527976e-06	0.001283468215454499	6.813112798746598e-05
154800.0	0.0010503771240091284	3.421967584384356	19.79890316278415	0.001223087800951634	7.71383951202094e-06	0.001179568372569148	-4.351942838248601e-05
156600.0	0.0010503771240091284	8.987089799690391	19.527488504297523	0.0012220508092406356	-1.0445252212655783e-06	0.001233311333503472	1.1260524262836352e-05
158400.0	0.0010503771240091284	0.0	19.075789808628414	0.0012109299302021789	-1.1173336019393111e-05	0.0012066777796066713	-4.252150595507578e-06
160200.0	0.0010503771240091284	0.23147936430113125	18.8703406561859	0.0011981150009426642	-1.2795774947088375e-05	0.0012260180711052091	2.7903070162544998e-05
162000.0	0.0010503771240091284	4.033404521166502	18.614121782173594	0.001194732415532828	-3.3657606211706e-06	0.0011664151566929777	-2.8317258839850236e-05
163800.0	0.0010503771240091284	0.0	18.15596105764503	0.001194664336477144	-8.184644452441168e-08	0.0011400994713093226	-5.4564865167821236e-05
165600.0	0.0010503771240091284	0.0	18.225718970791704	0.0011997410268023685	5.0944201366156e-06	0.0013028498236071836	0.00010310879680481507
167400.0	0.0010503771240091284	6.871081546706366	18.21853673537351	0.001203101591177972	3.3784558293306623e-06	0.0011828293956528408	-2.027219552513125e-05
169200.0	0.0010503771240091284	3.6185101695152904	17.858814468945827	0.0012089317983842668	5.793429690708556e-06	0.0012556647717955982	4.673297341133139e-05
171000.0	0.0010503771240091284	3.298709215190503	17.79248975742714	0.001202833405125756	-6.109941850234889e-06	0.0012031341432397439	3.007381139878886e-07
172800.0	0.0010503771240091284	0.0	17.827914923111123	0.0011954965707695346	-7.345862880068514e-06	0.00114504902954948	-5.044754122005459e-05
174600.0	0.0010503771240091284	354.7185886960539	17.87446153280756	0.001199826280990545	4.347053510364627e-06	0.0011339327529359192	-6.589352805462577e-05
176400.0	0.0010503771240091284	700.4114516991856	18.04800726304432	0.0011951221513670973	-6.384799578632873e-06	0.0012800475550715808	8.492540370448349e-05
178200.0	0.0010503771240091284	695.0517289262003	18.210169901949794	0.0012070725229017987	9.56694544033402e-06	0.0012979434874318143	9.087096453001551e-05
180000.0	0.0010503771240091284	703.4846373220972	18.340410269249	0.0012195781329400104	1.0101709081269601e-05	0.001128944892120175	-9.06332408198353e-05
181800.0	0.0010503771240091284	694.004694086082	18.442327086819127	0.0012182249080258914	-3.7982103429701703e-06	0.0012646837664418572	4.645885841596574e-05
183600.0	0.0010503771240091284	687.9617257832663	18.41513303238427	0.0012308754754272858	1.0219485647334483e-05	0.0011788744179942504	-5.2001057433035404e-05
185400.0	0.0010503771240091284	690.9745167487157	18.640092691450175	0.0012384136789512976	5.09265980801206e-06	0.0012463770300795878	7.963351128290162e-06
187200.0	0.0010503771240091284	698.7576689512964	19.12307009028296	0.0012414674173773952	5.8230591493668e-07	0.0011989543014761601	-4.251311590123514e-05
189000.0	0.0010503771240091284	707.7054754468852	19.161953941060755	0.0012435909704208042	-3.7882947741906894e-07	0.0012059577625089433	-3.763320791186094e-05
190800.0	0.0010503771240091284	701.5640234999416	19.664166707863938	0.0012347069263395848	-1.1405503992312441e-05	0.0012140629963997786	-2.064392993980631e-05
192600.0	0.0010503771240091284	699.4875843209043	19.937149398961683	0.0012199837083667873	-1.7228795930863886e-05	0.0011615974262898282	-5.838628207695909e-05
194400.0	0.0010503771240091284	706.5956843272102	20.172281676501775	0.0012187720701807242	-3.68998990119199e-06	0.0012016035059771231	-1.7168564203601078e-05
196200.0	0.0010503771240091284	702.5512597643805	20.277270846904702	0.0012236682392704696	2.4051956123895094e-06	0.001293217808040491	6.954956877002146e-05
198000.0	0.0010503771240091284	705.1200412753628	20.86500726959596	0.0012245373918869814	-1.6269297477416318e-06	0.0012472255980244523	2.268820613747093e-05
199800.0	0.0010503771240091284	704.8615075763473	21.20421822457483	0.0012251204396101646	-1.9264466529566273e-06	0.0012378920873891987	1.277164777903407e-05
201600.0	0.0010503771240091284	698.4313541092298	21.39667916351502	0.0012211351755835637	-6.498730644056398e-06	0.0012257628025079028	4.627626924339156e-06
203400.0	0.0010503771240091284	698.8417375593128	21.62936790647053	0.0012230166128376345	-6.153067289244071e-07	0.0011665296830633077	-5.64869297743268e-05
205200.0	0.0010503771240091284	695.8327070485598	22.037392715629547	0.0012181700176011167	-7.349083932834235e-06	0.0012847019776542022	6.653196005308548e-05
207000.0	0.0010503771240091284	704.1537540556644	22.11207675593266	0.0012185823603145267	-2.077029719388563e-06	0.001302608048587797	8.402568827327043e-05
208800.0	0.0010503771240091284	693.8618971391066	22.544861243394987	0.0012124443125216512	-8.641566240134614e-06	0.001216598816537584	4.154504015932775e-06
210600.0	0.0010503771240091284	695.5701335065081	22.7885473768415	0.001210679784957091	-4.239286164056725e-06	0.0011928965848260885	-1.778320013100233e-05
212400.0	0.0010503771240091284	699.6499278059655	22.658389006006217	0.0012191686575898488	6.015613254698489e-06	0.0012914946633609814	7.232600577113265e-05
214200.0	0.0010503771240091284	700.5496313995565	22.942897169442368	0.0012202040764618285	-1.4617036436813951e-06	0.0012552356140836036	3.5031537621775e-05
216000.0	0.0010503771240091284	702.933322047127	23.10073199575834	0.0012292833351766207	6.579751677326118e-06	0.0012254629077651468	-3.820427411473835e-06
217800.0	0.0010503771240091284	699.7918122531512	23.18140199625811	0.0012309281064148898	-8.757970245669366e-07	0.0012167214222226811	-1.4206684192208649e-05
219600.0	0.0010503771240091284	698.1815050460867	23.140788264314942	0.001227012592648056	-6.433822233790752e-06	0.0012253330451351722	-1.6795475128839038e-06
221400.0	0.0010503771240091284	703.615218866967	23.1083297502797	0.0012299250726693855	4.0429269877823044e-07	0.0012854987953365574	5.557372266717184e-05
223200.0	0.0010503771240091284	704.5715265732225	23.177968960081902	0.0012342245637332295	1.7766005899507688e-06	0.0012025621703305948	-3.166239340263476e-05
225000.0	0.0010503771240091284	691.5010253362157	23.240525679961717	0.0012276889263839975	-9.068198460205367e-06	0.0013509992305174826	0.00012331030413348495
226800.0	0.0010503771240091284	705.3477181225138	23.157227501258564	0.0012370536810878212	6.866664837281592e-06	0.0012057850629198165	-3.126861816800479e-05
228600.0	0.0010503771240091284	698.3659082853009	23.056735750673347	0.001233150957533502	-6.442328037606626e-06	0.001131323760362273	-0.00010182719717122917
230400.0	0.0010503771240091284	707.9903662302023	22.998771101612746	0.0012278203910327788	-7.8518135615714e-06	0.0012575325673724888	2.971217633971007e-05
232200.0	0.0010503771240091284	501.96392918308436	22.62413630391511	0.0012319935386829349	1.6468944314211927e-06	0.0012174657683268096	-1.4527770356125309e-05
234000.0	0.0010503771240091284	150.2422931892965	22.529653077784314	0.0012323415248326416	-1.7977732390499861e-06	0.0012039107651165477	-2.8430759716093936e-05
235800.0	0.0010503771240091284	3.240138554319584	22.37458340902656	0.0012326254109815721	-6.666497109400348e-07	0.0013019700623809775	6.934465139940542e-05
237600.0	0.0010503771240091284	10.654061958086663	21.921328631257026	0.001232366031821345	-2.614787026015552e-07	0.00121821391341138	-1.4152118409964982e-05
239400.0	0.0010503771240091284	0.0	22.04340133312204	0.0012274643188196438	-4.964282660545063e-06	0.0011990891476663839	-2.837517115325993e-05
241200.0	0.0010503771240091284	4.191964859912055	21.828373742093262	0.0012266746023436097	-7.658664175396853e-07	0.001101676636813419	-0.0001249979655301908
243000.0	0.0010503771240091284	2.8016194216418855	21.53111135446997	0.0012270928748836594	4.075538599166753e-07	0.0011784826145222612	-4.8610260361398216e-05
244800.0	0.0010503771240091284	0.0	21.552347590027523	0.0012305302703643911	3.4374842897503295e-06	0.0012221554766937723	-8.374793670618763e-06
246600.0	0.0010503771240091284	10.366653004360206	21.37746260705021	0.0012254632814114208	-5.043879436367539e-06	0.0012920235947204751	6.656031330905435e-05
248400.0	0.0010503771240091284	0.0	21.182741047369056	0.0012171859251902894	-8.33818383721848e-06	0.0013488204991634037	0.0001316345739731144
250200.0	0.0010503771240091284	5.5622252883793175	20.836113821014976	0.0012122205628769878	-4.943081586889985e-06	0.001183805869627959	-2.8414693249028816e-05
252000.0	0.0010503771240091284	4.864315788773937	20.79522217214646	0.0012160248463335135	3.7812012631174707e-06	0.0012234543999508655	7.429553617352024e-06
253800.0	0.0010503771240091284	5.987118310112043	20.8325378975219	0.0012142040941608273	-1.8383828502775976e-06	0.0012617184060054528	4.751431184462547e-05
255600.0	0.0010503771240091284	5.3536114097950644	20.684528363109113	0.0012244229269866428	1.0192322724115394e-05	0.001209144395590122	-1.5278531396520813e-05
257400.0	0.0010503771240091284	1.1768064802607967	20.679658321360293	0.001229696307253091	5.251526693324029e-06	0.0012615665576895087	3.1870250436417695e-05
259200.0	0.0010503771240091284	0.0	20.587042669162063	0.0012262826870077393	-3.4015585152120023e-06	0.0012193812034954673	-6.90148351227196e-06
261000.0	0.0010503771240091284	346.9481297825779	20.741634745582537	0.001234262570980494	8.001423239554032e-06	0.0011825977894474927	-5.166478153300132e-05
262800.0	0.0010503771240091284	702.9385903107734	20.929528285336005	0.0012318892727087559	-4.1080226708897765e-06	0.0012095489496996249	-2.2340323009131066e-05
264600.0	0.0010503771240091284	699.9687972861385	20.899267510155337	0.0012243696467002508	-1.0041048076368925e-05	0.001223366448197668	-1.0031985025827202e-06
266400.0	0.0010503771240091284	698.9462300486282	21.082491838161907	0.001225344705995725	-1.526339229927547e-06	0.0012019063179098217	-2.3438388085903313e-05
268200.0	0.0010503771240091284	697.2314929251878	21.22109858677047	0.0012310980434071738	3.2498355725699783e-06	0.0011741633179811633	-5.6934725426010603e-05
270000.0	0.0010503771240091284	697.9618452188546	21.273344519720812	0.0012443831574997677	1.0771706986564431e-05	0.0011834052524409846	-6.097790505878326e-05
271800.0	0.0010503771240091284	703.8851248778884	21.49216655007175	0.001251021232600415	4.096619277734756e-06	0.0012650712725818145	1.4050039981399555e-05
273600.0	0.0010503771240091284	700.0930773175425	21.882509464915763	0.0012484842905725073	-5.102732737994659e-06	0.0012345071182601325	-1.397717231237469e-05
275400.0	0.0010503771240091284	706.0460860926756	22.05357807665019	0.0012573026939452236	6.262046193908956e-06	0.0013204393084966899	6.313661455146622e-05
277200.0	0.0010503771240091284	693.2346202768321	22.338107702962155	0.0012603944460028845	5.076838414065888e-07	0.0012988885827842464	3.849413678136185e-05
279000.0	0.0010503771240091284	703.1027053486039	22.53351470571795	0.0012556309913523676	-7.33286276019873e-06	0.0012677857803239168	1.2154788971549213e-05
280800.0	0.0010503771240091284	694.95947646129	22.761694592436786	0.0012540724830734573	-4.134395134393923e-06	0.0011952853348449874	-5.878714822846989e-05
282600.0	0.0010503771240091284	706.0460075115571	23.062967568696234	0.001259869700450874	3.2384190274927664e-06	0.0012931625933151104	3.3292892864236396e-05
284400.0	0.0010503771240091284	706.1794515494953	23.51761651213628	0.001257977358865051	-4.479360303354646e-06	0.001222294279410369	-3.568307945468186e-05
286200.0	0.0010503771240091284	692.9487410114688	23.66615370592245	0.0012589965599414134	-1.5606634524843204e-06	0.0012050256748458643	-5.397088509554919e-05
288000.0	0.0010503771240091284	696.1721217272374	24.069448863496067	0.0012627237084697318	1.1683935168096664e-06	0.0011433049248378573	-0.00011941878363187453
289800.0	0.0010503771240091284	696.3859518140328	24.3514662254924	0.0012581943584382821	-7.095844223829909e-06	0.0012597939622390093	1.5996038007272999e-06
291600.0	0.0010503771240091284	706.3129009458069	24.552948661229177	0.0012629067445846902	2.1587397737063263e-06	0.0013239997071087934	6.109296252410308e-05
293400.0	0.0010503771240091284	697.0295957148086	24.770895875073798	0.0012687259352853956	3.2435405929303736e-06	0.001265248745064146	-3.4771902212495655e-06
295200.0	0.0010503771240091284	703.4500437911854	25.065872484089137	0.0012698461009695552	-1.4478687270815465e-06	0.0012413422287069647	-2.8503872262590463e-05
297000.0	0.0010503771240091284	696.6940543367195	24.989892994043952	0.0012744798916546546	2.05927022740519e-06	0.0012168996606033262	-5.7580231051328536e-05
298800.0	0.0010503771240091284	705.3772519112152	25.1811017131902	0.0012683079728598742	-8.746254136986836e-06	0.001318297537112886	4.9989564253011826e-05
300600.0	0.0010503771240091284	705.8734618747596	25.211272182344327	0.0012706410433324722	-2.3890084244820445e-07	0.0012564059038059577	-1.4235139526514527e-05
302400.0	0.0010503771240091284	708.3495027331849	25.267199097206095	0.0012826216622409184	9.403942156190861e-06	0.0013761620111868492	9.354034894593069e-05
304200.0	0.0010503771240091284	699.1427897490997	25.45545266760901	0.0012862317524631752	1.0070765700636107e-06	0.0012930926386642845	6.860886201109184e-06
306000.0	0.0010503771240091284	700.0139434800093	25.49175309546653	0.0012919231876435538	3.1009254945066186e-06	0.0013210212517875033	2.909806414394942e-05
307800.0	0.0010503771240091284	699.3044026290341	25.481918442893644	0.0012957863102233528	1.2609543406675306e-06	0.0013338134533749494	3.802714315159667e-05
309600.0	0.0010503771240091284	700.1319057443402	25.289567377006225	0.0012910733541557475	-7.3217949307173284e-06	0.0013454852081751837	5.441185401943627e-05
311400.0	0.0010503771240091284	697.8719533063258	25.207832750124503	0.0012963138267531853	2.6346965376855427e-06	0.0013473762541046843	5.106242735149902e-05
313200.0	0.0010503771240091284	705.285285841451	25.186630318385234	0.0013018928643045839	2.964729040024498e-06	0.001272071355057518	-2.9821509247065904e-05
315000.0	0.0010503771240091284	696.1965865675938	24.773277352482406	0.0012989936442755888	-5.5372539890648905e-06	0.0012614331366044285	-3.7560507671160474e-05
316800.0	0.0010503771240091284	699.2771081702768	24.704604759477984	0.0013025361631949707	9.162418500905985e-07	0.001231759288751442	-7.077687444352872e-05
318600.0	0.0010503771240091284	506.17780079801594	24.587139106537514	0.0013103088616047618	5.132917950111352e-06	0.001281984153289552	-2.8324708315209886e-05
320400.0	0.0010503771240091284	157.66705375472665	24.155391569489115	0.0013116235476591726	-9.57568962055971e-07	0.0012430741815290672	-6.854936613010542e-05
322200.0	0.0010503771240091284	0.0	23.84083719222085	0.00130821408146279	-4.4545263493560885e-06	0.0013040587051894631	-4.155376273327015e-06
324000.0	0.0010503771240091284	0.0	23.687572023797397	0.0013084360926215884	2.5080283146732935e-07	0.001432832112983333	0.00012439602036174466
325800.0	0.0010503771240091284	0.11042328573717597	23.085612351742117	0.001319833910842534	1.1426310481980907e-05	0.0012246831906407793	-9.515072020175482e-05
327600.0	0.0010503771240091284	4.011362367446189	22.797898000226123	0.0013133995159239327	-6.40780367170156e-06	0.0013103065339210114	-3.0929820029213906e-06
329400.0	0.0010503771240091284	0.0	22.445094315535336	0.0013062036722214295	-7.20394696746099e-06	0.001282130557624255	-2.4073114597174423e-05
331200.0	0.0010503771240091284	0.0	22.230988653502713	0.0013129286007473263	6.751025099273393e-06	0.001272976561710056	-3.995203903727046e-05
333000.0	0.0010503771240091284	0.6871985785646602	21.642182240283972	0.0013163724230454783	3.4696668230249485e-06	0.0013247122540991944	8.339831053716115e-06
334800.0	0.0010503771240091284	5.246027719087416	21.572591864766828	0.001313430856459821	-2.9227346649755083e-06	0.0013116279377939427	-1.8029186658782552e-06
336600.0	0.0010503771240091284	0.0	21.103241311631614	0.001313385010288605	-6.680785414314254e-08	0.0013746797007124806	6.129469042387561e-05
338400.0	0.0010503771240091284	0.5302483777596596	20.88142258001865	0.0013068703067663104	-6.490793976470872e-06	0.0013686245201177294	6.175421335141898e-05
340200.0	0.0010503771240091284	5.84674364358082	20.590139299013867	0.0013141614995012293	7.309988484361454e-06	0.0013201310102881217	5.969510786892464e-06
342000.0	0.0010503771240091284	0.0	20.098696143354587	0.001310125925890543	-4.063346106178357e-06	0.0012613900905607527	-4.873583532979028e-05
343800.0	0.0010503771240091284	0.0	19.915639503355305	0.001306954430946106	-3.1492488987531935e-06	0.0012008375097900957	-0.00010611692115601019
345600.0	0.0010503771240091284	6.121112057869905	19.655866612368097	0.001308642297038337	1.709778481475943e-06	0.0012505074068865556	-5.813489015178141e-05
347400.0	0.0010503771240091284	348.2545490124808	19.46784394638676	0.0013137547846742224	5.081040915544566e-06	0.0012002986045638315	-0.00011345618011039083
349200.0	0.0010503771240091284	698.4017915900857	19.24604161749465	0.001313714667211887	-1.878086972374077e-06	0.0013466258862790373	3.2911219067150214e-05
351000.0	0.0010503771240091284	701.3859299869071	19.277476457085672	0.0013272079854200359	1.0846545660719992e-05	0.0012928014382603797	-3.4406547159656114e-05
352800.0	0.0010503771240091284	685.0803362928161	19.045977886742296	0.0013304022434704188	5.152306049449739e-07	0.0013203867781775233	-1.001546529289545e-05
354600.0	0.0010503771240091284	690.9079085819883	18.965642327014553	0.0013266596178242518	-6.394360411846889e-06	0.0013151674587358298	-1.149215908842197e-05
356400.0	0.0010503771240091284	702.8975299097118	19.081766730052664	0.0013311250761400063	1.8132657854714333e-06	0.0014239115501744727	9.278647403446654e-05
358200.0	0.0010503771240091284	698.7756580803307	19.05866965183175	0.001336994755510848	3.1855185662577916e-06	0.0013488190584588489	1.182430294800078e-05
360000.0	0.0010503771240091284	699.1984999172632	19.043602021172482	0.001333243986316104	-6.438919681787993e-06	0.0013177062889101554	-1.5537697405948425e-05
361800.0	0.0009785307492377899	696.7133224214937	19.047922674441697	0.0013463723901475518	1.0447294843188686e-05	0.0013694353928203815	2.3063002672829588e-05
363600.0	0.0009386959044162045	698.6250242727821	19.33634086560507	0.00134812615198446	-8.342478874127679e-07	0.0014006146494733977	5.2488497488937696e-05
365400.0	0.0009166096841022351	705.9601629926715	19.214760251254322	0.0013547173072209961	4.05658373857641e-06	0.001314974502826293	-3.974280439470312e-05
367200.0	0.0009043640953484195	700.6598277830095	19.583138011167556	0.0013578886493070253	6.556670112694469e-07	0.0013095429413084382	-4.834570799858709e-05
369000.0	0.0008975745930344935	705.2975849518633	19.71557894430336	0.0013637540313447315	3.364575605269989e-06	0.001367616591032525	3.862559687793588e-06
370800.0	0.000893810189166493	699.2280652529168	19.721299144066922	0.0013682543137801231	1.9917471367711064e-06	0.0013641394422435427	-4.1148715365804305e-06
372600.0	0.0008917230352299885	700.0965968886285	20.064460876217336	0.0013710719808995157	3.164373498089953e-07	0.001401974036525634	3.090205562611821e-05
374400.0	0.0008905658237013063	701.6276710294093	20.144227998454728	0.0013795938432079808	6.0114309529897845e-06	0.0013564114283464576	-2.318241486152324e-05
376200.0	0.0008899242138522706	702.6327960895865	20.46670933640672	0.001386288364690801	4.167408363533877e-06	0.001366432184190133	-1.985618050066802e-05
378000.0	0.0008895684766441834	695.7629634622308	20.756495426936127	0.0013789804870265924	-9.852472564352512e-06	0.0013806003691759694	1.6198821493769795e-06
379800.0	0.0008893712400191412	699.8709555569069	20.851651296903935	0.0013841199446710689	2.6145300010895877e-06	0.0013951914905658723	1.1071545894803443e-05
381600.0	0.0008892618832091881	696.6232455351045	20.93645488333604	0.0013840641560520514	-2.596646609316026e-06	0.0013865041194485945	2.4399633965429893e-06
383400.0	0.0008892012509007588	707.5450768841201	21.36623748424329	0.0013849977912963121	-1.603151284366342e-06	0.0014233549825281738	3.835719123186172e-05
385200.0	0.0008891676336360722	691.3788857144754	21.594172344422866	0.0013756231507216312	-1.1932832962160149e-05	0.001481235609897469	0.00010561245917583771
387000.0	0.0008891489947203805	702.9304024515659	21.71121639231466	0.0013818193694269494	3.6769421820832233e-06	0.0013566597138923882	-2.5159655534561137e-05
388800.0	0.0008891386604715532	696.1331002352852	21.902963974062736	0.0013800955779244364	-4.27160471594836e-06	0.0013783901446460317	-1.7054332784046865e-06
390600.0	0.0008891329307016144	694.3253294965223	22.018798923410465	0.0013836766712886804	1.045582709527588e-06	0.0013632601092569761	-2.0416562031704338e-05
392400.0	0.0008891297538607911	698.4888498159903	22.04161793440827	0.001395695394967247	9.479198714480287e-06	0.0013675845908763566	-2.8110804090890446e-05
394200.0	0.0008891279924780961	706.4515196802984	22.41724393799881	0.0013973402491591123	-9.223414749148233e-07	0.0014217000678229575	2.4359818663845118e-05
396000.0	0.0008891270158887199	696.7885639242268	22.304545278164714	0.0014090639727145306	9.141738251522995e-06	0.0015548171444576598	0.00014575317174312914
397800.0	0.0008891264744238738	690.978791761809	22.250897397090142	0.0014210780508871529	9.425315233070564e-06	0.0014749877456920208	5.3909694804867925e-05
399600.0	0.0008891261742115362	695.2782242938334	22.20163004966014	0.001419102556606438	-4.576887544142164e-06	0.0013847204718954623	-3.438208471097576e-05
401400.0	0.0008891260077603838	700.618478475448	22.20517630884177	0.0014201665198340361	-1.5404261383653338e-06	0.0015265848419313902	0.00010641832209735398
403200.0	0.0008891259154724172	691.9165679679426	22.14018327528598	0.001413983159307901	-8.797696885945032e-06	0.0014027117286226484	-1.1271430685252542e-05
405000.0	0.0008891258643038393	508.82097590275464	22.08440170259876	0.001422585493195097	6.012209489443579e-06	0.0013321366994355512	-9.044879375954583e-05
406800.0	0.0008891258359336903	147.30885898631638	22.07300562405485	0.001428590646302997	3.7316070902729916e-06	0.001390494701383314	-3.809594491968293e-05
408600.0	0.0008891258202040102	0.0	21.73181393451227	0.0014290620168639992	-5.662851042308785e-07	0.0015047014522765	7.563943541250088e-05
410400.0	0.0008891258114827719	4.094936376315001	21.66264233048212	0.001437708266078121	8.673423118741016e-06	0.0014850764223254495	4.736815624732855e-05
412200.0	0.0008891258066473271	0.0	21.539159580131738	0.0014430627150162794	5.342709968175368e-06	0.0014789104563457513	3.58477413294719e-05
414000.0	0.0008891258039663402	0.0	21.191217580245823	0.0014391364337259969	-3.8992051490098195e-06	0.0013634282473970311	-7.570818632896583e-05
415800.0	0.000889125802479881	0.0	20.978770034900926	0.0014308337750611403	-8.27629962672771e-06	0.0014573435781163795	2.6509803055239064e-05
417600.0	0.0008891258016557216	0.0	20.67653559288041	0.001430175064219142	-6.328869594145526e-07	0.0013673239807821445	-6.285108343699754e-05
419400.0	0.0008891258011987707	6.058928655758758	20.772907657362836	0.001433738598460418	3.5888111229874716e-06	0.0014111612433793331	-2.2577355081084955e-05
421200.0	0.0008891258009454167	4.10989874040397	20.43368025422393	0.0014244608820316925	-9.30943238827757e-06	0.0014550617603590413	3.060087832734871e-05
423000.0	0.0008891258008049458	2.531645361365962	20.108883596068292	0.0014192163935630344	-5.258467117671386e-06	0.0015164314979652367	9.721510440220227e-05
424800.0	0.0008891258007270625	0.10777376080093398	19.896660616392957	0.001413138959538647	-6.077174059907434e-06	0.0014057926334149465	-7.346326123700542e-06
426600.0	0.0008891258006838806	0.0	19.660114574403387	0.0014152904759348638	2.1741612380664884e-06	0.0013492340507216102	-6.605642521325357e-05
428400.0	0.0008891258006599386	0.0	19.601181926080038	0.001408383189883606	-6.883973871326932e-06	0.001379441173879502	-2.8942016004103955e-05
430200.0	0.000889125800646664	0.0	19.39412462337847	0.0014064345825966374	-1.9255034503875727e-06	0.0014750162316730575	6.858164907642007e-05
432000.0	0.000889125800639304	0.014734442829707692	19.203485462318795	0.0013960208676498938	-1.039097183809712e-05	0.0014136515462019757	1.763067855208207e-05
433800.0	0.0008891258006352233	346.0374756459747	19.11197832904379	0.0013893674087823112	-6.63131788435534e-06	0.00130842519305851	-8.09422157238013e-05
435600.0	0.0008891258006329608	699.5719043453894	19.18533298416799	0.0013938122886426325	2.653231161759906e-06	0.0013233306340882046	-7.048165455442777e-05
437400.0	0.0008891258006317064	700.260808362563	19.030110876475046	0.0013940296990885852	-2.3082942995058986e-06	0.0013971555439653872	3.125844876802024e-06
439200.0	0.0008891258006310109	697.572012345639	18.934557957715608	0.0013989981884642922	2.44559258868388e-06	0.0013579895737792548	-4.100861468503748e-05
441000.0	0.0008891258006306252	704.6654906035228	19.087787281608904	0.0014010596224871702	-4.636942663610246e-07	0.0013821681635429975	-1.8891458944172646e-05
442800.0	0.0008891258006304114	694.6252596307221	19.07220581377789	0.0014106889548855632	7.086220363175088e-06	0.0013634743563461867	-4.721459853937647e-05
444600.0	0.0008891258006302928	697.5301389513331	19.300673474938886	0.0014043701096325282	-8.8640827220203e-06	0.0013716528190957718	-3.271729053675645e-05
446400.0	0.0008891258006302271	698.3580734568243	19.517350220488662	0.0013948718192290197	-1.2042633324159533e-05	0.0014296007324475987	3.4728913218579096e-05
448200.0	0.0008891258006301907	705.7773141309303	19.33794274421924	0.001391951531705843	-5.454323030002926e-06	0.0014025845592238262	1.0633027517983316e-05
450000.0	0.0008891258006301705	700.1553087372984	19.659025954640107	0.0013979200189146422	3.433365267222736e-06	0.0013389998620629141	-5.892015685172796e-05
451800.0	0.0008891258006301592	699.9130792673564	19.972654976164968	0.0014061479689866645	5.682725387814978e-06	0.0013342478104138636	-7.190015857280089e-05
453600.0	0.000889125800630153	704.3525653177774	20.208859823092624	0.0014106238647235516	1.9099211300173145e-06	0.0014276831256481166	1.7059260924565076e-05
455400.0	0.0008891258006301496	697.3896994897577	20.62513075242894	0.001410347570575014	-2.861072163703037e-06	0.0014920102616352942	8.16626910602802e-05
457200.0	0.0008891258006301476	704.3758018339948	20.803909547768853	0.0014097375867750622	-3.1905806859512948e-06	0.0014497770096291484	4.003942285408619e-05
459000.0	0.0008891258006301465	701.9889978134989	21.150979493855292	0.0014102415327430689	-2.0882151583396504e-06	0.0014168248835735846	6.583350830515855e-06
460800.0	0.000889125800630146	706.1875035126897	21.513196726980812	0.0014112477095921908	-1.5871699388185447e-06	0.0014201049837093316	8.857274117140802e-06
462600.0	0.0008891258006301457	698.1047200216059	21.752271240699038	0.0014116617423720903	-2.1901880870011997e-06	0.001488819629550944	7.71578871788539e-05
464400.0	0.0008891258006301455	698.5277585877349	22.22841505464232	0.001424615884022376	1.0359887728250295e-05	0.0014131656174725005	-1.14502665498756e-05
466200.0	0.0008891258006301453	700.7107748563149	22.57579827952753	0.0014243120261342296	-2.9230123519460403e-06	0.0014564163785879835	3.210435245375386e-05
468000.0	0.0008891258006301453	699.695985090795	22.90116826765673	0.0014272385754120387	3.050347978083606e-07	0.0014915357113474328	6.429713593539402e-05
469800.0	0.0008891258006301453	703.8383568492056	23.047417668842694	0.0014409894124608007	1.1126912112215026e-05	0.0014611398025798912	2.0150390119090517e-05
471600.0	0.0008891258006301453	698.9177308465388	23.49973571307241	0.001442042755207674	-1.6005440303284769e-06	0.0014117544273173084	-3.028832789036572e-05
473400.0	0.0008891258006301453	694.6983008747093	23.915058405621707	0.0014460414958326084	1.35433882591022e-06	0.0013203406320385501	-0.00012570086379405833
475200.0	0.0008891258006301453	706.7726643263768	24.18755901882548	0.0014547626986477788	6.081265884918752e-06	0.001475356128537332	2.0593429889553182e-05
477000.0	0.0008891258006301453	709.5761225234211	24.548694093076584	0.0014634690547300434	6.036776154930284e-06	0.00141138063188135	-5.20884228486935e-05
478800.0	0.0008891258006301453	692.1623253565148	24.798894727315318	0.0014553129305614795	-1.0838752980996989e-05	0.0015401517403748077	8.483880981332828e-05
480600.0	0.0008891258006301453	702.4009114835418	24.97665785086394	0.0014455541341099444	-1.2395298743345809e-05	0.0014910639735978648	4.550983948792039e-05
482400.0	0.0008891258006301453	703.7356909389424	25.203866994627084	0.0014422350128682447	-5.94985488116372e-06	0.0014362014706425154	-6.0335422257292124e-06
484200.0	0.0008891258006301453	701.2167827402885	25.328897102920422	0.0014505315715331063	5.6752998537313375e-06	0.001476169842067159	2.5638270534052816e-05
486000.0	0.0008891258006301453	707.8694100969817	25.340095580779764	0.0014491729991529553	-3.987431967316764e-06	0.0014959848842244494	4.681188507149418e-05
487800.0	0.0008891258006301453	693.2905226014597	25.467937766110527	0.001453101576674897	1.2925551515023038e-06	0.0015042231917967125	5.1121615121815606e-05
489600.0	0.0008891258006301453	697.1814695612012	25.39578160963121	0.0014486794013222903	-7.039836175133027e-06	0.0014358409991779616	-1.2838402144328737e-05
491400.0	0.0008891258006301453	505.7488969454154	25.653451303739665	0.0014593832428651152	8.086081330077101e-06	0.0014352189723434497	-2.41642705216655e-05
493200.0	0.0008891258006301453	159.81419332014082	25.338902715770736	0.001455931532481945	-5.735904316652317e-06	0.0014468897411933559	-9.041791288589045e-06
495000.0	0.0008891258006301453	6.0365682080786245	25.17900493031433	0.0014532027822983476	-3.8407810824203735e-06	0.0014760281745141155	2.2825392215767875e-05
496800.0	0.0008891258006301453	0.0	25.486938055211485	0.0014487966616128442	-4.4287901388393735e-06	0.0014308466089972816	-1.7950052615562585e-05
498600.0	0.0008891258006301453	0.0	25.119488182104053	0.0014525810704635966	3.8201482590574524e-06	0.0014747323741190962	2.2151303655499632e-05
500400.0	0.0008891258006301453	3.897818419280002	25.04112080854251	0.0014408192785821045	-1.1726860229212416e-05	0.0014532987101681114	1.2479431586006965e-05
502200.0	0.0008891258006301453	0.5828241394305909	24.819729161122975	0.001431971218843401	-8.850759103710819e-06	0.0014155227129374658	-1.6448505905935358e-05
504000.0	0.0008891258006301453	0.8218712890872386	24.62101033170787	0.0014323742627711624	4.3120835814929367e-07	0.0014505525149771414	1.8178252205978938e-05
505800.0	0.0008891258006301453	4.019150234054512	24.32451834517677	0.0014362178257051553	3.868995385505014e-06	0.0014772688819529858	4.105105624783042e-05
507600.0	0.0008891258006301453	0.0	24.056900368515922	0.0014385494220755812	2.3260918876119232e-06	0.001417210286393417	-2.1339135682164238e-05
509400.0	0.0008891258006301453	0.0	23.48187247215905	0.0014360403561731623	-2.4769280448043163e-06	0.0014681351966612103	3.209484048804805e-05
511200.0	0.0008891258006301453	2.6184580852019885	23.329451840355418	0.001442472867367036	6.463339449738083e-06	0.0013422859483779442	-0.00010018691898909188
513000.0	0.0008891258006301453	0.0	22.868552599940188	0.0014396491204562883	-2.8181694259171176e-06	0.0014639445119685596	2.4295391512271256e-05
514800.0	0.0008891258006301453	0.0	22.754814931688514	0.0014419717511276679	2.352250084094988e-06	0.001399544884098481	-4.2426867029186826e-05
516600.0	0.0008891258006301453	0.5242567036031599	22.4932243116397	0.0014346679649136463	-7.27435197998606e-06	0.0014572842356448646	2.2616270731218353e-05
518400.0	0.0008891258006301453	2.617702348478722	22.253028728176396	0.0014321972497616665	-2.4469705380615993e-06	0.0014880828829223433	5.588563316067687e-05
520200.0	0.0008891258006301453	342.7685260024552	21.900500920110655	0.0014470953544807015	1.4901457086652274e-05	0.0014252847104899344	-2.1810643990767146e-05
522000.0	0.0008891258006301453	703.3353120155534	21.706795194321693	0.001439917644800942	-9.050650786070744e-06	0.0014650403915766796	2.512274677573767e-05
523800.0	0.0008891258006301453	702.1840551121503	21.45662855010316	0.001442002873730144	-5.671977124628394e-07	0.001471229403012515	2.9226529282371052e-05
525600.0	0.0008891258006301453	695.7886938116629	21.332036437832347	0.0014397809323374083	-4.874871195302314e-06	0.0014689276409672377	2.9146708629829317e-05
527400.0	0.0008891258006301453	711.2461223610046	21.18785896071769	0.0014393409762355305	-3.0782645910707482e-06	0.00154161263815319	0.00010227166191765949
529200.0	0.0008891258006301453	695.2472809411288	20.97542436853671	0.0014424552744785888	4.54762189498875e-07	0.0015081496652743134	6.569439079572461e-05
531000.0	0.0008891258006301453	703.6725837285921	20.888451467813084	0.0014509670386283196	5.872930240665988e-06	0.0014243622556599468	-2.6604782968372715e-05
532800.0	0.0008891258006301453	701.3877209113288	20.746531174199077	0.0014472868612185202	-6.3459605157625295e-06	0.001385617109662287	-6.16697515562331e-05
534600.0	0.0008891258006301453	697.9319899491223	20.779513982978834	0.0014519038867612296	1.9630499064439233e-06	0.0014584277208916508	6.523834130421224e-06
536400.0	0.0008891258006301453	700.4512098949585	20.81213441732128	0.0014608335631689578	6.272301912124829e-06	0.0014849496756511496	2.4116112482191778e-05
538200.0	0.0008891258006301453	702.6683040305413	20.37720838554664	0.0014701106605452387	6.599573086459135e-06	0.001463976680676387	-6.1339798688517106e-06
540000.0	0.0008891258006301453	714.2734155116941	20.761623389724054	0.001473070838705574	2.691782265141735e-07	0.0014316526570240073	-4.141818168156657e-05
541800.0	0.0008891258006301453	692.7572864330208	20.574804172354856	0.0014711773933433025	-4.613124872114008e-06	0.0015045783545721489	3.340096122884636e-05
543600.0	0.0008891258006301453	686.4444540685438	20.804952865786678	0.001479190135008398	5.331995886293672e-06	0.0014519064235302393	-2.7283711478158614e-05
545400.0	0.0008891258006301453	694.9492879258123	20.919967374530735	0.0014892827113806469	7.404421934891231e-06	0.0014804539098086684	-8.828801571978553e-06
547200.0	0.0008891258006301453	699.8493700801157	21.084273519803492	0.001498739102622528	6.7355326814251085e-06	0.0015633157733124243	6.457667068989644e-05
549000.0	0.0008891258006301453	703.3274490667679	21.166994271860943	0.0015049659230820097	3.4796059899123973e-06	0.0015585869559316293	5.362103284961957e-05
550800.0	0.0008891258006301453	700.4823301231617	21.335920573446177	0.0015201567737694048	1.242623200544996e-05	0.0015482046390936223	2.804786532421745e-05
552600.0	0.0008891258006301453	699.2390424890618	21.547073452546435	0.0015241623899663122	1.2168972820756054e-06	0.0015596574602948787	3.549507032856641e-05
554400.0	0.0008891258006301453	707.6833420776215	21.6625888871584	0.001534451872212055	7.494043644746287e-06	0.001565191294652807	3.073942244075208e-05
556200.0	0.0008891258006301453	696.0455870045549	21.695872251191876	0.0015348843701224954	-2.395502315079692e-06	0.0016255058700222703	9.062149989977495e-05
558000.0	0.0008891258006301453	708.3125903215831	22.074330892713686	0.0015455164262513333	7.821853370863684e-06	0.0014896784730710794	-5.58379531802539e-05
559800.0	0.0008891258006301453	703.1026704481454	22.184307529145325	0.0015487395635116748	3.728188285682936e-07	0.0015885214450339726	3.9781881522297856e-05
561600.0	0.0008891258006301453	707.4980459399023	22.352423911501287	0.0015409093099817343	-1.0678052648745305e-05	0.0015569113284306072	1.6002018448872808e-05
563400.0	0.0008891258006301453	695.2854030891713	22.507443234800675	0.0015345496440977912	-9.200591483324555e-06	0.001526390706931589	-8.158937166202157e-06
565200.0	0.0008891258006301453	698.2390146830782	22.552606005671343	0.0015438253101614633	6.466064759487114e-06	0.00148082824219882	-6.299706796264325e-05
567000.0	0.0008891258006301453	692.6937498717473	22.83982766580836	0.0015376804448435754	-8.975660626850122e-06	0.0015314776179267589	-6.2028269168166346e-06
568800.0	0.0008891258006301453	701.5009761938625	22.987725977474472	0.001534971235971554	-5.518898448147783e-06	0.001535559074499459	5.878385279051353e-07
570600.0	0.0008891258006301453	701.6046624258147	23.147301798324865	0.0015450144744723697	7.224884288357496e-06	0.0015970584369898462	5.204396251747636e-05
572400.0	0.0008891258006301453	710.0425286714438	23.066907055017946	0.0015607694909208364	1.291978709557413e-05	0.0015571916210989564	-3.5778698218798963e-06
574200.0	0.0008891258006301453	700.404065923038	23.309902604551628	0.0015654199853344477	1.7728837199610414e-06	0.001572884603899152	7.464618564704254e-06
576000.0	0.0008891258006301453	692.413653013471	23.20593600982422	0.0015653020700512495	-2.9860031446226893e-06	0.0015813627149016511	1.606064485040154e-05
577800.0	0.0008891258006301453	509.93580233978156	22.99915002217575	0.0015714117981546903	3.2541469883549658e-06	0.0015198156823908822	-5.15961157638081e-05
579600.0	0.0008891258006301453	150.64817618018694	22.99399069393077	0.001570924538811453	-2.9916527727438803e-06	0.0016026369367392317	3.171239792777876e-05
581400.0	0.0008891258006301453	0.0	23.144500694263453	0.001583255634564596	1.1175394489586965e-05	0.0016085750185339488	2.531938396935275e-05
583200.0	0.0008891258006301453	3.5099002788184985	22.88647252280076	0.0015853554476614163	2.133016116725918e-06	0.0015619621208698164	-2.3393326791599814e-05
585000.0	0.0008891258006301453	0.0	22.59568572391914	0.00159196771497658	6.608174154164364e-06	0.0015543426587797907	-3.762505619678921e-05
586800.0	0.0008891258006301453	0.0	22.546974192038803	0.0015911576721981235	-7.779032102950196e-07	0.001557360532094652	-3.379714010347148e-05
588600.0	0.0008891258006301453	7.012438970537966	22.114516233772054	0.001591082521350827	-4.313591013394467e-08	0.0015100982804299363	-8.098424092089067e-05
590400.0	0.0008891258006301453	2.567801440553261	21.944505983243896	0.0015850863438381965	-6.0382417459405125e-06	0.0015683591788764307	-1.6727164961765928e-05
592200.0	0.0008891258006301453	2.9850783946913726	21.505148951617322	0.0015950309117647202	9.948219805071499e-06	0.0015998488333295864	4.817921564866207e-06
594000.0	0.0008891258006301453	0.0	21.51951539315531	0.0015979530619797747	2.920531732060516e-06	0.0014977775989520514	-0.00010017546302772325
595800.0	0.0008891258006301453	3.527722337310796	21.049939555125455	0.0016009064773015137	2.9833568691868294e-06	0.0016588835395117592	5.797706221024556e-05
597600.0	0.0008891258006301453	0.0	20.856117607974987	0.0015980954088861427	-2.819317862291387e-06	0.0015798696568137729	-1.822575207236995e-05
599400.0	0.0008891258006301453	0.0	20.40172438602861	0.0016097252173501682	1.165840694032557e-05	0.0016630459929950255	5.3320775644857246e-05
601200.0	0.0008891258006301453	2.042474152286229	20.267436795237984	0.0016082017524834615	-1.4955514183306002e-06	0.0016096836311110274	1.4818786275658066e-06
603000.0	0.0008891258006301453	0.0415755261406734	19.93423645831249	0.001610840244323602	2.6443686596646e-06	0.0015823164209394765	-2.852382338412561e-05
604800.0	0.0008891258006301453	0.0	19.49615548060107	0.0016104263386061575	-3.873089600666332e-07	0.0016170283559404073	6.602017334249856e-06
606600.0	0.0008891258006301453	354.76001188155186	19.30966091663557	0.001606767404255768	-3.632707716265762e-06	0.0016252026861359892	1.843528188022117e-05
608400.0	0.0008891258006301453	705.2377271729299	19.10074802962415	0.001610762774826554	1.8999588717030441e-06	0.0016773926407704495	6.662986594389541e-05
610200.0	0.0008891258006301453	697.0632618986356	18.882173611537393	0.0016095629572423127	-4.11280544362004e-06	0.0016360437664809811	2.6480809238668525e-05
612000.0	0.0008891258006301453	703.0445577745155	18.770166457159487	0.0016027258419666493	-9.727684482339505e-06	0.0015594312866019045	-4.329455536474475e-05
613800.0	0.0008891258006301453	704.5675035584212	18.53520364490327	0.001602370824129166	-3.2396001038552326e-06	0.0015227903261825551	-7.958049794661086e-05
615600.0	0.0008891258006301453	690.6566537213023	18.175968107729116	0.0016032998975718017	-1.9489659608218435e-06	0.0016840241127960395	8.072421522423785e-05
617400.0	0.0008891258006301453	697.4238271650551	18.039944999829302	0.0016082690744337303	2.125647106777529e-06	0.0017258123103385476	0.00011754323590481735
619200.0	0.0008891258006301453	689.1130243617112	17.868147180306504	0.0016072607745160714	-3.865667451529887e-06	0.0015860989577198036	-2.116181679626779e-05
621000.0	0.0008891258006301453	703.1702186661028	17.84783672239933	0.0016049306139652318	-5.165167533076508e-06	0.0015450743301136667	-5.985628385156509e-05
622800.0	0.0008891258006301453	702.2325304829081	18.010678051468183	0.0016159419248537603	8.158866693216044e-06	0.0017018945178297845	8.595259297602412e-05
624600.0	0.0008891258006301453	696.7235923296528	17.780511213262503	0.0016174592033156021	-1.359717039982932e-06	0.0016469868097821732	2.9527606466571024e-05
626400.0	0.0008891258006301453	699.2488174625273	17.977705641137998	0.0016132464361775052	-7.07353628289005e-06	0.0015171096079009585	-9.613682827654676e-05
628200.0	0.0008891258006301453	698.1593625722235	18.05538929964529	0.001619176156079626	3.063516741019604e-06	0.0017382507111463079	0.00011907455506668189
630000.0	0.0008891258006301453	689.7982928283061	18.139685994644537	0.0016183607115246444	-3.693401575464039e-06	0.0016375524524163485	1.91917408917041e-05
631800.0	0.0008891258006301453	706.5016280512157	18.251219191556633	0.0016225700002833949	1.342772223298736e-06	0.00172471005120372	0.00010214005092032517
633600.0	0.0008891258006301453	701.275874588973	18.39202184903664	0.0016269028438068343	1.4276158903321959e-06	0.0015929798662053067	-3.392297760152755e-05
635400.0	0.0008891258006301453	699.278647961755	18.683643359188412	0.001623970096862131	-5.842659773711119e-06	0.0016517567960957068	2.7786699233575868e-05
637200.0	0.0008891258006301453	699.3110609334936	19.06474465676692	0.001626217974636089	-6.645323943133494e-07	0.0016353174909170011	9.099516280912062e-06
639000.0	0.0008891258006301453	703.5386533338993	19.418109315017016	0.001630069390612798	9.222504923315885e-07	0.0016604249430379673	3.0355552425169238e-05
640800.0	0.0008891258006301453	692.0658502099494	19.82633700137298	0.0016297097277270152	-3.3131193375172257e-06	0.001602331865733695	-2.7377861993320193e-05
642600.0	0.0008891258006301453	695.6231450235626	20.022914920495168	0.0016213002296605336	-1.1353660099776553e-05	0.0015662384273593798	-5.506180230115378e-05
644400.0	0.0008891258006301453	701.0648367009732	20.3863685806266	0.001619313064322911	-4.927089895613003e-06	0.0016309388711993771	1.1625806876466224e-05
646200.0	0.0008891258006301453	705.5778643240931	20.83444964941433	0.0016115819182745928	-1.0684002490347677e-05	0.0016334181523837107	2.1836234109117907e-05
648000.0	0.0008891258006301453	687.9498912855016	21.058419921457254	0.0016171134080942868	2.577564959905978e-06	0.0016728874803453382	5.57740722510514e-05
649800.0	0.0008891258006301453	704.9803616955949	21.473750317333074	0.00162569782704351	5.647809805538771e-06	0.00165724439101412	3.154656397060982e-05
651600.0	0.0008891258006301453	696.4599127908775	21.683743263826816	0.0016164469704232247	-1.2235761311337684e-05	0.0016250148796642869	8.56790924106221e-06
653400.0	0.0008891258006301453	698.5671234653189	22.131101086516544	0.0016204973296389778	1.0949565835850355e-06	0.0015929776478316514	-2.7519681807326358e-05
655200.0	0.0008891258006301453	700.1690584811568	22.404038221389108	0.0016227218794529986	-7.431796082058023e-07	0.0015737025564763537	-4.901932297664492e-05
657000.0	0.0008891258006301453	694.4758075211357	22.665710564591556	0.0016288635892397535	3.1672912409474603e-06	0.0016039804695999196	-2.4883119639833866e-05
658800.0	0.0008891258006301453	693.7987036637984	23.130559654238212	0.0016384555539885512	6.617134087352162e-06	0.001644085973700415	5.630419711863819e-06
660600.0	0.0008891258006301453	701.037719371782	23.11720050441892	0.0016291955619076159	-1.2247767686664263e-05	0.0015692855453525458	-5.991001655507017e-05
662400.0	0.0008891258006301453	709.4742252277634	23.38594546363947	0.001625115130500573	-7.064439484262002e-06	0.001671850101576352	4.673497107577903e-05
664200.0	0.0008891258006301453	500.48387092941874	23.79434814241456	0.0016322064198823723	4.1027825261176896e-06	0.0015315655407370907	-0.00010064087914528162
666000.0	0.0008891258006301453	150.44454559034884	23.94651813589384	0.0016341200530466341	-6.541217499423932e-07	0.0016181426545092172	-1.5977398537416965e-05
667800.0	0.0008891258006301453	0.0	23.990095161895557	0.001638504197245766	3.1885151053910405e-06	0.0017368608062528434	9.835660900707736e-05
669600.0	0.0008891258006301453	0.0	24.127788987190346	0.0016467373346448321	8.269573230551254e-06	0.0017703665303142112	0.00012362919566937913
671400.0	0.0008891258006301453	0.0	24.21562550023899	0.0016376747406165533	-9.025623947694729e-06	0.0016107565360944525	-2.6918204522100694e-05
673200.0	0.0008891258006301453	0.0	24.235571584172778	0.0016282882252442238	-9.349524223374472e-06	0.0015922057205440064	-3.6082504700217373e-05
675000.0	0.0008891258006301453	1.050872587266256	24.22406313068175	0.0016344091575992582	6.1577623687861935e-06	0.0015490867797784526	-8.532237782080557e-05
676800.0	0.0008891258006301453	0.0	24.08357650662901	0.001629503612069849	-4.879999319012857e-06	0.0015887866160192562	-4.07169960505927e-05
678600.0	0.0008891258006301453	8.111545164462958	24.22753015331885	0.0016214532178957949	-8.013922937913848e-06	0.0017053789626796398	8.392574478384504e-05
680400.0	0.0008891258006301453	0.0	23.989877589264918	0.0016261489144896502	4.6464056409122835e-06	0.0016061102913420503	-2.0038623147599893e-05
682200.0	0.0008891258006301453	5.657188724843449	23.79081945555603	0.001621561245672006	-4.551508279034007e-06	0.001545150083452734	-7.641116221927199e-05
684000.0	0.0008891258006301453	9.864907852850454	23.758824953701154	0.0016156227185248654	-5.9632264152605886e-06	0.0015518473984955242	-6.377532002934121e-05
685800.0	0.0008891258006301453	5.990439817448539	23.614493574643195	0.0016065379801566942	-9.153161167100565e-06	0.0015751162537987128	-3.1421726357981415e-05
687600.0	0.0008891258006301453	5.368942378145864	23.43725538370532	0.0016062658520154503	-3.005180245991305e-07	0.0016261062563809122	1.9840404365461877e-05
689400.0	0.0008891258006301453	3.9808021131896636	23.299146396083273	0.00160402470547556	-2.2634774368561245e-06	0.0015457959697204647	-5.822873575509541e-05
691200.0	0.0008891258006301453	1.0688577377441784	22.958621089053576	0.0016034777361552132	-5.55082184613837e-07	0.0015024109251768664	-0.00010106681097834689
693000.0	0.0008891258006301453	355.8940185646372	22.7795034416876	0.0016091995774729607	5.743662848296187e-06	0.0016953081794762548	8.610860200329408e-05
694800.0	0.0008891258006301453	698.697076230919	22.489866254058047	0.001606676364097256	-4.643616164457599e-06	0.001516764844911165	-8.991151918609101e-05
696600.0	0.0008891258006301453	704.3261094753626	22.38882112226603	0.0016116626721052177	2.0430044641024747e-06	0.0015946662240142865	-1.699644809093121e-05
698400.0	0.0008891258006301453	705.5389029344849	22.07774916036086	0.0016051246209053676	-9.499895829180684e-06	0.0016405781807978853	3.545355989251763e-05
700200.0	0.0008891258006301453	702.5425617032196	21.913642791426312	0.0016051570454040727	-2.9197077694763937e-06	0.001579376279824299	-2.5780765579773564e-05
702000.0	0.0008891258006301453	698.6535156469295	21.8945180009533	0.001614888268178888	6.784493853262544e-06	0.0015632599403968901	-5.162832778199798e-05
703800.0	0.0008891258006301453	702.4406451772961	21.65126510991532	0.0016172135533560291	-6.320672753372215e-07	0.0015659618996485911	-5.125165370743793e-05
705600.0	0.0008891258006301453	698.1532862691201	21.642482297850453	0.0016192333025642572	-9.470003287234148e-07	0.0015879093581458905	-3.132394441836663e-05
707400.0	0.0008891258006301453	697.2808935884931	21.50375017105229	0.0016223425671912694	1.4627458450188058e-07	0.001674812940722039	5.247037353076972e-05
709200.0	0.0008891258006301453	703.938350767177	21.31960762426696	0.001629062468059886	3.7538241519715985e-06	0.001630866852325221	1.8043842653351024e-06
711000.0	0.0008891258006301453	700.7310112938061	21.273060862063552	0.001639813908866854	7.76363521865069e-06	0.0016148335666452797	-2.4980342221574102e-05
712800.0	0.0008891258006301453	703.8788632392752	21.18251039572449	0.001646457639727237	3.6427800292630918e-06	0.0015780851670896873	-6.837247263754977e-05
714600.0	0.0008891258006301453	700.7629382096281	21.309237553846224	0.0016444297831750335	-5.045051956394059e-06	0.0015419025531818002	-0.0001025272299932333
716400.0	0.0008891258006301453	702.5474371316473	21.269743220681217	0.0016495907946849839	2.1514869875093484e-06	0.0016316506523967854	-1.7940142288198433e-05
718200.0	0.0008891258006301453	706.9916260535506	21.382820930171423	0.0016578498718394982	5.2377192776555165e-06	0.0016915495497225148	3.369967788301657e-05
720000.0	0.0008891258006301453	699.189470698713	21.314691318069404	0.0016591384957456942	-1.7560817027960595e-06	0.0016480383027961262	-1.1100192949568e-05
721800.0	0.0008891258006301453	697.982129059274	21.35857844376882	0.0016511686269313427	-1.1002744449245197e-05	0.0016369746002100774	-1.419402672126536e-05
723600.0	0.0011441172666843058	702.1488791704269	21.68623777259951	0.0016636563044317607	9.470589239048434e-06	0.0016463287933407302	-1.7327511091030475e-05
725400.0	0.0012854959446402074	687.1059149061969	21.871394971472846	0.0016592723572459874	-7.938774680924628e-06	0.0016210168185076927	-3.8255538738294765e-05
727200.0	0.0013638826094563275	703.5443295889721	21.99484300452697	0.0016708675018078788	7.853458838681926e-06	0.0016475231064172334	-2.3344395390645398e-05
729000.0	0.001407343683713305	695.6894213578774	22.249439167304587	0.00166556079534282	-9.239479543691246e-06	0.0015527476651451817	-0.00011281313019763837
730800.0	0.0014314404478759524	708.3795257168059	22.32527613450131	0.001661093767208466	-8.428457076331067e-06	0.0017134961865529876	5.240241934452167e-05
732600.0	0.0014448007720979663	703.9487410146924	22.73426322741659	0.001669638835584954	4.5220297965910225e-06	0.0017143129768636145	4.467414127866042e-05
734400.0	0.0014522083336324738	704.5804423607561	22.994406659683836	0.0016762004618743748	2.514057938225706e-06	0.001743788184715623	6.758772284124818e-05
736200.0	0.0014563154171864123	704.6984320245488	23.219167456437926	0.0016778359814626346	-2.438182221621311e-06	0.0016778617653165132	2.578385387852673e-08
738000.0	0.001458592568073442	697.7039948309738	23.368141204528456	0.0016781475745000988	-3.770131610861411e-06	0.0016080418645049296	-7.010570999516914e-05
739800.0	0.0014598551224125978	698.6995435453749	23.707601653573235	0.0016771480849994806	-5.0620095036569675e-06	0.0017886089354803311	0.00011146085048085049
741600.0	0.0014605551390291516	691.5404836443386	23.69825033090456	0.0016773935381366185	-3.815127250619186e-06	0.0017161495943559645	3.875605621934606e-05
743400.0	0.0014609432595624658	707.4725907395845	24.079759069240634	0.0016906337203421269	9.20014026608455e-06	0.0016680713846923185	-2.2562335649808452e-05
745200.0	0.0014611584509519528	693.5590892816508	24.286298247832743	0.0016921768564530796	-2.571312848226367e-06	0.0016932925253443356	1.115668891256072e-06
747000.0	0.0014612777626866707	699.9258502079534	24.435689279862935	0.0017065277989580885	1.0279793806407338e-05	0.0016788417886101764	-2.7686010347912078e-05
748800.0	0.0014613439144508062	706.1252032169234	24.437700780898787	0.0017153930523049394	4.743906896161628e-06	0.0017544265260846816	3.903347377974208e-05
750600.0	0.0014613805919486953	512.8860602073277	24.673039041937095	0.0017177705831875035	-1.783896640254553e-06	0.0017351840753340555	1.7413492146552007e-05
752400.0	0.0014614009275945997	153.96062219818634	24.712374953542927	0.0017168291296206146	-4.412419302939166e-06	0.0017423382375088795	2.5509107888265e-05
754200.0	0.0014614122025865743	0.0	24.59740291993201	0.0017140492672147935	-4.20194343460547e-06	0.0018016775282451837	8.762826103039013e-05
756000.0	0.001461418453946606	1.1553636509776868	24.69603724811795	0.001709627534228731	-4.381978517644141e-06	0.00174835209541789	3.87245611891592e-05
757800.0	0.0014614219199803144	1.6656767090916986	24.914843626378456	0.0017092152503181378	-3.854530706680727e-07	0.0016841467330667597	-2.506851725137804e-05
759600.0	0.0014614238417044844	2.1197537146625924	24.7073395242694	0.0017090696198182255	-1.239654254342965e-07	0.0017667596941213155	5.769007430308985e-05
761400.0	0.0014614249071943485	0.0	24.7644612549971	0.0017124994862407295	3.445824181927332e-06	0.0017190512564563196	6.551770215590149e-06
763200.0	0.001461425497949603	0.0	24.64858003486883	0.0017037691835711719	-8.690121554674973e-06	0.001714257736075996	1.048855250482416e-05
765000.0	0.0014614258254907484	0.0	24.428743514208126	0.0017030809860773364	-6.48541031355547e-07	0.0017438948710864646	4.081388500912837e-05
766800.0	0.0014614260070942146	0.7935779837513435	24.11853857216603	0.0017111650321035123	8.123087020494494e-06	0.0017243201780735113	1.3155145969999114e-05
768600.0	0.0014614261077833019	4.008958170654164	24.04815779755313	0.001718075541508075	6.939896015215373e-06	0.0015968358198370492	-0.00012123972167102582
770400.0	0.001461426163609837	1.316249369815263	23.71915115396888	0.001715480943112949	-2.601720656611707e-06	0.001590474295310684	-0.000125006647802265
772200.0	0.001461426194562566	0.0	23.419500954158575	0.0017239504040568658	8.491935984120652e-06	0.0017609967886646895	3.7046384607823566e-05
774000.0	0.001461426211724144	5.61903210870906	23.01756763746358	0.0017334389718868235	9.525417154638994e-06	0.0017467245485676922	1.3285576680868713e-05
775800.0	0.0014614262212392904	1.282607864992068	22.73243900910417	0.001745278425952481	1.181131942373871e-05	0.001736015391026689	-9.263034925792052e-06
777600.0	0.0014614262265149134	0.1550113647038846	22.350642095225968	0.001748259481977505	3.0018005224751344e-06	0.0017120227848559796	-3.623669712152538e-05
779400.0	0.001461426229439955	350.3883311147101	22.182328228710134	0.0017486813275495422	4.547486909582868e-07	0.0017063558921331693	-4.232543541637283e-05
781200.0	0.0014614262310617288	693.9481262313263	21.878539577742313	0.0017507471301176057	-7.045238010302063e-07	0.0017494647527251407	-1.2823773924650054e-06
783000.0	0.0014614262319609128	694.5496526563026	21.453282618246057	0.0017552541087652981	2.773437284563882e-07	0.001750739296124391	-4.514812640907148e-06
784800.0	0.0014614262324594606	699.3788287732116	21.018300361772827	0.0017593723743989408	-1.210524687412926e-07	0.001787349752139427	2.7977377740486148e-05
786600.0	0.001461426232735878	696.3129186104269	20.61144588845027	0.0017599236576333417	-3.708387929720626e-06	0.0017737372625554256	1.3813604922083783e-05
788400.0	0.001461426232889136	699.7737773178447	20.34418407753853	0.0017660577049634556	1.8894623450311884e-06	0.0017997243746757938	3.3666669712338116e-05
790200.0	0.0014614262329741092	704.2835415750726	19.924254461030525	0.0017646717831555803	-5.650690669507056e-06	0.0017385334919194167	-2.613829123616363e-05
792000.0	0.0014614262330212222	703.5286530384196	19.651355535806932	0.001764355023228725	-4.582754390615697e-06	0.0018218627993691775	5.750777614045254e-05
793800.0	0.0014614262330473436	701.9627529225762	19.283814442121407	0.0017691607798108514	5.504732101630981e-07	0.0017197278305363334	-4.9432949274517916e-05
795600.0	0.0014614262330618264	704.2237399931827	19.16893412376137	0.001766163753515887	-7.246945756655074e-06	0.001791474328815673	2.5310575299786105e-05
797400.0	0.0014614262330698564	705.1516419292067	18.941426221758014	0.0017586325407372443	-1.1777370074924553e-05	0.0017798531564283241	2.1220615691079907e-05
799200.0	0.0014614262330743086	704.9708479928197	18.761932000936717	0.0017608322048102852	-2.0236540212579403e-06	0.0018002338366746046	3.940163186431946e-05
801000.0	0.001461426233076777	704.8475211669871	18.56100336141922	0.001767082538503255	2.029447071454206e-06	0.0017316174327602109	-3.546510574304404e-05
802800.0	0.0014614262330781458	694.0059271254507	18.42438947199459	0.0017713178457942531	8.635032743681605e-09	0.0017920456510213186	2.0727805227065456e-05
804600.0	0.0014614262330789047	690.544295190122	18.178965025849653	0.0017769065114236057	1.3920810054197237e-06	0.0017814481968867772	4.5416854631715135e-06
806400.0	0.0014614262330793254	696.0988620866749	18.120578683894262	0.001779003747913067	-2.090112847289009e-06	0.0017153791411446695	-6.362460676839745e-05
808200.0	0.0014614262330795587	697.7160455927554	18.246204014150557	0.0017751405593050822	-8.070052533693e-06	0.0017895684667778994	1.4427907472817103e-05
810000.0	0.001461426233079688	704.6429926052346	18.34485331604222	0.0017693869133376967	-9.962642507711776e-06	0.0016981079756190232	-7.127893771867355e-05
811800.0	0.0014614262330797595	699.517571376866	18.266439153028657	0.001778048573054383	4.439789165301022e-06	0.0018004066266526161	2.2358053598233055e-05
813600.0	0.0014614262330797994	697.6009119298433	18.38735356240655	0.0017832374820799972	9.666813616833246e-07	0.0018633149284702877	8.00774463902903e-05
815400.0	0.0014614262330798215	700.8176685305141	18.515254641078428	0.0017850752243880293	-2.3958293313679577e-06	0.001766197269665204	-1.8877954722825464e-05
817200.0	0.0014614262330798337	702.6791550858082	18.486955967811273	0.0017805859434436105	-8.742829177402751e-06	0.0017978673021530318	1.7281358709421493e-05
819000.0	0.0014614262330798404	703.8787392121322	18.880834702832015	0.0017673603589269567	-1.7473429777545834e-05	0.0016685747880326352	-9.878557089432155e-05
820800.0	0.001461426233079844	697.9348715214228	19.01192353363037	0.0017672060543109677	-4.391551530272931e-06	0.001759362923064848	-7.843131246119678e-06
822600.0	0.0014614262330798463	695.2149283503302	19.35914663533238	0.0017749932109153268	3.564059461843943e-06	0.0018313651300351354	5.637191911980866e-05
824400.0	0.0014614262330798476	696.1072388660831	19.543182429881412	0.0017773957379999907	-1.8418605008211546e-06	0.0018095933678885492	3.2197629888558586e-05
826200.0	0.001461426233079848	700.6006209047279	19.78974045941813	0.0017769669590760445	-4.68737626411244e-06	0.0017488418857677772	-2.8125073308267286e-05
828000.0	0.0014614262330798484	694.73866512103	20.062122653083744	0.0017859819873710955	4.735800442557089e-06	0.0018699191482000508	8.393716082895529e-05
829800.0	0.0014614262330798487	704.741506552291	20.319927233356378	0.0017903210876880188	5.0808902915340924e-08	0.0018180676260902318	2.7746538402212975e-05
831600.0	0.0014614262330798489	694.7866894684619	20.491477758773367	0.001788599241538787	-6.058748074262255e-06	0.0018521334775981277	6.353423605934073e-05
833400.0	0.0014614262330798489	692.2123483840185	20.99396126871331	0.0017932759193570462	3.7266679029858993e-07	0.0018275635723126354	3.428765295558915e-05
835200.0	0.0014614262330798489	700.7767678846948	21.098087877725263	0.0017973883581855487	-2.0240568687736114e-07	0.0016901800596257686	-0.0001072082985597801
837000.0	0.0014614262330798489	503.83480686734174	21.365466677383186	0.001792139380644905	-9.603112568451789e-06	0.0017700620944895039	-2.2077286155401064e-05
838800.0	0.0014614262330798489	157.57082645341032	21.65512479450279	0.001789442278971063	-6.2954335270730465e-06	0.0018440562330119838	5.461395404092061e-05
840600.0	0.0014614262330798489	0.0	21.751457274104236	0.0017888378032865197	-2.1250433792352807e-06	0.0017900291139554651	1.1913106689454007e-06
842400.0	0.0014614262330798489	2.0156477778173283	22.006678654408528	0.0017864458109832127	-2.357930843973114e-06	0.0017548707176060902	-3.157509337712244e-05
844200.0	0.0014614262330798489	5.036017892716184	22.416954451174	0.0017872723608319246	8.373657494768652e-07	0.0018398304129584949	5.255805212657039e-05
846000.0	0.0014614262330798489	0.0	22.40064930360386	0.0017871861670890514	-1.0983440231253076e-07	0.0018168465348871736	2.966036779812212e-05
847800.0	0.0014614262330798489	2.562937056598398	22.394102225812635	0.0017889457181164555	1.795147295450303e-06	0.0018713019264482626	8.235620833180719e-05
849600.0	0.0014614262330798489	8.97887888304953	22.354676224527804	0.0017909397157269556	1.99932180379287e-06	0.0019159705851251702	0.00012503086939821468
851400.0	0.0014614262330798489	3.85661522522134	22.71520232458344	0.0017846951278172154	-6.31440080785669e-06	0.0018436020900864992	5.890696226928376e-05
853200.0	0.0014614262330798489	0.0	22.535264331044626	0.0017906822499903232	5.978051225905478e-06	0.0018424994326387467	5.181718264842345e-05
855000.0	0.0014614262330798489	1.6742863516348747	22.57311345333174	0.0017985059765270796	7.859726782702409e-06	0.0017418556428967843	-5.6650333630295396e-05
856800.0	0.0014614262330798489	0.0	22.547105134779855	0.0017907489788526441	-7.740657924571002e-06	0.00181962796243882	2.887898358617589e-05
858600.0	0.0014614262330798489	0.0	22.430532095926505	0.0017949082055925074	4.195257887107656e-06	0.0017972404747760137	2.332269183506208e-06
860400.0	0.0014614262330798489	7.458774319048968	22.420995988206588	0.001800187193249323	5.314811854062779e-06	0.0017946808092802605	-5.506383969062405e-06
862200.0	0.0014614262330798489	2.0395394003698444	22.256231447646556	0.0017923357029865047	-7.903721781914497e-06	0.001779677135565227	-1.265856742127777e-05
864000.0	0.0014614262330798489	7.691900820894779	22.233949351970505	0.001796772707724498	4.448182768776679e-06	0.0017982753637276493	1.5026560031513832e-06
865800.0	0.0014614262330798489	352.13075208213417	22.030163950496597	0.0017967994906211697	-2.8539801365026664e-08	0.0017561040337522342	-4.0695456868935474e-05
867600.0	0.0014614262330798489	697.2729469015833	21.987818717877772	0.0017965212421346096	-3.132044087928452e-06	0.0018744512443362824	7.793000220167284e-05
869400.0	0.0014614262330798489	700.2159057367609	21.807237348118544	0.001813519264106985	1.26502528429922e-05	0.001834270818850501	2.075155474351591e-05
871200.0	0.0014614262330798489	701.340657883286	21.37669096479803	0.001824336619821728	6.420854020124093e-06	0.0018687017283581524	4.436510853642432e-05
873000.0	0.0014614262330798489	711.0680560181041	21.246427601837734	0.0018227306384975403	-6.028203635389853e-06	0.0018055068816560027	-1.7223756841537627e-05
874800.0	0.0014614262330798489	703.5151163385369	21.302385333317634	0.0018338717777423462	6.6918574582535685e-06	0.0018552177715588417	2.1345993816495644e-05
876600.0	0.0014614262330798489	696.2827577100387	20.7838916162627	0.0018319165701157479	-6.4062039667912854e-06	0.0017999145962934353	-3.200197382231261e-05
878400.0	0.0014614262330798489	699.0332043897863	20.801266175093875	0.0018427389827595834	6.407488182402784e-06	0.0017973669849256104	-4.537199783397308e-05
880200.0	0.0014614262330798489	702.3639749988473	20.610951204735933	0.0018503608786716672	3.17225780371423e-06	0.0018606042163436614	1.024333767199407e-05
882000.0	0.0014614262330798489	694.5596721643954	20.322492797129904	0.0018480159740618578	-6.820076357495792e-06	0.0018695202707092046	2.1504296647346735e-05
883800.0	0.0014614262330798489	699.9109777986448	20.198597323899822	0.0018475670617871074	-4.886326330406519e-06	0.001804715382712841	-4.285167907426648e-05
885600.0	0.0014614262330798489	698.9759358121646	20.35762926229086	0.0018423259997493015	-9.692601331430118e-06	0.0018769517651698168	3.462576542051524e-05
887400.0	0.0014614262330798489	702.4289897011223	20.276069707889913	0.0018529405145920608	6.174631961234262e-06	0.0018306664312180477	-2.2274083374013108e-05
889200.0	0.0014614262330798489	699.5059474365022	20.085353146533375	0.0018599290583655994	2.51424379236672e-06	0.001848691022567205	-1.123803579839437e-05
891000.0	0.0014614262330798489	693.0095892669422	19.882803392336612	0.0018644873791404065	8.225860380775484e-08	0.001880309149732097	1.582177059169054e-05
892800.0	0.0014614262330798489	699.7726371576811	20.157893233344893	0.0018829492432375005	1.4002647843765749e-05	0.0018789035521809697	-4.045691056530836e-06
894600.0	0.0014614262330798489	703.8411777719318	19.936608320631105	0.0018828817412293991	-4.599654734819911e-06	0.0017876928322956567	-9.518890893374241e-05
896400.0	0.0014614262330798489	707.2260086422143	20.223691801368645	0.0018773385461222938	-1.008321015221478e-05	0.0018910229721654766	1.3684426043182766e-05
898200.0	0.0014614262330798489	704.8105455694262	20.099722236219726	0.0018906608541216358	8.77628401510566e-06	0.0018893347968094376	-1.3260573121982098e-06
900000.0	0.0014614262330798489	692.0212931826898	20.404189197831016	0.0018925170758540472	-2.709529281292315e-06	0.0018958965811910174	3.379505336970068e-06
901800.0	0.0014614262330798489	693.3185743408089	20.664824686652015	0.0018964253660899613	-6.25006250573805e-07	0.001923197229162672	2.6771863072710784e-05
903600.0	0.0014614262330798489	694.7137859369988	20.49611633422176	0.0019078639617912717	6.886486180477882e-06	0.001820419949941519	-8.744401184975264e-05
905400.0	0.0014614262330798489	707.5280185683956	20.95538361112633	0.0019099865243897881	-2.4575051038456885e-06	0.0019479093315249306	3.792280713514249e-05
907200.0	0.0014614262330798489	702.4749380481117	21.277726231848856	0.0019086106096450823	-6.013867606829879e-06	0.0018647132957960433	-4.3897313849039026e-05
909000.0	0.0014614262330798489	713.1966062555573	21.503696559896312	0.00192260486286748	9.372585749350946e-06	0.0019009857239735692	-2.161913889391069e-05
910800.0	0.0014614262330798489	706.4221109620493	21.7648413538272	0.0019211242148054987	-6.174672159459561e-06	0.0019285093154921531	7.385100686654585e-06
912600.0	0.0014614262330798489	700.4769529862126	22.126796521354795	0.0019364996740329685	1.0706437158726877e-05	0.0019184430740181357	-1.8056600014832844e-05
914400.0	0.0014614262330798489	697.7225995404997	22.562433249554307	0.0019366114792572968	-4.5735730894253315e-06	0.001971818143863792	3.520666460649522e-05
916200.0	0.0014614262330798489	701.8708534740819	22.920229787825082	0.0019381178513438286	-3.1691127762038665e-06	0.0019446594439898235	6.541592645994905e-06
918000.0	0.0014614262330798489	704.2055282056556	23.18023999913718	0.00195453051541755	1.1720890414254886e-05	0.0018872271023109945	-6.730341310655553e-05
919800.0	0.0014614262330798489	706.0547121483165	23.58878588249758	0.0019658289380574973	6.562530372522193e-06	0.0018988749707297477	-6.695396732774962e-05
921600.0	0.0014614262330798489	698.5549717097255	23.696542080149868	0.001984638296759002	1.4046033461448169e-05	0.0020015693675321075	1.693107077310575e-05
923400.0	0.0014614262330798489	516.174771847734	24.114737534816122	0.001996687561887365	7.271081005046139e-06	0.0020384101720707926	4.1722610183427594e-05
925200.0	0.0014614262330798489	154.993070539713	24.242418712921644	0.0019931777973605847	-7.548627461320601e-06	0.001947591645553598	-4.558615180698662e-05
927000.0	0.0014614262330798489	5.916054514725536	24.906794177070655	0.001994657479910334	-1.7448408744785174e-07	0.001912164639462791	-8.249284044754311e-05
928800.0	0.0014614262330798489	1.6836374204894302	24.869391730586614	0.001994751926258997	6.44033392818462e-08	0.0019465302628807126	-4.8221663378284425e-05
930600.0	0.0014614262330798489	0.0	25.158295415864394	0.001991832755930423	-2.8941479673561617e-06	0.0019052937161393262	-8.6539039791097e-05
932400.0	0.0014614262330798489	0.0	25.08982017899893	0.001990690388756215	-1.0943385866836607e-06	0.0019482356987015569	-4.2454690054658173e-05
934200.0	0.0014614262330798489	0.0	25.499332713386067	0.0019798967617715465	-1.0745853228854655e-05	0.0019312340750421366	-4.8662686729409947e-05
936000.0	0.0014614262330798489	5.883677696579585	25.55238524340863	0.001979618030669052	-2.2984835841452316e-07	0.002014722449141595	3.510441847254275e-05
937800.0	0.0014614262330798489	3.761686480247801	25.67014953797014	0.0019824145767671645	2.769276292537194e-06	0.0020519380506033888	6.95234738362245e-05
939600.0	0.0014614262330798489	2.9632621270286714	25.66947065660051	0.001977349228390517	-5.064820143335647e-06	0.002068925881143674	9.157665275315716e-05
941400.0	0.0014614262330798489	7.770766216517489	25.66144007321506	0.0019755209716239507	-1.8174026380458302e-06	0.00191943915868378	-5.6081812940170666e-05
943200.0	0.0014614262330798489	0.0	25.608674126714575	0.001974014258079193	-1.5577442640641075e-06	0.0019219441242963986	-5.207013378279453e-05
945000.0	0.0014614262330798489	0.0	25.55773859948084	0.0019813336979562293	7.368548162351682e-06	0.001987364977169822	6.0312792135930485e-06
946800.0	0.0014614262330798489	0.0	25.602823648338347	0.001988110806901575	6.826225604948411e-06	0.0019496893872196028	-3.842141968197227e-05
948600.0	0.0014614262330798489	0.0	25.272089098072076	0.0019847260499536138	-3.3353180300011164e-06	0.002018718470632463	3.399242067884953e-05
950400.0	0.0014614262330798489	0.0	25.353050635978576	0.0019841603418552078	-5.174719088327757e-07	0.002058135768087338	7.397542623213049e-05
952200.0	0.0014614262330798489	344.6375011494646	24.919623247569366	0.0019838713084926827	-2.4053954923356744e-07	0.0019790406447986633	-4.830663694019489e-06
954000.0	0.0014614262330798489	692.150698497092	24.810662660055712	0.0019798862811963866	-7.054624233152437e-06	0.0019196913280475384	-6.019495314884832e-05
955800.0	0.0014614262330798489	695.5153730397766	24.516404406142048	0.001991207431527102	6.603960804510657e-06	0.0019921972318546776	9.898003275758003e-07
957600.0	0.0014614262330798489	699.6708887404633	23.95482733304041	0.0020022129675354985	6.241583194414531e-06	0.001985235310720964	-1.6977656814534666e-05
959400.0	0.0014614262330798489	708.9355045369332	23.666899033132204	0.002007691666834636	6.60710654166361e-07	0.002003751205526336	-3.9404613082995715e-06
961200.0	0.0014614262330798489	694.9037618361398	23.41110960028423	0.0020053077859340206	-7.253779451912589e-06	0.0020815230734550004	7.621528752097983e-05
963000.0	0.0014614262330798489	705.3673137907209	22.991690854327636	0.0020067900841392373	-3.3347028255318092e-06	0.0020085150240926014	1.7249399533640086e-06
964800.0	0.0014614262330798489	701.1059112174299	22.7666119286411	0.002014716259500418	3.0625356875780507e-06	0.0020119106497537504	-2.8056097466674754e-06
966600.0	0.0014614262330798489	702.1848521356096	22.471811679295513	0.0020274907915179222	7.906434875139527e-06	0.0020857013814456504	5.8210589927727985e-05
968400.0	0.0014614262330798489	700.7239324476573	22.198625684696335	0.0020366110591834162	4.217283696966946e-06	0.0020583581200405163	2.1747060857100064e-05
970200.0	0.0014614262330798489	690.732473849492	21.824633236437805	0.002039896369374557	-1.6335994322909662e-06	0.0020972055225316993	5.7309153157142584e-05
972000.0	0.0014614262330798489	694.7416859218181	21.492156243687877	0.002042163982428466	-2.6201460198696727e-06	0.0021106949772175558	6.853099478908978e-05
973800.0	0.0014614262330798489	702.8678977563428	21.295282603604267	0.0020469060815992194	-1.6346113396176254e-07	0.002174199200278948	0.0001272931186797285
975600.0	0.0014614262330798489	700.2309494721727	21.003080791831454	0.0020530439695145277	1.1931428746957414e-06	0.002096029071134478	4.29851016199506e-05
977400.0	0.0014614262330798489	691.7714821028487	20.849316315051897	0.002053746000040941	-4.242918667310839e-06	0.002042490408805507	-1.1255591235434264e-05
979200.0	0.0014614262330798489	698.9126432670064	20.44784814522881	0.002058399240308023	-2.589173765826929e-07	0.002062038336371871	3.6390960638478828e-06
981000.0	0.0014614262330798489	702.9618130897938	19.987480403064332	0.0020519524601148482	-1.1388235053067237e-05	0.0020364680891179496	-1.548437099689848e-05
982800.0	0.0014614262330798489	693.7308663146537	20.10148488161491	0.002051036340928427	-5.845631812759951e-06	0.002010978357062745	-4.005798386568208e-05
984600.0	0.0014614262330798489	698.0168127393544	20.148206007634542	0.0020503229743969943	-5.609762566111605e-06	0.0019972051344136904	-5.311783998330391e-05
986400.0	0.0014614262330798489	707.5918239711932	19.919827168891473	0.0020487989278551015	-6.436044134881426e-06	0.0020676095850463406	1.8810657191239055e-05
988200.0	0.0014614262330798489	702.9465825744795	19.872575646789624	0.0020441891032013854	-9.547020635783984e-06	0.0020795787079787133	3.538960477732802e-05
990000.0	0.0014614262330798489	707.9333043116783	19.720202783816127	0.0020492057923883903	1.085841747098637e-07	0.002016218146237302	-3.2987646151088304e-05
991800.0	0.0014614262330798489	698.1182652070607	19.798996050803193	0.00205178746990424	-2.351354480978206e-06	0.0020868724616031537	3.508499169891402e-05
993600.0	0.0014614262330798489	705.4084253833672	19.867635269929462	0.002056165768694936	-5.271964076762455e-07	0.0020568127970784556	6.470283835196854e-07
995400.0	0.0014614262330798489	694.8421352927808	19.763181636209232	0.002062909413661729	1.7990392449278616e-06	0.0020631618964103305	2.5248274860140484e-07
997200.0	0.0014614262330798489	704.151623319393	19.834829340651897	0.0020718133646315186	3.9862983567409715e-06	0.002117190375031175	4.5377010399656664e-05
999000.0	0.0014614262330798489	696.4252125087561	20.044709174943637	0.0020732392162457203	-3.549158679143651e-06	0.0020022216019930233	-7.10176142526968e-05
1000800.0	0.0014614262330798489	702.2857962688798	20.233623280474806	0.00207070483397664	-7.490168777802943e-06	0.0020749965030620976	4.291669085457543e-06
1002600.0	0.0014614262330798489	702.5385260438869	20.018493802492063	0.002075532279650721	-1.496532205435795e-07	0.0020591515946899452	-1.6380684960775804e-05
1004400.0	0.0014614262330798489	703.4411667092471	20.448215214709638	0.0020819136007181227	1.398137504311764e-06	0.002006986398038251	-7.492720267987186e-05
1006200.0	0.0014614262330798489	694.9595416736792	20.458556116656887	0.0020950447675004463	8.118511804140892e-06	0.002132977075799887	3.7932308299440666e-05
1008000.0	0.0014614262330798489	701.5821489399349	20.83644067015436	0.0021008656619296386	8.09906127122044e-07	0.002167582048296016	6.671638636637721e-05
1009800.0	0.0014614262330798489	505.34029171717606	21.216977683139184	0.002114229372003535	8.306110416248274e-06	0.0021323362830482644	1.8106911044729165e-05
1011600.0	0.0014614262330798489	161.4869370010786	21.185342011101486	0.002111876925565559	-6.577121257672607e-06	0.0021109294974914544	-9.474280741048464e-07
1013400.0	0.0014614262330798489	0.0	21.41518463839006	0.0021124136533110425	-1.2842694544691257e-06	0.0022074101292352175	9.499647592417492e-05
1015200.0	0.0014614262330798489	0.0	21.69835878282005	0.0021191779372869424	6.8035799951433975e-06	0.002019891551639531	-9.928638564741103e-05
1017000.0	0.0014614262330798489	0.0	21.908394489670947	0.002120703198798649	1.5654647749859849e-06	0.002118378214132875	-2.324984665773806e-06
1018800.0	0.0014614262330798489	0.0	22.066334456539206	0.0021106520030427277	-1.0010373556294962e-05	0.002071380228880769	-3.9271774161958305e-05
1020600.0	0.0014614262330798489	0.0	22.117650704015226	0.002116596314412922	5.985387314245467e-06	0.002197491739507282	8.089542509436011e-05
1022400.0	0.0014614262330798489	0.0	22.292644417223162	0.002115407923898961	-1.147052109615455e-06	0.002203050410353086	8.764248645412507e-05
1024200.0	0.0014614262330798489	0.0	22.3857705264734	0.0021129872241576727	-2.378880363144278e-06	0.002158200735738828	4.521351158115507e-05
1026000.0	0.0014614262330798489	6.972078350627449	22.333868369490528	0.002110363523978896	-2.5816581509742567e-06	0.00214919524434185	3.883172036295406e-05
1027800.0	0.0014614262330798489	0.0	22.27212531201208	0.002110878864733337	4.6112119316287684e-07	0.0021318623964751474	2.0983531741810227e-05
1029600.0	0.0014614262330798489	5.6564298334653165	22.37109882069409	0.0021228890404437336	1.2051846245400284e-05	0.002078157469345731	-4.473157109800267e-05
1031400.0	0.0014614262330798489	1.9214039466409838	22.588068468004334	0.002130491792678761	7.566441586730932e-06	0.0020488701154540547	-8.162167722470657e-05
1033200.0	0.0014614262330798489	0.0	22.618495088007545	0.0021248871238882766	-5.588566779774501e-06	0.002200750456490295	7.586333260201832e-05
1035000.0	0.0014614262330798489	0.0423275067661997	22.31092449001051	0.0021185102767189946	-6.333880838511826e-06	0.002105140172954475	-1.3370103764519337e-05
1036800.0	0.0014614262330798489	7.727632711295619	22.35358602972204	0.0021204577063315133	1.9887728906136314e-06	0.002154467534052537	3.400982772102407e-05
1038600.0	0.0014614262330798489	355.07584309665776	22.049387415574895	0.0021217476337585597	1.2251700772593635e-06	0.0021326765035197164	1.0928869761156618e-05
1040400.0	0.0014614262330798489	706.012544985281	21.953429259098357	0.002129786459978841	4.671035906306321e-06	0.002081248387832271	-4.853807214656992e-05
1042200.0	0.0014614262330798489	702.5241298983952	21.6726316209441	0.002143237138168218	8.296304596132525e-06	0.0022017502769117736	5.851313874355587e-05
1044000.0	0.0014614262330798489	697.6136807219842	21.62987942727707	0.0021463033956945323	-2.1039952429599437e-06	0.0021648448394237115	1.8541443729179188e-05
1045800.0	0.0014614262330798489	708.2002552007401	21.240889477238476	0.002157199288558427	5.738143821105709e-06	0.00219657766098294	3.937837242451305e-05
1047600.0	0.0014614262330798489	702.7974369274807	20.977218741385887	0.002159161731699249	-3.2575005786132115e-06	0.0022182625101846926	5.9100778485443386e-05
1049400.0	0.0014614262330798489	704.6545098498123	20.822022333752923	0.0021589060668210213	-5.454969366383836e-06	0.0021301001461014545	-2.8805920719566838e-05
1051200.0	0.0014614262330798489	700.5426833697795	20.642993520934766	0.00217323951075962	9.130337397051398e-06	0.002123372781947535	-4.9866728812084786e-05
1053000.0	0.0014614262330798489	694.8330676275144	20.31888549254436	0.002193985798116449	1.5529975861997248e-05	0.002183303636134544	-1.068216198190496e-05
1054800.0	0.0014614262330798489	701.9747353743046	19.998287618034333	0.002198085016964549	-1.1341685466692766e-06	0.0022693265063231226	7.124148935857377e-05
1056600.0	0.0014614262330798489	708.4697404117907	19.70362800504626	0.0022027240008619677	-6.228845829444008e-07	0.002161153704312212	-4.1570296549755526e-05
1058400.0	0.0014614262330798489	704.0412682932438	19.383284405443014	0.0022106384940335324	2.6263810440886185e-06	0.0022437991345365467	3.316064050301414e-05
1060200.0	0.0014614262330798489	702.769176641516	19.278836386959597	0.002216569441866403	6.542139457317287e-07	0.0022776785476916607	6.110910582525767e-05
1062000.0	0.0014614262330798489	695.7005602363187	19.099742689444557	0.002224975360207593	3.1249391159159366e-06	0.002264955179056196	3.997981884860279e-05
1063800.0	0.0014614262330798489	707.6152186599566	18.98283332933118	0.002230776146395864	5.363358838287982e-07	0.0021984381113232107	-3.233803507265336e-05
1065600.0	0.0014614262330798489	706.736201345439	18.64842006323091	0.0022352412749465193	-8.540800656437157e-07	0.002313565582569136	7.832430762261632e-05
1067400.0	0.0014614262330798489	691.0887154757372	18.698050467079085	0.0022337024680247775	-6.848207523198883e-06	0.0022464047645925377	1.270229656776028e-05
1069200.0	0.0014614262330798489	704.6445773692762	18.469048552863235	0.0022298962913715457	-9.053055546357132e-06	0.002180861894443906	-4.9034396927639626e-05
1071000.0	0.0014614262330798489	698.7527209325899	18.40773935177884	0.0022376337474435733	2.457862130931252e-06	0.0021701097996542932	-6.752394778928e-05
1072800.0	0.0014614262330798489	701.4583839970282	18.549872881969883	0.0022483101751288623	5.405703223068667e-06	0.0022965446961691715	4.823452104030917e-05
1074600.0	0.0014614262330798489	695.9120308607675	18.179691530157687	0.002250145215368312	-3.4781080991058686e-06	0.0022909942112969146	4.084899592860241e-05
1076400.0	0.0014614262330798489	700.6038385543726	18.344491228017944	0.0022476153237452096	-7.804569172551953e-06	0.002301271512700553	5.365618895534366e-05
1078200.0	0.0014614262330798489	694.4985911432638	18.54904843219927	0.0022596069535240006	6.694699715166752e-06	0.0022176795893050754	-4.192736421892522e-05
1080000.0	0.0014614262330798489	695.9838006088982	18.658550570649417	0.002267164178729998	2.2462581119768507e-06	0.0022419955002724416	-2.516867845755632e-05
1081800.0	0.0014614262330798489	702.5884763859888	18.63981375679648	0.002266562425587893	-5.941390388254309e-06	0.0022677231285837458	1.1607029958531764e-06
1083600.0	0.0014614262330798489	696.2158929528199	18.946568911013397	0.0022535325790925035	-1.839347454134002e-05	0.002257326854478578	3.794275386074597e-06
1085400.0	0.0013417744478131566	702.1445575752232	19.31087795947657	0.0022581659055739608	-6.907371601377951e-07	0.0022670005897452855	8.834684171324941e-06
1087200.0	0.0012754341444381591	700.5485992507229	19.34859755971423	0.0022618676391330103	-1.4412833101665446e-06	0.0021888634642934115	-7.30041748395989e-05
1089000.0	0.0012386521119588509	711.909840679468	19.850631116794656	0.0022673523282803684	4.756096634597315e-07	0.0022662978895860637	-1.0544386943048194e-06
1090800.0	0.0012182585074005277	696.7660089641718	19.973227435154094	0.0022740305686392757	1.6797269906042715e-06	0.0023187718499622866	4.474128132301079e-05
1092600.0	0.0012069513805549616	698.3189042200122	20.180827328060136	0.0022685955863369304	-1.0354888332508976e-05	0.002300377106253489	3.178151991655821e-05
1094400.0	0.0012006822035129103	696.417565417243	20.79035844406768	0.0022717007965233848	-1.789762129108979e-06	0.0021826906254596573	-8.901017106372738e-05
1096200.0	0.001197206291256739	512.3634704996882	21.0867153862929	0.0022763310897465183	-2.657366137629835e-07	0.0023011514614227025	2.4820371676184255e-05
1098000.0	0.001195279089977917	155.74719936164237	21.276736614060347	0.002282016581581136	1.5031124385503758e-06	0.0023279637166315607	4.5947135050424374e-05
1099800.0	0.0011942105633594739	0.0	21.73472028508736	0.002290868604639538	7.023268719500079e-06	0.002327685907320238	3.681730268070026e-05
1101600.0	0.0011936181243927357	3.851496310172777	22.326583930427788	0.0022980149352684336	7.189900737225325e-06	0.0022746135346800095	-2.34014005884243e-05
1103400.0	0.001193289649721865	0.0	22.579881142959145	0.0022950772606958043	-2.9498728616529083e-06	0.002275657387110486	-1.941987358531819e-05
1105200.0	0.001193107528667273	0.0	22.97593644426817	0.0023009646043621896	5.933627287735595e-06	0.0023864316112834193	8.546700692122955e-05
1107000.0	0.001193006552605899	1.4257451661913267	23.086980582097922	0.002304095926227279	3.1790157016003537e-06	0.0023405109967512766	3.641507052399772e-05
1108800.0	0.0011929505669594647	0.810630465747481	23.641694793996866	0.002300361787295797	-3.7075193923907614e-06	0.002329681927809388	2.9320140513590933e-05
1110600.0	0.0011929195260120956	0.0	23.67321361685131	0.0022955058589349247	-4.8182168993120345e-06	0.002362443991873445	6.693813293852014e-05
1112400.0	0.0011929023155219979	1.7780530149800586	23.94738041476551	0.002305138080492491	9.682158342688311e-06	0.0023838247339091428	7.868665341665158e-05
1114200.0	0.0011928927732562326	9.249310986933711	24.41254198300035	0.002302803181588705	-2.3106097420839807e-06	0.0024172269319672718	0.0001144237503785669
1116000.0	0.001192887482597139	2.2382182009856186	24.40703176688586	0.0023015396552069183	-1.3485304913090464e-06	0.0023346811597915497	3.3141504584631626e-05
1117800.0	0.0011928845492190157	0.0	24.869439886893037	0.0023017151860561724	1.945267715791753e-07	0.002247019196432011	-5.469598962416123e-05
1119600.0	0.001192882922822935	7.085536030760149	24.734660006150516	0.002305455406250548	3.7946207381323067e-06	0.0023164326067317918	1.0977200481243647e-05
1121400.0	0.0011928820210761774	9.946787103063006	24.86834569893993	0.002313765006967312	8.257597255023559e-06	0.002276200325932915	-3.756468103439677e-05
1123200.0	0.0011928815211074278	2.645666626296665	25.14925244469093	0.002310523548977244	-3.3353945879636307e-06	0.0023066759482416686	-3.847600735575343e-06
1125000.0	0.001192881243902383	350.8565991007892	25.002821054341666	0.002306891648797038	-3.616159563189457e-06	0.002266072405210025	-4.08192435870131e-05
1126800.0	0.0011928810902075027	692.2626352479706	25.13834198862457	0.0023038267547608733	-6.4032250791971e-06	0.0022633623639672024	-4.0464390793670764e-05
1128600.0	0.0011928810049921844	695.672240317627	24.905316965781623	0.002298345800654445	-1.0368938041933932e-05	0.0023584091028149776	6.00633021605325e-05
1130400.0	0.001192880957744999	698.4653143521522	24.91217424572543	0.002311429428505984	8.186256565183332e-06	0.0024167451451055037	0.00010531571659951984
1132200.0	0.0011928809315490457	696.3277945341481	24.90439630804223	0.002317982926289102	1.6203621593453942e-06	0.0023397182012548034	2.17352749657015e-05
1134000.0	0.001192880917024837	697.4529634457956	24.60592082727578	0.002330211517216864	7.289035277626797e-06	0.0023346511190881253	4.439601871261138e-06
1135800.0	0.0011928809089719657	700.6175255357209	24.625492897387876	0.002338451371816697	3.261025684545863e-06	0.0023251260113722988	-1.3325360444398221e-05
1137600.0	0.0011928809045070937	696.5772883440104	24.2956762935156	0.002335900983672344	-7.556144951213715e-06	0.0022811820579431035	-5.471892572924009e-05
1139400.0	0.0011928809020315687	707.5972903991959	24.131497075888962	0.002325330488726179	-1.5567566301570096e-05	0.0023292016068232647	3.871118097085784e-06
1141200.0	0.0011928809006590269	700.3721948502167	23.790114134597054	0.0023386758225323167	8.327929010196342e-06	0.0023650274662033025	2.6351643670985892e-05
1143000.0	0.0011928808998980284	702.522688548829	23.57136600572553	0.002337307661096292	-6.3966832603953305e-06	0.0024144109040078764	7.710324291158439e-05
1144800.0	0.0011928808994760968	702.5465020958408	23.313304484545966	0.0023459713257530813	3.626191895216824e-06	0.0023850325022766812	3.906117652360005e-05
1146600.0	0.001192880899242159	701.9132353384884	23.08167738138721	0.0023617006916305484	1.0669684989871823e-05	0.002475718724305156	0.00011401803267460757
1148400.0	0.0011928808991124532	700.2372655804032	23.041847379925823	0.0023577058227687744	-9.08778012415101e-06	0.002400165719994019	4.245989722524445e-05
1150200.0	0.0011928808990405387	704.9973510079906	22.74795684357209	0.0023709054698115026	8.120309937431182e-06	0.002293413378266116	-7.749209154538638e-05
1152000.0	0.0011928808990006661	706.0458779873488	22.437788023465597	0.002375931065385893	-1.0003602109633243e-07	0.002373385447248716	-2.5456181371770615e-06
1153800.0	0.001192880898978559	689.6838469902153	22.09545184508822	0.0023777119469830655	-3.3601708461435534e-06	0.002432384751636987	5.467280465392157e-05
1155600.0	0.001192880898966302	692.8142663819043	21.861436629090377	0.002380393732126704	-2.4054164278573713e-06	0.0023415604373702853	-3.883329475641861e-05
1157400.0	0.001192880898959506	697.2860137534396	21.65198595910413	0.0023850374037070673	-4.5912723940612604e-07	0.0023435762327217707	-4.146117098529658e-05
1159200.0	0.0011928808989557379	694.4221105894339	21.543830401376795	0.0023931682835676687	3.0043534840699423e-06	0.0024186400280592634	2.5471744491594672e-05
1161000.0	0.0011928808989536488	696.324682097486	21.452046451144742	0.0023885098732193354	-9.790397979353784e-06	0.0023963508147713686	7.840941552033166e-06
1162800.0	0.0011928808989524905	697.7358537384017	21.361981974863085	0.002393203045956109	-4.3498529890581306e-07	0.002405752245823465	1.2549199867356013e-05
1164600.0	0.0011928808989518482	698.715460468654	21.20689198874124	0.002406602063798417	8.257413244377983e-06	0.002407459969211668	8.579054132512021e-07
1166400.0	0.0011928808989514921	692.5442437629773	21.196440888989592	0.0024151874746433932	3.415163541154237e-06	0.0023085726728509955	-0.00010661480179239798
1168200.0	0.0011928808989512948	697.9288148990827	21.198140662751424	0.002425213010655021	4.859866031792875e-06	0.0024059048739096317	-1.9308136745389133e-05
1170000.0	0.0011928808989511853	707.1133796578665	21.062353213706828	0.0024257722894341083	-4.6461059223558465e-06	0.0023861916380345212	-3.9580651399587045e-05
1171800.0	0.0011928808989511246	698.7430166479342	21.234285658547478	0.0024281323969103197	-2.876606255848546e-06	0.0024213484251398992	-6.783971770420622e-06
1173600.0	0.001192880898951091	702.9598913184819	21.080010286681937	0.0024328553016943403	-4.919155731289311e-07	0.002442878226794079	1.0022925099738768e-05
1175400.0	0.0011928808989510723	699.6634715748415	21.318552326195466	0.0024375972619036313	-4.949573876839212e-07	0.0023987993876924325	-3.8797874211198984e-05
1177200.0	0.001192880898951062	700.5744187321263	21.37033233432525	0.0024458227200892194	2.9867440180504344e-06	0.002491959173582855	4.613645349363558e-05
1179000.0	0.0011928808989510563	699.4224684457816	21.515226671097167	0.0024479481814939337	-3.1340637803591272e-06	0.0024075510947395413	-4.039708675439268e-05
1180800.0	0.001192880898951053	703.7149617165429	21.612053255230702	0.00244755805197123	-5.6516669701917995e-06	0.0024375638989626624	-9.994153008567796e-06
1182600.0	0.001192880898951051	501.110414481216	21.942149740849317	0.002448197408477227	-4.6377929814653495e-06	0.0024743923470300438	2.6194938552816933e-05
1184400.0	0.0011928808989510502	156.070079203096	21.9395825570288	0.0024586123626565122	5.988816217323289e-06	0.0025492740230160954	9.066166035958302e-05
1186200.0	0.0011928808989510498	0.0	22.331642951131503	0.002455339744592053	-5.2375861058595906e-06	0.002374278595485048	-8.106114910700477e-05
1188000.0	0.0011928808989510493	3.3510093046003386	22.531593015554595	0.0024511171866259487	-4.173887108840836e-06	0.0024092745891253985	-4.1842597500550254e-05
1189800.0	0.0011928808989510493	0.0	22.638959316362087	0.0024620665194706333	1.094513650269931e-05	0.0024553672874286867	-6.699232041946699e-06
1191600.0	0.0011928808989510493	3.2527590769840216	22.76248223404303	0.002461351244782547	-6.654197464884661e-07	0.0023695024841260313	-9.184876065651607e-05
1193400.0	0.0011928808989510493	1.0427765104402786	22.904056336486605	0.0024648436089999195	3.490524823000819e-06	0.0024465050872578198	-1.8338521742099566e-05
1195200.0	0.0011928808989510493	0.0	22.972568129036905	0.0024630054359171495	-1.8041223851848563e-06	0.0024358274848499044	-2.7177951067244928e-05
1197000.0	0.0011928808989510493	8.730599407238275	23.396351937304694	0.002471436666000108	8.482270744649828e-06	0.0025094446425088382	3.800797650873006e-05
1198800.0	0.0011928808989510493	2.789197510093614	23.384036841325017	0.0024695986908384415	-1.9244347451180373e-06	0.0024333965306256498	-3.620216021279181e-05
1200600.0	0.0011928808989510493	0.0	23.529854223157397	0.0024726592904851246	3.068400381521808e-06	0.002435790362945522	-3.686892753960261e-05
1202400.0	0.0011928808989510493	0.7837311328369532	23.789755240467194	0.0024751764682913744	2.5704365555892958e-06	0.002467165294738603	-8.011173552771033e-06
1204200.0	0.0011928808989510493	0.0	23.77235877567038	0.002479954256089583	4.819398337408589e-06	0.002372788224200585	-0.00010716603188899807
1206000.0	0.0011928808989510493	0.0	23.888456231466947	0.0024723600397679483	-7.53989499476365e-06	0.0024331751949953993	-3.918484477254923e-05
1207800.0	0.0011928808989510493	5.981242181249381	23.932825321852913	0.0024700493378058018	-2.2561094287768366e-06	0.0024675870491688606	-2.4622886369409613e-06
1209600.0	0.0011928808989510493	0.0	24.034578830094045	0.0024686526291697645	-1.4377228890280634e-06	0.002432158980231891	-3.6493648937873406e-05
1211400.0	0.0011928808989510493	353.9366915021925	23.847637422581336	0.0024571150822849685	-1.148248130921799e-05	0.0024621174162283168	5.00233394334837e-06
1213200.0	0.0011928808989510493	705.8362808132827	23.6924049167475	0.0024599241075984493	-7.762068004024481e-07	0.002508451367952787	4.85272603543373e-05
1215000.0	0.0011928808989510493	695.0798647663707	23.625482241761592	0.0024700118383957567	4.7893696179261954e-06	0.002462618035098552	-7.393803297204768e-06
1216800.0	0.0011928808989510493	710.3998812839758	23.427524368286274	0.002473861454168866	-1.4319115897218468e-06	0.0025066490895015456	3.278763533267938e-05
1218600.0	0.0011928808989510493	700.4636049166214	23.493496079574612	0.0024763258186738775	-2.884069941948191e-06	0.002427984754802152	-4.8341063871725654e-05
1220400.0	0.0011928808989510493	700.2417890182788	23.132547452674622	0.002479335271271469	-2.307072429273588e-06	0.002431959976671899	-4.737529459956949e-05
1222200.0	0.0011928808989510493	695.0089187407266	22.91538577022734	0.0024746877599875422	-9.975021682195529e-06	0.0025236656407776974	4.897788079015531e-05
1224000.0	0.0011928808989510493	695.0993064249373	22.728213096151457	0.0024783938943395713	-1.5952197173203113e-06	0.002484118079852742	5.724185513170832e-06
1225800.0	0.0011928808989510493	689.0302348933006	22.221770053471996	0.0024839777457729226	2.730801770874088e-07	0.0025479685942133103	6.399084844038762e-05
1227600.0	0.0011928808989510493	696.1157303024928	21.858442195778117	0.002489299242793226	2.0241286983971885e-08	0.0024885636447983662	-7.355979948599554e-07
1229400.0	0.0011928808989510493	705.8313124536247	21.67813804709782	0.0024976834161533072	3.04717984327167e-06	0.002434658737019743	-6.302467913356424e-05
1231200.0	0.0011928808989510493	694.9088971423973	21.20618051737137	0.0024994796760197478	-3.591997084066978e-06	0.0025396605783340057	4.0180902314257984e-05
1233000.0	0.0011928808989510493	695.3437879633669	20.968648097303777	0.0025147403898793524	9.914718878580768e-06	0.0026044382489151634	8.969785903581096e-05
1234800.0	0.0011928808989510493	693.568859555845	20.450555054335002	0.0025189543463274007	-1.1603888336734786e-06	0.0024781170140404014	-4.083733228699931e-05
1236600.0	0.0011928808989510493	693.1936796219023	20.19392509929261	0.0025242725483451	-4.576367350475676e-08	0.00246022301059111	-6.404953775398997e-05
1238400.0	0.0011928808989510493	704.4378768295669	20.11848527883744	0.0025369681801372277	7.329969499673296e-06	0.0024769353440736103	-6.00328360636174e-05
1240200.0	0.0011928808989510493	693.9257422328242	19.714642651657506	0.0025399929442359915	-2.4053841754084077e-06	0.002549984449030034	9.99150479404235e-06
1242000.0	0.0011928808989510493	699.3412867965134	19.54713012387254	0.0025405797335513853	-4.796099676821054e-06	0.002485470117858514	-5.510961569287128e-05
1243800.0	0.0011928808989510493	698.22355099992	19.076758738179933	0.002547999868652583	2.0231442299470366e-06	0.002443542997561301	-0.00010445687109128197
1245600.0	0.0011928808989510493	704.7830875142308	18.808618850931268	0.002564240701898738	1.0854960972397614e-05	0.002571998288197843	7.757586299105047e-06
1247400.0	0.0011928808989510493	695.8185343463405	18.599570916096184	0.0025704460218646443	7.774252759729828e-07	0.002614412473192058	4.396645132741356e-05
1249200.0	0.0011928808989510493	697.8453242149999	18.729290256816412	0.0025774227920898393	1.5808950637617613e-06	0.002538720270588649	-3.870252150119031e-05
1251000.0	0.0011928808989510493	694.5378843545062	18.30081110934959	0.002564550520404494	-1.829698575552884e-05	0.0026497043597358163	8.515383933132234e-05
1252800.0	0.0011928808989510493	696.79882262192	17.971676028195116	0.0025708192557015136	9.076071906182586e-07	0.0025611990987727297	-9.620156928783756e-06
1254600.0	0.0011928808989510493	695.4931848147526	17.9935511936412	0.0025726879392008	-3.4909214930221193e-06	0.0025122097282960537	-6.0478210904746425e-05
1256400.0	0.0011928808989510493	699.2764523619601	17.903368031811674	0.0025824008469156412	4.352749788563453e-06	0.0025771441075398576	-5.25673937578353e-06
1258200.0	0.0011928808989510493	708.0043040616573	17.93449207387473	0.00258792205419962	1.3467344153043317e-07	0.002613074091228596	2.515203702897568e-05
1260000.0	0.0011928808989510493	698.9823789206423	18.063241666797655	0.002589697455585869	-3.655337984212976e-06	0.0025983830443028965	8.685588717027314e-06
1261800.0	0.0011928808989510493	705.8736992851675	17.987123206453113	0.002608050172968955	1.2941491583057308e-05	0.002564494333707516	-4.3555839261438624e-05
1263600.0	0.0011928808989510493	704.7250445052022	17.98173633280199	0.0026001077685076884	-1.3409430990074436e-05	0.002588130718773977	-1.1977049733711385e-05
1265400.0	0.0011928808989510493	699.7869789919	18.33235366127002	0.0026144303676339247	8.875856616530854e-06	0.0026521578038730237	3.7727436239098914e-05
1267200.0	0.0011928808989510493	704.8077009194963	18.177165380075294	0.002612874178325983	-7.037529721474574e-06	0.002614627021503522	1.752843177539097e-06
1269000.0	0.0011928808989510493	506.3681943559522	18.474803644705773	0.002614528281297518	-3.832004115147883e-06	0.0025936252881223433	-2.0902993175174617e-05
1270800.0	0.0011928808989510493	148.07058534409117	18.815725629229437	0.0026123969999406133	-6.7902127028546735e-06	0.002607357478545434	-5.039521395179082e-06
1272600.0	0.0011928808989510493	0.0	18.896442091479916	0.0026142049982858136	-1.809171736869794e-07	0.002624265350233741	1.0060351947927452e-05
1274400.0	0.0011928808989510493	1.029770509210507	19.24288740831605	0.0026164120459957066	2.247887955314076e-06	0.0027007028953145557	8.429084931884921e-05
1276200.0	0.0011928808989510493	8.814841971015577	19.469276425313616	0.0026102769054112697	-6.110816412972262e-06	0.0025427499919650773	-6.752691344619236e-05
1278000.0	0.0011928808989510493	0.0	19.841564499021956	0.002609441829266376	-9.406215333569583e-07	0.002613200945815639	3.7591165492625827e-06
1279800.0	0.0011928808989510493	2.289125278975551	20.091775218026985	0.002596064407957832	-1.333389547948978e-05	0.0026247046643091904	2.864025635135846e-05
1281600.0	0.0011928808989510493	0.0	20.491916572910686	0.0025905013876470254	-5.55759402757968e-06	0.0027874265365011547	0.00019692514885412917
1283400.0	0.0011928808989510493	7.714579685425532	20.774819973855166	0.0025907463428169815	2.901574767913748e-07	0.002643630679659559	5.2884336842577753e-05
1285200.0	0.0011928808989510493	6.118549966063255	21.26134971504789	0.0025832639016851325	-7.565177566098585e-06	0.0026248117425176952	4.154784083256264e-05
1287000.0	0.0011928808989510493	0.0	21.480766657203002	0.0025767809303918177	-6.5375901184673435e-06	0.0025595615080735933	-1.7219422318224596e-05
1288800.0	0.0011928808989510493	8.70574561648471	21.81820306095052	0.0025852715062065473	8.538728585502375e-06	0.0025774424027963103	-7.829103410237171e-06
1290600.0	0.0011928808989510493	5.385447671295333	22.045634277421343	0.002580991729608258	-4.375207733118814e-06	0.0026615224979893983	8.05307683811406e-05
1292400.0	0.0011928808989510493	6.3260284582392865	22.255553884481362	0.002576573493307873	-4.458033479224292e-06	0.002598550060156161	2.1976566848288094e-05
1294200.0	0.0011928808989510493	7.849466915378459	22.57792561748596	0.002575442548552731	-1.1854774719276284e-06	0.0026200519808907284	4.4609432337997535e-05
1296000.0	0.0011928808989510493	5.630844545696921	22.784894677349193	0.0025783342850190178	2.81332724772301e-06	0.0026167034840239487	3.836919900493072e-05
1297800.0	0.0011928808989510493	348.31857816250505	22.714858025669194	0.002575663406024578	-2.7120643090793046e-06	0.0025678795092577314	-7.78389676684642e-06
1299600.0	0.0011928808989510493	707.5115953428724	23.122912769987096	0.002587192680854718	7.80823937674526e-06	0.002655622421014844	6.842974016012582e-05
1301400.0	0.0011928808989510493	695.5337354820482	23.31794203829973	0.0025847697223014966	-7.997986417084216e-06	0.0025849796533179473	2.0993101645082985e-07
1303200.0	0.0011928808989510493	696.1231055923499	23.27792764063953	0.0025913334874821965	1.041843549302401e-06	0.002662792560886088	7.145907340389195e-05
1305000.0	0.0011928808989510493	697.7232791679317	23.50218789392233	0.0026009321833983926	4.060574975985989e-06	0.0026637142647695402	6.278208137114781e-05
1306800.0	0.0011928808989510493	701.6679236559867	23.4840384802897	0.002605160088351786	-1.3318681346595311e-06	0.0026363502650998114	3.119017674802539e-05
1308600.0	0.0011928808989510493	695.4107328699222	23.409560075131267	0.002611176442173793	4.326188189011498e-07	0.002598485186329265	-1.2691255844527666e-05
1310400.0	0.0011928808989510493	694.011175088335	23.472992908388186	0.0026131081865012748	-3.6416507461883184e-06	0.002514890193439833	-9.821799306144189e-05
1312200.0	0.0011928808989510493	695.419673083825	23.321903160367675	0.002625186993217098	6.508058916512032e-06	0.002644163043519273	1.897605030217495e-05
1314000.0	0.0011928808989510493	698.184119529048	23.298859288431224	0.002634992984592486	4.202685413936388e-06	0.0026852978787040476	5.030489411156146e-05
1315800.0	0.0011928808989510493	700.3524311171828	23.1325604416917	0.002650593363616929	9.966137445072944e-06	0.0025870013753168664	-6.359198830006259e-05
1317600.0	0.0011928808989510493	696.1939425092405	23.078675696425183	0.0026573312772113114	1.0611227706070813e-06	0.002645985267898976	-1.1346009312335336e-05
1319400.0	0.0011928808989510493	693.9425317396002	23.00476959532554	0.0026595227592479927	-3.4834890772325383e-06	0.002699561119579137	4.003836033114436e-05
1321200.0	0.0011928808989510493	701.9490630624214	22.657409396582292	0.0026741463919040536	8.952148169746378e-06	0.0026942868472025726	2.0140455298519115e-05
1323000.0	0.0011928808989510493	709.0249336237008	22.61056792123663	0.0026751117889280925	-4.770200867735125e-06	0.002642820908871015	-3.2290880057077686e-05
1324800.0	0.0011928808989510493	697.9267333610057	22.302103182207897	0.00267812451444184	-2.752602094979142e-06	0.002670903922405553	-7.220592036286648e-06
1326600.0	0.0011928808989510493	704.4597444175047	22.110920391136894	0.0026876250162527265	3.7714142315591303e-06	0.0027289716175392413	4.1346601286514855e-05
1328400.0	0.0011928808989510493	700.0105262568659	21.909009575471323	0.002686413231986635	-6.985568541047602e-06	0.002668095537174932	-1.831769481170315e-05
1330200.0	0.0011928808989510493	703.1866124885526	21.592775404086392	0.002693078258390894	9.120099767809387e-07	0.002746284467964408	5.320620957351381e-05
1332000.0	0.0011928808989510493	704.076539048828	21.63316407755427	0.00270780938459556	8.954822265388046e-06	0.002622212434227108	-8.559695036845205e-05
1333800.0	0.0011928808989510493	700.024298437718	21.445417664074025	0.002714349132886705	7.295859105496076e-07	0.0026901780776588005	-2.417105522790479e-05
1335600.0	0.0011928808989510493	695.0835694757848	21.283126542611747	0.0027268174447240834	6.663144598474993e-06	0.00271168109525384	-1.513634947024345e-05
1337400.0	0.0011928808989510493	693.8481827970066	21.291360620042077	0.0027316784833109845	-9.472267172329138e-07	0.00275430379134063	2.2625308029645137e-05
1339200.0	0.0011928808989510493	705.7506267740313	21.193699438215546	0.002729718054088592	-7.773669113941888e-06	0.0027497523954306494	2.003434134205726e-05
1341000.0	0.0011928808989510493	703.1527806675144	21.074224790493073	0.0027305169991993666	-5.056021459860513e-06	0.002707799853240196	-2.271714595917066e-05
1342800.0	0.0011928808989510493	704.8984805197049	20.86314188933736	0.0027307446217917156	-5.6164392938138905e-06	0.0027369225473297108	6.177925537995361e-06
1344600.0	0.0011928808989510493	703.3815652315817	20.830093898270732	0.0027387821341399426	2.190699411379246e-06	0.002773643173390961	3.486103925101842e-05
1346400.0	0.0011928808989510493	705.3609300547645	20.758925237098406	0.0027483686735576378	3.7302250333902894e-06	0.002748331432804812	-3.7240752825832576e-08
1348200.0	0.0011928808989510493	701.1097653938443	20.899710344930867	0.0027622444215971587	7.993969643048425e-06	0.0027461241763963823	-1.6120245200776375e-05
1350000.0	0.0011928808989510493	692.4031681404209	20.958083300232143	0.0027753826383206883	7.24187482805523e-06	0.0028315608366121315	5.6178198291443185e-05
1351800.0	0.0011928808989510493	701.4063891433091	21.10545128192374	0.0027859387358013525	4.667173238391145e-06	0.0027129982522267333	-7.294048357461921e-05
1353600.0	0.0011928808989510493	708.9662085699609	21.068833945938007	0.0027986073044018113	6.7187854028713895e-06	0.0028263613547868435	2.7754050385032056e-05
1355400.0	0.0011928808989510493	506.97069383249874	21.290797786427706	0.0027857426447852477	-1.886977393778626e-05	0.002799763449257102	1.4020804471854068e-05
1357200.0	0.0011928808989510493	149.0671936940717	21.33776371094041	0.002790789095796291	1.5093092909749875e-08	0.002773827130991638	-1.696196480465287e-05
1359000.0	0.0011928808989510493	3.6738820098767104	21.638885894639706	0.002793473563658474	5.500205940220402e-07	0.0028104207099424565	1.6947146283982722e-05
1360800.0	0.0011928808989510493	10.838945431628243	22.02441766790898	0.0027969226123355988	3.435503629005064e-06	0.002798369505896263	1.4468935606641723e-06
1362600.0	0.0011928808989510493	0.0	22.067954603369465	0.0027964332261087473	-6.288239075482297e-07	0.0027667242142351157	-2.9709011873631465e-05
1364400.0	0.0011928808989510493	1.6301057979130151	22.61021964856806	0.0028000801695561937	3.701371668966658e-06	0.0027437233947216963	-5.635677483449754e-05
1366200.0	0.0011928808989510493	2.376795041163542	22.805433701871184	0.0027933828665038167	-6.670305155093158e-06	0.0028676050824663095	7.422221596249258e-05
1368000.0	0.0011928808989510493	1.0180610219611212	23.030371113180735	0.002790317245240784	-3.0513947562194346e-06	0.0027563662487559365	-3.3950996484847395e-05
1369800.0	0.0011928808989510493	3.9885465086379646	23.392103223248252	0.0027910742421553936	7.966164701422161e-07	0.0027388597105016334	-5.221453165375998e-05
1371600.0	0.0011928808989510493	0.0	23.523662063785377	0.0027923004214657843	1.2138166940450278e-06	0.002771779346296639	-2.0521075169145003e-05
1373400.0	0.0011928808989510493	3.1338888783761085	23.733219854616078	0.002791125299983849	-1.1150037722396155e-06	0.0028457868267270253	5.466152674317593e-05
1375200.0	0.0011928808989510493	5.837247903085001	24.058484832550587	0.0027831812301048323	-7.939675001022578e-06	0.0027812595060254307	-1.9217240794015973e-06
1377000.0	0.0011928808989510493	0.0	24.143008191807365	0.0027809639331300593	-2.2597597671108912e-06	0.002798553173254527	1.7589240124467684e-05
1378800.0	0.0011928808989510493	4.027796972043147	24.662457878627453	0.002785082317372655	4.180884176634083e-06	0.0027731800761209994	-1.1902241251655472e-05
1380600.0	0.0011928808989510493	0.0	24.714862205236123	0.0027855531045210416	4.632151048859012e-07	0.0027851921851529096	-3.6091936813216966e-07
1382400.0	0.0011928808989510493	0.0	24.854958019374056	0.002789857118306579	4.369148110578633e-06	0.0028455010850288766	5.5643966722297505e-05
1384200.0	0.0011928808989510493	343.1012399939229	25.018440137168334	0.00279065635348194	8.651066943030891e-07	0.002804092393030538	1.3436039548597925e-05
1386000.0	0.0011928808989510493	702.3059696054075	25.204377269874115	0.002801615185597895	7.017150768597072e-06	0.0028344061574030327	3.279097180513746e-05
1387800.0	0.0011928808989510493	690.6191868960975	25.301074270718104	0.0028081661953903254	6.276656139539281e-07	0.0027957145687646495	-1.2451626625676093e-05
1389600.0	0.0011928808989510493	700.4635790786385	25.325094864905388	0.00281254054844471	-1.5099367296240465e-06	0.002761617467637971	-5.092308080673911e-05
1391400.0	0.0011928808989510493	696.0465174954305	25.338084012795363	0.002818095962597084	-3.7611139041561753e-07	0.0027981109822965383	-1.998498030054573e-05
1393200.0	0.0011928808989510493	689.0303477722127	25.3835570605795	0.002838194346765282	1.4174303998581552e-05	0.002837347805928322	-8.46540836959942e-07
1395000.0	0.0011928808989510493	703.4122584770919	25.15587547102301	0.0028469329394581054	2.805787651696116e-06	0.0028277298937340466	-1.9203045724058904e-05
1396800.0	0.0011928808989510493	692.9840156829465	25.18740480979489	0.0028570814120274526	4.127718230537859e-06	0.002814570468935782	-4.251094309167073e-05
1398600.0	0.0011928808989510493	711.5431611189916	24.995031136498653	0.002864378941451787	1.3008595831473125e-06	0.0028974569287458602	3.307798729407325e-05
1400400.0	0.0011928808989510493	708.1859459766058	24.653084948879094	0.0028777606762447287	7.285200584172428e-06	0.002878467566757298	7.068905125697223e-07
1402200.0	0.0011928808989510493	699.6677047487944	24.536617950879904	0.002875387703341217	-8.498191320258983e-06	0.0028354129061386496	-3.9974797202567164e-05
1404000.0	0.0011928808989510493	689.9522003067393	24.326168054228173	0.0028731349463609686	-8.342868264844343e-06	0.0027488326441503265	-0.00012430230221064197
1405800.0	0.0011928808989510493	701.479192157476	24.30398897328284	0.0028847137174214735	5.525908973343965e-06	0.002903653528729306	1.8939811307832547e-05
1407600.0	0.0011928808989510493	709.1726687132737	23.888177437859127	0.002897110313042556	6.271556043824498e-06	0.0029410049363010208	4.3894623258465003e-05
1409400.0	0.0011928808989510493	705.3083389913195	23.553993537827328	0.002902824857370732	-4.807138701745548e-07	0.0028363634120572344	-6.646144531349781e-05
1411200.0	0.0011928808989510493	705.6252345983605	23.144066313892232	0.0029252408947115266	1.6216816981703767e-05	0.0029735612580759864	4.832036336445977e-05
1413000.0	0.0011928808989510493	707.7175660069131	22.793466589296425	0.0029416554731113	1.0161078039072403e-05	0.002967894892965769	2.623941985446891e-05
1414800.0	0.0011928808989510493	693.7325851727754	22.368782685740573	0.002943726536239564	-4.228718819513516e-06	0.0029190959753342773	-2.4630560905286457e-05
1416600.0	0.0011928808989510493	705.4323044077673	22.09172177506601	0.002943300157007969	-6.672749659364033e-06	0.0028758713073027877	-6.742884970518125e-05
1418400.0	0.0011928808989510493	709.7050979281665	21.898692395028693	0.0029369654329416965	-1.2630224137497495e-05	0.0029604765582434355	2.3511125301739158e-05
1420200.0	0.0011928808989510493	696.9012653723149	21.270113384665038	0.0029455554540954434	2.2901896890668096e-06	0.0029773644403771273	3.180898628168406e-05
1422000.0	0.0011928808989510493	697.9896729372095	20.992575561395025	0.002954565297511173	2.754910079980154e-06	0.0029884830586537556	3.3917761142582834e-05
1423800.0	0.0011928808989510493	707.7651313839465	20.80596434409245	0.0029615480183748377	7.107143916519619e-07	0.0029738682509277852	1.2320232552947364e-05
1425600.0	0.0011928808989510493	706.973549941068	20.484784168159443	0.002974309642981499	6.438582478022805e-06	0.002967040508566297	-7.269134415201713e-06
1427400.0	0.0011928808989510493	695.6499138830573	20.020301358163728	0.0029780392064005143	-2.606254580845119e-06	0.0030206089065413643	4.2569700140849856e-05
1429200.0	0.0011928808989510493	693.5297156025731	19.933004434341505	0.002979299667524684	-5.0174934315935535e-06	0.0029713317362760933	-7.967931248590579e-06
1431000.0	0.0011928808989510493	699.4288155820102	19.524993613520838	0.0029759346911360745	-9.63270822254572e-06	0.0029249307573550754	-5.1003933780999057e-05
1432800.0	0.0011928808989510493	692.6336428018685	19.235636218685862	0.0029856168984078273	3.414812884203539e-06	0.0028716349781603397	-0.00011398192024748759
1434600.0	0.0011928808989510493	695.7051755579745	19.31505320918196	0.002983471293469843	-8.387999537938889e-06	0.0029262958057343262	-5.7175487735516905e-05
1436400.0	0.0011928808989510493	696.5838394569604	19.023428178296136	0.0029880209133666346	-1.7059636442420052e-06	0.002910442793668845	-7.757811969778935e-05
1438200.0	0.0011928808989510493	705.6181427904654	18.88207706356718	0.0029995330994043987	5.260501121780782e-06	0.0029344311286801806	-6.510197072421824e-05
1440000.0	0.0011928808989510493	706.9730033524769	18.837333595640214	0.0030090087665953875	3.1720460097858685e-06	0.002948833870815773	-6.0174895779614585e-05
1441800.0	0.0011928808989510493	510.85521283454926	18.680393263588602	0.0030062552921307564	-9.078620809771219e-06	0.00294611398577354	-6.0141306357216565e-05
1443600.0	0.0011928808989510493	151.095175925512	18.714925251956352	0.0030180592454992663	6.4520011002134044e-06	0.003028191829313684	1.0132583814417913e-05
1445400.0	0.0011928808989510493	0.0	18.943841959744905	0.0030272275934654187	6.851536010700706e-06	0.002974614199631884	-5.261339383353461e-05
1447200.0	0.0012959971886952245	0.0	19.048999521489694	0.003024069895388046	-3.1102497792168546e-06	0.0029946523379244553	-2.9417557463590707e-05
1449000.0	0.0013531694734988764	1.0663453297130674	18.846699369445297	0.0030354487378350045	1.142658799889204e-05	0.003108007052079159	7.255831424415453e-05
1450800.0	0.0013848683462742567	3.7578675277446316	19.04364106818749	0.003031917288140444	-3.5051010193524124e-06	0.003024919946308382	-6.997341832061981e-06
1452600.0	0.0014024436196550675	0.0	19.23441821855849	0.003041713197108328	9.77042873918054e-06	0.003011086576335208	-3.0626620773120124e-05
1454400.0	0.0014121881375942081	0.0	19.429127183621574	0.003048769961501039	7.105409700808987e-06	0.0029832065990188093	-6.556336248222964e-05
1456200.0	0.0014175909343421616	7.8680616669043495	19.509281659532917	0.0030622023752831895	1.348183445085723e-05	0.0031278393053767116	6.563693009352198e-05
1458000.0	0.0014205864865985177	5.3681740812424845	19.881049399614415	0.003056822186748095	-5.484427187148902e-06	0.003125430362488648	6.860817574055274e-05
1459800.0	0.0014222473548005207	1.6978075858758754	20.112741929885967	0.0030551408070689417	-1.7356118252502355e-06	0.003088103987521177	3.296318045223539e-05
1461600.0	0.0014231682144445383	0.0	20.35764920882097	0.0030523251931083998	-2.7971564623272566e-06	0.0030485380278030294	-3.7871653053704695e-06
1463400.0	0.0014236787802335382	4.332833929272246	20.584482290172918	0.003048114474236402	-4.1579514636066455e-06	0.003045721453097798	-2.3930211386040904e-06
1465200.0	0.0014239618607513895	0.0	20.75391304997164	0.003040462876191043	-7.683002628884756e-06	0.003144090415191532	0.00010362753900048883
1467000.0	0.0014241188132564603	0.0	21.077183275632176	0.0030351419569125877	-5.266893222130421e-06	0.0029752589883757443	-5.988296853684352e-05
1468800.0	0.0014242058347478544	0.0	21.256624829772893	0.0030331626607265874	-1.9241425862110845e-06	0.002972768462046918	-6.039419867966954e-05
1470600.0	0.0014242540833563173	352.29209097757507	21.265827094675192	0.003037257902460715	4.1510491897860866e-06	0.0030093626407029952	-2.7895261757719883e-05
1472400.0	0.0014242808345436542	698.9192413549397	21.4628314891028	0.0030471866411412637	5.261880046123755e-06	0.003037699625709066	-9.487015432197548e-06
1474200.0	0.001424295666598852	702.54696616242	21.818680574145336	0.0030540675408827793	-2.2631677733089608e-07	0.003057179257656036	3.1117167732568585e-06
1476000.0	0.0014243038901538894	702.3325892626099	22.071774467680594	0.003059690822585445	-1.5225507634728011e-06	0.0030050901930394917	-5.460062954595322e-05
1477800.0	0.0014243084496607518	694.5334092902448	22.118685901188083	0.003062870110972753	-3.979325146300397e-06	0.003042982886181158	-1.9887224791595353e-05
1479600.0	0.001424310977655364	703.4202695037	22.23721886912432	0.003070227011833182	2.3303263872247755e-07	0.0031009406418491515	3.071363001596933e-05
1481400.0	0.0014243123792886878	703.8762702906478	22.14857341491221	0.003069741232503473	-7.673768252771669e-06	0.0030154072220408496	-5.4334010462623306e-05
1483200.0	0.0014243131564169163	699.8474527042963	22.307972021532578	0.0030768323982531347	-9.806256377075866e-08	0.003069604944023276	-7.227454229859047e-06
1485000.0	0.0014243135872915775	700.0742278438771	22.432251987599123	0.003082589414889658	-1.4263134586005992e-06	0.003240710279136436	0.00015812086424677827
1486800.0	0.0014243138261877686	700.0503594019093	22.349388221312605	0.0030836016765939758	-6.18469877366145e-06	0.003072605706712847	-1.0995969881128591e-05
1488600.0	0.0014243139586425058	707.5636498543361	22.272439891325938	0.0030907541798311515	-4.6731060589361597e-08	0.003113583460614504	2.2829280783352665e-05
1490400.0	0.0014243140320813388	701.9129106242901	22.24991965514872	0.0031126308749112827	1.462129224249258e-05	0.003117345809475674	4.714934564391262e-06
1492200.0	0.0014243140727991136	700.6248309497747	22.114519121481074	0.0031271564006315764	7.252466481402508e-06	0.003084391297439776	-4.2765103191800165e-05
1494000.0	0.0014243140953748698	702.3508149438655	22.085446486266854	0.003134839469532547	3.8540618302186545e-07	0.0032272741548974417	9.243468536489464e-05
1495800.0	0.0014243141078918791	702.2446111693221	21.843860528694876	0.0031461766223871653	4.013316550194313e-06	0.0030856472132377937	-6.052940914937173e-05
1497600.0	0.0014243141148318691	699.5057268036661	21.651459159904967	0.003162985942271586	9.462620744469595e-06	0.0031216171389739466	-4.136880329763949e-05
1499400.0	0.00142431411867971	693.3238748585513	21.366179155632466	0.0031815098121521393	1.1157367136286313e-05	0.0031372166543646193	-4.429315778752015e-05
1501200.0	0.0014243141208131254	700.5435763435974	21.395345404944734	0.00318323445741603	-5.643737956487693e-06	0.0030866007207256624	-9.663373669036742e-05
1503000.0	0.0014243141219959863	702.9538847389395	20.973202634686647	0.0031883011144242194	-2.3461579689055706e-06	0.003175323167032317	-1.2977947391902368e-05
1504800.0	0.0014243141226518174	701.4533400311095	20.878613974697892	0.003196045944022219	3.1646510542853234e-07	0.003171245972610766	-2.4799971411453302e-05
1506600.0	0.0014243141230154393	697.5085084374639	20.720936961690015	0.00320372957270559	2.49109435765532e-07	0.0031907083533542035	-1.3021219351386621e-05
1508400.0	0.0014243141232170476	699.0228101685959	20.608243072832426	0.0032016024652134476	-9.55196991775726e-06	0.0031510938600187283	-5.050860519471937e-05
1510200.0	0.0014243141233288284	704.9646909374128	20.247075035956303	0.003216350048177455	7.322424403175572e-06	0.003239093998393677	2.2743950216222034e-05
1512000.0	0.0014243141233908044	691.5718164074204	20.169355319805916	0.0032185633911344814	-5.263751307226379e-06	0.0032298539850247705	1.1290593890288952e-05
1513800.0	0.0014243141234251667	696.281261696466	19.85343648648203	0.00321853960371416	-7.42814280377705e-06	0.003190388439712602	-2.815116400155825e-05
1515600.0	0.0014243141234442187	700.6589774679959	19.633536384247314	0.0032286205552327744	2.664248626761728e-06	0.0031581681442386183	-7.045241099415602e-05
1517400.0	0.001424314123454782	705.1981980735226	19.827007935163007	0.0032315738292430026	-4.498491916003982e-06	0.003259962224177161	2.8388394934158642e-05
1519200.0	0.001424314123460639	709.073925414053	19.3144324227153	0.003234320376050529	-4.746370224646532e-06	0.0032375040141500435	3.1836380995146074e-06
1521000.0	0.0014243141234638861	704.4475319641273	19.64215526222978	0.0032468422185835586	5.029532871418191e-06	0.0032505077108068905	3.6654922233320163e-06
1522800.0	0.0014243141234656866	697.0361567165655	19.45695347545465	0.003250668054459757	-3.686717557662764e-06	0.0032596227945139783	8.954740054221176e-06
1524600.0	0.0014243141234666849	691.1910181363411	19.21299603265042	0.0032532278357828015	-4.909941510708598e-06	0.003229960105245595	-2.3267730537206635e-05
1526400.0	0.0014243141234672385	709.3397948601	19.345553567569706	0.003265137435935409	4.481172579719975e-06	0.00324075155152911	-2.4385884406298692e-05
1528200.0	0.0014243141234675453	501.0067961995947	19.18557453422729	0.003267881332376444	-4.818575023412887e-06	0.0034074478299712086	0.00013956649759476472
1530000.0	0.0014243141234677155	155.94458472850204	19.46454911853568	0.003280633882947787	6.525066645612551e-06	0.0032769760263793852	-3.6578565684020795e-06
1531800.0	0.0014243141234678096	0.0	19.55235315120395	0.0032871936305263363	3.8915014223033735e-06	0.0032354152391635346	-5.177839136280159e-05
1533600.0	0.0014243141234678621	0.0	19.756035226424405	0.003281298828117458	-5.84105980797028e-06	0.003242308739269075	-3.899008884838295e-05
1535400.0	0.0014243141234678912	0.0	19.8113942011958	0.003283810343170936	2.565924029805158e-06	0.003253644739400973	-3.016560376996266e-05
1537200.0	0.0014243141234679072	8.9804256089379	20.08155229416334	0.003289890587776551	6.134904563375048e-06	0.0032694241981994854	-2.0466389577065693e-05
1539000.0	0.001424314123467916	0.0	20.35638811049627	0.003298561124069363	8.53838395086924e-06	0.003332212020448255	3.3650896378891636e-05
1540800.0	0.001424314123467921	0.7932830566413074	20.52961389385294	0.003305304748794724	6.800643980195464e-06	0.0033018780726466307	-3.426676148093258e-06
1542600.0	0.0014243141234679237	0.0	21.012268772393973	0.0033103453812611265	5.08160080715404e-06	0.003360820631670315	5.047525040918868e-05
1544400.0	0.0014243141234679252	3.068441792237131	21.197902358542635	0.003306300159584575	-3.985337226720711e-06	0.0032561815470832944	-5.011861250128072e-05
1546200.0	0.001424314123467926	0.0	21.548787278542733	0.0033170634505756214	1.0758847715126456e-05	0.003340651151894544	2.3587701318922572e-05
1548000.0	0.0014243141234679265	0.0	21.77269480851603	0.0033198544656141936	2.8532945452470845e-06	0.003391410864139019	7.15563985248256e-05
1549800.0	0.0014243141234679267	5.435903955374971	22.040339642341653	0.0033207859745973596	9.948158235047727e-07	0.003375704239086688	5.49182644893288e-05
1551600.0	0.0014243141234679267	0.0	22.423788355369343	0.0033161834752509717	-4.653307265634352e-06	0.003199360308038857	-0.00011682316721211457
1553400.0	0.0014243141234679267	7.054757405693392	22.969937066206885	0.0033144531763643396	-1.6641428055110654e-06	0.0033162376744515654	1.7844980872259977e-06
1555200.0	0.0014243141234679267	0.0	23.177567120115967	0.0033057888697794672	-8.744711827023503e-06	0.0033598548533646726	5.406598358520524e-05
1557000.0	0.0014243141234679267	348.7530751457065	23.665708544556235	0.003313039877483778	7.320493661115301e-06	0.003255775074733042	-5.726480275073631e-05
1558800.0	0.0014243141234679267	695.7014799046913	24.08010102152375	0.003318689832404269	6.322269552661893e-07	0.0033397164585389823	2.102662613471338e-05
1560600.0	0.0014243141234679267	700.1540199467995	24.294946020469755	0.0033190992529263602	-7.2455912699110645e-06	0.0033676473024133254	4.8548049486965005e-05
1562400.0	0.0014243141234679267	693.1335583876618	24.54119921404073	0.0033265189365267595	-2.5364288801890194e-07	0.0032879211605579984	-3.8597775968761214e-05
1564200.0	0.0014243141234679267	703.0976810439299	24.81874514419833	0.003332164798643742	-1.99243950447726e-06	0.003331510556876542	-6.542417672000939e-07
1566000.0	0.0014243141234679267	703.5957810673323	25.088829742755802	0.0033381898444573028	-1.6692207840617498e-06	0.0033618363817552147	2.3646537297911946e-05
1567800.0	0.0014243141234679267	707.5310066115363	25.202654825871004	0.0033336887749781993	-1.2196429384607609e-05	0.0033810403576948517	4.7351582716652256e-05
1569600.0	0.0014243141234679267	704.237052463623	25.396329400573848	0.0033422462301605964	8.562061731228061e-07	0.003396410887611144	5.416465745054775e-05
1571400.0	0.0014243141234679267	704.1804368338911	25.39542168448387	0.0033546152815793393	4.680021974557001e-06	0.003361593246312609	6.9779647332697485e-06
1573200.0	0.0014243141234679267	703.403612107013	25.438493037316217	0.003372414824850952	1.0084189871045829e-05	0.0034154769018752635	4.306207702431121e-05
1575000.0	0.0014243141234679267	698.9097347513521	25.530991493279878	0.0033669212768223772	-1.3239893146872497e-05	0.0033555507161694984	-1.1370560652878882e-05
1576800.0	0.0014243141234679267	708.0944217039921	25.555403363404483	0.003381818839445445	7.194840663649064e-06	0.0034338115594112835	5.199271996583831e-05
1578600.0	0.0014243141234679267	702.7716259818968	25.519060631464566	0.0033775049794796284	-1.2099285445341072e-05	0.0033107752131102167	-6.672976636941162e-05
1580400.0	0.0014243141234679267	712.3690522685513	25.600254002728363	0.003385137198341505	-1.1607062526136261e-07	0.0033848916080407273	-2.455903007777592e-07
1582200.0	0.0014243141234679267	708.7688179201035	25.10723880849876	0.0033913461023077998	-1.6047727632865045e-06	0.003366070744827334	-2.5275357480465844e-05
1584000.0	0.0014243141234679267	701.7330649178589	25.215930369401562	0.003397577772705772	-1.6067708606240983e-06	0.003465135048081929	6.755727537615695e-05
1585800.0	0.0014243141234679267	701.9779791959301	25.1377157446432	0.0034110942370327627	5.711665898738066e-06	0.003360907947140604	-5.018628989215867e-05
1587600.0	0.0014243141234679267	704.1600111978934	24.930522351000143	0.0034305257511387122	1.1591588366531725e-05	0.0034400706450030986	9.544893864386547e-06
1589400.0	0.0014243141234679267	707.9190120356627	24.547966248035443	0.0034462367408381943	7.804684844571928e-06	0.00350695717518978	6.072043435158568e-05
1591200.0	0.0014243141234679267	692.3253567931317	24.550833556624944	0.003456473423130841	2.2547400574346754e-06	0.0034473473231199157	-9.126100010925316e-06
1593000.0	0.0014243141234679267	706.5620607939843	23.966608945864156	0.003464085302638965	-2.993706496472633e-07	0.0034057538691425345	-5.833143349643052e-05
1594800.0	0.0014243141234679267	701.8661157951553	23.782999937905853	0.0034679608401997778	-4.1611928479714986e-06	0.003476515837064603	8.554996864825263e-06
1596600.0	0.0014243141234679267	705.4015417410304	23.489261382894462	0.003472189579566837	-3.7945261741760818e-06	0.0034531586939871312	-1.9030885579705493e-05
1598400.0	0.0014243141234679267	696.4035992843566	23.184096948683734	0.0034799497285226575	-3.0175053553403023e-07	0.003532516915285745	5.256718676308755e-05
1600200.0	0.0014243141234679267	696.1780580985437	23.045877621459404	0.0034858824164704524	-2.098546033848381e-06	0.0034362133598412384	-4.966905662921381e-05
1602000.0	0.0014243141234679267	701.6967722241742	22.607690207600594	0.0034949812616390154	1.0538060684119028e-06	0.0035257860770700608	3.080481543104532e-05
1603800.0	0.0014243141234679267	704.8808362842582	22.340899354311738	0.0035034318699505834	3.474048234989291e-07	0.0035316388512498798	2.820698129929647e-05
1605600.0	0.0014243141234679267	693.8424317498376	22.11044641576024	0.0035173124052057378	5.738667024444028e-06	0.003542615381957324	2.5302976751586184e-05
1607400.0	0.0014243141234679267	698.0065907442271	21.68681742504035	0.0035305078687775434	5.0912007599873825e-06	0.0035224937430574288	-8.01412572011483e-06
1609200.0	0.0014243141234679267	694.0114446612274	21.48185494018847	0.0035266215012224175	-1.2041283017233097e-05	0.0036285896689697205	0.00010196816774730296
1611000.0	0.0014243141234679267	702.0907702161267	21.43306741608182	0.0035341990369330287	-5.415506892982608e-07	0.0035196516789815376	-1.45473579514913e-05
1612800.0	0.0014243141234679267	709.9678846308641	21.095902941840922	0.003546939335650282	4.556262910757158e-06	0.0035297372271151767	-1.7202108535105446e-05
1614600.0	0.0014243141234679267	503.539601457091	20.768162020285676	0.003550555216723621	-4.636225566572341e-06	0.0036595473951175255	0.00010899217839390412
1616400.0	0.0014243141234679267	159.136635312897	20.640581837530263	0.003552506362196935	-4.8503624640230244e-06	0.0035937478671157637	4.124150491882838e-05
1618200.0	0.0014243141234679267	0.6077856793127887	20.694466691298924	0.00355534121446333	-9.161102463360866e-08	0.0035882079323160407	3.28667178527109e-05
1620000.0	0.0014243141234679267	1.8446065869592818	20.40288575065743	0.0035583841457575266	3.0920171559967683e-06	0.0036252478252051796	6.686367944765316e-05
1621800.0	0.0014243141234679267	0.0	20.411076562670623	0.0035530804961399435	-5.283876228485979e-06	0.0036281005538807863	7.50200577408428e-05
1623600.0	0.0014243141234679267	3.2736762626622182	20.45317671251859	0.003552488920155508	-5.299238216687594e-07	0.00364018792640949	8.769900625398164e-05
1625400.0	0.0014243141234679267	0.0	20.440024675565745	0.003555055278789516	2.5540116071765046e-06	0.003545774710757735	-9.280568031780749e-06
1627200.0	0.0014243141234679267	8.95850029827494	20.623044523635244	0.0035585953746853608	3.6019062231364706e-06	0.003565510889611575	6.915514926214044e-06
1629000.0	0.0014243141234679267	0.0	20.29436698988949	0.00356716823435811	8.433747264127726e-06	0.003571630850968969	4.46261661085894e-06
1630800.0	0.0014243141234679267	4.893844401105736	20.678906833125147	0.003570335339078373	3.228502630797168e-06	0.00356236420400596	-7.971135072413073e-06
1632600.0	0.0014243141234679267	9.868014056949878	20.71781163646396	0.0035671377669103488	-3.2456172399723373e-06	0.0036157460723855086	4.8608305475159856e-05
1634400.0	0.0014243141234679267	5.943407275170028	21.014307261937866	0.003571566938044696	4.2699042626161165e-06	0.0035875826683446003	1.601573029990406e-05
1636200.0	0.0014243141234679267	0.0	21.013518660256455	0.0035595193614751655	-1.2117814023341146e-05	0.003491012114905012	-6.850724657015328e-05
1638000.0	0.0014243141234679267	0.0	21.185298470576964	0.0035589875591847922	-4.6740468169485014e-07	0.003649319671675098	9.033211249030596e-05
1639800.0	0.0014243141234679267	2.2664460982067913	21.38508062513098	0.0035640674666703714	5.14506670593055e-06	0.0034474030614917877	-0.00011666440517858362
1641600.0	0.0014243141234679267	0.3091837302697213	21.505606601147154	0.00357294291283727	8.890033364386752e-06	0.0035404597265976815	-3.2483186239588476e-05
1643400.0	0.0014243141234679267	352.57736314161406	21.701527228707157	0.003574830277148762	1.9471773197812182e-06	0.003562221268361919	-1.260900878684315e-05
1645200.0	0.0014243141234679267	705.9762078547346	21.93320359523812	0.0035775813917456037	-2.689380585804812e-06	0.0034746705654799467	-0.00010291082626565692
1647000.0	0.0014243141234679267	700.4369551799053	22.294603504906235	0.003572553274059951	-1.3335845587195638e-05	0.003584938388251206	1.2385114191255207e-05
1648800.0	0.0014243141234679267	696.8559216143361	22.253540916339787	0.003581328384213946	5.111724864123334e-07	0.0035188922797520605	-6.243610446188562e-05
1650600.0	0.0014243141234679267	701.0374843572312	22.39325186188755	0.0035884166931022645	-1.1722423548008716e-06	0.0036606886990199665	7.227200591770196e-05
1652400.0	0.0014243141234679267	707.5966868856715	22.56448184961205	0.0035942939545520456	-2.424379975697433e-06	0.003569154149583207	-2.5139804968838403e-05
1654200.0	0.0014243141234679267	700.1783964187897	22.72719270787935	0.0036004715194538142	-2.1765754292643295e-06	0.0035896842141704857	-1.0787305283328587e-05
1656000.0	0.0014243141234679267	710.7579502531216	23.005340662601235	0.003616212878347851	7.421215089660768e-06	0.003639255532283973	2.3042653936122026e-05
1657800.0	0.0014243141234679267	704.4256724476894	22.82325525173935	0.0036287116079028767	4.082598554964618e-06	0.0035791763435937874	-4.953526430908919e-05
1659600.0	0.0014243141234679267	703.949392628784	23.195208744961096	0.003631764463883124	-5.353484590958004e-06	0.003581279842675711	-5.0484621207413254e-05
1661400.0	0.0014243141234679267	697.2730958937025	23.006619143412617	0.0036320809789689096	-8.087459234214316e-06	0.0035909909973362185	-4.108998163269128e-05
1663200.0	0.0014243141234679267	699.3739657333653	22.846658071136364	0.0036454090459010695	4.9619469749665995e-06	0.003631326247719079	-1.4082798181990578e-05
1665000.0	0.0014243141234679267	702.6116206711698	22.845779167658165	0.0036529917825725033	-8.274563558720191e-07	0.003584755230457806	-6.823655211469745e-05
1666800.0	0.0014243141234679267	699.8514307425193	22.629013616857577	0.003663716252309902	2.2775775845858965e-06	0.003735526303139815	7.181005082991289e-05
1668600.0	0.0014243141234679267	706.3050449539593	22.724179752878676	0.003678759218104181	6.588310390273321e-06	0.0035667782222825522	-0.00011198099582162909
1670400.0	0.0014243141234679267	701.0666415067773	22.679104719920087	0.0036871352321560095	-1.5092220235891266e-07	0.0037029357614265955	1.5800529270585866e-05
1672200.0	0.0014243141234679267	697.0509511583086	22.40849084379999	0.0036904928059166525	-5.154565967477831e-06	0.003677603924260409	-1.2888881656243786e-05
1674000.0	0.0014243141234679267	701.7647571603454	22.289986087938246	0.0037012209726572224	2.232878556163252e-06	0.003672408996470777	-2.88119761864455e-05
1675800.0	0.0014243141234679267	698.3944810481148	22.032141066047586	0.0037163732785564564	6.603699704004911e-06	0.0037164235006972002	5.022214074388037e-08
1677600.0	0.0014243141234679267	703.6266928562561	21.867961606496095	0.003730836722821533	5.904640672892138e-06	0.003767415201906516	3.6578479084982895e-05
1679400.0	0.0014243141234679267	697.6429862640849	21.387896559603956	0.0037360624077983945	-3.3965099030924685e-06	0.0037804361395752943	4.437373177689995e-05
1681200.0	0.0014243141234679267	709.4944869851618	21.297888700080144	0.0037443869452258166	-2.634797432594966e-07	0.0036976875137280625	-4.669943149775403e-05
1683000.0	0.0014243141234679267	692.8093116051408	21.110647992167195	0.0037705051143576084	1.743822952784178e-05	0.003802402683824082	3.1897569466473295e-05
1684800.0	0.0014243141234679267	698.6286357133089	20.883573691125903	0.0037844133879720203	5.284748215974318e-06	0.0038301207732881026	4.570738531608248e-05
1686600.0	0.0014243141234679267	701.218854861448	20.47108654642194	0.0038037738034461866	1.0675862212057433e-05	0.0037545848056795973	-4.918899776658948e-05
1688400.0	0.0014243141234679267	697.8946635582449	20.04948592425787	0.0038219390562780685	9.437626523337323e-06	0.0037749079227551545	-4.703113352291411e-05
1690200.0	0.0014243141234679267	689.0489244269335	19.64474680582142	0.003823010705084142	-7.653483577925564e-06	0.0038921364110364683	6.912570595232616e-05
1692000.0	0.0014243141234679267	710.01264760947	19.378543764127905	0.00383071681874342	-9.410692985660728e-07	0.003812475651106479	-1.824116763694058e-05
1693800.0	0.0014243141234679267	704.1591668275373	19.176066272494033	0.0038491330626334243	9.634477733952407e-06	0.003790535009798946	-5.859805283447798e-05
1695600.0	0.0014243141234679267	694.2434611112467	19.130885887447427	0.0038572287080499692	-6.733666180958018e-07	0.003847318199629805	-9.910508420164157e-06
1697400.0	0.0014243141234679267	694.960456305525	18.665558816815377	0.0038663839317785954	4.3660684412559575e-07	0.003925420278945479	5.903634716688425e-05
1699200.0	0.0014243141234679267	693.160204307036	18.536023570508476	0.0038739175053736897	-1.1719697447948463e-06	0.0038085460173420183	-6.537148803167113e-05
1701000.0	0.0014243141234679267	505.00649650990164	18.440605593952046	0.0038850446900984318	2.428855956065998e-06	0.003912643347347882	2.7598657249450027e-05
1702800.0	0.0014243141234679267	163.08024598032154	17.878263728256208	0.003877051607350265	-1.5301209252563476e-05	0.003895934138055776	1.8882530705511177e-05
1704600.0	0.0014243141234679267	0.0	17.99502681569026	0.0038816682476067975	1.3942377949547751e-06	0.003824440297978975	-5.722794962782241e-05
1706400.0	0.0014243141234679267	0.0	18.227384649321305	0.0038830062984851876	1.3950190227315031e-06	0.0038677239662479974	-1.5282332237190196e-05
1708200.0	0.0014243141234679267	5.34685269629092	18.10463768572105	0.003881809742289479	-1.1386431566591435e-06	0.003925727720803224	4.391797851374535e-05
1710000.0	0.0014243141234679267	2.1145282946439976	18.112061477477273	0.0038813958784143015	-4.875923288437054e-07	0.0038235960007252097	-5.7799877689091666e-05
1711800.0	0.0014243141234679267	0.22403959929145664	17.958711624016274	0.0038779261652380674	-3.4643711895018084e-06	0.0038414130805271675	-3.651308471089985e-05
1713600.0	0.0014243141234679267	4.194018977677286	18.2819834929271	0.0038859146074390794	8.03968380799493e-06	0.003993487692429471	0.00010757308499039132
1715400.0	0.0014243141234679267	0.0	18.177164233557132	0.0038928741609634758	6.914603329415456e-06	0.003926098871467115	3.3224710503638704e-05
1717200.0	0.0014243141234679267	2.8846497021692703	18.42659662843403	0.0039018588847080787	9.042582202581034e-06	0.003947512931682871	4.565404697479192e-05
1719000.0	0.0014243141234679267	6.945519990519877	18.68023815417261	0.003900682116067762	-1.1890940401642341e-06	0.003971453405868723	7.077128980096082e-05
1720800.0	0.0014243141234679267	0.0	18.91981952095268	0.003900655377040173	-1.374593029693722e-07	0.003919571595070773	1.8916218030600068e-05
1722600.0	0.0014243141234679267	0.0	19.141313910087717	0.0039044255569525995	3.831216466734633e-06	0.003879717543501662	-2.470801345093722e-05
1724400.0	0.0014243141234679267	0.0	19.353773372940104	0.003904659069447339	2.9555326089626096e-07	0.003919300277943646	1.4641208496306828e-05
1726200.0	0.0014243141234679267	0.0	19.49393548694845	0.0039045825496359897	-1.355488088820666e-08	0.0039194832299158785	1.4900680279889096e-05
1728000.0	0.0014243141234679267	0.0	20.010800523556895	0.003902977299478595	-1.541671775013036e-06	0.003916855831305166	1.3878531826570573e-05
1729800.0	0.0014243141234679267	359.0690483263325	20.124494141337415	0.003908825069742964	5.913640605960504e-06	0.0037710426361146263	-0.00013778243362833813
1731600.0	0.0014243141234679267	698.2311664287131	20.747452603115583	0.003911585331492331	-3.20645663671985e-06	0.0039060564617885893	-5.52886970374197e-06
1733400.0	0.0014243141234679267	702.0180122317452	20.948284443151326	0.00392781483785324	7.282558620153512e-06	0.003955064478243115	2.7249640389874832e-05
1735200.0	0.0014243141234679267	707.2587940383694	21.387224490864334	0.003938030958734026	1.2027806188315375e-06	0.003975920049890453	3.788909115642743e-05
1737000.0	0.0014243141234679267	689.6138956146202	21.706090314779658	0.003950383972826556	3.271488589315279e-06	0.003988160981337007	3.777700851045066e-05
1738800.0	0.0014243141234679267	701.1746168466319	22.160488170895157	0.003965430207594254	6.052990913837612e-06	0.003985079195652845	1.964898805859098e-05
1740600.0	0.0014243141234679267	695.0029681152445	22.35977131781782	0.003955835709597996	-1.8702193904105268e-05	0.003943195659301253	-1.264005029674252e-05
1742400.0	0.0014243141234679267	695.1214858842635	22.78342409435188	0.003966410955249457	1.5299728230124035e-06	0.003967423513082303	1.0125578328460739e-06
1744200.0	0.0014243141234679267	696.2287131518913	23.07554277424742	0.003978353542201107	2.8771851862443813e-06	0.004040190931503824	6.183738930271658e-05
1746000.0	0.0014243141234679267	698.0558139555009	23.339670252090286	0.003984039481026656	-3.407746988726903e-06	0.003992664187859109	8.62470683245323e-06
1747800.0	0.0014243141234679267	695.3623696184407	23.621914655415612	0.003995238616516925	2.0867282053664697e-06	0.004101670227532667	0.0001064316110157418
1749600.0	0.0014243141234679267	698.4426344135455	23.6827467700678	0.003991846792038851	-1.2501255359748112e-05	0.0040180569848846815	2.6210192845830818e-05
1751400.0	0.0014243141234679267	705.3433433071834	23.87525319746158	0.003989782324729404	-1.1185949661145206e-05	0.0040720032295988974	8.222090486949388e-05
1753200.0	0.0014243141234679267	702.9316476153886	24.290728658055354	0.0040032174378878925	4.277838162770934e-06	0.00396277884441094	-4.043859347695248e-05
1755000.0	0.0014243141234679267	714.0953880735167	24.114334772329666	0.0040065987366399705	-5.769988366895555e-06	0.004039145186526493	3.2546449886522936e-05
1756800.0	0.0014243141234679267	701.4330742559154	24.57054172005533	0.004020643082399919	4.802259596271756e-06	0.004075013649528907	5.4370567128987404e-05
1758600.0	0.0014243141234679267	703.5001123927684	24.390142737114775	0.00404001712032751	1.0210794162039587e-05	0.004034464346212078	-5.552774115432546e-06
1760400.0	0.0014243141234679267	706.7875286151158	24.33363505851382	0.00404721440884345	-2.030430621542574e-06	0.003970791618549384	-7.642279029406598e-05
1762200.0	0.0014243141234679267	694.5866551988132	24.485171899503637	0.0040596207677739485	3.1381291548206887e-06	0.0040912921226980955	3.1671354924147366e-05
1764000.0	0.0014243141234679267	706.6729968445136	24.29019307914066	0.004072189630808479	3.3665287287669243e-06	0.004061540385235904	-1.064924557257463e-05
1765800.0	0.0014243141234679267	695.5985734563535	24.296448778811104	0.004076651568383626	-4.860333798201272e-06	0.004123096135970751	4.6444567587124474e-05
1767600.0	0.0014243141234679267	702.6306678035733	24.274331960309517	0.004074014063580629	-1.1892099585990239e-05	0.004008684938586566	-6.53291249940635e-05
1769400.0	0.0014243141234679267	705.0690961841066	24.08267645622196	0.004085820816695922	2.507732619300396e-06	0.0040640909802204745	-2.172983647544751e-05
1771200.0	0.0014243141234679267	690.7540456014813	23.892386248056916	0.004088810105348221	-6.360352832757113e-06	0.004114036899993703	2.5226794645482488e-05
1773000.0	0.0014243141234679267	698.4221631963817	23.73409596955549	0.004103169496856791	5.095754754800756e-06	0.004073505778562458	-2.966371829433283e-05
1774800.0	0.0014243141234679267	699.9096330471209	23.47576554831227	0.004107589741476523	-4.933388919091586e-06	0.004067556366760525	-4.003337471599771e-05
1776600.0	0.0014243141234679267	694.6533390757629	23.344149693054895	0.004117287062068992	3.1557983520201594e-07	0.004151880511966446	3.459344989745377e-05
1778400.0	0.0014243141234679267	701.9182664985809	22.93927291276013	0.004123532945714834	-3.122680795139001e-06	0.0041164145890651635	-7.118356649670564e-06
1780200.0	0.0014243141234679267	708.7317842705719	22.97235161878561	0.0041256136858074015	-7.360930799014593e-06	0.004123470903084074	-2.142782723326951e-06
1782000.0	0.0014243141234679267	695.3995151390294	22.591249499881982	0.004133806437122217	-1.3005905419870562e-06	0.004164535899975246	3.072946285302824e-05
1783800.0	0.0014243141234679267	706.1835307112542	22.40966639938972	0.00414481292442955	1.5852667599103795e-06	0.0041276157535507715	-1.7197170878778326e-05
1785600.0	0.0014243141234679267	702.70820400882	22.154305174069005	0.00415904011268043	4.7053130370269e-06	0.004176587929110922	1.7547816430491226e-05
1787400.0	0.0014243141234679267	498.6873903820983	22.05241866169495	0.004167658899673396	-9.085870475957796e-07	0.004196194221530495	2.853532185709914e-05
1789200.0	0.0014243141234679267	153.38139723678108	21.919358012416694	0.004176598203997249	1.0808445642444948e-06	0.004135404565782275	-4.1193638214974254e-05
1791000.0	0.0014243141234679267	1.5459053849118676	21.55612049955034	0.004182588469835336	2.698154748716296e-06	0.004182772304766757	1.8383493142168823e-07
1792800.0	0.0014243141234679267	8.185022527511908	21.51192305682339	0.004193797413967152	1.1246680575421615e-05	0.004224326793756088	3.052937978893628e-05
1794600.0	0.0014243141234679267	4.257077951133366	21.4240001863153	0.0041981319507787326	4.198223442825374e-06	0.0042112487689056595	1.3116818126926822e-05
1796400.0	0.0014243141234679267	0.0	21.365506252255926	0.004199797789219973	1.6315526040511786e-06	0.004189383250131678	-1.0414539088295277e-05
1798200.0	0.0014243141234679267	2.2261475254371437	21.235855894696606	0.004205283929357092	5.5639980077185386e-06	0.004230405114301796	2.512118494470371e-05
1800000.0	0.0014243141234679267	0.0	21.194315985278536	0.004209919324925383	4.65361597222328e-06	0.004185099124538714	-2.4820200386668836e-05
1801800.0	0.0014243141234679267	4.764377015688229	21.32855107021857	0.004216896943377358	7.054743355524959e-06	0.004174134440342862	-4.27625030344964e-05
1803600.0	0.0014243141234679267	0.0	21.323203742584646	0.004217451076752858	5.058491861854025e-07	0.004180488140528656	-3.696293622420205e-05
1805400.0	0.0014243141234679267	0.0	21.35576997695339	0.0042240317548202354	6.6586342881536865e-06	0.0042013472042896705	-2.2684550530565015e-05
1807200.0	0.0014243141234679267	0.0	21.549527253881337	0.0042259457987717875	1.992298254590216e-06	0.004223019243906134	-2.926554865653904e-06
1809000.0	0.0014243141234679267	0.0	21.408148675589477	0.004232713559817821	6.8471093379823765e-06	0.004178521609905419	-5.419194991240244e-05
1810800.0	0.0014243141234679267	0.0	21.764085134977833	0.004236541698884951	3.90683941832212e-06	0.004266893771821144	3.0352072936193936e-05
1812600.0	0.0014243141234679267	5.517988176966888	21.8864687967396	0.004232673736583588	-3.7872232013442885e-06	0.004258977361533969	2.6303624950381584e-05
				0.004240484690077851	7.74571561201627e-06
