# Supplementary material for: Dynamic, adaptive and modular Digital Twin framework for resource-efficient Controlled Environment Agriculture
Source: Front Plant Sci. 2026 Jul 1;17:1864757. doi: 10.3389/fpls.2026.1864757 (PMC13368678; doi:10.3389/fpls.2026.1864757)
Supplement: Supplementary file 1 [file DataSheet1.zip › dt_code-main/estimation/parameter_estimation/__init__.py]

import os
import ctypes
import ctypes.util

os.environ.setdefault("OPENBLAS_NUM_THREADS", "1")
_openblas = ctypes.util.find_library("openblas")
if _openblas:
    ctypes.CDLL(_openblas).openblas_set_num_threads(ctypes.c_int(1))

from .utils import Parameter, Parameters, simulate_with_params
from .pe_base import PEBase
from .pe_gradient import PEGradient
