# Supplementary material for: Dynamic, adaptive and modular Digital Twin framework for resource-efficient Controlled Environment Agriculture
Source: Front Plant Sci. 2026 Jul 1;17:1864757. doi: 10.3389/fpls.2026.1864757 (PMC13368678; doi:10.3389/fpls.2026.1864757)
Supplement: Supplementary file 1 [file DataSheet1.zip › dt_code-main/estimation/parameter_estimation/fit_lettuce_parameters_gradient.ipynb]

# %% [code]
%reset -f
%load_ext autoreload
%autoreload 2

# %% [code]
from parameter_estimation import PEGradient, Parameter, Parameters, simulate_with_params
import pandas as pd
import numpy as np
import matplotlib.pyplot as plt
import matplotlib.dates as mdates
import os

# %% [code]
# Training + Validation pool (datasets 0–4)
dfs = [pd.read_csv(f"../data/synthetic_data_{i}.csv").iloc[:-1] for i in range(5)]

# Test set (dataset 5 – never touched until Phase C)
test_df = pd.read_csv("../data/synthetic_data_5.csv").iloc[:-1]

# Ground truth parameters (from simulate_lettuce.py)
theta_true = {
    "k_LAI": 39.5,
    "k_alpha_beta": 0.544,
}

# All non-estimated model parameters (needed by simulate_with_params)
fixed_params = {
    "k_a_med": 0.05,
    "k_I_p": 3.55e-9,
    "k_Gamma_p": 5.2e-5,
    "k_resp": 2.65e-7,
    "k_T_1": 0.1,
    "k_T_2": 2.5,
    "k_p_1": 5.11e-6,
    "k_p_2": 2.3e-4,
    "k_p_3": 6.29e-4,
}

# Constants passed to PEGradient (only the one we explicitly fix during estimation)
constants = {"k_a_med": 0.05}

# %% [code]
def make_params(initial_guesses=None):
    ig = initial_guesses or {}
    return Parameters(
        parameters=[
            # k_LAI: leaf area saturation shape — bell-shaped sensitivity peaking at B = 1/k_LAI ≈ 0.025 kg
            Parameter("k_LAI", ig.get("k_LAI", 45.0), min_max_factor=2.0),
            # k_alpha_beta: photosynthesis amplitude — monotone sensitivity, separable from k_LAI
            # because B spans the full nonlinear transition zone (sensitivity correlation = -0.39)
            Parameter("k_alpha_beta", ig.get("k_alpha_beta", 0.5), min_max_factor=2.0),
        ]
    )


ipopt_opts = {
    "tol": 8e-6,
    "acceptable_tol": 9e-6,
    "hessian_approximation": "limited-memory",
    "constr_viol_tol": 1e-14,
}
INTEGRATOR = "cvodes"

# %% [markdown]
# Phase A: Parameter Recovery Study

Run estimation on a single dataset to prove model identifiability: the pipeline should recover θ_true from noisy measurements.

# %% [code]
pe_a = PEGradient(
    name="phase_a_recovery",
    params=make_params(),
    constants=constants,
    data_auto=[dfs[0]],
    data_cross=[],
    x0_guess_auto=[{"lettuce.B": dfs[0]["B"].values[0]}],
    downsample_interval_mins=60,
    integrator_method=INTEGRATOR,
    R=[np.eye(1)],
    modelica_file_path="Lettuce.LettuceParamIdent",
    ipopt_options=ipopt_opts,
)

theta_a, rmse_a, nrmse_a, *_ = pe_a.fit_gradient_multiple_shooting()

# %% [code]
print(f"{'Parameter':<12} {'θ_true':>12} {'θ_hat':>12} {'Rel. Error':>12}")
print("-" * 52)
for p, v_true in theta_true.items():
    v_hat = theta_a[p]
    rel_err = abs(v_hat - v_true) / abs(v_true) * 100
    print(f"{p:<12} {v_true:>12.4g} {v_hat:>12.4g} {rel_err:>11.1f}%")
print(f"\nAuto RMSE: {rmse_a:.4e}  NRMSE: {nrmse_a:.4f}")

# %% [code]
pe_a.plot_results(
    show_states=[],
    right_axis_offset=0.08,
    figsize=(8, 6),
    meas_labels={"B": "Dry Biomass [kg]"},
    input_labels={
        "I": "Light Intensity [W/m²]",
        "C": "CO₂ Concentration [kg/m³]",
        "T": "Air Temperature [°C]",
    },
)

# %% [markdown]
# Phase B: 5-Fold Cross-Validation

Train on 4 datasets, validate on the held-out 5th, across all 5 folds. Reports mean ± std RMSE to demonstrate robustness across different noise realisations.

# %% [code]
n_fold = 5
fold_results = []  # list of dicts with per-fold metrics and params

for i in range(n_fold):
    data_cross = [dfs.pop(i)]
    data_auto = list(dfs)  # remaining 4 datasets

    pe = PEGradient(
        name=f"fold_{i}",
        params=make_params(),
        constants=constants,
        data_auto=data_auto,
        data_cross=data_cross,
        x0_guess_auto=[
            {"lettuce.B": data_auto[j]["B"].values[0]} for j in range(len(data_auto))
        ],
        x0_guess_cross=[{"lettuce.B": data_cross[0]["B"].values[0]}],
        downsample_interval_mins=60,
        integrator_method=INTEGRATOR,
        R=[np.eye(1) for _ in range(len(data_auto))],
        modelica_file_path="Lettuce.LettuceParamIdent",
        ipopt_options=ipopt_opts,
    )

    (
        opt_p,
        rmse_au,
        nrmse_au,
        rmse_cr,
        nrmse_cr,
    ) = pe.fit_gradient_multiple_shooting()

    fold_results.append(
        dict(
            params=opt_p,
            rmse_auto=rmse_au,
            nrmse_auto=nrmse_au,
            rmse_cross=rmse_cr,
            nrmse_cross=nrmse_cr,
        )
    )

    pe.plot_results(
        show_states=[],
        right_axis_offset=0.08,
        figsize=(8, 6),
        meas_labels={"B": "Dry Biomass [kg]"},
        input_labels={
            "I": "Light Intensity [W/m²]",
            "C": "CO₂ Concentration [kg/m³]",
            "T": "Air Temperature [°C]",
        },
    )

    dfs.insert(i, data_cross[0])

# %% [code]
rmse_av = [r["rmse_auto"] for r in fold_results]
nrmse_av = [r["nrmse_auto"] for r in fold_results]

print("5-Fold AV Results:")
print(f"  RMSE:  {np.mean(rmse_av):.4e} ± {np.std(rmse_av):.4e}")
print(f"  NRMSE: {np.mean(nrmse_av):.4f} ± {np.std(nrmse_av):.4f}")

# %% [code]
rmse_cv = [r["rmse_cross"] for r in fold_results]
nrmse_cv = [r["nrmse_cross"] for r in fold_results]

print("5-Fold CV Results:")
print(f"  RMSE:  {np.mean(rmse_cv):.4e} ± {np.std(rmse_cv):.4e}")
print(f"  NRMSE: {np.mean(nrmse_cv):.4f} ± {np.std(nrmse_cv):.4f}")

# %% [markdown]
# Final Parameters: Pooled Re-Fit

Re-run estimation on all 5 training+validation datasets to obtain θ_final — this utilises the maximum available information before the independent test evaluation.

# %% [code]
pe_pooled = PEGradient(
    name="pooled_refit",
    params=make_params(),
    constants=constants,
    data_auto=dfs,
    data_cross=[],
    x0_guess_auto=[{"lettuce.B": dfs[i]["B"].values[0]} for i in range(5)],
    downsample_interval_mins=60,
    integrator_method=INTEGRATOR,
    R=[np.eye(1) for _ in range(5)],
    modelica_file_path="Lettuce.LettuceParamIdent",
    ipopt_options=ipopt_opts,
)

(theta_final, rmse_pool, nrmse_pool, *_) = pe_pooled.fit_gradient_multiple_shooting()

print("Final parameters (pooled re-fit):")
for k, v in theta_final.items():
    print(f"  {k}: {v:.6g}")
print(f"\nPooled RMSE: {rmse_pool:.4e}  NRMSE: {nrmse_pool:.4f}")

# %% [code]
pe_pooled.plot_results(
    show_states=[],
    right_axis_offset=0.08,
    figsize=(8, 6),
    meas_labels={"B": "Dry Biomass [kg]"},
    input_labels={
        "I": "Light Intensity [W/m²]",
        "C": "CO₂ Concentration [kg/m³]",
        "T": "Air Temperature [°C]",
    },
)

# %% [markdown]
# Phase C: Independent Testing

Evaluate θ_final on the held-out test set (dataset 5) — data the pipeline has never seen.

# %% [code]
all_params = {**fixed_params, **theta_final}
input_df_test = test_df[["ts", "I", "C", "T"]]

model_df = simulate_with_params(
    params=all_params,
    inputs=input_df_test,
    x0={"lettuce.B": test_df["B"].values[0]},
    modelica_file_path="Lettuce.LettuceParamIdent",
)

model_df["dt"] = pd.to_datetime(model_df["ts"], unit="s")
test_df["dt"] = pd.to_datetime(test_df["ts"], unit="s")
input_df_test = input_df_test.copy()
input_df_test["dt"] = pd.to_datetime(input_df_test["ts"], unit="s")

fig, axes = plt.subplots(
    4, 1, figsize=(10, 8), sharex=True, gridspec_kw={"height_ratios": [4, 1, 1, 1]}
)

axes[0].plot(
    model_df["dt"],
    model_df["B"],
    label="Simulated Biomass",
    color="tab:blue",
    linewidth=2.5,
)
axes[0].plot(
    test_df["dt"],
    test_df["B"],
    label="Measured Biomass",
    color="tab:orange",
    linestyle="--",
    linewidth=2,
)
axes[0].set_ylabel("$B$ [kg]")
axes[0].set_title("A: Growth Model Validation", loc="left", fontweight="bold")
axes[0].legend(frameon=False, loc="upper left")

axes[1].plot(input_df_test["dt"], input_df_test["I"], color="tab:green")
axes[1].set_ylabel("$I$ [W/m$^2$]")
axes[1].set_title("B: Light Intensity", loc="left", fontweight="bold")

axes[2].plot(input_df_test["dt"], input_df_test["C"], color="tab:red")
axes[2].set_ylabel("$CO_2$ [kg/m$^3$]")
axes[2].set_title("C: CO2 Concentration", loc="left", fontweight="bold")

axes[3].plot(input_df_test["dt"], input_df_test["T"], color="tab:purple")
axes[3].set_ylabel("$T$ [$^\\circ$C]")
axes[3].set_title("D: Air Temperature", loc="left", fontweight="bold")
axes[3].set_xlabel("Time")
axes[3].xaxis.set_major_formatter(mdates.DateFormatter("%d %b"))

for ax in axes:
    ax.grid(True, linestyle=":", alpha=0.6)
    ax.spines["top"].set_visible(False)
    ax.spines["right"].set_visible(False)

plt.tight_layout()

os.makedirs("./results", exist_ok=True)
plt.savefig("./results/pe_test_results.png", dpi=300)
plt.show()

common_idx = model_df.index.intersection(test_df.index)
y_sim = model_df.loc[common_idx, "B"]
y_meas = test_df.loc[common_idx, "B"]
rmse_test = np.sqrt(np.mean((y_sim - y_meas) ** 2))
nrmse_test = rmse_test / (y_meas.max() - y_meas.min())
print(f"Test RMSE:  {rmse_test:.6f} kg")
print(f"Test NRMSE: {nrmse_test:.2%}")

# %% [code]
theta_final

# %% [code]
pe_pooled.plot_parameter_evolution(optimal_params=theta_final)
