# Supplementary material for: Dynamic, adaptive and modular Digital Twin framework for resource-efficient Controlled Environment Agriculture
Source: Front Plant Sci. 2026 Jul 1;17:1864757. doi: 10.3389/fpls.2026.1864757 (PMC13368678; doi:10.3389/fpls.2026.1864757)
Supplement: Supplementary file 1 [file DataSheet1.zip › dt_code-main/estimation/parameter_estimation/pe_base.py]

from abc import ABC
import pandas as pd
from scipy.signal import bessel, sosfiltfilt
import matplotlib.pyplot as plt
import matplotlib.dates as mdates
from .utils import get_distinct_colors, load_fmu_model, load_modelica_model
import numpy as np


class PEBase(ABC):

    @property
    def nx(self):
        return self._dae_builder.nx()

    @property
    def nu(self):
        return self._dae_builder.nu()

    @property
    def ny(self):
        return self._dae_builder.ny()

    @property
    def num_params(self):
        raise NotImplementedError

    @property
    def state_names(self):
        return self._dae_builder.x()

    @property
    def input_names(self):
        return self._dae_builder.u()

    @property
    def meas_names(self):
        return self._dae_builder.y()

    @property
    def param_names(self):
        return self._dae_builder.p()

    def t_start(self, data: pd.DataFrame) -> float:
        return float(data["ts"].iloc[0])

    def t_end(self, data: pd.DataFrame) -> float:
        return float(data["ts"].iloc[-1])

    def num_t_steps(self, data: pd.DataFrame) -> int:
        return data.shape[0]

    @property
    def num_t_steps_auto(self) -> int:
        num_t_steps = 0
        for data in self._data_auto_preprocessed:
            num_t_steps += data.shape[0]

        return num_t_steps

    @property
    def time_step(self) -> float:
        time_step_auto = float(
            self._data_auto_preprocessed[0]["ts"].iloc[1]
            - self._data_auto_preprocessed[0]["ts"].iloc[0]
        )

        # Now we make sure that the time step across all datasets is the same
        if len(self._data_auto_preprocessed) > 1:
            for auto_data in self._data_auto_preprocessed[1:]:
                time_step_auto_i = float(
                    auto_data["ts"].iloc[1] - auto_data["ts"].iloc[0]
                )
                if abs(time_step_auto - time_step_auto_i) > 1e-6:
                    raise ValueError(
                        "Time steps of all auto validation datasets do not match."
                    )
        if self._data_cross_preprocessed:
            for cross_data in self._data_cross_preprocessed:
                time_step_cross_i = float(
                    cross_data["ts"].iloc[1] - cross_data["ts"].iloc[0]
                )
                if abs(time_step_auto - time_step_cross_i) > 1e-6:
                    raise ValueError(
                        "Time steps of all cross validation datasets do not match."
                    )

        return time_step_auto

    def t_grid(self, data: pd.DataFrame):
        t_start = self.t_start(data)
        t_end = self.t_end(data)
        num_t_steps = self.num_t_steps(data)

        return np.linspace(t_start, t_end, num_t_steps, endpoint=True)

    def __post_init__(self):
        self._load_model()

        auto_data_list = [auto_data for auto_data in self.data_auto]
        cross_data_list = [cross_data for cross_data in self.data_cross]

        self._data_auto_preprocessed = []
        self._data_cross_preprocessed = []

        for data_list, data_origin in zip(
            [auto_data_list, cross_data_list], ["auto", "cross"]
        ):
            data = self._preprocess_data(data_list=data_list)

            if data_origin == "auto":
                self._data_auto_preprocessed.extend(data)
            else:
                self._data_cross_preprocessed.extend(data)

    def _preprocess_data(self, data_list: list[pd.DataFrame]):
        preprocessed_data = []

        for data in data_list:
            data["timestamp"] = pd.to_datetime(data["ts"], unit="s")
            data = data.set_index("timestamp").sort_index()

            if self.downsample_interval_mins is not None:
                # Create and apply low pass filter and downsample
                # Design the filter
                delta_t_orig = data["ts"].iloc[1] - data["ts"].iloc[0]
                fs_orig = 1.0 / delta_t_orig
                T_new = (
                    self.downsample_interval_mins * 60
                )  # new sampling interval, seconds
                fs_new = 1.0 / T_new

                f_cutoff = fs_new / 2  # new Nyquist
                Wn = f_cutoff / (0.5 * fs_orig)

                order = 4
                # Bessel filter: maximally flat group delay → near-zero step overshoot.
                # norm='mag' → -3 dB at Wn (same interface as butter).
                # output='sos' → second-order sections for numerical stability.
                sos = bessel(order, Wn, btype="low", analog=False, norm="mag", output="sos")

                # filter only the dense inputs with zero-phase filtering
                filt_inputs = pd.DataFrame(
                    data=sosfiltfilt(sos, data[self.input_names].values, axis=0),
                    index=data.index,
                    columns=self.input_names,
                )

                # Safety clip: filter output cannot physically exceed original data range.
                # Protects against residual numerical artifacts at sharp step edges.
                filt_inputs = filt_inputs.clip(
                    lower=data[self.input_names].min(),
                    upper=data[self.input_names].max(),
                    axis=1,
                )

                # downsample inputs with mean and (if you want) a *small* intra-bin interpolation
                ds_inputs = (
                    filt_inputs.resample(f"{self.downsample_interval_mins}min")
                    .mean()
                    .interpolate(
                        method="time"
                    )  # or drop this if you prefer pure bin means
                )

                # Snap measurements without filling gaps
                # Rule: keep a measured value only if a true sample existed within +/- tolerance;
                # otherwise leave NaN.
                tol = pd.Timedelta(seconds=T_new / 2)  # half the bin width

                ds_meas = pd.DataFrame(
                    index=ds_inputs.index, columns=self.meas_names, dtype=float
                )
                for meas_name in self.meas_names:
                    s = data[meas_name].dropna()  # only real measurements
                    # nearest-neighbor reindex with tolerance preserves NaNs away from real samples
                    ds_meas[meas_name] = s.reindex(
                        ds_inputs.index, method="nearest", tolerance=tol
                    )

                # MERGE + carry over the unix-seconds ts if you still need it ----------
                data = pd.concat([ds_inputs, ds_meas], axis=1)
                data["ts"] = (data.index.view("int64") // 10**9).astype(
                    float
                )  # seconds since epoch

            preprocessed_data.append(data)

        return preprocessed_data

    def _load_model(self):
        """Load the model based on the provided file paths."""
        if self.fmu_file_path is not None:
            self._dae_builder = load_fmu_model(self.fmu_file_path)
        elif self.modelica_file_path is not None:
            self._dae_builder = load_modelica_model(self.modelica_file_path)
        else:
            raise ValueError(
                "Either fmu_file_path or modelica_file_path must be provided."
            )

    def plot_data(self, preprocessed: bool = True):

        if preprocessed:
            auto_data_list = [auto_data for auto_data in self._data_auto_preprocessed]
            cross_data_list = [
                cross_data for cross_data in self._data_cross_preprocessed
            ]
        else:
            auto_data_list = [auto_data for auto_data in self.data_auto]
            cross_data_list = [cross_data for cross_data in self.data_cross]

        for data_list, data_origin in zip(
            [auto_data_list, cross_data_list], ["auto", "cross"]
        ):

            try:
                n_rows = len(data_list[0].columns) - 1
            except IndexError:
                continue

            fig, axes = plt.subplots(nrows=n_rows, ncols=1, sharex=True)
            fig.set_size_inches(w=8, h=20)

            colors = get_distinct_colors(len(data_list))
            for data_idx, data in enumerate(data_list):
                ax_idx = 0
                for column in data.columns:
                    if column == "ts":
                        continue
                    elif column in self.meas_names:
                        axes[ax_idx].scatter(
                            pd.to_datetime(data["ts"], unit="s"),
                            data[column],
                            label=f"{data_origin} validation data set {data_idx+1}",
                            s=5,
                            marker="x",
                            color=colors[data_idx],
                        )
                    elif column in self.input_names:
                        axes[ax_idx].plot(
                            pd.to_datetime(data["ts"], unit="s"),
                            data[column],
                            label=f"{data_origin} validation data set {data_idx+1}",
                            color=colors[data_idx],
                        )
                    axes[ax_idx].legend()
                    axes[ax_idx].set_ylabel(column)

                    locator = mdates.AutoDateLocator()
                    formatter = mdates.ConciseDateFormatter(locator)
                    axes[ax_idx].xaxis.set_major_locator(locator)
                    axes[ax_idx].xaxis.set_major_formatter(formatter)

                    fig.autofmt_xdate()

                    ax_idx += 1
            plt.show()

    def plot_results(
        self,
        show_states: list[str] = None,
        show_inputs: list[str] = None,
        right_axis_offset: float = 0.05,
        figsize: tuple = (12, 8),
        meas_labels: dict[str, str] = None,
        input_labels: dict[str, str] = None,
    ):
        self._plot_results(
            x_sim_data=self._x_auto_sol,
            y_sim_data=self._y_auto_sol,
            data_list=self._data_auto_preprocessed,
            data_type="auto",
            show_states=show_states,
            show_inputs=show_inputs,
            figsize=figsize,
            meas_labels=meas_labels,
            input_labels=input_labels,
        )
        if self.data_cross:
            self._plot_results(
                x_sim_data=self._x_cross,
                y_sim_data=self._y_cross,
                data_list=self._data_cross_preprocessed,
                data_type="cross",
                show_states=show_states,
                show_inputs=show_inputs,
                figsize=figsize,
                right_axis_offset=right_axis_offset,
                meas_labels=meas_labels,
                input_labels=input_labels,
            )

    def _plot_results(
        self,
        x_sim_data: np.ndarray,
        y_sim_data: np.ndarray,
        data_list: list[pd.DataFrame],
        data_type: str = "auto",
        show_states: list[str] = [],
        show_inputs: list[str] = [],
        figsize: tuple = (12, 8),
        right_axis_offset: float = 0.05,
        meas_labels: dict[str, str] = None,
        input_labels: dict[str, str] = None,
    ):

        xy_model_start_idx = 0
        xy_model_end_idx = 0

        for data_idx, data in enumerate(data_list):
            n_rows = len(self.meas_names)
            if show_states:
                n_rows += 1
            if show_inputs:
                n_rows += 1
            fig, axes = plt.subplots(ncols=1, nrows=n_rows, sharex=True)
            if n_rows == 1:
                axes = np.array([axes])
            fig.set_size_inches(figsize[0], figsize[1])
            fig.suptitle(
                f"Parameter estimation {data_type} validation results number {data_idx+1}"
            )

            meas_colors = get_distinct_colors(n=self._dae_builder.ny())

            xy_model_end_idx = xy_model_start_idx + self.num_t_steps(data)
            time_grid = self.t_grid(data)

            for meas_idx, (meas_name, y_model, ax) in enumerate(
                zip(self.meas_names, y_sim_data, axes.flatten())
            ):
                meas_name_shown = (
                    meas_labels.get(meas_name, meas_name) if meas_labels else meas_name
                )
                ax.plot(
                    pd.to_datetime(time_grid, unit="s"),
                    y_model[xy_model_start_idx:xy_model_end_idx],
                    label=f"{meas_name_shown} model",
                    color=meas_colors[meas_idx],
                )

                ax.scatter(
                    pd.to_datetime(time_grid, unit="s"),
                    data[meas_name].values,
                    label=f"{meas_name_shown} true",
                    color=meas_colors[meas_idx],
                    s=3,
                    marker="x",
                )

                ax.set_xlabel("Time")
                ax.set_ylabel("Measurements")
                ax.legend()

            next_ax_idx = len(self.meas_names)

            if show_states:
                ax_states = axes[next_ax_idx]
                state_colors = get_distinct_colors(n=len(show_states))
                handles, labels = [], []

                # plot first state on base axis
                for state_num, state_name in enumerate(show_states):
                    ax_tmp = ax_states if state_num == 0 else ax_states.twinx()
                    if state_num > 0:
                        # offset the additional right axes slightly so ticks don't cover each other
                        ax_tmp.spines["right"].set_position(
                            ("axes", 1 + right_axis_offset * (state_num - 1))
                        )
                        ax_tmp.set_frame_on(True)
                        ax_tmp.patch.set_visible(False)

                    state_idx = self._dae_builder.x().index(state_name)

                    (line_auto,) = ax_tmp.plot(
                        pd.to_datetime(time_grid, unit="s"),
                        x_sim_data[state_idx][xy_model_start_idx:xy_model_end_idx],
                        color=state_colors[state_num],
                        label=f"{state_name} auto validation",
                    )
                    handles.append(line_auto)
                    labels.append(line_auto.get_label())

                    side = "left" if state_num == 0 else "right"
                    ax_tmp.spines[side].set_color(state_colors[state_num])
                    ax_tmp.tick_params(axis="y", colors=state_colors[state_num])

                ax_states.legend(
                    handles,
                    labels,
                    loc="upper right",
                    ncol=1,
                    frameon=True,
                    title="States",
                )
                ax_states.set_xlabel("Time")
                ax_states.set_ylabel("States")
                next_ax_idx += 1

            if show_inputs:
                u_all = np.stack([data[n].values for n in show_inputs], axis=0)
                ax_inputs = axes[next_ax_idx]
                input_colors = get_distinct_colors(n=len(show_inputs))

                handles, labels = [], []
                for i, (input_name, series) in enumerate(zip(show_inputs, u_all)):
                    input_name_shown = (
                        input_labels.get(input_name, input_name)
                        if input_labels
                        else input_name
                    )
                    ax_tmp = ax_inputs if i == 0 else ax_inputs.twinx()
                    if i > 0:
                        # move each subsequent right spine further right so ticks are side by side
                        ax_tmp.spines["right"].set_position(
                            ("axes", 1 + right_axis_offset * (i - 1))
                        )
                        ax_tmp.set_frame_on(True)
                        ax_tmp.patch.set_visible(False)

                    (line,) = ax_tmp.plot(
                        pd.to_datetime(time_grid, unit="s"),
                        series,
                        color=input_colors[i],
                        label=input_name_shown,
                    )
                    handles.append(line)
                    labels.append(input_name_shown)

                    side = "left" if i == 0 else "right"
                    ax_tmp.spines[side].set_color(input_colors[i])
                    ax_tmp.tick_params(axis="y", colors=input_colors[i])

                ax_inputs.legend(
                    handles,
                    labels,
                    loc="upper right",
                    ncol=1,
                    frameon=True,
                    title="Inputs",
                )
                ax_inputs.set_xlabel("Time")
                ax_inputs.set_ylabel("Inputs")

                for ax in axes[:-1]:
                    plt.setp(ax.get_xticklabels(), visible=False)
                    ax.set_xlabel("")
                axes[-1].set_xlabel("Time")

                # give the offset spines some room on the right
                extra_right = 0.82 + right_axis_offset * max(0, len(show_inputs) - 2)
                fig.subplots_adjust(right=min(0.95, extra_right))

            xy_model_start_idx += self.num_t_steps(data)

            plt.show()

    def _plot_matrix_imshow(self, m: np.ndarray, title: str, tick_labels: list[str]):
        fig, ax = plt.subplots()
        imshow = ax.imshow(m)
        fig.colorbar(imshow, ax=ax)
        ax.set_title(title)

        positions = np.arange(len(tick_labels))

        # Replace the tick labels
        ax.set_xticks(positions)
        ax.set_xticklabels(tick_labels)
        ax.tick_params(axis="x", labelrotation=90, labelright=False, labelleft=True)

        ax.set_yticks(positions)
        ax.set_yticklabels(tick_labels)
        plt.show()

    def plot_FIM(self, FIM: np.ndarray):
        """
        Plot the Fisher Information Matrix (FIM).
        """
        self._plot_matrix_imshow(
            m=FIM, title="Fisher information matrix FIM", tick_labels=self.param_names
        )

    def plot_C_p(self, C_p: np.ndarray):
        """
        Plot the covariance matrix C_p.
        """
        self._plot_matrix_imshow(
            m=C_p, title="Covariance matrix C_p", tick_labels=self.param_names
        )

    def rmse(self, y_model: np.ndarray, meas_data: pd.DataFrame):
        mean_squared_error = 0.0
        for meas_idx, meas_name in enumerate(self.meas_names):
            y_true = meas_data[meas_name].values
            y_model_i = y_model[meas_idx].flatten()

            mask = ~np.isnan(y_true)

            if np.any(mask):
                diff = y_true[mask] - y_model_i[mask]
                mean_squared_error += np.sum(diff**2) / np.sum(mask) / self.ny

        return np.sqrt(mean_squared_error)

    def nrmse(self, y_model: np.ndarray, meas_data: pd.DataFrame):
        nrmse_channels = []
        for meas_idx, meas_name in enumerate(self.meas_names):
            y_true = meas_data[meas_name].values
            y_model_i = y_model[meas_idx].flatten()
            mask = ~np.isnan(y_true)

            if np.any(mask):
                with np.errstate(over="ignore", invalid="ignore"):
                    rmse_i = np.sqrt(np.mean((y_true[mask] - y_model_i[mask]) ** 2))
                if not np.isfinite(rmse_i):
                    nrmse_channels.append(np.inf)
                    continue
                y_range = np.max(y_true[mask]) - np.min(y_true[mask])

                # Use a small epsilon or default to 1.0 to avoid division by zero
                denom = y_range if y_range > 1e-9 else 1.0
                nrmse_channels.append(rmse_i / denom)

        return np.mean(nrmse_channels) if nrmse_channels else np.inf
