# Supplementary material for: Dynamic, adaptive and modular Digital Twin framework for resource-efficient Controlled Environment Agriculture
Source: Front Plant Sci. 2026 Jul 1;17:1864757. doi: 10.3389/fpls.2026.1864757 (PMC13368678; doi:10.3389/fpls.2026.1864757)
Supplement: Supplementary file 1 [file DataSheet1.zip › dt_code-main/estimation/parameter_estimation/pe_gradient.py]

from collections.abc import Callable
from dataclasses import dataclass, field
import numpy as np
import matplotlib.pyplot as plt
import casadi as cs
from .utils import Parameters
from .pe_base import PEBase
import pandas as pd


@dataclass
class PEGradient(PEBase):
    """
    A class to perform parameter estimation for Modelica models or FMUs using CasADi.
    """

    name: str
    params: Parameters
    R: list[np.ndarray]
    data_auto: list[pd.DataFrame]
    data_cross: list[pd.DataFrame] = field(default_factory=lambda: [])
    x0_guess_auto: list[dict[str, float]] = None
    x0_guess_cross: list[dict[str, float]] = None
    Q0: np.ndarray = None
    integrator_method: str = "cvodes"
    downsample_interval_mins: int = None
    fmu_file_path: str = None
    modelica_file_path: str = None
    ipopt_options: dict = field(default_factory=lambda: {})
    constants: dict[str, float] = field(default_factory=lambda: {})
    param_scaling: bool = True
    state_bounds: dict[str, tuple[float, float]] = field(default_factory=lambda: {})
    state_scaling: dict[str, float] | None = None
    x0_cross_from_auto_final: bool = False
    penalty_fn: Callable[[dict[str, cs.MX], list[dict[str, cs.MX]]], cs.MX] | None = (
        None
    )
    x0_warmup_inputs: dict[str, float] | None = None
    x0_warmup_duration: float | None = None
    x0_warmup_overrides: dict[str, float] = field(default_factory=lambda: {})

    def __post_init__(self):
        super().__post_init__()
        if (self.x0_warmup_inputs is None) != (self.x0_warmup_duration is None):
            raise ValueError(
                "Both x0_warmup_inputs and x0_warmup_duration must be set together."
            )
        self._create_integrators_and_sens()
        if self.param_scaling:
            self._setup_param_scaling_mixed()

        # Build per-state scale vector (physical = opt_var * scale)
        self._s_vec = np.array(
            [(self.state_scaling or {}).get(name, 1.0) for name in self.state_names]
        )

        # Extend dimension of R matrices if necessary
        for auto_data_idx, auto_data in enumerate(self._data_auto_preprocessed):
            if len(self.R[auto_data_idx].shape) == 2:
                self.R[auto_data_idx] = np.repeat(
                    self.R[auto_data_idx][np.newaxis, :, :],
                    self.num_t_steps(auto_data),
                    axis=0,
                )

    def _load_model(self):
        super()._load_model()

        # Set any variable that is currently an input but not listed as an input or parameter to its assigned fixed value
        for input_name in self.input_names:
            if input_name in self.constants.keys():
                self._dae_builder.set_variability(input_name, "fixed")
                self._dae_builder.set(input_name, self.constants[input_name])
            elif input_name in self.params:
                self._dae_builder.set_variability(input_name, "tunable")
            elif input_name not in self.data_auto[0].columns:
                self._dae_builder.set_variability(input_name, "fixed")

        # Check that all given parameters are also parameters inside the dae builder
        for param in self.params:
            if param.name not in self.param_names:
                raise ValueError(f"Parameter '{param.name}' not found in model.")

    def _setup_param_scaling_mixed(self):
        """
        Builds per-parameter scaling data so that the optimizer works with
        z_i in [-1, 1] and we map z -> physical theta_i.
        - positive-only params: log-scaling
        - negative-only params: log-scaling on -theta
        - sign-changing params: linear scaling
        """
        self._scaling_info = {}

        for param_name in self.param_names:
            p = self.params[param_name]
            tmin = float(p.min_value)
            tmax = float(p.max_value)

            if p.log_scaling and tmin > 0.0:
                # purely positive -> log(theta)
                eta_min = np.log(tmin)
                eta_max = np.log(tmax)
                center = 0.5 * (eta_max + eta_min)
                half_range = 0.5 * (eta_max - eta_min)
                self._scaling_info[param_name] = {
                    "type": "log_pos",
                    "center": center,
                    "half_range": half_range,
                }

            elif p.log_scaling and tmax < 0.0:
                # purely negative -> log(-theta)
                phi_min = -tmax  # > 0
                phi_max = -tmin  # > 0
                eta_min = np.log(phi_min)
                eta_max = np.log(phi_max)
                center = 0.5 * (eta_max + eta_min)
                half_range = 0.5 * (eta_max - eta_min)
                self._scaling_info[param_name] = {
                    "type": "log_neg",
                    "center": center,
                    "half_range": half_range,
                }

            else:
                # crosses zero -> linear scaling
                center = 0.5 * (tmax + tmin)
                half_range = 0.5 * (tmax - tmin)
                if half_range <= 0:
                    half_range = 1.0
                self._scaling_info[param_name] = {
                    "type": "linear",
                    "center": center,
                    "half_range": half_range,
                }

    def _create_integrators_and_sens(self):
        daefun = self._dae_builder.create(
            "f", ["t", "x", "z", "p", "u"], ["ode", "alg", "quad", "zero"]
        )

        options_wo_sens = {
            "nfwd": 0,
            "nadj": 0,
            "expand": True,
            "reltol": 1e-5,
            "abstol": 1e-7,
            "max_num_steps": 3000,
        }

        options_with_sens = {
            "nfwd": self.num_params,
            "nadj": 0,
            "expand": True,
            "reltol": 1e-4,
            "abstol": 1e-5,
            "max_num_steps": 3_000,
        }

        if self.integrator_method in ["collocation", "rk"]:
            for options in [options_wo_sens, options_with_sens]:
                options.pop("reltol")
                options.pop("abstol")
                options.pop("max_num_steps")

        self._F = cs.integrator(
            "F",
            self.integrator_method,
            daefun,
            0,
            self.time_step,
            options_wo_sens,
        )

        self._F_with_sens = cs.integrator(
            "F_with_sens",
            self.integrator_method,
            daefun,
            0,
            self.time_step,
            options_with_sens,
        )

        self._h = self._dae_builder.create("h", ["x", "p", "u"], ["y"])

        x = cs.MX.sym("x", self.nx)
        u = cs.MX.sym("u", self.nu)
        theta = cs.MX.sym("theta", self.num_params)

        x0_mat = cs.horzcat(x, cs.MX.zeros(self.nx, self.num_params))
        u_mat = cs.horzcat(u, cs.MX.zeros(self.nu, self.num_params))
        theta_mat = cs.horzcat(
            theta, cs.MX.eye(self.num_params)
        )  # directions of the forward derivatives corresponding to the thetas

        res = self._F_with_sens(
            x0=x0_mat,
            u=u_mat,
            p=theta_mat,
        )
        Sx_theta = res["xf"][:, 1:]

        self._sens_x_p = cs.Function(
            "sens_x_p",
            [x, u, theta],
            [Sx_theta],
            ["x0", "u0", "theta"],
            ["Sx_p"],
        )

    def plot_parameter_evolution(self, optimal_params: dict[str, float]):
        num_params = len(self.param_names)
        fig, axes = plt.subplots(num_params, 1, squeeze=False)
        fig.set_size_inches(w=10, h=1.5 * num_params)

        for i, param_name in enumerate(self.param_names):
            ax = axes[i, 0]
            p_obj = self.params[param_name]

            min_val = p_obj.min_value
            max_val = p_obj.max_value
            initial_value = p_obj.initial_guess
            final_value = optimal_params[param_name]

            # Add a light gray background for the valid parameter range
            ax.axvspan(min_val, max_val, color="gray", alpha=0.1, label="Search Range")
            # Add explicit vertical lines for Min and Max
            ax.axvline(min_val, color="red", linestyle="--", linewidth=1, alpha=0.7)
            ax.axvline(max_val, color="red", linestyle="--", linewidth=1, alpha=0.7)

            # Plot the points
            ax.scatter([initial_value], [1], marker="o", label="Initial", color="blue")
            ax.scatter([final_value], [1], marker="x", label="Optimal", color="red")

            # Set the limits
            ax.set_xlim(min_val - abs(min_val) * 0.1, max_val + abs(max_val) * 0.1)
            ax.set_ylabel(param_name, rotation=0, ha="right", va="center")

            # Conditionally set the scale
            if p_obj.log_scaling and min_val > 0:
                ax.set_xscale("log")
            # Use symlog if logarithmic scaling and max_val < 0
            elif p_obj.log_scaling and max_val < 0:
                ax.set_xscale("symlog")  # symlog handles negatives
            else:
                ax.set_xscale("linear")

            ax.grid(True, which="both", ls="--", alpha=0.5, axis="x")
            ax.set_yticks([])

        axes[0, 0].legend(loc="upper center", bbox_to_anchor=(0.5, 1.3), ncol=2)
        fig.tight_layout()
        plt.show()

    @property
    def num_params(self):
        return self._dae_builder.np()

    @property
    def _warmup_enabled(self) -> bool:
        return self.x0_warmup_inputs is not None and self.x0_warmup_duration is not None

    def compute_FIM(
        self,
    ) -> np.ndarray:
        x_sol = self._sol.value(self._X_opti)
        u_sol = self._sol.value(self._U_meas)
        if self.param_scaling:
            theta_sol = np.array(self._sol.value(self._theta_opti)).flatten()
        else:
            theta_sol = self._sol.value(self._theta_opti)

        FIM = np.zeros((self.num_params, self.num_params))

        R_concat = np.concatenate(self.R)

        x0_sym = cs.MX.sym("x0", self.nx)  # (nx,)
        u0_sym = cs.MX.sym("u0", self.nu)  # (nu,)
        theta_sym = cs.MX.sym("theta", self.num_params)  # (12,)

        dhdx = cs.Function(
            "dhdx",
            [x0_sym, u0_sym, theta_sym],
            [cs.jacobian(self._h(x=x0_sym, p=theta_sym, u=u0_sym)["y"], x0_sym)],
            ["x0", "u0", "theta"],
            ["dhdx"],
        )
        dhdth = cs.Function(
            "dhdth",
            [x0_sym, u0_sym, theta_sym],
            [cs.jacobian(self._h(x=x0_sym, p=theta_sym, u=u0_sym)["y"], theta_sym)],
            ["x0", "u0", "theta"],
            ["dhdth"],
        )

        if self.nx == 1:
            x_sol = np.array([x_sol])
        if self.nu == 1:
            u_sol = np.array([u_sol])

        # Precompute ∂x/∂θ for each step:
        Sx = np.zeros((self.nx, self.num_params, self.num_t_steps_auto))
        for k in range(self.num_t_steps_auto):
            xk = (
                x_sol[:, k] * self._s_vec
            )  # convert scaled NLP solution to physical coords
            uk = u_sol[:, k]
            try:
                Sx[:, :, k] = np.array(
                    self._sens_x_p(x0=xk, u0=uk, theta=theta_sol)["Sx_p"]
                )

                Jk = (
                    dhdx(x0=xk, u0=uk, theta=theta_sol)["dhdx"] @ Sx[:, :, k]
                    + dhdth(x0=xk, u0=uk, theta=theta_sol)["dhdth"]
                )
            except RuntimeError:
                Jk = self.Jk_fd_single_step(xk, uk, theta_sol)

            Rinv_k = np.linalg.inv(R_concat[k, :, :])
            FIM += Jk.T @ Rinv_k @ Jk

        return FIM

    def _simulate_forward(self, x0, U, p):
        """
        Simulate the system forward for one horizon using the CasADi integrator self._F.

        Parameters
        ----------
        x0 : array-like, shape (nx,)
            Initial state vector.
        U : array-like, shape (T, nu)
            Input sequence for each time step.
        p : array-like, shape (n_params,)
            Model parameter vector.

        Returns
        -------
        X : State trajectory
        Y : Model output trajectory
        """

        num_t_steps = U.shape[1]

        # Allocate trajectory arrays
        X = np.zeros((self.nx, num_t_steps), dtype=float)
        Y = np.zeros((self.ny, num_t_steps), dtype=float)
        X[:, 0] = np.array(x0, dtype=float)

        # Ensure p is a CasADi DM
        p_dm = cs.DM(p)

        # Step through each time interval
        for k in range(num_t_steps):
            res = self._F(x0=cs.DM(X[:, k]), u=cs.DM(U[:, k]), p=p_dm)
            Y[:, k] = np.array(self._h(x=X[:, k], p=p_dm, u=U[:, k])["y"]).flatten()
            if not k == num_t_steps - 1:
                X[:, k + 1] = np.array(res["xf"]).flatten()

        return X, Y

    def _run_warmup_simulation(
        self, theta_0: np.ndarray, x0_start: np.ndarray
    ) -> np.ndarray:
        """Runs warmup with constant inputs for x0_warmup_duration seconds.

        Uses theta_0 (initial parameter guess). Runs once before NLP assembly.
        Result used as x0 guess for warm-starting the NLP — never included in objective.
        """
        n_steps = max(1, round(self.x0_warmup_duration / self.time_step))
        # n_steps+1 columns so X[:, -1] is the state after exactly n_steps integrations
        # (_simulate_forward only writes X[:,k+1] for k < num_t_steps-1)
        U_warmup = np.array(
            [
                np.full(n_steps + 1, self.x0_warmup_inputs[name])
                for name in self.input_names
            ]
        )
        X_warmup, _ = self._simulate_forward(x0=x0_start, U=U_warmup, p=theta_0)
        x0_final = X_warmup[:, -1].copy()
        for state_name, val in self.x0_warmup_overrides.items():
            x0_final[list(self.state_names).index(state_name)] = val
        return x0_final

    def _step_and_output(
        self, x0_np: np.ndarray, u0_np: np.ndarray, th_np: np.ndarray
    ) -> np.ndarray:
        """Helper: advance one step and evaluate output y at the END of the step"""
        xf = np.array(self._F(x0=x0_np, u=u0_np, p=th_np)["xf"]).squeeze()
        y = np.array(self._h(x=xf, p=th_np, u=u0_np)["y"]).squeeze()
        return y

    def Jk_fd_single_step(
        self,
        xk: np.ndarray,
        uk: np.ndarray,
        theta: np.ndarray,
        fd_rel: float = 1e-6,
        fd_abs: float = 1e-9,
    ) -> np.ndarray:
        """
        Returns J_k = d y_{k+1} / d theta  (ny x p) using finite differences.
        Uses central differences when possible; otherwise falls back to one-sided.
        """
        theta = np.asarray(theta).astype(float).copy()
        uk = np.asarray(uk).astype(float).copy()
        xk = np.asarray(xk).astype(float).copy()

        # Base y at theta (helps for one-sided fallback)
        y_base = self._step_and_output(xk, uk, theta)
        ny = y_base.size
        p = theta.size
        Jk = np.zeros((ny, p))

        for i in range(p):
            # Parameter-specific step (relative + absolute)
            h_i = fd_rel * max(1.0, abs(theta[i])) + fd_abs

            th_plus = theta.copy()
            th_plus[i] += h_i
            th_minus = theta.copy()
            th_minus[i] -= h_i

            y_plus = y_minus = None
            ok_plus = ok_minus = True

            # Try central
            try:
                y_plus = self._step_and_output(xk, uk, th_plus)
            except RuntimeError:
                ok_plus = False
            try:
                y_minus = self._step_and_output(xk, uk, th_minus)
            except RuntimeError:
                ok_minus = False

            if ok_plus and ok_minus:
                Jk[:, i] = (y_plus - y_minus) / (2.0 * h_i)
            elif ok_plus:
                # forward difference
                Jk[:, i] = (y_plus - y_base) / h_i
            elif ok_minus:
                # backward difference
                Jk[:, i] = (y_base - y_minus) / h_i
            else:
                # last resort: shrink step and retry once
                h_i *= 0.1
                th_plus[i] = theta[i] + h_i
                th_minus[i] = theta[i] - h_i
                try:
                    y_plus = self._step_and_output(xk, uk, th_plus)
                    y_minus = self._step_and_output(xk, uk, th_minus)
                    Jk[:, i] = (y_plus - y_minus) / (2.0 * h_i)
                except RuntimeError:
                    # Give up on this column: leave zeros (conservative)
                    Jk[:, i] = 0.0

        return Jk

    def fit_gradient_multiple_shooting(self, track_iterations: bool = False):

        # Assemble measurements from dataframe
        measurements = []
        for meas_name in self.meas_names:
            new_meas = []
            for auto_data in self._data_auto_preprocessed:
                new_meas.extend(auto_data[meas_name].values)

            measurements.append(new_meas)
        measurements = np.array(measurements)

        # Create a mask of available measurements
        mask = ~np.isnan(measurements)
        self._y_meas_avail = mask.astype(int)

        # Measurement range used for objective function weighting
        measurement_range = np.nanmax(measurements, axis=1) - np.nanmin(
            measurements, axis=1
        )
        measurement_range = np.where(measurement_range == 0, 1.0, measurement_range)

        # Now turn all non-available measurements into zeros (such that later no error is thrown in the objective function)
        measurements[np.isnan(measurements)] = 0.0

        inputs = []
        for input_name in self.input_names:
            new_inputs = []
            for auto_data in self._data_auto_preprocessed:
                new_inputs.extend(auto_data[input_name].values)

            inputs.append(new_inputs)
        inputs = np.array(inputs)

        self._opti = cs.Opti()

        # Objective function
        objective = 0.0

        # Add parameter optimization variables
        if self.param_scaling:
            # Use scaled parameters z
            self._z = self._opti.variable(self.num_params)

            # Build an expression handle for physical parameters
            theta_expr_list = []

            for i, param_name in enumerate(self.param_names):
                info = self._scaling_info[param_name]
                z_i = self._z[i]
                center = info["center"]
                half_range = info["half_range"]

                if info["type"] == "log_pos":
                    theta_i = cs.exp(center + half_range * z_i)
                elif info["type"] == "log_neg":
                    theta_i = -cs.exp(center + half_range * z_i)
                else:  # linear
                    theta_i = center + half_range * z_i

                theta_expr_list.append(theta_i)
            self._theta_opti = cs.vertcat(*theta_expr_list)
        else:
            self._theta_opti = self._opti.variable(self.num_params)

        # Set parameter bounds
        if self.param_scaling:
            for i in range(self.num_params):
                self._opti.subject_to(self._z[i] >= -1)
                self._opti.subject_to(self._z[i] <= 1)
        else:
            for param_idx, param_name in enumerate(self.param_names):
                self._opti.subject_to(
                    self.params[param_name].min_value <= self._theta_opti[param_idx]
                )
                self._opti.subject_to(
                    self.params[param_name].max_value >= self._theta_opti[param_idx]
                )

        # Add initial guesses for parameters
        theta_0 = np.array(
            [self.params[name].initial_guess for name in self.param_names]
        )
        if self.param_scaling:
            z_0 = np.zeros_like(theta_0)

            for i, (param_name, theta0_i) in enumerate(zip(self.param_names, theta_0)):
                info = self._scaling_info[param_name]
                center = info["center"]
                half_range = info["half_range"]

                if info["type"] == "log_pos":
                    if theta0_i <= 0:
                        raise ValueError(f"Initial guess for {param_name} must be > 0.")
                    eta_0 = np.log(theta0_i)
                    z_0[i] = (eta_0 - center) / half_range

                elif info["type"] == "log_neg":
                    if theta0_i >= 0:
                        raise ValueError(f"Initial guess for {param_name} must be < 0.")
                    eta_0 = np.log(-theta0_i)
                    z_0[i] = (eta_0 - center) / half_range

                else:  # linear
                    z_0[i] = (theta0_i - center) / half_range

            self._opti.set_initial(self._z, z_0)
        else:
            self._opti.set_initial(self._theta_opti, theta_0)

        # Compute warmup x0 for each dataset once, before NLP assembly
        _warmup_x0s = []
        if self._warmup_enabled:
            for auto_data_idx_w, _ in enumerate(self._data_auto_preprocessed):
                if self.x0_guess_auto is not None and auto_data_idx_w < len(
                    self.x0_guess_auto
                ):
                    x0_start_w = np.array(
                        [
                            self.x0_guess_auto[auto_data_idx_w].get(
                                state_name, self._dae_builder.start(state_name)[0]
                            )
                            for state_name in self.state_names
                        ]
                    )
                else:
                    x0_start_w = np.array(
                        [
                            self._dae_builder.start(state_name)[0]
                            for state_name in self.state_names
                        ]
                    )
                try:
                    _warmup_x0s.append(self._run_warmup_simulation(theta_0, x0_start_w))
                except RuntimeError:
                    print(
                        f"Warning: Warmup simulation failed for dataset {auto_data_idx_w}, "
                        "falling back to x0_guess_auto or model defaults."
                    )
                    _warmup_x0s.append(None)
        else:
            _warmup_x0s = [None] * len(self._data_auto_preprocessed)

        # State scale vector as CasADi DM for use in symbolic expressions
        s_scale = cs.DM(self._s_vec)

        # Create optimization variables and parameters for states, inputs, and measurements
        self._X_opti = []
        self._U_meas = []
        self._Y_meas = []
        self._auto_num_t_steps = []

        current_offset = 0

        for auto_data_idx, auto_data in enumerate(self._data_auto_preprocessed):
            X_opti = [
                self._opti.variable(self.nx) for _ in range(self.num_t_steps(auto_data))
            ]
            U_meas = [
                self._opti.parameter(self.nu)
                for _ in range(self.num_t_steps(auto_data))
            ]
            Y_meas = [
                self._opti.parameter(self.ny)
                for _ in range(self.num_t_steps(auto_data))
            ]

            for k in range(self.num_t_steps(auto_data) - 1):
                # Multiple shooting gap closing constraint (states in scaled domain)
                self._opti.subject_to(
                    X_opti[k + 1]
                    == self._F(
                        x0=s_scale * X_opti[k], u=U_meas[k], p=self._theta_opti
                    )["xf"]
                    / s_scale
                )

            dataset_mask = self._y_meas_avail[
                :, current_offset : current_offset + self.num_t_steps(auto_data)
            ]

            for k in range(self.num_t_steps(auto_data)):
                # Residual — evaluate output at physical state (opt_var * scale)
                r = (
                    Y_meas[k]
                    - self._h(x=s_scale * X_opti[k], p=self._theta_opti, u=U_meas[k])[
                        "y"
                    ]
                )

                # Masked residual
                r_m = cs.diag(cs.DM(dataset_mask[:, k])) @ r

                # Weighting matrices
                W_Rinv = cs.DM(np.linalg.inv(self.R[auto_data_idx][k, :, :]))
                W_count = cs.DM(np.diag(1.0 / np.maximum(mask.sum(axis=1), 1)))

                # Objective
                objective += r_m.T @ (W_Rinv @ W_count) @ r_m  # @ W_rng

                # Add state bounds (in scaled domain: divide physical bounds by scale)
                for state_idx, state_name in enumerate(self._dae_builder.x()):
                    state_bounds_pe = self.state_bounds.get(
                        state_name, (-np.inf, np.inf)
                    )

                    state_min = (
                        max(self._dae_builder.min(state_name), state_bounds_pe[0])
                        / self._s_vec[state_idx]
                    )
                    state_max = (
                        min(self._dae_builder.max(state_name), state_bounds_pe[1])
                        / self._s_vec[state_idx]
                    )
                    if np.isfinite(state_min):
                        self._opti.subject_to(state_min <= X_opti[k][state_idx])
                    if np.isfinite(state_max):
                        self._opti.subject_to(state_max >= X_opti[k][state_idx])

            X_opti = cs.hcat(X_opti)
            U_meas = cs.hcat(U_meas)
            Y_meas = cs.hcat(Y_meas)

            x0_guess_vec = None
            if _warmup_x0s[auto_data_idx] is not None:
                x0_guess_vec = _warmup_x0s[auto_data_idx]
            elif self.x0_guess_auto is not None:
                x0_guess_vec = np.array(
                    [
                        self.x0_guess_auto[auto_data_idx][state_name]
                        for state_name in self.state_names
                    ]
                )

            if x0_guess_vec is not None:
                # Soft prior on initial state in scaled coordinates
                if self.Q0 is None:
                    self.Q0 = np.eye(self.nx)

                x_scaled_0 = X_opti[:, 0]  # already in scaled space
                x0_guess_scaled = x0_guess_vec / s_scale
                objective += (
                    (x_scaled_0 - x0_guess_scaled).T
                    @ self.Q0
                    @ (x_scaled_0 - x0_guess_scaled)
                )

            # Initialize NLP state trajectory from x0_guess_auto if provided
            if x0_guess_vec is not None:
                inputs_temp = np.array(
                    [auto_data[input_name].values for input_name in self.input_names]
                )
                try:
                    X_guess, _ = self._simulate_forward(
                        x0=x0_guess_vec, U=inputs_temp, p=theta_0
                    )
                    # Scale down the physical trajectory for the scaled NLP variables
                    self._opti.set_initial(X_opti[:, :], X_guess / self._s_vec[:, None])
                except RuntimeError:
                    print(
                        "Warning: Could not simulate with initial guess, using constant initial guess instead."
                    )
                    self._opti.set_initial(
                        X_opti,
                        np.repeat(
                            (x0_guess_vec / self._s_vec)[:, None],
                            self.num_t_steps(auto_data),
                            axis=1,
                        ),
                    )

            self._X_opti.append(X_opti)
            self._U_meas.append(U_meas)
            self._Y_meas.append(Y_meas)
            self._auto_num_t_steps.append(self.num_t_steps(auto_data))
            current_offset += self.num_t_steps(auto_data)

        # Apply optional custom penalty (receives parameter dict + physical state trajectories)
        if self.penalty_fn is not None:
            theta_dict = {
                name: self._theta_opti[i] for i, name in enumerate(self.param_names)
            }
            x_traj_list = []
            for X_opti_i in self._X_opti:
                # X_opti_i is (nx, T) MX; row j is the scaled trajectory of state j
                x_dict = {
                    name: self._s_vec[j] * X_opti_i[j, :]
                    for j, name in enumerate(self.state_names)
                }
                x_traj_list.append(x_dict)
            objective += self.penalty_fn(theta_dict, x_traj_list)

        self._opti.minimize(objective)

        solver_options = {
            "ipopt": {
                "hessian_approximation": "limited-memory",
                "limited_memory_max_history": 20,  # default 6; more curvature info
                "linear_solver": "mumps",
            },
            # "expand": True,
        }

        solver_options["ipopt"].update(self.ipopt_options)

        self._opti.solver("ipopt", solver_options)

        self._X_opti = cs.hcat(self._X_opti)
        self._Y_meas = cs.hcat(self._Y_meas)
        self._U_meas = cs.hcat(self._U_meas)

        # Build symbolic measurement trajectory (used by iteration callback and analyze_constraints)
        self._Y_hat_expr = cs.hcat(
            [
                self._h(
                    x=s_scale * self._X_opti[:, k],
                    p=self._theta_opti,
                    u=self._U_meas[:, k],
                )["y"]
                for k in range(self.num_t_steps_auto)
            ]
        )

        # Register per-iteration callback when requested
        if track_iterations:
            self.iteration_log: dict = {"objective": [], "params": [], "y_hat": []}
            _obj_expr = objective

            def _callback(i):
                try:
                    self.iteration_log["objective"].append(
                        float(self._opti.debug.value(_obj_expr))
                    )
                    self.iteration_log["y_hat"].append(
                        np.array(self._opti.debug.value(self._Y_hat_expr))
                    )
                    self.iteration_log["params"].append(
                        np.array(self._opti.debug.value(self._theta_opti)).flatten()
                    )
                except Exception:
                    pass

            self._opti.callback(_callback)

        # Assign measurements
        for k in range(self.num_t_steps_auto):
            if self.ny == 1:
                self._opti.set_value(self._Y_meas[k], measurements[:, k])
            else:
                self._opti.set_value(self._Y_meas[:, k], measurements[:, k])

        # Assign inputs
        for k in range(self.num_t_steps_auto):
            if self.nu == 1:
                self._opti.set_value(self._U_meas[k], inputs[:, k])
            else:
                self._opti.set_value(self._U_meas[:, k], inputs[:, k])

        try:
            self._sol = self._opti.solve()
        except RuntimeError as e:
            self._sol = None
            print(
                f"Warning: IPOPT did not converge: {e}\n"
                "Diagnostic methods are still available:\n"
                "  pe.plot_convergence()      — iteration history (if track_iterations=True)\n"
                "  pe.analyze_constraints()   — largest dual variables at last iterate\n"
                "  pe.check_state_scaling()   — ODE rate magnitudes per state"
            )
            return (None, None, None, None, None)

        # Extract optimal parameters
        if self.param_scaling:
            theta_star = np.array(self._sol.value(self._theta_opti)).flatten()

            optimal_params = {
                param_name: float(theta_star[i])
                for i, param_name in enumerate(self.param_names)
            }
        else:
            if self.num_params == 1:
                theta_star = np.array([self._sol.value(self._theta_opti)]).flatten()
            else:
                theta_star = np.array(self._sol.value(self._theta_opti)).flatten()
            optimal_params = {
                param_name: float(theta_star[param_idx])
                for param_idx, param_name in enumerate(self.param_names)
            }

        # Autovalidation — convert scaled NLP solution back to physical coordinates
        y_auto = []
        theta_star_dm = cs.DM(theta_star)
        for k in range(self.num_t_steps_auto):
            y_auto.append(
                self._h(
                    x=self._sol.value(self._X_opti[:, k]) * self._s_vec,
                    p=theta_star_dm,
                    u=self._sol.value(self._U_meas[:, k]),
                )["y"]
            )

        # _x_auto_sol in physical coordinates
        self._x_auto_sol = self._sol.value(self._X_opti) * self._s_vec[:, None]
        self._y_auto_sol = np.array(y_auto)[:, :, 0].T

        if self.x0_cross_from_auto_final:
            self._x_auto_final = []
            cumulative = 0
            for t in self._auto_num_t_steps:
                self._x_auto_final.append(self._x_auto_sol[:, cumulative + t - 1])
                cumulative += t

        if self.nx == 1:
            self._x_auto_sol = np.array([self._x_auto_sol])

        rmse_auto = self.rmse(
            y_model=self._y_auto_sol,
            meas_data=pd.concat(self._data_auto_preprocessed, ignore_index=True),
        )
        nrmse_auto = self.nrmse(
            y_model=self._y_auto_sol,
            meas_data=pd.concat(self._data_auto_preprocessed, ignore_index=True),
        )

        # Cross validation
        if self.data_cross:
            self._x_cross, self._y_cross = [], []
            start_data_idx = 0
            for cross_data_idx, cross_data in enumerate(self._data_cross_preprocessed):
                num_t_steps_cross = self.num_t_steps(cross_data)

                # Setup inputs for cross validation
                inputs_cross_val = []
                for input_name in self.input_names:
                    inputs_cross_val.append(cross_data[input_name].values)
                inputs_cross_val = np.array(inputs_cross_val)

                # Set initial state for cross validation
                if self.x0_cross_from_auto_final:
                    # Use the final optimized state of the matching auto dataset
                    x0_cross_vec = self._x_auto_final[cross_data_idx].copy()
                    # Allow partial overrides via x0_guess_cross (e.g. reset a specific state)
                    if self.x0_guess_cross is not None and cross_data_idx < len(
                        self.x0_guess_cross
                    ):
                        for state_name, val in self.x0_guess_cross[
                            cross_data_idx
                        ].items():
                            x0_cross_vec[self.state_names.index(state_name)] = float(
                                val
                            )
                else:
                    # Explicit guess (partial dicts OK; missing states use model defaults)
                    x0_cross_vec = np.array(
                        [
                            float(
                                self.x0_guess_cross[cross_data_idx].get(
                                    state_name, self._dae_builder.start(state_name)[0]
                                )
                            )
                            for state_name in self.state_names
                        ]
                    )

                start_data_idx += num_t_steps_cross

                x_cross, y_cross = self._simulate_forward(
                    x0=x0_cross_vec,
                    U=inputs_cross_val,
                    p=self._sol.value(self._theta_opti),
                )

                self._x_cross.append(x_cross)
                self._y_cross.append(y_cross)

            self._x_cross = np.concatenate(self._x_cross, axis=1)
            self._y_cross = np.concatenate(self._y_cross, axis=1)

            rmse_cross = self.rmse(
                y_model=self._y_cross,
                meas_data=pd.concat(self._data_cross_preprocessed, ignore_index=True),
            )
            nrmse_cross = self.nrmse(
                y_model=self._y_cross,
                meas_data=pd.concat(self._data_cross_preprocessed, ignore_index=True),
            )

        else:
            rmse_cross = nrmse_cross = None

        return (
            optimal_params,
            rmse_auto,
            nrmse_auto,
            rmse_cross,
            nrmse_cross,
        )

    def _value(self, expr):
        """Return the value of a CasADi expression from the solution or last iterate."""
        if self._sol is not None:
            return self._sol.value(expr)
        return self._opti.debug.value(expr)

    def analyze_constraints(self, top_n: int = 20) -> dict:
        """Return the constraints with the largest dual variables (Lagrange multipliers).

        Must be called after fit_gradient_multiple_shooting(). Large |lam_g| values
        indicate ill-conditioned or hard-to-satisfy constraints — the primary symptom
        of missing state scaling or a poorly conditioned NLP.

        Parameters
        ----------
        top_n : int
            How many of the worst constraints to return.

        Returns
        -------
        dict with keys:
            "lam_g"  — dual variable magnitudes, sorted descending
            "g_val"  — constraint residuals at those indices
            "idx"    — original constraint indices in the NLP
        """
        lam_g = np.array(self._value(self._opti.lam_g)).flatten()
        g_val = np.array(self._value(self._opti.g)).flatten()
        idx = np.argsort(np.abs(lam_g))[::-1]
        top = idx[:top_n]
        return {"lam_g": lam_g[top], "g_val": g_val[top], "idx": top}

    def plot_convergence(self, meas_idx: int = 0, n_snapshots: int = 5):
        """Plot objective, measurement trajectory, and parameter evolution across iterations.

        Must be called after fit_gradient_multiple_shooting(track_iterations=True).

        Parameters
        ----------
        meas_idx : int
            Which measurement channel to show (0 = first).
        n_snapshots : int
            How many iteration snapshots to overlay on the measurement trajectory panel.
        """
        if not hasattr(self, "iteration_log"):
            print("No iteration data — re-run with track_iterations=True.")
            return
        log = self.iteration_log
        n_iters = len(log["objective"])
        if n_iters == 0:
            print("No iteration data — re-run with track_iterations=True.")
            return

        fig, axes = plt.subplots(3, 1, figsize=(12, 9))

        # Panel 1: objective
        axes[0].semilogy(log["objective"])
        axes[0].set_ylabel("Objective")
        axes[0].set_xlabel("IPOPT iteration")
        axes[0].grid(True, which="both", ls="--", alpha=0.5)

        # Panel 2: measurement trajectory at n_snapshots equally spaced iterations
        fracs = np.linspace(0, 1, n_snapshots)
        for frac in fracs:
            it = int(frac * (n_iters - 1))
            y_hat = np.array(log["y_hat"][it])
            if y_hat.ndim == 2:
                axes[1].plot(y_hat[meas_idx], alpha=0.7, label=f"iter {it}")
            else:
                axes[1].plot(y_hat, alpha=0.7, label=f"iter {it}")
        axes[1].set_ylabel(
            self.meas_names[meas_idx] if self.meas_names else f"y[{meas_idx}]"
        )
        axes[1].set_xlabel("Time step")
        axes[1].legend(fontsize=8)
        axes[1].grid(True, ls="--", alpha=0.5)

        # Panel 3: parameter evolution
        params_arr = np.array(log["params"])  # (n_iters, n_params)
        for j, name in enumerate(self.param_names):
            axes[2].plot(params_arr[:, j], label=name)
        axes[2].set_ylabel("θ (physical)")
        axes[2].set_xlabel("IPOPT iteration")
        axes[2].legend(fontsize=7, ncol=2)
        axes[2].grid(True, ls="--", alpha=0.5)

        fig.tight_layout()
        plt.show()
