# Supplementary material for: Dynamic, adaptive and modular Digital Twin framework for resource-efficient Controlled Environment Agriculture
Source: Front Plant Sci. 2026 Jul 1;17:1864757. doi: 10.3389/fpls.2026.1864757 (PMC13368678; doi:10.3389/fpls.2026.1864757)
Supplement: Supplementary file 1 [file DataSheet1.zip › dt_code-main/estimation/parameter_estimation/simulate_lettuce.py]

import pandas as pd
import numpy as np
from parameter_estimation.utils import simulate_with_params

np.random.seed(42)

PPM_TO_KGM3 = 1.83e-6  # CO2 concentration conversion at 20°C, 1 atm


def apply_inertia(signal, alpha):
    smoothed = np.zeros_like(signal)
    smoothed[0] = signal[0]
    for i in range(1, len(signal)):
        smoothed[i] = alpha * signal[i] + (1 - alpha) * smoothed[i - 1]
    return smoothed


# 1. Setup Simulation Parameters
days = 21
sample_rate_seconds = 1800
total_seconds = days * 24 * 3600
total_steps = total_seconds // sample_rate_seconds
ts = np.arange(0, total_seconds, sample_rate_seconds)

sim_trajectories = []
num_experiments = 6

for i in range(num_experiments):
    # --- Independent Frequency Selection (in hours) ---
    period_T_slow = np.random.uniform(40, 70)  # Slow thermal drift (weather)
    period_T_fast = np.random.uniform(20, 28)  # Diurnal thermal cycle

    # --- 1. LIGHT (I) ---
    # Photoperiod with 1-hour linear ramp at sunrise/sunset to excite I ≈ I* ≈ 470 W/m²
    day_hours = np.random.uniform(10, 18)
    # Mix sub- and supra-saturation intensities to cover the identifiable range
    peak_I = np.random.choice([100.0, 200.0, 350.0, 500.0, 700.0, 900.0])
    ramp_seconds = 3600.0  # 1-hour ramp
    time_of_day = ts % (24 * 3600)
    sunrise = 0.0
    sunset = day_hours * 3600

    I = np.zeros(total_steps)
    for k in range(total_steps):
        t = time_of_day[k]
        if t < sunrise + ramp_seconds:
            I[k] = peak_I * max(0.0, (t - sunrise) / ramp_seconds)
        elif t < sunset - ramp_seconds:
            I[k] = peak_I
        elif t < sunset:
            I[k] = peak_I * max(0.0, (sunset - t) / ramp_seconds)
        else:
            I[k] = 0.0

    I = (I + np.random.normal(0, 5, total_steps)).clip(min=0)

    # --- 2. CO2 (C) ---
    # 5 piecewise-constant setpoints (350–800 ppm) with PT1 transient response
    n_co2_steps = 5
    step_len = total_steps // n_co2_steps
    setpoints_ppm = np.random.uniform(350, 800, n_co2_steps)
    setpoints = setpoints_ppm * PPM_TO_KGM3

    C_setpoint = np.zeros(total_steps)
    for j in range(n_co2_steps):
        start = j * step_len
        end = (j + 1) * step_len if j < n_co2_steps - 1 else total_steps
        C_setpoint[start:end] = setpoints[j]

    # Quick PT1: time constant 0.5–2 h
    tau_seconds = np.random.uniform(0.5, 2.0) * 3600
    alpha_co2 = min(sample_rate_seconds / tau_seconds, 0.9)
    C = apply_inertia(C_setpoint, alpha_co2)

    # --- 3. TEMPERATURE (T) ---
    # Multi-frequency T: A slow "weather" wave + a "diurnal" wave
    mean_T = np.random.uniform(20, 22)
    T_slow = 2 * np.sin(2 * np.pi * ts / (period_T_slow * 3600))
    T_fast = 4 * np.sin(2 * np.pi * ts / (period_T_fast * 3600))

    T_raw = mean_T + T_slow + T_fast
    # Heavy thermal inertia (simulating water/structure mass)
    T = apply_inertia(T_raw, 0.08) + np.random.normal(0, 0.1, total_steps)

    # 3. Store Data
    input_df = pd.DataFrame({"ts": ts, "I": I, "C": C, "T": T})

    # 4. Simulation
    sim_df = simulate_with_params(
        params={
            "k_LAI": 39.5,
            "k_I_p": 3.55e-9,
            "k_p_1": 5.11e-6,
            "k_p_2": 2.3e-4,
            "k_p_3": 6.29e-4,
            "k_alpha_beta": 0.544,
            "k_Gamma_p": 5.2e-5,
            "k_resp": 2.65e-7,
            "k_T_1": 0.1,
            "k_T_2": 2.5,
            "k_a_med": 0.05,
        },
        inputs=input_df,
        x0={"lettuce.B": 0.001},
        integrator_method="cvodes",
        modelica_file_path="Lettuce.LettuceParamIdent",
        process_noise_std_dev=6e-6,
        meas_noise_std_dev=5e-5,
    )
    sim_trajectories.append(sim_df)

    sim_df.to_csv(
        f"./data/synthetic_data_{i}.csv",
        index=False,
    )
