# Supplementary material for: Dynamic, adaptive and modular Digital Twin framework for resource-efficient Controlled Environment Agriculture
Source: Front Plant Sci. 2026 Jul 1;17:1864757. doi: 10.3389/fpls.2026.1864757 (PMC13368678; doi:10.3389/fpls.2026.1864757)
Supplement: Supplementary file 1 [file DataSheet1.zip › dt_code-main/estimation/parameter_estimation/utils.py]

from pathlib import Path
from OMPython import ModelicaSystem
import casadi as cs
import numpy as np
import matplotlib.pyplot as plt
import matplotlib.colors as mcolors
import pandas as pd
from dataclasses import dataclass
from typing import Iterable, Any
import shutil


def cleanup_fmu_artifacts():
    execution_dir = Path.cwd()
    # This pattern matches "test.fmu.*"
    pattern = f"*.fmu.*"

    for artifact in execution_dir.glob(pattern):
        try:
            if artifact.is_dir():
                shutil.rmtree(artifact)
            else:
                artifact.unlink()
            print(f"Cleaned up: {artifact.name}")
        except Exception as e:
            print(f"Could not remove {artifact.name}: {e}")


def load_modelica_model(
    modelica_file_path: Path, enable_directional_derivatives: bool = True
) -> cs.DaeBuilder:

    if enable_directional_derivatives:
        model = ModelicaSystem(
            modelName=str(modelica_file_path),
            commandLineOptions="-d=-disableDirectionalDerivatives",
        )
    else:
        model = ModelicaSystem(modelName=str(modelica_file_path))

    fmu_file_path = Path(
        model.convertMo2Fmu(
            version="2.0",
            fmuType="me",
            fileNamePrefix=modelica_file_path.split(".")[-1],
        )
    )

    print(f"{fmu_file_path = }")

    dae_builder = load_fmu_model(fmu_file_path)
    return dae_builder


def load_fmu_model(fmu_file_path: Path) -> cs.DaeBuilder:
    return cs.DaeBuilder("dae", str(fmu_file_path))


def get_distinct_colors(
    n: int,
    cmap: str | mcolors.Colormap = "viridis",
    start: float = 0.0,
    stop: float = 1.0,
) -> list[str]:

    cm = plt.get_cmap(cmap)
    # sample `n` evenly-spaced points between `start` and `stop`
    rgba = cm(np.linspace(start, stop, n, endpoint=True))
    return [mcolors.to_hex(c) for c in rgba]


def simulate_with_params(
    params: dict[str, float],
    inputs: pd.DataFrame,
    x0: dict[str, float] | np.ndarray,
    integrator_method: str = "rk",
    fmu_file_path: str = None,
    modelica_file_path: str = None,
    process_noise_std_dev: np.ndarray = None,
    meas_noise_std_dev: np.ndarray = None,
) -> pd.DataFrame:

    def set_parameter(param_name: str, value: float):
        """
        Set the value of a parameter in the DAE model.
        """
        if param_name in dae_builder.c() or param_name in dae_builder.p():
            dae_builder.set(param_name, value)
        else:
            if param_name in dae_builder.u():
                dae_builder.set_variability(param_name, "fixed")
                dae_builder.set(param_name, value)
            else:
                raise ValueError(f"Parameter {param_name} not found in the model.")

    if fmu_file_path is not None:
        dae_builder = load_fmu_model(fmu_file_path)
    elif modelica_file_path is not None:
        dae_builder = load_modelica_model(modelica_file_path)
    else:
        raise ValueError("Either fmu_file_path or modelica_file_path must be provided.")

    time_step = inputs["ts"].iloc[1] - inputs["ts"].iloc[0]
    num_t_steps = inputs.shape[0]

    p = []
    for param_name in dae_builder.p():
        if param_name not in params:
            raise ValueError(
                f"Parameter {param_name} not found in the provided params."
            )
        p.append(params[param_name])
    for param_name, param_value in params.items():
        if param_name in dae_builder.p():
            continue
        else:
            set_parameter(param_name, param_value)

    p = np.array(p)

    daefun = dae_builder.create(
        "f", ["t", "x", "z", "p", "u"], ["ode", "alg", "quad", "zero"]
    )

    # Create integrator and measurement function
    F = cs.integrator("F", integrator_method, daefun, 0, time_step)
    h = dae_builder.create("h", ["x", "u"], ["y"])

    # Construct u
    u = []
    for input_name in dae_builder.u():
        u.append(inputs[input_name].values)
    try:
        u = np.stack(u, axis=0)
    except ValueError:
        pass
    num_t_steps = u.shape[1]

    # Allocate trajectory arrays
    X = np.zeros((dae_builder.nx(), num_t_steps + 1), dtype=float)
    Y = np.zeros((dae_builder.ny(), num_t_steps), dtype=float)
    W = np.zeros((dae_builder.nx(), num_t_steps + 1), dtype=float)  # process noise
    V = np.zeros((dae_builder.ny(), num_t_steps), dtype=float)  # measurement noise

    x0_list = []
    for state in dae_builder.x():
        if state in x0.keys():
            x0_list.append(x0[state])
        else:
            x0_list.append(dae_builder.start(state)[0])

    X[:, 0] = np.array(x0_list, dtype=float)

    # Ensure p is a CasADi DM
    p_dm = cs.DM(p)

    # Call integrator instance
    try:
        # Step through each time interval
        for k in range(num_t_steps):
            if process_noise_std_dev is not None:
                w_k = np.random.normal(
                    loc=0.0, scale=process_noise_std_dev, size=X.shape[0]
                )
            else:
                w_k = np.zeros_like(X[:, 0])
            if meas_noise_std_dev is not None:
                v_k = np.random.normal(
                    loc=0.0, scale=meas_noise_std_dev, size=Y.shape[0]
                )
            else:
                v_k = np.zeros_like(Y[:, 0])
            res = F(x0=cs.DM(X[:, k]), u=cs.DM(u[:, k]), p=p_dm)
            Y[:, k] = np.array(h(x=X[:, k], u=u[:, k])["y"]).flatten() + v_k
            X[:, k + 1] = np.array(res["xf"]).flatten() + w_k
            V[:, k] = v_k
            W[:, k + 1] = w_k
    except RuntimeError:
        raise
    x_traj_sim = X
    y_traj_sim = Y
    df_u = pd.DataFrame(u.T, columns=dae_builder.u())
    df_x = pd.DataFrame(x_traj_sim.T, columns=dae_builder.x())
    df_y = pd.DataFrame(y_traj_sim.T, columns=dae_builder.y())
    df_w = pd.DataFrame(W.T, columns=[f"{n}_w" for n in dae_builder.x()])
    df_v = pd.DataFrame(V.T, columns=[f"{n}_v" for n in dae_builder.y()])

    df_ts = pd.DataFrame({"ts": np.arange(num_t_steps) * time_step})

    return pd.concat([df_ts, df_u, df_x, df_w, df_y, df_v], axis=1)


@dataclass
class Parameter:
    name: str
    initial_guess: float
    min_value: float = None
    max_value: float = None
    min_max_factor: float = 3.0
    log_scaling: bool = True

    def __post_init__(self):
        if self.min_value is None:
            self.min_value = self.initial_guess / self.min_max_factor

        if self.max_value is None:
            self.max_value = self.initial_guess * self.min_max_factor

        # Ensure min_value <= max_value even for negative initial guesses
        if self.min_value > self.max_value:
            self.min_value, self.max_value = self.max_value, self.min_value


class Parameters:
    def __init__(self, parameters: Iterable[Parameter] = None):
        self._params = {}
        if parameters:
            for p in parameters:
                self.add(p)

    def add(self, parameter: Parameter):
        self._params[parameter.name] = parameter

    def has(self, name: str) -> bool:
        return name in self._params

    def __call__(self, name: str) -> Parameter:
        return self._params[name]

    def __getitem__(self, name: str) -> Parameter:
        return self._params[name]

    def __setitem__(self, name: str, value: Any):
        if name in self._params:
            self._params[name].value = value
        else:
            self._params[name] = Parameter(name, value)

    def __iter__(self):
        return iter(self._params.values())

    def __contains__(self, name: str) -> bool:
        return name in self._params

    @property
    def names(self) -> list[str]:
        """Return a list of all parameter names."""
        return list(self._params.keys())

    def keys(self):
        """Return an iterable of parameter names (like dict.keys())."""
        return self._params.keys()

    def __repr__(self):
        return f"Parameters({list(self._params.values())})"

    def __len__(self):
        return len(self._params)
