# Supplementary material for: Dynamic, adaptive and modular Digital Twin framework for resource-efficient Controlled Environment Agriculture
Source: Front Plant Sci. 2026 Jul 1;17:1864757. doi: 10.3389/fpls.2026.1864757 (PMC13368678; doi:10.3389/fpls.2026.1864757)
Supplement: Supplementary file 1 [file DataSheet1.zip › dt_code-main/estimation/pyproject.toml]

[project]
name = "cea-estimation"
version = "0.1.0"
description = "Parameter estimation and state estimation pipelines for the CEA digital twin"
readme = "README.md"
requires-python = ">=3.13"
dependencies = [
    "bayesian-optimization>=2.0.3",
    "casadi>=3.7.0",
    "ipykernel>=6.29.5",
    "matplotlib>=3.10.1",
    "metpy>=1.7.1",
    "ompython>=3.6.0",
    "openpyxl>=3.1.5",
    "pandas>=2.2.3",
    "rockit-meco>=0.6.6",
    "seaborn>=0.13.2",
    "tqdm>=4.67.1",
]

[build-system]
requires = ["hatchling"]
build-backend = "hatchling.build"

[tool.hatch.build.targets.wheel]
packages = ["parameter_estimation", "state_estimation"]
