# Supplementary material for: Dynamic, adaptive and modular Digital Twin framework for resource-efficient Controlled Environment Agriculture
Source: Front Plant Sci. 2026 Jul 1;17:1864757. doi: 10.3389/fpls.2026.1864757 (PMC13368678; doi:10.3389/fpls.2026.1864757)
Supplement: Supplementary file 1 [file DataSheet1.zip › dt_code-main/estimation/state_estimation/mmhe.py]

from dataclasses import dataclass, field
import casadi as cs
from .base_estimator import BaseEstimator
import numpy as np
from parameter_estimation.utils import load_fmu_model, load_modelica_model
from typing import Union


@dataclass
class MultirateMHE(BaseEstimator):
    n_horizon: int
    params: dict[str, float]
    fast_measurements: list[str]
    slow_measurements: list[str]
    R_F: Union[np.ndarray, None]
    R_S: Union[np.ndarray, None]
    time_step: float
    disturbances: list[str] = field(default_factory=lambda: [])
    known_states: list[str] = field(default_factory=lambda: [])
    integration_method: str = "cvodes"
    fmu_file_path: str = None
    modelica_file_path: str = None
    x0: np.ndarray = None
    max_std_devs_meas_noise: float = 3.0
    max_process_noise: np.ndarray = None
    ipopt_options: dict[str, str] = field(default_factory=lambda: {})
    Q_k: np.ndarray = None
    P0: np.ndarray = None
    state_scales: np.ndarray = None

    def __post_init__(self):
        self._load_model()

        if self.R_F is not None:
            self._R_F_inv = np.linalg.inv(self.R_F)
        if self.R_S is not None:
            self._R_S_inv = np.linalg.inv(self.R_S)

        self._fast_slow_meas_map = {"fast": [], "slow": []}
        for meas_idx, meas_name in enumerate(self.meas_names):
            if meas_name in self.fast_measurements:
                self._fast_slow_meas_map["fast"].append(meas_idx)
            elif meas_name in self.slow_measurements:
                self._fast_slow_meas_map["slow"].append(meas_idx)
            else:
                raise ValueError(
                    f"Measurement {meas_name} is labelled as neither fast nor slow measurement."
                )

        # Check dimensions that R_F and R_S are square matrices
        if self.n_meas_fast > 0:
            assert self._check_matrix_square(self.R_F), "R_F must be a square matrix"

        if self.n_meas_slow > 0:
            assert self._check_matrix_square(self.R_S), "R_S must be a square matrix"

        # Check that the number of states and measurements aligns with the dimensions of R_F and R_S
        assert self.n_meas_fast + self.n_meas_slow == len(
            self._dae_builder.y()
        ), "R must fit to the number of measurements."

        # Set up state scaling for normalization
        if self.state_scales is not None:
            self.state_scales = np.asarray(self.state_scales, dtype=float).ravel()
            assert self.state_scales.shape == (
                self.nx,
            ), f"state_scales must have shape ({self.nx},), got {self.state_scales.shape}"
            assert np.all(
                self.state_scales > 0
            ), "All state_scales must be strictly positive"
            self._s = self.state_scales
            self._s_inv = 1.0 / self.state_scales
            self._S = np.diag(self.state_scales)
            self._S_inv = np.diag(self._s_inv)
        else:
            self._s = np.ones(self.nx)
            self._s_inv = np.ones(self.nx)
            self._S = np.eye(self.nx)
            self._S_inv = np.eye(self.nx)

        self._set_up_mhe()

        self._last_sol = None

    @staticmethod
    def _check_matrix_square(mat: np.ndarray):
        return mat.shape[0] == mat.shape[1]

    @property
    def nx(self):
        return self._dae_builder.nx()

    @property
    def nu(self):
        return self._dae_builder.nu()

    @property
    def ny(self):
        return self._dae_builder.ny()

    @property
    def num_params(self):
        return self._dae_builder.np()

    @property
    def state_names(self):
        return self._dae_builder.x()

    @property
    def input_names(self):
        return self._dae_builder.u()

    @property
    def meas_names(self):
        return self._dae_builder.y()

    @property
    def n_meas_fast(self):
        if self.R_F is None:
            return 0
        else:
            return self.R_F.shape[0]

    @property
    def n_meas_slow(self):
        if self.R_S is None:
            return 0
        else:
            return self.R_S.shape[0]

    def _load_model(self):
        """Load the model based on the provided file paths."""
        if self.fmu_file_path is not None:
            self._dae_builder = load_fmu_model(self.fmu_file_path)
        elif self.modelica_file_path is not None:
            self._dae_builder = load_modelica_model(self.modelica_file_path)
        else:
            raise ValueError(
                "Either fmu_file_path or modelica_file_path must be provided."
            )

    def _set_up_mhe(self):

        # Redeclare parameters from inputs to parameters and assign their values
        for param_name, param_value in self.params.items():
            if param_name in self.input_names:
                self._dae_builder.set_variability(param_name, "tunable")
                self._dae_builder.set(param_name, param_value)
            else:
                raise ValueError(
                    f"Parameter {param_name} is not defined in the model inputs."
                )

        self._opti = cs.Opti()

        # CasADi DM scaling matrices for symbolic expressions
        S_dm = cs.DM(self._S)
        S_inv_dm = cs.DM(self._S_inv)

        self.X = [self._opti.variable(self.nx) for _ in range(self.n_horizon + 1)]
        self.U = [self._opti.parameter(self.nu) for _ in range(self.n_horizon + 1)]
        self.W = [self._opti.variable(self.nx) for _ in range(self.n_horizon + 1)]
        self.Y = [self._opti.parameter(self.ny) for _ in range(self.n_horizon + 1)]
        self.P_0 = self._opti.parameter(self.nx, self.nx)

        # Initialize P_0 (transformed to normalized space: S @ P0_phys @ S)
        P0_phys = self.P0 if self.P0 is not None else np.eye(self.nx)
        self._opti.set_value(self.P_0, self._S @ P0_phys @ self._S)

        self._slow_meas_update_indices = self._opti.parameter(1, self.n_horizon + 1)

        if self.n_meas_fast > 0:
            self.V_F = [
                self._opti.variable(self.n_meas_fast) for _ in range(self.n_horizon + 1)
            ]
        if self.n_meas_slow > 0:
            self.V_S = [
                self._opti.variable(self.n_meas_slow) for _ in range(self.n_horizon + 1)
            ]

        daefun = self._dae_builder.create(
            "f", ["t", "x", "z", "p", "u"], ["ode", "alg", "quad", "zero"]
        )
        if self.nx == 1:
            self._F = cs.integrator(
                "sim",
                self.integration_method,
                daefun,
                0,
                self.time_step,
            )
        else:
            self._F = cs.integrator(
                "sim",
                self.integration_method,
                daefun,
                0,
                self.time_step,
                {
                    "nadj": 1,
                    "fsens_err_con": True,
                },
            )
        h = self._dae_builder.create("h", ["x", "u"], ["y"])

        # Assemble numeric p
        self._p_val = np.array(
            [self.params[param_name] for param_name in self._dae_builder.p()]
        )

        self.X0_estimate = self._opti.parameter(self.nx)
        x0_phys = self.x0 if self.x0 is not None else np.zeros(self.nx)
        self._opti.set_value(self.X0_estimate, x0_phys * self._s_inv)

        # Pre-compute fixed Q_k_inv (normalized)
        if self.Q_k is None:
            raise ValueError("Q_k must be provided.")
        _Q_k_inv_fixed = self._S @ np.linalg.inv(self.Q_k) @ self._S

        objective = 0.0

        for k in range(self.n_horizon):
            # Multiple shooting gap closing constraint
            # X and W are in normalized space; integrator operates in physical space
            xf_phys = self._F(x0=S_dm @ self.X[k], u=self.U[k], p=self._p_val)["xf"]
            self._opti.subject_to(self.X[k + 1] == S_inv_dm @ xf_phys + self.W[k + 1])

            Q_k_inv = _Q_k_inv_fixed

            # Add initial state guess
            if k == 0:
                self._opti.subject_to(self.X[k] == self.X0_estimate + self.W[k])

            # Add process noise objective
            objective += self.W[k + 1].T @ Q_k_inv @ self.W[k + 1]

        for k in range(self.n_horizon + 1):
            # Multi-rate measurement equations (h operates on physical states)
            x_phys_k = S_dm @ self.X[k]
            if self.n_meas_fast > 0:
                for fast_idx, meas_idx in enumerate(self._fast_slow_meas_map["fast"]):
                    self._opti.subject_to(
                        self.Y[k][meas_idx]
                        == h(x=x_phys_k, u=self.U[k])["y"][meas_idx]
                        + self.V_F[k][fast_idx]
                    )

            if self.n_meas_slow > 0:
                for slow_idx, meas_idx in enumerate(self._fast_slow_meas_map["slow"]):
                    self._opti.subject_to(
                        self.V_S[k][slow_idx]
                        == self._slow_meas_update_indices[0, k]
                        * (
                            self.Y[k][meas_idx]
                            - h(x=x_phys_k, u=self.U[k])["y"][meas_idx]
                        )
                    )

            # Measurement noise objectives (all time steps including k=n_horizon)
            if self.n_meas_fast > 0:
                objective += self.V_F[k].T @ self._R_F_inv @ self.V_F[k]
            if self.n_meas_slow > 0:
                objective += self.V_S[k].T @ self._R_S_inv @ self.V_S[k]

            # Measurement and process noise constraints
            if self.n_meas_fast > 0:
                self._opti.subject_to(
                    self.V_F[k] < self.max_std_devs_meas_noise * np.diag(self.R_F)
                )

                self._opti.subject_to(
                    self.V_F[k] > -self.max_std_devs_meas_noise * np.diag(self.R_F)
                )

            if self.n_meas_slow > 0:
                self._opti.subject_to(
                    self.V_S[k] < self.max_std_devs_meas_noise * np.diag(self.R_S)
                )

                self._opti.subject_to(
                    self.V_S[k] > -self.max_std_devs_meas_noise * np.diag(self.R_S)
                )

            if self.max_process_noise is not None:
                max_pn_norm = self.max_process_noise * self._s_inv
                self._opti.subject_to(self.W[k] < max_pn_norm)
                self._opti.subject_to(self.W[k] > -max_pn_norm)

            # State bounds (all time steps including k=n_horizon)
            for state_idx, state_name in enumerate(self._dae_builder.x()):
                self._opti.subject_to(
                    self._dae_builder.min(state_name) * self._s_inv[state_idx]
                    <= self.X[k][state_idx]
                )
                self._opti.subject_to(
                    self._dae_builder.max(state_name) * self._s_inv[state_idx]
                    >= self.X[k][state_idx]
                )

        solver_options = {
            "ipopt": {
                "hessian_approximation": "limited-memory",
                "linear_solver": "mumps",
                "nlp_scaling_method": "gradient-based",
                "nlp_scaling_max_gradient": 100,
                "tol": 1e-6,
                "acceptable_tol": 1e-4,
                "acceptable_iter": 5,
                "print_level": 3,
                "mu_strategy": "adaptive",
            },
            # "expand": True,
        }

        for key, value in self.ipopt_options.items():
            solver_options["ipopt"][key] = value

        self._opti.solver("ipopt", solver_options)

        objective += self.W[0].T @ self.P_0 @ self.W[0]

        self._opti.minimize(objective)

        self.U = cs.hcat(self.U)
        self.X = cs.hcat(self.X)
        self.Y = cs.hcat(self.Y)
        self.W = cs.hcat(self.W)

        if self.n_meas_fast > 0:
            self.V_F = cs.hcat(self.V_F)
        if self.n_meas_slow > 0:
            self.V_S = cs.hcat(self.V_S)

    def do_step(
        self,
        measurements: np.ndarray,
        inputs: np.ndarray,
        slow_meas_update_indices: np.ndarray,
    ):
        # Assign measurements
        for k in range(self.n_horizon + 1):
            self._opti.set_value(self.Y[:, k], measurements[:, k])

        # Assign inputs
        for k in range(self.n_horizon + 1):
            self._opti.set_value(self.U[:, k], inputs[:, k])

        # Assign slow measurement update indices
        for k in range(self.n_horizon + 1):
            self._opti.set_value(
                self._slow_meas_update_indices[0, k], slow_meas_update_indices[:, k]
            )

        # Warm start from last solution
        if self._last_sol is None:
            # First call: forward simulate from x0 to fill the horizon
            x_next = self.x0
            for k in range(self.n_horizon + 1):
                x_k_arr = np.array(x_next).flatten()
                self._opti.set_initial(self.X[:, k], x_k_arr * self._s_inv)
                if k < self.n_horizon:
                    x_next = self._F(x0=x_next, u=inputs[:, k], p=self._p_val)["xf"]
        else:
            # Subsequent calls: shift the previous solution by one time step
            X_prev = self._last_sol.value(self.X)  # (nx, n_horizon+1)
            W_prev = self._last_sol.value(self.W)  # (nx, n_horizon+1)
            if self.nx == 1:
                X_prev = X_prev.reshape(1, -1)
                W_prev = W_prev.reshape(1, -1)
            # Propagate last state to fill the new final column
            x_last_phys = (self._S @ X_prev[:, -1]).reshape(-1)
            x_new_phys = np.array(
                self._F(x0=x_last_phys, u=inputs[:, self.n_horizon], p=self._p_val)[
                    "xf"
                ]
            ).flatten()
            x_new_norm = (x_new_phys * self._s_inv).reshape(-1, 1)
            # Shift: drop column 0, append propagated state
            X_init = np.hstack([X_prev[:, 1:], x_new_norm])
            W_init = np.hstack([W_prev[:, 1:], np.zeros((self.nx, 1))])
            self._opti.set_initial(self.X, X_init)
            self._opti.set_initial(self.W, W_init)
            self._opti.set_initial(
                self._opti.lam_g, self._last_sol.value(self._opti.lam_g)
            )

        sol = self._opti.solve()
        self._last_sol = sol

        # Get the numeric trajectories (in normalized space)
        X_val_norm = sol.value(
            self.X
        )  # shape: (nx, n_horizon+1) or (n_horizon+1,) if nx==1
        W_val_norm = sol.value(self.W)

        # De-normalize to physical space
        if self.nx == 1:
            X_val_phys = X_val_norm * self._s[0]
            W_val_phys = W_val_norm * self._s[0]
        else:
            X_val_phys = self._S @ X_val_norm
            W_val_phys = self._S @ W_val_norm

        # Update x0 for next step (stays in normalized space): use estimate at k=1
        # as the prior for the next window's k=0
        if self.nx == 1:
            # sol.value may return 1D array for nx==1
            x0_next = np.atleast_1d(X_val_norm).ravel()[1]
        else:
            x0_next = X_val_norm[:, 1]
        self._opti.set_value(self.X0_estimate, x0_next)

        y_true_estimate = sol.value(self.Y)

        v_estimate = np.zeros((self.ny, self.n_horizon + 1))
        if self.n_meas_fast > 0:
            v_estimate += sol.value(self.V_F)
        if self.n_meas_slow > 0:
            v_estimate += sol.value(self.V_S)

        if self.n_meas_fast > 0:
            y_true_estimate -= sol.value(self.V_F)
        if self.n_meas_slow > 0:
            y_true_estimate -= sol.value(self.V_S)

        return (X_val_phys, y_true_estimate, W_val_phys, v_estimate)
