# Supplementary material for: Dynamic, adaptive and modular Digital Twin framework for resource-efficient Controlled Environment Agriculture
Source: Front Plant Sci. 2026 Jul 1;17:1864757. doi: 10.3389/fpls.2026.1864757 (PMC13368678; doi:10.3389/fpls.2026.1864757)
Supplement: Supplementary file 1 [file DataSheet1.zip › dt_code-main/estimation/state_estimation/mmhe_lettuce.ipynb]

# %% [code]
from parameter_estimation.utils import get_distinct_colors
from state_estimation import MultirateMHE
import numpy as np
import pandas as pd
import matplotlib.pyplot as plt
import tqdm
from IPython.display import clear_output

# %% [code]
np.random.seed(2)

# %% [code]
n_horizon = 5

# %% [code]
true_params = {
    "k_LAI": 39.5,
    "k_I_p": 3.55e-9,
    "k_p_1": 5.11e-6,
    "k_p_2": 2.3e-4,
    "k_p_3": 6.29e-4,
    "k_alpha_beta": 0.544,
    "k_Gamma_p": 5.2e-5,
    "k_resp": 2.65e-7,
    "k_T_1": 0.1,
    "k_T_2": 2.5,
    "k_a_med": 0.05,
}

# %% [code]
estimated_params = {"k_LAI": 43.79283802271827, "k_alpha_beta": 0.48599009481838096}

# %% [code]
params = true_params
params.update(estimated_params)

# %% [code]
df = pd.read_csv("../data/synthetic_data_5.csv")

# %% [code]
df["timestamp"] = pd.to_datetime(df["ts"], unit="s")
df = df.set_index("timestamp").sort_index()

# %% [code]
df

# %% [code]
plt.plot(df["B"])

# %% [code]
x_true = np.vstack(
    [
        df["B"].values,
    ]
)
u_true = np.vstack([df["C"].values, df["I"].values, df["T"].values])
y_true = np.vstack([df["B"].values])
y_noise = y_true  # + np.random.normal(loc=0.0, scale=5e-5, size=y_true.shape)

# %% [code]
df["B_noise"] = y_noise.reshape(-1, 1)

# %% [code]
df["slow_meas_idx"] = (np.arange(len(df)) % 228 == 0).astype(int)

# %% [code]
df["slow_meas_idx"].iloc[0] = 0

# %% [code]
param_names_ordered = [
    "k_Gamma_p",
    "k_I_p",
    "k_LAI",
    "k_T_1",
    "k_T_2",
    "k_a_med",
    "k_alpha_beta",
    "k_p_1",
    "k_p_2",
    "k_p_3",
    "k_resp",
]

# %% [code]
multi_rate_mhe = MultirateMHE(
    n_horizon=n_horizon,
    params=params,
    fast_measurements=[],
    slow_measurements=["B"],
    R_F=np.eye(0),
    R_S=np.eye(1) * 1e-5,
    time_step=1800,
    modelica_file_path="Lettuce.LettuceParamIdent",
    # fmu_file_path="/tmp/tmps0wb2qjn/LettuceVanStraten.fmu",
    state_scales=np.array([0.01]),
    x0=np.ones(1) * y_noise[0, 0],
    integration_method="cvodes",
    max_std_devs_meas_noise=10,
    max_process_noise=np.array([0.01]),
    ipopt_options={"acceptable_iter": 15},
    Q_k=np.eye(1) * 1e-6,
    P0=np.eye(1) * 1e6,
)

# %% [code]
t = 0.0
N = 1000

state_estimates = np.zeros((multi_rate_mhe.nx, N))
y_true_estimates = np.zeros((multi_rate_mhe.ny, N))
v_traj_estimates = np.zeros((multi_rate_mhe.ny, N))
w_traj_estimates = np.zeros((multi_rate_mhe.nx, N))

for time_idx in tqdm.tqdm(range(N)):
    (
        x_traj_estimate,
        y_traj_estimate,
        w_traj_estimate,
        v_traj_estimate,
    ) = multi_rate_mhe.do_step(
        measurements=y_noise[:, time_idx : time_idx + n_horizon + 1],
        inputs=u_true[:, time_idx : time_idx + n_horizon + 1],
        slow_meas_update_indices=df["slow_meas_idx"].values.reshape(1, -1)[
            :, time_idx : time_idx + n_horizon + 1
        ],
    )
    state_estimates[:, time_idx] = x_traj_estimate[-1]
    y_true_estimates[:, time_idx] = y_traj_estimate[-1]
    w_traj_estimates[:, time_idx] = w_traj_estimate[-1]
    v_traj_estimates[:, time_idx] = v_traj_estimate[0, -1]
    t += multi_rate_mhe.time_step
    clear_output(wait=True)

# %% [code]
plt.rcParams.update(
    {
        "font.family": "sans-serif",
        "font.sans-serif": ["DejaVu Sans", "Liberation Sans", "Arial"],
    }
)

noise_window = 48  # rolling average window (steps); 48 × 30 min = 1 day

n_rows = 1
fig, axes = plt.subplots(
    nrows=n_rows,
    ncols=1,
    figsize=(10, 6),
    sharex=True,
)
if n_rows == 1:
    axes = [axes]
color_palette = get_distinct_colors(10, cmap="tab10")

t = np.linspace(start=0, stop=N * multi_rate_mhe.time_step / 60 / 60 / 24, num=N)

# --- Row 0: state estimates vs true vs measurements ---
ax = axes[0]
for state_idx, state_name in enumerate(multi_rate_mhe.state_names):
    ax.plot(
        t,
        df[state_name].iloc[n_horizon : N + n_horizon],
        label="true",
        color="gray",
        linestyle="-.",
        linewidth=2,
    )
    ax.plot(
        t,
        state_estimates[state_idx, :],
        label="MMHE",
        color="orange",
        linestyle="-",
        linewidth=2,
    )
    ax.scatter(
        t[df["slow_meas_idx"].iloc[n_horizon : N + n_horizon] == 1],
        y_noise[0, n_horizon : N + n_horizon][
            df["slow_meas_idx"].iloc[n_horizon : N + n_horizon] == 1
        ],
        label="measurements",
        color="black",
        marker="x",
        s=25,
    )
ax.set_ylabel("Dry weight, W [kg]", fontsize=11)
ax.legend(loc="best", frameon=True, framealpha=0.9, shadow=True)
ax.set_title("True weight vs. MMHE estimate")
ax.grid(True, which="major", linestyle="--", linewidth=0.5, color="grey", alpha=0.7)

axes[-1].set_xlabel("Time [d]", fontsize=12)
fig.tight_layout()
fig.savefig("./results/mmhe_lettuce_results.png", dpi=300, bbox_inches="tight")
