# Supplementary material for: Dynamic, adaptive and modular Digital Twin framework for resource-efficient Controlled Environment Agriculture
Source: Front Plant Sci. 2026 Jul 1;17:1864757. doi: 10.3389/fpls.2026.1864757 (PMC13368678; doi:10.3389/fpls.2026.1864757)
Supplement: Supplementary file 1 [file DataSheet1.zip › dt_code-main/estimation/uv.lock]

version = 1
revision = 1
requires-python = ">=3.13"

[[package]]
name = "appnope"
version = "0.1.4"
source = { registry = "https://pypi.org/simple" }
sdist = { url = "https://files.pythonhosted.org/packages/35/5d/752690df9ef5b76e169e68d6a129fa6d08a7100ca7f754c89495db3c6019/appnope-0.1.4.tar.gz", hash = "sha256:1de3860566df9caf38f01f86f65e0e13e379af54f9e4bee1e66b48f2efffd1ee", size = 4170 }
wheels = [
    { url = "https://files.pythonhosted.org/packages/81/29/5ecc3a15d5a33e31b26c11426c45c501e439cb865d0bff96315d86443b78/appnope-0.1.4-py2.py3-none-any.whl", hash = "sha256:502575ee11cd7a28c0205f379b525beefebab9d161b7c964670864014ed7213c", size = 4321 },
]

[[package]]
name = "asttokens"
version = "3.0.0"
source = { registry = "https://pypi.org/simple" }
sdist = { url = "https://files.pythonhosted.org/packages/4a/e7/82da0a03e7ba5141f05cce0d302e6eed121ae055e0456ca228bf693984bc/asttokens-3.0.0.tar.gz", hash = "sha256:0dcd8baa8d62b0c1d118b399b2ddba3c4aff271d0d7a9e0d4c1681c79035bbc7", size = 61978 }
wheels = [
    { url = "https://files.pythonhosted.org/packages/25/8a/c46dcc25341b5bce5472c718902eb3d38600a903b14fa6aeecef3f21a46f/asttokens-3.0.0-py3-none-any.whl", hash = "sha256:e3078351a059199dd5138cb1c706e6430c05eff2ff136af5eb4790f9d28932e2", size = 26918 },
]

[[package]]
name = "bayesian-optimization"
version = "2.0.3"
source = { registry = "https://pypi.org/simple" }
dependencies = [
    { name = "colorama" },
    { name = "numpy" },
    { name = "scikit-learn" },
    { name = "scipy" },
]
sdist = { url = "https://files.pythonhosted.org/packages/7f/1b/6cc2c43dffd16f0b924c905726e602855fae5856ab4f81fd8c68bbfee51e/bayesian_optimization-2.0.3.tar.gz", hash = "sha256:2fd4bff8b2e5dda2d658ab66b57a2f39e6dc2c36ba5489878e45499c732cdf44", size = 29244 }
wheels = [
    { url = "https://files.pythonhosted.org/packages/42/d2/e9c7bc264eb2e59cbc1bfd6c66f053824fb87d630f07a1657bd63415ad2a/bayesian_optimization-2.0.3-py3-none-any.whl", hash = "sha256:73d08237c46a1787c17333aeaae3e41c5fab8e58a68d979645b70e72ba22b63d", size = 31309 },
]

[[package]]
name = "casadi"
version = "3.7.0"
source = { registry = "https://pypi.org/simple" }
dependencies = [
    { name = "numpy" },
]
sdist = { url = "https://files.pythonhosted.org/packages/b3/49/f8b8eb7c8e98e28e0cca1b41988932025d59a602fb2075f737cbaecf764d/casadi-3.7.0.tar.gz", hash = "sha256:21254f17eb5551c4a938641cc1b815ff3da27271ab2c36e44a3e90ec50ba471f", size = 6027731 }
wheels = [
    { url = "https://files.pythonhosted.org/packages/99/cd/bc7d5299c6888be0b899d7030c79b0b1682b443fd903068f46fd2406c11e/casadi-3.7.0-cp313-none-macosx_10_13_x86_64.macosx_10_13_intel.whl", hash = "sha256:7d6794283780c5af73795573923ecf1df0fb00761728bc1264880be46296f621", size = 48303196 },
    { url = "https://files.pythonhosted.org/packages/72/97/d769757a288fdde7ba6688ff9d02f9e43008da43141d56bd679e78dc3490/casadi-3.7.0-cp313-none-macosx_11_0_arm64.whl", hash = "sha256:5bf5d56347a6bf9c31f873cabaeb74038caab43fedc57f035a0548e6ba8c160b", size = 44713554 },
    { url = "https://files.pythonhosted.org/packages/96/0e/28783282ca3f746c54bdaf1828bf55ee467a6ed3b1421fff132f10c6d95b/casadi-3.7.0-cp313-none-manylinux2014_aarch64.whl", hash = "sha256:01bcbdb7c42a4b05cfe9c262903a67cb9d79cf4723b7ed80f92773dcf7021556", size = 45517632 },
    { url = "https://files.pythonhosted.org/packages/eb/65/29e57640ee9a4c69145a7afc0847d5c036a7d5330c36bf24788fb079bbbd/casadi-3.7.0-cp313-none-manylinux2014_i686.whl", hash = "sha256:23455e41c813bd7d45b58e15e40012f143af56cbfcdc16e064c2e5904c69720c", size = 74319734 },
    { url = "https://files.pythonhosted.org/packages/26/88/9537fcf41ee9b66f4501d962c846f36b3f8af2a8e505b2e13694bdd5e5a8/casadi-3.7.0-cp313-none-manylinux2014_x86_64.whl", hash = "sha256:fee523688361dc9f10701b5a251aff78feed859e7014bccd155f99d9d5e762a2", size = 77323163 },
    { url = "https://files.pythonhosted.org/packages/74/73/f598486f761a78261b72ef46cfdbb195e7b68ef9e7b0bc5c0aa749a50338/casadi-3.7.0-cp313-none-win_amd64.whl", hash = "sha256:4bbec49c24f504aafe952645a4cc1930d29c7f5d0874f0da8bc5852080b65ac9", size = 50946912 },
]

[[package]]
name = "cea-estimation"
version = "0.1.0"
source = { editable = "." }
dependencies = [
    { name = "bayesian-optimization" },
    { name = "casadi" },
    { name = "ipykernel" },
    { name = "matplotlib" },
    { name = "metpy" },
    { name = "ompython" },
    { name = "openpyxl" },
    { name = "pandas" },
    { name = "rockit-meco" },
    { name = "seaborn" },
    { name = "tqdm" },
]

[package.metadata]
requires-dist = [
    { name = "bayesian-optimization", specifier = ">=2.0.3" },
    { name = "casadi", specifier = ">=3.7.0" },
    { name = "ipykernel", specifier = ">=6.29.5" },
    { name = "matplotlib", specifier = ">=3.10.1" },
    { name = "metpy", specifier = ">=1.7.1" },
    { name = "ompython", specifier = ">=3.6.0" },
    { name = "openpyxl", specifier = ">=3.1.5" },
    { name = "pandas", specifier = ">=2.2.3" },
    { name = "rockit-meco", specifier = ">=0.6.6" },
    { name = "seaborn", specifier = ">=0.13.2" },
    { name = "tqdm", specifier = ">=4.67.1" },
]

[[package]]
name = "certifi"
version = "2026.1.4"
source = { registry = "https://pypi.org/simple" }
sdist = { url = "https://files.pythonhosted.org/packages/e0/2d/a891ca51311197f6ad14a7ef42e2399f36cf2f9bd44752b3dc4eab60fdc5/certifi-2026.1.4.tar.gz", hash = "sha256:ac726dd470482006e014ad384921ed6438c457018f4b3d204aea4281258b2120", size = 154268 }
wheels = [
    { url = "https://files.pythonhosted.org/packages/e6/ad/3cc14f097111b4de0040c83a525973216457bbeeb63739ef1ed275c1c021/certifi-2026.1.4-py3-none-any.whl", hash = "sha256:9943707519e4add1115f44c2bc244f782c0249876bf51b6599fee1ffbedd685c", size = 152900 },
]

[[package]]
name = "cffi"
version = "1.17.1"
source = { registry = "https://pypi.org/simple" }
dependencies = [
    { name = "pycparser" },
]
sdist = { url = "https://files.pythonhosted.org/packages/fc/97/c783634659c2920c3fc70419e3af40972dbaf758daa229a7d6ea6135c90d/cffi-1.17.1.tar.gz", hash = "sha256:1c39c6016c32bc48dd54561950ebd6836e1670f2ae46128f67cf49e789c52824", size = 516621 }
wheels = [
    { url = "https://files.pythonhosted.org/packages/8d/f8/dd6c246b148639254dad4d6803eb6a54e8c85c6e11ec9df2cffa87571dbe/cffi-1.17.1-cp313-cp313-macosx_10_13_x86_64.whl", hash = "sha256:f3a2b4222ce6b60e2e8b337bb9596923045681d71e5a082783484d845390938e", size = 182989 },
    { url = "https://files.pythonhosted.org/packages/8b/f1/672d303ddf17c24fc83afd712316fda78dc6fce1cd53011b839483e1ecc8/cffi-1.17.1-cp313-cp313-macosx_11_0_arm64.whl", hash = "sha256:0984a4925a435b1da406122d4d7968dd861c1385afe3b45ba82b750f229811e2", size = 178802 },
    { url = "https://files.pythonhosted.org/packages/0e/2d/eab2e858a91fdff70533cab61dcff4a1f55ec60425832ddfdc9cd36bc8af/cffi-1.17.1-cp313-cp313-manylinux_2_12_i686.manylinux2010_i686.manylinux_2_17_i686.manylinux2014_i686.whl", hash = "sha256:d01b12eeeb4427d3110de311e1774046ad344f5b1a7403101878976ecd7a10f3", size = 454792 },
    { url = "https://files.pythonhosted.org/packages/75/b2/fbaec7c4455c604e29388d55599b99ebcc250a60050610fadde58932b7ee/cffi-1.17.1-cp313-cp313-manylinux_2_17_aarch64.manylinux2014_aarch64.whl", hash = "sha256:706510fe141c86a69c8ddc029c7910003a17353970cff3b904ff0686a5927683", size = 478893 },
    { url = "https://files.pythonhosted.org/packages/4f/b7/6e4a2162178bf1935c336d4da8a9352cccab4d3a5d7914065490f08c0690/cffi-1.17.1-cp313-cp313-manylinux_2_17_ppc64le.manylinux2014_ppc64le.whl", hash = "sha256:de55b766c7aa2e2a3092c51e0483d700341182f08e67c63630d5b6f200bb28e5", size = 485810 },
    { url = "https://files.pythonhosted.org/packages/c7/8a/1d0e4a9c26e54746dc08c2c6c037889124d4f59dffd853a659fa545f1b40/cffi-1.17.1-cp313-cp313-manylinux_2_17_s390x.manylinux2014_s390x.whl", hash = "sha256:c59d6e989d07460165cc5ad3c61f9fd8f1b4796eacbd81cee78957842b834af4", size = 471200 },
    { url = "https://files.pythonhosted.org/packages/26/9f/1aab65a6c0db35f43c4d1b4f580e8df53914310afc10ae0397d29d697af4/cffi-1.17.1-cp313-cp313-manylinux_2_17_x86_64.manylinux2014_x86_64.whl", hash = "sha256:dd398dbc6773384a17fe0d3e7eeb8d1a21c2200473ee6806bb5e6a8e62bb73dd", size = 479447 },
    { url = "https://files.pythonhosted.org/packages/5f/e4/fb8b3dd8dc0e98edf1135ff067ae070bb32ef9d509d6cb0f538cd6f7483f/cffi-1.17.1-cp313-cp313-musllinux_1_1_aarch64.whl", hash = "sha256:3edc8d958eb099c634dace3c7e16560ae474aa3803a5df240542b305d14e14ed", size = 484358 },
    { url = "https://files.pythonhosted.org/packages/f1/47/d7145bf2dc04684935d57d67dff9d6d795b2ba2796806bb109864be3a151/cffi-1.17.1-cp313-cp313-musllinux_1_1_x86_64.whl", hash = "sha256:72e72408cad3d5419375fc87d289076ee319835bdfa2caad331e377589aebba9", size = 488469 },
    { url = "https://files.pythonhosted.org/packages/bf/ee/f94057fa6426481d663b88637a9a10e859e492c73d0384514a17d78ee205/cffi-1.17.1-cp313-cp313-win32.whl", hash = "sha256:e03eab0a8677fa80d646b5ddece1cbeaf556c313dcfac435ba11f107ba117b5d", size = 172475 },
    { url = "https://files.pythonhosted.org/packages/7c/fc/6a8cb64e5f0324877d503c854da15d76c1e50eb722e320b15345c4d0c6de/cffi-1.17.1-cp313-cp313-win_amd64.whl", hash = "sha256:f6a16c31041f09ead72d69f583767292f750d24913dadacf5756b966aacb3f1a", size = 182009 },
]

[[package]]
name = "charset-normalizer"
version = "3.4.4"
source = { registry = "https://pypi.org/simple" }
sdist = { url = "https://files.pythonhosted.org/packages/13/69/33ddede1939fdd074bce5434295f38fae7136463422fe4fd3e0e89b98062/charset_normalizer-3.4.4.tar.gz", hash = "sha256:94537985111c35f28720e43603b8e7b43a6ecfb2ce1d3058bbe955b73404e21a", size = 129418 }
wheels = [
    { url = "https://files.pythonhosted.org/packages/97/45/4b3a1239bbacd321068ea6e7ac28875b03ab8bc0aa0966452db17cd36714/charset_normalizer-3.4.4-cp313-cp313-macosx_10_13_universal2.whl", hash = "sha256:e1f185f86a6f3403aa2420e815904c67b2f9ebc443f045edd0de921108345794", size = 208091 },
    { url = "https://files.pythonhosted.org/packages/7d/62/73a6d7450829655a35bb88a88fca7d736f9882a27eacdca2c6d505b57e2e/charset_normalizer-3.4.4-cp313-cp313-manylinux2014_aarch64.manylinux_2_17_aarch64.manylinux_2_28_aarch64.whl", hash = "sha256:6b39f987ae8ccdf0d2642338faf2abb1862340facc796048b604ef14919e55ed", size = 147936 },
    { url = "https://files.pythonhosted.org/packages/89/c5/adb8c8b3d6625bef6d88b251bbb0d95f8205831b987631ab0c8bb5d937c2/charset_normalizer-3.4.4-cp313-cp313-manylinux2014_armv7l.manylinux_2_17_armv7l.manylinux_2_31_armv7l.whl", hash = "sha256:3162d5d8ce1bb98dd51af660f2121c55d0fa541b46dff7bb9b9f86ea1d87de72", size = 144180 },
    { url = "https://files.pythonhosted.org/packages/91/ed/9706e4070682d1cc219050b6048bfd293ccf67b3d4f5a4f39207453d4b99/charset_normalizer-3.4.4-cp313-cp313-manylinux2014_ppc64le.manylinux_2_17_ppc64le.manylinux_2_28_ppc64le.whl", hash = "sha256:81d5eb2a312700f4ecaa977a8235b634ce853200e828fbadf3a9c50bab278328", size = 161346 },
    { url = "https://files.pythonhosted.org/packages/d5/0d/031f0d95e4972901a2f6f09ef055751805ff541511dc1252ba3ca1f80cf5/charset_normalizer-3.4.4-cp313-cp313-manylinux2014_s390x.manylinux_2_17_s390x.manylinux_2_28_s390x.whl", hash = "sha256:5bd2293095d766545ec1a8f612559f6b40abc0eb18bb2f5d1171872d34036ede", size = 158874 },
    { url = "https://files.pythonhosted.org/packages/f5/83/6ab5883f57c9c801ce5e5677242328aa45592be8a00644310a008d04f922/charset_normalizer-3.4.4-cp313-cp313-manylinux2014_x86_64.manylinux_2_17_x86_64.manylinux_2_28_x86_64.whl", hash = "sha256:a8a8b89589086a25749f471e6a900d3f662d1d3b6e2e59dcecf787b1cc3a1894", size = 153076 },
    { url = "https://files.pythonhosted.org/packages/75/1e/5ff781ddf5260e387d6419959ee89ef13878229732732ee73cdae01800f2/charset_normalizer-3.4.4-cp313-cp313-manylinux_2_31_riscv64.manylinux_2_39_riscv64.whl", hash = "sha256:bc7637e2f80d8530ee4a78e878bce464f70087ce73cf7c1caf142416923b98f1", size = 150601 },
    { url = "https://files.pythonhosted.org/packages/d7/57/71be810965493d3510a6ca79b90c19e48696fb1ff964da319334b12677f0/charset_normalizer-3.4.4-cp313-cp313-musllinux_1_2_aarch64.whl", hash = "sha256:f8bf04158c6b607d747e93949aa60618b61312fe647a6369f88ce2ff16043490", size = 150376 },
    { url = "https://files.pythonhosted.org/packages/e5/d5/c3d057a78c181d007014feb7e9f2e65905a6c4ef182c0ddf0de2924edd65/charset_normalizer-3.4.4-cp313-cp313-musllinux_1_2_armv7l.whl", hash = "sha256:554af85e960429cf30784dd47447d5125aaa3b99a6f0683589dbd27e2f45da44", size = 144825 },
    { url = "https://files.pythonhosted.org/packages/e6/8c/d0406294828d4976f275ffbe66f00266c4b3136b7506941d87c00cab5272/charset_normalizer-3.4.4-cp313-cp313-musllinux_1_2_ppc64le.whl", hash = "sha256:74018750915ee7ad843a774364e13a3db91682f26142baddf775342c3f5b1133", size = 162583 },
    { url = "https://files.pythonhosted.org/packages/d7/24/e2aa1f18c8f15c4c0e932d9287b8609dd30ad56dbe41d926bd846e22fb8d/charset_normalizer-3.4.4-cp313-cp313-musllinux_1_2_riscv64.whl", hash = "sha256:c0463276121fdee9c49b98908b3a89c39be45d86d1dbaa22957e38f6321d4ce3", size = 150366 },
    { url = "https://files.pythonhosted.org/packages/e4/5b/1e6160c7739aad1e2df054300cc618b06bf784a7a164b0f238360721ab86/charset_normalizer-3.4.4-cp313-cp313-musllinux_1_2_s390x.whl", hash = "sha256:362d61fd13843997c1c446760ef36f240cf81d3ebf74ac62652aebaf7838561e", size = 160300 },
    { url = "https://files.pythonhosted.org/packages/7a/10/f882167cd207fbdd743e55534d5d9620e095089d176d55cb22d5322f2afd/charset_normalizer-3.4.4-cp313-cp313-musllinux_1_2_x86_64.whl", hash = "sha256:9a26f18905b8dd5d685d6d07b0cdf98a79f3c7a918906af7cc143ea2e164c8bc", size = 154465 },
    { url = "https://files.pythonhosted.org/packages/89/66/c7a9e1b7429be72123441bfdbaf2bc13faab3f90b933f664db506dea5915/charset_normalizer-3.4.4-cp313-cp313-win32.whl", hash = "sha256:9b35f4c90079ff2e2edc5b26c0c77925e5d2d255c42c74fdb70fb49b172726ac", size = 99404 },
    { url = "https://files.pythonhosted.org/packages/c4/26/b9924fa27db384bdcd97ab83b4f0a8058d96ad9626ead570674d5e737d90/charset_normalizer-3.4.4-cp313-cp313-win_amd64.whl", hash = "sha256:b435cba5f4f750aa6c0a0d92c541fb79f69a387c91e61f1795227e4ed9cece14", size = 107092 },
    { url = "https://files.pythonhosted.org/packages/af/8f/3ed4bfa0c0c72a7ca17f0380cd9e4dd842b09f664e780c13cff1dcf2ef1b/charset_normalizer-3.4.4-cp313-cp313-win_arm64.whl", hash = "sha256:542d2cee80be6f80247095cc36c418f7bddd14f4a6de45af91dfad36d817bba2", size = 100408 },
    { url = "https://files.pythonhosted.org/packages/2a/35/7051599bd493e62411d6ede36fd5af83a38f37c4767b92884df7301db25d/charset_normalizer-3.4.4-cp314-cp314-macosx_10_13_universal2.whl", hash = "sha256:da3326d9e65ef63a817ecbcc0df6e94463713b754fe293eaa03da99befb9a5bd", size = 207746 },
    { url = "https://files.pythonhosted.org/packages/10/9a/97c8d48ef10d6cd4fcead2415523221624bf58bcf68a802721a6bc807c8f/charset_normalizer-3.4.4-cp314-cp314-manylinux2014_aarch64.manylinux_2_17_aarch64.manylinux_2_28_aarch64.whl", hash = "sha256:8af65f14dc14a79b924524b1e7fffe304517b2bff5a58bf64f30b98bbc5079eb", size = 147889 },
    { url = "https://files.pythonhosted.org/packages/10/bf/979224a919a1b606c82bd2c5fa49b5c6d5727aa47b4312bb27b1734f53cd/charset_normalizer-3.4.4-cp314-cp314-manylinux2014_armv7l.manylinux_2_17_armv7l.manylinux_2_31_armv7l.whl", hash = "sha256:74664978bb272435107de04e36db5a9735e78232b85b77d45cfb38f758efd33e", size = 143641 },
    { url = "https://files.pythonhosted.org/packages/ba/33/0ad65587441fc730dc7bd90e9716b30b4702dc7b617e6ba4997dc8651495/charset_normalizer-3.4.4-cp314-cp314-manylinux2014_ppc64le.manylinux_2_17_ppc64le.manylinux_2_28_ppc64le.whl", hash = "sha256:752944c7ffbfdd10c074dc58ec2d5a8a4cd9493b314d367c14d24c17684ddd14", size = 160779 },
    { url = "https://files.pythonhosted.org/packages/67/ed/331d6b249259ee71ddea93f6f2f0a56cfebd46938bde6fcc6f7b9a3d0e09/charset_normalizer-3.4.4-cp314-cp314-manylinux2014_s390x.manylinux_2_17_s390x.manylinux_2_28_s390x.whl", hash = "sha256:d1f13550535ad8cff21b8d757a3257963e951d96e20ec82ab44bc64aeb62a191", size = 159035 },
    { url = "https://files.pythonhosted.org/packages/67/ff/f6b948ca32e4f2a4576aa129d8bed61f2e0543bf9f5f2b7fc3758ed005c9/charset_normalizer-3.4.4-cp314-cp314-manylinux2014_x86_64.manylinux_2_17_x86_64.manylinux_2_28_x86_64.whl", hash = "sha256:ecaae4149d99b1c9e7b88bb03e3221956f68fd6d50be2ef061b2381b61d20838", size = 152542 },
    { url = "https://files.pythonhosted.org/packages/16/85/276033dcbcc369eb176594de22728541a925b2632f9716428c851b149e83/charset_normalizer-3.4.4-cp314-cp314-manylinux_2_31_riscv64.manylinux_2_39_riscv64.whl", hash = "sha256:cb6254dc36b47a990e59e1068afacdcd02958bdcce30bb50cc1700a8b9d624a6", size = 149524 },
    { url = "https://files.pythonhosted.org/packages/9e/f2/6a2a1f722b6aba37050e626530a46a68f74e63683947a8acff92569f979a/charset_normalizer-3.4.4-cp314-cp314-musllinux_1_2_aarch64.whl", hash = "sha256:c8ae8a0f02f57a6e61203a31428fa1d677cbe50c93622b4149d5c0f319c1d19e", size = 150395 },
    { url = "https://files.pythonhosted.org/packages/60/bb/2186cb2f2bbaea6338cad15ce23a67f9b0672929744381e28b0592676824/charset_normalizer-3.4.4-cp314-cp314-musllinux_1_2_armv7l.whl", hash = "sha256:47cc91b2f4dd2833fddaedd2893006b0106129d4b94fdb6af1f4ce5a9965577c", size = 143680 },
    { url = "https://files.pythonhosted.org/packages/7d/a5/bf6f13b772fbb2a90360eb620d52ed8f796f3c5caee8398c3b2eb7b1c60d/charset_normalizer-3.4.4-cp314-cp314-musllinux_1_2_ppc64le.whl", hash = "sha256:82004af6c302b5d3ab2cfc4cc5f29db16123b1a8417f2e25f9066f91d4411090", size = 162045 },
    { url = "https://files.pythonhosted.org/packages/df/c5/d1be898bf0dc3ef9030c3825e5d3b83f2c528d207d246cbabe245966808d/charset_normalizer-3.4.4-cp314-cp314-musllinux_1_2_riscv64.whl", hash = "sha256:2b7d8f6c26245217bd2ad053761201e9f9680f8ce52f0fcd8d0755aeae5b2152", size = 149687 },
    { url = "https://files.pythonhosted.org/packages/a5/42/90c1f7b9341eef50c8a1cb3f098ac43b0508413f33affd762855f67a410e/charset_normalizer-3.4.4-cp314-cp314-musllinux_1_2_s390x.whl", hash = "sha256:799a7a5e4fb2d5898c60b640fd4981d6a25f1c11790935a44ce38c54e985f828", size = 160014 },
    { url = "https://files.pythonhosted.org/packages/76/be/4d3ee471e8145d12795ab655ece37baed0929462a86e72372fd25859047c/charset_normalizer-3.4.4-cp314-cp314-musllinux_1_2_x86_64.whl", hash = "sha256:99ae2cffebb06e6c22bdc25801d7b30f503cc87dbd283479e7b606f70aff57ec", size = 154044 },
    { url = "https://files.pythonhosted.org/packages/b0/6f/8f7af07237c34a1defe7defc565a9bc1807762f672c0fde711a4b22bf9c0/charset_normalizer-3.4.4-cp314-cp314-win32.whl", hash = "sha256:f9d332f8c2a2fcbffe1378594431458ddbef721c1769d78e2cbc06280d8155f9", size = 99940 },
    { url = "https://files.pythonhosted.org/packages/4b/51/8ade005e5ca5b0d80fb4aff72a3775b325bdc3d27408c8113811a7cbe640/charset_normalizer-3.4.4-cp314-cp314-win_amd64.whl", hash = "sha256:8a6562c3700cce886c5be75ade4a5db4214fda19fede41d9792d100288d8f94c", size = 107104 },
    { url = "https://files.pythonhosted.org/packages/da/5f/6b8f83a55bb8278772c5ae54a577f3099025f9ade59d0136ac24a0df4bde/charset_normalizer-3.4.4-cp314-cp314-win_arm64.whl", hash = "sha256:de00632ca48df9daf77a2c65a484531649261ec9f25489917f09e455cb09ddb2", size = 100743 },
    { url = "https://files.pythonhosted.org/packages/0a/4c/925909008ed5a988ccbb72dcc897407e5d6d3bd72410d69e051fc0c14647/charset_normalizer-3.4.4-py3-none-any.whl", hash = "sha256:7a32c560861a02ff789ad905a2fe94e3f840803362c84fecf1851cb4cf3dc37f", size = 53402 },
]

[[package]]
name = "colorama"
version = "0.4.6"
source = { registry = "https://pypi.org/simple" }
sdist = { url = "https://files.pythonhosted.org/packages/d8/53/6f443c9a4a8358a93a6792e2acffb9d9d5cb0a5cfd8802644b7b1c9a02e4/colorama-0.4.6.tar.gz", hash = "sha256:08695f5cb7ed6e0531a20572697297273c47b8cae5a63ffc6d6ed5c201be6e44", size = 27697 }
wheels = [
    { url = "https://files.pythonhosted.org/packages/d1/d6/3965ed04c63042e047cb6a3e6ed1a63a35087b6a609aa3a15ed8ac56c221/colorama-0.4.6-py2.py3-none-any.whl", hash = "sha256:4f1d9991f5acc0ca119f9d443620b77f9d6b33703e51011c16baf57afb285fc6", size = 25335 },
]

[[package]]
name = "comm"
version = "0.2.2"
source = { registry = "https://pypi.org/simple" }
dependencies = [
    { name = "traitlets" },
]
sdist = { url = "https://files.pythonhosted.org/packages/e9/a8/fb783cb0abe2b5fded9f55e5703015cdf1c9c85b3669087c538dd15a6a86/comm-0.2.2.tar.gz", hash = "sha256:3fd7a84065306e07bea1773df6eb8282de51ba82f77c72f9c85716ab11fe980e", size = 6210 }
wheels = [
    { url = "https://files.pythonhosted.org/packages/e6/75/49e5bfe642f71f272236b5b2d2691cf915a7283cc0ceda56357b61daa538/comm-0.2.2-py3-none-any.whl", hash = "sha256:e6fb86cb70ff661ee8c9c14e7d36d6de3b4066f1441be4063df9c5009f0a64d3", size = 7180 },
]

[[package]]
name = "contourpy"
version = "1.3.2"
source = { registry = "https://pypi.org/simple" }
dependencies = [
    { name = "numpy" },
]
sdist = { url = "https://files.pythonhosted.org/packages/66/54/eb9bfc647b19f2009dd5c7f5ec51c4e6ca831725f1aea7a993034f483147/contourpy-1.3.2.tar.gz", hash = "sha256:b6945942715a034c671b7fc54f9588126b0b8bf23db2696e3ca8328f3ff0ab54", size = 13466130 }
wheels = [
    { url = "https://files.pythonhosted.org/packages/2e/61/5673f7e364b31e4e7ef6f61a4b5121c5f170f941895912f773d95270f3a2/contourpy-1.3.2-cp313-cp313-macosx_10_13_x86_64.whl", hash = "sha256:de39db2604ae755316cb5967728f4bea92685884b1e767b7c24e983ef5f771cb", size = 271630 },
    { url = "https://files.pythonhosted.org/packages/ff/66/a40badddd1223822c95798c55292844b7e871e50f6bfd9f158cb25e0bd39/contourpy-1.3.2-cp313-cp313-macosx_11_0_arm64.whl", hash = "sha256:3f9e896f447c5c8618f1edb2bafa9a4030f22a575ec418ad70611450720b5b08", size = 255670 },
    { url = "https://files.pythonhosted.org/packages/1e/c7/cf9fdee8200805c9bc3b148f49cb9482a4e3ea2719e772602a425c9b09f8/contourpy-1.3.2-cp313-cp313-manylinux_2_17_aarch64.manylinux2014_aarch64.whl", hash = "sha256:71e2bd4a1c4188f5c2b8d274da78faab884b59df20df63c34f74aa1813c4427c", size = 306694 },
    { url = "https://files.pythonhosted.org/packages/dd/e7/ccb9bec80e1ba121efbffad7f38021021cda5be87532ec16fd96533bb2e0/contourpy-1.3.2-cp313-cp313-manylinux_2_17_ppc64le.manylinux2014_ppc64le.whl", hash = "sha256:de425af81b6cea33101ae95ece1f696af39446db9682a0b56daaa48cfc29f38f", size = 345986 },
    { url = "https://files.pythonhosted.org/packages/dc/49/ca13bb2da90391fa4219fdb23b078d6065ada886658ac7818e5441448b78/contourpy-1.3.2-cp313-cp313-manylinux_2_17_s390x.manylinux2014_s390x.whl", hash = "sha256:977e98a0e0480d3fe292246417239d2d45435904afd6d7332d8455981c408b85", size = 318060 },
    { url = "https://files.pythonhosted.org/packages/c8/65/5245ce8c548a8422236c13ffcdcdada6a2a812c361e9e0c70548bb40b661/contourpy-1.3.2-cp313-cp313-manylinux_2_17_x86_64.manylinux2014_x86_64.whl", hash = "sha256:434f0adf84911c924519d2b08fc10491dd282b20bdd3fa8f60fd816ea0b48841", size = 322747 },
    { url = "https://files.pythonhosted.org/packages/72/30/669b8eb48e0a01c660ead3752a25b44fdb2e5ebc13a55782f639170772f9/contourpy-1.3.2-cp313-cp313-musllinux_1_2_aarch64.whl", hash = "sha256:c66c4906cdbc50e9cba65978823e6e00b45682eb09adbb78c9775b74eb222422", size = 1308895 },
    { url = "https://files.pythonhosted.org/packages/05/5a/b569f4250decee6e8d54498be7bdf29021a4c256e77fe8138c8319ef8eb3/contourpy-1.3.2-cp313-cp313-musllinux_1_2_x86_64.whl", hash = "sha256:8b7fc0cd78ba2f4695fd0a6ad81a19e7e3ab825c31b577f384aa9d7817dc3bef", size = 1379098 },
    { url = "https://files.pythonhosted.org/packages/19/ba/b227c3886d120e60e41b28740ac3617b2f2b971b9f601c835661194579f1/contourpy-1.3.2-cp313-cp313-win32.whl", hash = "sha256:15ce6ab60957ca74cff444fe66d9045c1fd3e92c8936894ebd1f3eef2fff075f", size = 178535 },
    { url = "https://files.pythonhosted.org/packages/12/6e/2fed56cd47ca739b43e892707ae9a13790a486a3173be063681ca67d2262/contourpy-1.3.2-cp313-cp313-win_amd64.whl", hash = "sha256:e1578f7eafce927b168752ed7e22646dad6cd9bca673c60bff55889fa236ebf9", size = 223096 },
    { url = "https://files.pythonhosted.org/packages/54/4c/e76fe2a03014a7c767d79ea35c86a747e9325537a8b7627e0e5b3ba266b4/contourpy-1.3.2-cp313-cp313t-macosx_10_13_x86_64.whl", hash = "sha256:0475b1f6604896bc7c53bb070e355e9321e1bc0d381735421a2d2068ec56531f", size = 285090 },
    { url = "https://files.pythonhosted.org/packages/7b/e2/5aba47debd55d668e00baf9651b721e7733975dc9fc27264a62b0dd26eb8/contourpy-1.3.2-cp313-cp313t-macosx_11_0_arm64.whl", hash = "sha256:c85bb486e9be652314bb5b9e2e3b0d1b2e643d5eec4992c0fbe8ac71775da739", size = 268643 },
    { url = "https://files.pythonhosted.org/packages/a1/37/cd45f1f051fe6230f751cc5cdd2728bb3a203f5619510ef11e732109593c/contourpy-1.3.2-cp313-cp313t-manylinux_2_17_aarch64.manylinux2014_aarch64.whl", hash = "sha256:745b57db7758f3ffc05a10254edd3182a2a83402a89c00957a8e8a22f5582823", size = 310443 },
    { url = "https://files.pythonhosted.org/packages/8b/a2/36ea6140c306c9ff6dd38e3bcec80b3b018474ef4d17eb68ceecd26675f4/contourpy-1.3.2-cp313-cp313t-manylinux_2_17_ppc64le.manylinux2014_ppc64le.whl", hash = "sha256:970e9173dbd7eba9b4e01aab19215a48ee5dd3f43cef736eebde064a171f89a5", size = 349865 },
    { url = "https://files.pythonhosted.org/packages/95/b7/2fc76bc539693180488f7b6cc518da7acbbb9e3b931fd9280504128bf956/contourpy-1.3.2-cp313-cp313t-manylinux_2_17_s390x.manylinux2014_s390x.whl", hash = "sha256:c6c4639a9c22230276b7bffb6a850dfc8258a2521305e1faefe804d006b2e532", size = 321162 },
    { url = "https://files.pythonhosted.org/packages/f4/10/76d4f778458b0aa83f96e59d65ece72a060bacb20cfbee46cf6cd5ceba41/contourpy-1.3.2-cp313-cp313t-manylinux_2_17_x86_64.manylinux2014_x86_64.whl", hash = "sha256:cc829960f34ba36aad4302e78eabf3ef16a3a100863f0d4eeddf30e8a485a03b", size = 327355 },
    { url = "https://files.pythonhosted.org/packages/43/a3/10cf483ea683f9f8ab096c24bad3cce20e0d1dd9a4baa0e2093c1c962d9d/contourpy-1.3.2-cp313-cp313t-musllinux_1_2_aarch64.whl", hash = "sha256:d32530b534e986374fc19eaa77fcb87e8a99e5431499949b828312bdcd20ac52", size = 1307935 },
    { url = "https://files.pythonhosted.org/packages/78/73/69dd9a024444489e22d86108e7b913f3528f56cfc312b5c5727a44188471/contourpy-1.3.2-cp313-cp313t-musllinux_1_2_x86_64.whl", hash = "sha256:e298e7e70cf4eb179cc1077be1c725b5fd131ebc81181bf0c03525c8abc297fd", size = 1372168 },
    { url = "https://files.pythonhosted.org/packages/0f/1b/96d586ccf1b1a9d2004dd519b25fbf104a11589abfd05484ff12199cca21/contourpy-1.3.2-cp313-cp313t-win32.whl", hash = "sha256:d0e589ae0d55204991450bb5c23f571c64fe43adaa53f93fc902a84c96f52fe1", size = 189550 },
    { url = "https://files.pythonhosted.org/packages/b0/e6/6000d0094e8a5e32ad62591c8609e269febb6e4db83a1c75ff8868b42731/contourpy-1.3.2-cp313-cp313t-win_amd64.whl", hash = "sha256:78e9253c3de756b3f6a5174d024c4835acd59eb3f8e2ca13e775dbffe1558f69", size = 238214 },
]

[[package]]
name = "cycler"
version = "0.12.1"
source = { registry = "https://pypi.org/simple" }
sdist = { url = "https://files.pythonhosted.org/packages/a9/95/a3dbbb5028f35eafb79008e7522a75244477d2838f38cbb722248dabc2a8/cycler-0.12.1.tar.gz", hash = "sha256:88bb128f02ba341da8ef447245a9e138fae777f6a23943da4540077d3601eb1c", size = 7615 }
wheels = [
    { url = "https://files.pythonhosted.org/packages/e7/05/c19819d5e3d95294a6f5947fb9b9629efb316b96de511b418c53d245aae6/cycler-0.12.1-py3-none-any.whl", hash = "sha256:85cef7cff222d8644161529808465972e51340599459b8ac3ccbac5a854e0d30", size = 8321 },
]

[[package]]
name = "debugpy"
version = "1.8.13"
source = { registry = "https://pypi.org/simple" }
sdist = { url = "https://files.pythonhosted.org/packages/51/d4/f35f539e11c9344652f362c22413ec5078f677ac71229dc9b4f6f85ccaa3/debugpy-1.8.13.tar.gz", hash = "sha256:837e7bef95bdefba426ae38b9a94821ebdc5bea55627879cd48165c90b9e50ce", size = 1641193 }
wheels = [
    { url = "https://files.pythonhosted.org/packages/b1/db/ae7cd645c1826aae557cebccbc448f0cc9a818d364efb88f8d80e7a03f41/debugpy-1.8.13-cp313-cp313-macosx_14_0_universal2.whl", hash = "sha256:31abc9618be4edad0b3e3a85277bc9ab51a2d9f708ead0d99ffb5bb750e18503", size = 2485416 },
    { url = "https://files.pythonhosted.org/packages/ec/ed/db4b10ff3b5bb30fe41d9e86444a08bb6448e4d8265e7768450b8408dd36/debugpy-1.8.13-cp313-cp313-manylinux_2_5_x86_64.manylinux1_x86_64.manylinux_2_17_x86_64.manylinux2014_x86_64.whl", hash = "sha256:a0bd87557f97bced5513a74088af0b84982b6ccb2e254b9312e29e8a5c4270eb", size = 4218784 },
    { url = "https://files.pythonhosted.org/packages/82/82/ed81852a8d94086f51664d032d83c7f87cd2b087c6ea70dabec7c1ba813d/debugpy-1.8.13-cp313-cp313-win32.whl", hash = "sha256:5268ae7fdca75f526d04465931cb0bd24577477ff50e8bb03dab90983f4ebd02", size = 5226270 },
    { url = "https://files.pythonhosted.org/packages/15/63/aa92fb341a78ec40f1c414ec7a7885c2ee17032eee00d12cee0cdc502af4/debugpy-1.8.13-cp313-cp313-win_amd64.whl", hash = "sha256:79ce4ed40966c4c1631d0131606b055a5a2f8e430e3f7bf8fd3744b09943e8e8", size = 5268621 },
    { url = "https://files.pythonhosted.org/packages/37/4f/0b65410a08b6452bfd3f7ed6f3610f1a31fb127f46836e82d31797065dcb/debugpy-1.8.13-py2.py3-none-any.whl", hash = "sha256:d4ba115cdd0e3a70942bd562adba9ec8c651fe69ddde2298a1be296fc331906f", size = 5229306 },
]

[[package]]
name = "decorator"
version = "5.2.1"
source = { registry = "https://pypi.org/simple" }
sdist = { url = "https://files.pythonhosted.org/packages/43/fa/6d96a0978d19e17b68d634497769987b16c8f4cd0a7a05048bec693caa6b/decorator-5.2.1.tar.gz", hash = "sha256:65f266143752f734b0a7cc83c46f4618af75b8c5911b00ccb61d0ac9b6da0360", size = 56711 }
wheels = [
    { url = "https://files.pythonhosted.org/packages/4e/8c/f3147f5c4b73e7550fe5f9352eaa956ae838d5c51eb58e7a25b9f3e2643b/decorator-5.2.1-py3-none-any.whl", hash = "sha256:d316bb415a2d9e2d2b3abcc4084c6502fc09240e292cd76a76afc106a1c8e04a", size = 9190 },
]

[[package]]
name = "et-xmlfile"
version = "2.0.0"
source = { registry = "https://pypi.org/simple" }
sdist = { url = "https://files.pythonhosted.org/packages/d3/38/af70d7ab1ae9d4da450eeec1fa3918940a5fafb9055e934af8d6eb0c2313/et_xmlfile-2.0.0.tar.gz", hash = "sha256:dab3f4764309081ce75662649be815c4c9081e88f0837825f90fd28317d4da54", size = 17234 }
wheels = [
    { url = "https://files.pythonhosted.org/packages/c1/8b/5fe2cc11fee489817272089c4203e679c63b570a5aaeb18d852ae3cbba6a/et_xmlfile-2.0.0-py3-none-any.whl", hash = "sha256:7a91720bc756843502c3b7504c77b8fe44217c85c537d85037f0f536151b2caa", size = 18059 },
]

[[package]]
name = "executing"
version = "2.2.0"
source = { registry = "https://pypi.org/simple" }
sdist = { url = "https://files.pythonhosted.org/packages/91/50/a9d80c47ff289c611ff12e63f7c5d13942c65d68125160cefd768c73e6e4/executing-2.2.0.tar.gz", hash = "sha256:5d108c028108fe2551d1a7b2e8b713341e2cb4fc0aa7dcf966fa4327a5226755", size = 978693 }
wheels = [
    { url = "https://files.pythonhosted.org/packages/7b/8f/c4d9bafc34ad7ad5d8dc16dd1347ee0e507a52c3adb6bfa8887e1c6a26ba/executing-2.2.0-py2.py3-none-any.whl", hash = "sha256:11387150cad388d62750327a53d3339fad4888b39a6fe233c3afbb54ecffd3aa", size = 26702 },
]

[[package]]
name = "flexcache"
version = "0.3"
source = { registry = "https://pypi.org/simple" }
dependencies = [
    { name = "typing-extensions" },
]
sdist = { url = "https://files.pythonhosted.org/packages/55/b0/8a21e330561c65653d010ef112bf38f60890051d244ede197ddaa08e50c1/flexcache-0.3.tar.gz", hash = "sha256:18743bd5a0621bfe2cf8d519e4c3bfdf57a269c15d1ced3fb4b64e0ff4600656", size = 15816 }
wheels = [
    { url = "https://files.pythonhosted.org/packages/27/cd/c883e1a7c447479d6e13985565080e3fea88ab5a107c21684c813dba1875/flexcache-0.3-py3-none-any.whl", hash = "sha256:d43c9fea82336af6e0115e308d9d33a185390b8346a017564611f1466dcd2e32", size = 13263 },
]

[[package]]
name = "flexparser"
version = "0.4"
source = { registry = "https://pypi.org/simple" }
dependencies = [
    { name = "typing-extensions" },
]
sdist = { url = "https://files.pythonhosted.org/packages/82/99/b4de7e39e8eaf8207ba1a8fa2241dd98b2ba72ae6e16960d8351736d8702/flexparser-0.4.tar.gz", hash = "sha256:266d98905595be2ccc5da964fe0a2c3526fbbffdc45b65b3146d75db992ef6b2", size = 31799 }
wheels = [
    { url = "https://files.pythonhosted.org/packages/fe/5e/3be305568fe5f34448807976dc82fc151d76c3e0e03958f34770286278c1/flexparser-0.4-py3-none-any.whl", hash = "sha256:3738b456192dcb3e15620f324c447721023c0293f6af9955b481e91d00179846", size = 27625 },
]

[[package]]
name = "fonttools"
version = "4.57.0"
source = { registry = "https://pypi.org/simple" }
sdist = { url = "https://files.pythonhosted.org/packages/03/2d/a9a0b6e3a0cf6bd502e64fc16d894269011930cabfc89aee20d1635b1441/fonttools-4.57.0.tar.gz", hash = "sha256:727ece10e065be2f9dd239d15dd5d60a66e17eac11aea47d447f9f03fdbc42de", size = 3492448 }
wheels = [
    { url = "https://files.pythonhosted.org/packages/e9/2f/11439f3af51e4bb75ac9598c29f8601aa501902dcedf034bdc41f47dd799/fonttools-4.57.0-cp313-cp313-macosx_10_13_universal2.whl", hash = "sha256:408ce299696012d503b714778d89aa476f032414ae57e57b42e4b92363e0b8ef", size = 2739175 },
    { url = "https://files.pythonhosted.org/packages/25/52/677b55a4c0972dc3820c8dba20a29c358197a78229daa2ea219fdb19e5d5/fonttools-4.57.0-cp313-cp313-macosx_10_13_x86_64.whl", hash = "sha256:bbceffc80aa02d9e8b99f2a7491ed8c4a783b2fc4020119dc405ca14fb5c758c", size = 2276583 },
    { url = "https://files.pythonhosted.org/packages/64/79/184555f8fa77b827b9460a4acdbbc0b5952bb6915332b84c615c3a236826/fonttools-4.57.0-cp313-cp313-manylinux_2_17_aarch64.manylinux2014_aarch64.whl", hash = "sha256:f022601f3ee9e1f6658ed6d184ce27fa5216cee5b82d279e0f0bde5deebece72", size = 4766437 },
    { url = "https://files.pythonhosted.org/packages/f8/ad/c25116352f456c0d1287545a7aa24e98987b6d99c5b0456c4bd14321f20f/fonttools-4.57.0-cp313-cp313-manylinux_2_5_x86_64.manylinux1_x86_64.manylinux_2_17_x86_64.manylinux2014_x86_64.whl", hash = "sha256:4dea5893b58d4637ffa925536462ba626f8a1b9ffbe2f5c272cdf2c6ebadb817", size = 4838431 },
    { url = "https://files.pythonhosted.org/packages/53/ae/398b2a833897297797a44f519c9af911c2136eb7aa27d3f1352c6d1129fa/fonttools-4.57.0-cp313-cp313-musllinux_1_2_aarch64.whl", hash = "sha256:dff02c5c8423a657c550b48231d0a48d7e2b2e131088e55983cfe74ccc2c7cc9", size = 4951011 },
    { url = "https://files.pythonhosted.org/packages/b7/5d/7cb31c4bc9ffb9a2bbe8b08f8f53bad94aeb158efad75da645b40b62cb73/fonttools-4.57.0-cp313-cp313-musllinux_1_2_x86_64.whl", hash = "sha256:767604f244dc17c68d3e2dbf98e038d11a18abc078f2d0f84b6c24571d9c0b13", size = 5205679 },
    { url = "https://files.pythonhosted.org/packages/4c/e4/6934513ec2c4d3d69ca1bc3bd34d5c69dafcbf68c15388dd3bb062daf345/fonttools-4.57.0-cp313-cp313-win32.whl", hash = "sha256:8e2e12d0d862f43d51e5afb8b9751c77e6bec7d2dc00aad80641364e9df5b199", size = 2144833 },
    { url = "https://files.pythonhosted.org/packages/c4/0d/2177b7fdd23d017bcfb702fd41e47d4573766b9114da2fddbac20dcc4957/fonttools-4.57.0-cp313-cp313-win_amd64.whl", hash = "sha256:f1d6bc9c23356908db712d282acb3eebd4ae5ec6d8b696aa40342b1d84f8e9e3", size = 2190799 },
    { url = "https://files.pythonhosted.org/packages/90/27/45f8957c3132917f91aaa56b700bcfc2396be1253f685bd5c68529b6f610/fonttools-4.57.0-py3-none-any.whl", hash = "sha256:3122c604a675513c68bd24c6a8f9091f1c2376d18e8f5fe5a101746c81b3e98f", size = 1093605 },
]

[[package]]
name = "future"
version = "1.0.0"
source = { registry = "https://pypi.org/simple" }
sdist = { url = "https://files.pythonhosted.org/packages/a7/b2/4140c69c6a66432916b26158687e821ba631a4c9273c474343badf84d3ba/future-1.0.0.tar.gz", hash = "sha256:bd2968309307861edae1458a4f8a4f3598c03be43b97521076aebf5d94c07b05", size = 1228490 }
wheels = [
    { url = "https://files.pythonhosted.org/packages/da/71/ae30dadffc90b9006d77af76b393cb9dfbfc9629f339fc1574a1c52e6806/future-1.0.0-py3-none-any.whl", hash = "sha256:929292d34f5872e70396626ef385ec22355a1fae8ad29e1a734c3e43f9fbc216", size = 491326 },
]

[[package]]
name = "future-fstrings"
version = "1.2.0"
source = { registry = "https://pypi.org/simple" }
sdist = { url = "https://files.pythonhosted.org/packages/5d/e2/3874574cce18a2e3608abfe5b4b5b3c9765653c464f5da18df8971cf501d/future_fstrings-1.2.0.tar.gz", hash = "sha256:6cf41cbe97c398ab5a81168ce0dbb8ad95862d3caf23c21e4430627b90844089", size = 5786 }
wheels = [
    { url = "https://files.pythonhosted.org/packages/ab/6d/ea1d52e9038558dd37f5d30647eb9f07888c164960a5d4daa5f970c6da25/future_fstrings-1.2.0-py2.py3-none-any.whl", hash = "sha256:90e49598b553d8746c4dc7d9442e0359d038c3039d802c91c0a55505da318c63", size = 6138 },
]

[[package]]
name = "idna"
version = "3.11"
source = { registry = "https://pypi.org/simple" }
sdist = { url = "https://files.pythonhosted.org/packages/6f/6d/0703ccc57f3a7233505399edb88de3cbd678da106337b9fcde432b65ed60/idna-3.11.tar.gz", hash = "sha256:795dafcc9c04ed0c1fb032c2aa73654d8e8c5023a7df64a53f39190ada629902", size = 194582 }
wheels = [
    { url = "https://files.pythonhosted.org/packages/0e/61/66938bbb5fc52dbdf84594873d5b51fb1f7c7794e9c0f5bd885f30bc507b/idna-3.11-py3-none-any.whl", hash = "sha256:771a87f49d9defaf64091e6e6fe9c18d4833f140bd19464795bc32d966ca37ea", size = 71008 },
]

[[package]]
name = "ipykernel"
version = "6.29.5"
source = { registry = "https://pypi.org/simple" }
dependencies = [
    { name = "appnope", marker = "sys_platform == 'darwin'" },
    { name = "comm" },
    { name = "debugpy" },
    { name = "ipython" },
    { name = "jupyter-client" },
    { name = "jupyter-core" },
    { name = "matplotlib-inline" },
    { name = "nest-asyncio" },
    { name = "packaging" },
    { name = "psutil" },
    { name = "pyzmq" },
    { name = "tornado" },
    { name = "traitlets" },
]
sdist = { url = "https://files.pythonhosted.org/packages/e9/5c/67594cb0c7055dc50814b21731c22a601101ea3b1b50a9a1b090e11f5d0f/ipykernel-6.29.5.tar.gz", hash = "sha256:f093a22c4a40f8828f8e330a9c297cb93dcab13bd9678ded6de8e5cf81c56215", size = 163367 }
wheels = [
    { url = "https://files.pythonhosted.org/packages/94/5c/368ae6c01c7628438358e6d337c19b05425727fbb221d2a3c4303c372f42/ipykernel-6.29.5-py3-none-any.whl", hash = "sha256:afdb66ba5aa354b09b91379bac28ae4afebbb30e8b39510c9690afb7a10421b5", size = 117173 },
]

[[package]]
name = "ipython"
version = "9.0.2"
source = { registry = "https://pypi.org/simple" }
dependencies = [
    { name = "colorama", marker = "sys_platform == 'win32'" },
    { name = "decorator" },
    { name = "ipython-pygments-lexers" },
    { name = "jedi" },
    { name = "matplotlib-inline" },
    { name = "pexpect", marker = "sys_platform != 'emscripten' and sys_platform != 'win32'" },
    { name = "prompt-toolkit" },
    { name = "pygments" },
    { name = "stack-data" },
    { name = "traitlets" },
]
sdist = { url = "https://files.pythonhosted.org/packages/7d/ce/012a0f40ca58a966f87a6e894d6828e2817657cbdf522b02a5d3a87d92ce/ipython-9.0.2.tar.gz", hash = "sha256:ec7b479e3e5656bf4f58c652c120494df1820f4f28f522fb7ca09e213c2aab52", size = 4366102 }
wheels = [
    { url = "https://files.pythonhosted.org/packages/20/3a/917cb9e72f4e1a4ea13c862533205ae1319bd664119189ee5cc9e4e95ebf/ipython-9.0.2-py3-none-any.whl", hash = "sha256:143ef3ea6fb1e1bffb4c74b114051de653ffb7737a3f7ab1670e657ca6ae8c44", size = 600524 },
]

[[package]]
name = "ipython-pygments-lexers"
version = "1.1.1"
source = { registry = "https://pypi.org/simple" }
dependencies = [
    { name = "pygments" },
]
sdist = { url = "https://files.pythonhosted.org/packages/ef/4c/5dd1d8af08107f88c7f741ead7a40854b8ac24ddf9ae850afbcf698aa552/ipython_pygments_lexers-1.1.1.tar.gz", hash = "sha256:09c0138009e56b6854f9535736f4171d855c8c08a563a0dcd8022f78355c7e81", size = 8393 }
wheels = [
    { url = "https://files.pythonhosted.org/packages/d9/33/1f075bf72b0b747cb3288d011319aaf64083cf2efef8354174e3ed4540e2/ipython_pygments_lexers-1.1.1-py3-none-any.whl", hash = "sha256:a9462224a505ade19a605f71f8fa63c2048833ce50abc86768a0d81d876dc81c", size = 8074 },
]

[[package]]
name = "jedi"
version = "0.19.2"
source = { registry = "https://pypi.org/simple" }
dependencies = [
    { name = "parso" },
]
sdist = { url = "https://files.pythonhosted.org/packages/72/3a/79a912fbd4d8dd6fbb02bf69afd3bb72cf0c729bb3063c6f4498603db17a/jedi-0.19.2.tar.gz", hash = "sha256:4770dc3de41bde3966b02eb84fbcf557fb33cce26ad23da12c742fb50ecb11f0", size = 1231287 }
wheels = [
    { url = "https://files.pythonhosted.org/packages/c0/5a/9cac0c82afec3d09ccd97c8b6502d48f165f9124db81b4bcb90b4af974ee/jedi-0.19.2-py2.py3-none-any.whl", hash = "sha256:a8ef22bde8490f57fe5c7681a3c83cb58874daf72b4784de3cce5b6ef6edb5b9", size = 1572278 },
]

[[package]]
name = "joblib"
version = "1.4.2"
source = { registry = "https://pypi.org/simple" }
sdist = { url = "https://files.pythonhosted.org/packages/64/33/60135848598c076ce4b231e1b1895170f45fbcaeaa2c9d5e38b04db70c35/joblib-1.4.2.tar.gz", hash = "sha256:2382c5816b2636fbd20a09e0f4e9dad4736765fdfb7dca582943b9c1366b3f0e", size = 2116621 }
wheels = [
    { url = "https://files.pythonhosted.org/packages/91/29/df4b9b42f2be0b623cbd5e2140cafcaa2bef0759a00b7b70104dcfe2fb51/joblib-1.4.2-py3-none-any.whl", hash = "sha256:06d478d5674cbc267e7496a410ee875abd68e4340feff4490bcb7afb88060ae6", size = 301817 },
]

[[package]]
name = "jupyter-client"
version = "8.6.3"
source = { registry = "https://pypi.org/simple" }
dependencies = [
    { name = "jupyter-core" },
    { name = "python-dateutil" },
    { name = "pyzmq" },
    { name = "tornado" },
    { name = "traitlets" },
]
sdist = { url = "https://files.pythonhosted.org/packages/71/22/bf9f12fdaeae18019a468b68952a60fe6dbab5d67cd2a103cac7659b41ca/jupyter_client-8.6.3.tar.gz", hash = "sha256:35b3a0947c4a6e9d589eb97d7d4cd5e90f910ee73101611f01283732bd6d9419", size = 342019 }
wheels = [
    { url = "https://files.pythonhosted.org/packages/11/85/b0394e0b6fcccd2c1eeefc230978a6f8cb0c5df1e4cd3e7625735a0d7d1e/jupyter_client-8.6.3-py3-none-any.whl", hash = "sha256:e8a19cc986cc45905ac3362915f410f3af85424b4c0905e94fa5f2cb08e8f23f", size = 106105 },
]

[[package]]
name = "jupyter-core"
version = "5.7.2"
source = { registry = "https://pypi.org/simple" }
dependencies = [
    { name = "platformdirs" },
    { name = "pywin32", marker = "platform_python_implementation != 'PyPy' and sys_platform == 'win32'" },
    { name = "traitlets" },
]
sdist = { url = "https://files.pythonhosted.org/packages/00/11/b56381fa6c3f4cc5d2cf54a7dbf98ad9aa0b339ef7a601d6053538b079a7/jupyter_core-5.7.2.tar.gz", hash = "sha256:aa5f8d32bbf6b431ac830496da7392035d6f61b4f54872f15c4bd2a9c3f536d9", size = 87629 }
wheels = [
    { url = "https://files.pythonhosted.org/packages/c9/fb/108ecd1fe961941959ad0ee4e12ee7b8b1477247f30b1fdfd83ceaf017f0/jupyter_core-5.7.2-py3-none-any.whl", hash = "sha256:4f7315d2f6b4bcf2e3e7cb6e46772eba760ae459cd1f59d29eb57b0a01bd7409", size = 28965 },
]

[[package]]
name = "kiwisolver"
version = "1.4.8"
source = { registry = "https://pypi.org/simple" }
sdist = { url = "https://files.pythonhosted.org/packages/82/59/7c91426a8ac292e1cdd53a63b6d9439abd573c875c3f92c146767dd33faf/kiwisolver-1.4.8.tar.gz", hash = "sha256:23d5f023bdc8c7e54eb65f03ca5d5bb25b601eac4d7f1a042888a1f45237987e", size = 97538 }
wheels = [
    { url = "https://files.pythonhosted.org/packages/79/b3/e62464a652f4f8cd9006e13d07abad844a47df1e6537f73ddfbf1bc997ec/kiwisolver-1.4.8-cp313-cp313-macosx_10_13_universal2.whl", hash = "sha256:1c8ceb754339793c24aee1c9fb2485b5b1f5bb1c2c214ff13368431e51fc9a09", size = 124156 },
    { url = "https://files.pythonhosted.org/packages/8d/2d/f13d06998b546a2ad4f48607a146e045bbe48030774de29f90bdc573df15/kiwisolver-1.4.8-cp313-cp313-macosx_10_13_x86_64.whl", hash = "sha256:54a62808ac74b5e55a04a408cda6156f986cefbcf0ada13572696b507cc92fa1", size = 66555 },
    { url = "https://files.pythonhosted.org/packages/59/e3/b8bd14b0a54998a9fd1e8da591c60998dc003618cb19a3f94cb233ec1511/kiwisolver-1.4.8-cp313-cp313-macosx_11_0_arm64.whl", hash = "sha256:68269e60ee4929893aad82666821aaacbd455284124817af45c11e50a4b42e3c", size = 65071 },
    { url = "https://files.pythonhosted.org/packages/f0/1c/6c86f6d85ffe4d0ce04228d976f00674f1df5dc893bf2dd4f1928748f187/kiwisolver-1.4.8-cp313-cp313-manylinux_2_12_i686.manylinux2010_i686.manylinux_2_17_i686.manylinux2014_i686.whl", hash = "sha256:34d142fba9c464bc3bbfeff15c96eab0e7310343d6aefb62a79d51421fcc5f1b", size = 1378053 },
    { url = "https://files.pythonhosted.org/packages/4e/b9/1c6e9f6dcb103ac5cf87cb695845f5fa71379021500153566d8a8a9fc291/kiwisolver-1.4.8-cp313-cp313-manylinux_2_17_aarch64.manylinux2014_aarch64.whl", hash = "sha256:3ddc373e0eef45b59197de815b1b28ef89ae3955e7722cc9710fb91cd77b7f47", size = 1472278 },
    { url = "https://files.pythonhosted.org/packages/ee/81/aca1eb176de671f8bda479b11acdc42c132b61a2ac861c883907dde6debb/kiwisolver-1.4.8-cp313-cp313-manylinux_2_17_ppc64le.manylinux2014_ppc64le.whl", hash = "sha256:77e6f57a20b9bd4e1e2cedda4d0b986ebd0216236f0106e55c28aea3d3d69b16", size = 1478139 },
    { url = "https://files.pythonhosted.org/packages/49/f4/e081522473671c97b2687d380e9e4c26f748a86363ce5af48b4a28e48d06/kiwisolver-1.4.8-cp313-cp313-manylinux_2_17_s390x.manylinux2014_s390x.whl", hash = "sha256:08e77738ed7538f036cd1170cbed942ef749137b1311fa2bbe2a7fda2f6bf3cc", size = 1413517 },
    { url = "https://files.pythonhosted.org/packages/8f/e9/6a7d025d8da8c4931522922cd706105aa32b3291d1add8c5427cdcd66e63/kiwisolver-1.4.8-cp313-cp313-manylinux_2_17_x86_64.manylinux2014_x86_64.whl", hash = "sha256:a5ce1e481a74b44dd5e92ff03ea0cb371ae7a0268318e202be06c8f04f4f1246", size = 1474952 },
    { url = "https://files.pythonhosted.org/packages/82/13/13fa685ae167bee5d94b415991c4fc7bb0a1b6ebea6e753a87044b209678/kiwisolver-1.4.8-cp313-cp313-musllinux_1_2_aarch64.whl", hash = "sha256:fc2ace710ba7c1dfd1a3b42530b62b9ceed115f19a1656adefce7b1782a37794", size = 2269132 },
    { url = "https://files.pythonhosted.org/packages/ef/92/bb7c9395489b99a6cb41d502d3686bac692586db2045adc19e45ee64ed23/kiwisolver-1.4.8-cp313-cp313-musllinux_1_2_i686.whl", hash = "sha256:3452046c37c7692bd52b0e752b87954ef86ee2224e624ef7ce6cb21e8c41cc1b", size = 2425997 },
    { url = "https://files.pythonhosted.org/packages/ed/12/87f0e9271e2b63d35d0d8524954145837dd1a6c15b62a2d8c1ebe0f182b4/kiwisolver-1.4.8-cp313-cp313-musllinux_1_2_ppc64le.whl", hash = "sha256:7e9a60b50fe8b2ec6f448fe8d81b07e40141bfced7f896309df271a0b92f80f3", size = 2376060 },
    { url = "https://files.pythonhosted.org/packages/02/6e/c8af39288edbce8bf0fa35dee427b082758a4b71e9c91ef18fa667782138/kiwisolver-1.4.8-cp313-cp313-musllinux_1_2_s390x.whl", hash = "sha256:918139571133f366e8362fa4a297aeba86c7816b7ecf0bc79168080e2bd79957", size = 2520471 },
    { url = "https://files.pythonhosted.org/packages/13/78/df381bc7b26e535c91469f77f16adcd073beb3e2dd25042efd064af82323/kiwisolver-1.4.8-cp313-cp313-musllinux_1_2_x86_64.whl", hash = "sha256:e063ef9f89885a1d68dd8b2e18f5ead48653176d10a0e324e3b0030e3a69adeb", size = 2338793 },
    { url = "https://files.pythonhosted.org/packages/d0/dc/c1abe38c37c071d0fc71c9a474fd0b9ede05d42f5a458d584619cfd2371a/kiwisolver-1.4.8-cp313-cp313-win_amd64.whl", hash = "sha256:a17b7c4f5b2c51bb68ed379defd608a03954a1845dfed7cc0117f1cc8a9b7fd2", size = 71855 },
    { url = "https://files.pythonhosted.org/packages/a0/b6/21529d595b126ac298fdd90b705d87d4c5693de60023e0efcb4f387ed99e/kiwisolver-1.4.8-cp313-cp313-win_arm64.whl", hash = "sha256:3cd3bc628b25f74aedc6d374d5babf0166a92ff1317f46267f12d2ed54bc1d30", size = 65430 },
    { url = "https://files.pythonhosted.org/packages/34/bd/b89380b7298e3af9b39f49334e3e2a4af0e04819789f04b43d560516c0c8/kiwisolver-1.4.8-cp313-cp313t-macosx_10_13_universal2.whl", hash = "sha256:370fd2df41660ed4e26b8c9d6bbcad668fbe2560462cba151a721d49e5b6628c", size = 126294 },
    { url = "https://files.pythonhosted.org/packages/83/41/5857dc72e5e4148eaac5aa76e0703e594e4465f8ab7ec0fc60e3a9bb8fea/kiwisolver-1.4.8-cp313-cp313t-macosx_10_13_x86_64.whl", hash = "sha256:84a2f830d42707de1d191b9490ac186bf7997a9495d4e9072210a1296345f7dc", size = 67736 },
    { url = "https://files.pythonhosted.org/packages/e1/d1/be059b8db56ac270489fb0b3297fd1e53d195ba76e9bbb30e5401fa6b759/kiwisolver-1.4.8-cp313-cp313t-macosx_11_0_arm64.whl", hash = "sha256:7a3ad337add5148cf51ce0b55642dc551c0b9d6248458a757f98796ca7348712", size = 66194 },
    { url = "https://files.pythonhosted.org/packages/e1/83/4b73975f149819eb7dcf9299ed467eba068ecb16439a98990dcb12e63fdd/kiwisolver-1.4.8-cp313-cp313t-manylinux_2_12_i686.manylinux2010_i686.manylinux_2_17_i686.manylinux2014_i686.whl", hash = "sha256:7506488470f41169b86d8c9aeff587293f530a23a23a49d6bc64dab66bedc71e", size = 1465942 },
    { url = "https://files.pythonhosted.org/packages/c7/2c/30a5cdde5102958e602c07466bce058b9d7cb48734aa7a4327261ac8e002/kiwisolver-1.4.8-cp313-cp313t-manylinux_2_17_aarch64.manylinux2014_aarch64.whl", hash = "sha256:2f0121b07b356a22fb0414cec4666bbe36fd6d0d759db3d37228f496ed67c880", size = 1595341 },
    { url = "https://files.pythonhosted.org/packages/ff/9b/1e71db1c000385aa069704f5990574b8244cce854ecd83119c19e83c9586/kiwisolver-1.4.8-cp313-cp313t-manylinux_2_17_ppc64le.manylinux2014_ppc64le.whl", hash = "sha256:d6d6bd87df62c27d4185de7c511c6248040afae67028a8a22012b010bc7ad062", size = 1598455 },
    { url = "https://files.pythonhosted.org/packages/85/92/c8fec52ddf06231b31cbb779af77e99b8253cd96bd135250b9498144c78b/kiwisolver-1.4.8-cp313-cp313t-manylinux_2_17_s390x.manylinux2014_s390x.whl", hash = "sha256:291331973c64bb9cce50bbe871fb2e675c4331dab4f31abe89f175ad7679a4d7", size = 1522138 },
    { url = "https://files.pythonhosted.org/packages/0b/51/9eb7e2cd07a15d8bdd976f6190c0164f92ce1904e5c0c79198c4972926b7/kiwisolver-1.4.8-cp313-cp313t-manylinux_2_17_x86_64.manylinux2014_x86_64.whl", hash = "sha256:893f5525bb92d3d735878ec00f781b2de998333659507d29ea4466208df37bed", size = 1582857 },
    { url = "https://files.pythonhosted.org/packages/0f/95/c5a00387a5405e68ba32cc64af65ce881a39b98d73cc394b24143bebc5b8/kiwisolver-1.4.8-cp313-cp313t-musllinux_1_2_aarch64.whl", hash = "sha256:b47a465040146981dc9db8647981b8cb96366fbc8d452b031e4f8fdffec3f26d", size = 2293129 },
    { url = "https://files.pythonhosted.org/packages/44/83/eeb7af7d706b8347548313fa3a3a15931f404533cc54fe01f39e830dd231/kiwisolver-1.4.8-cp313-cp313t-musllinux_1_2_i686.whl", hash = "sha256:99cea8b9dd34ff80c521aef46a1dddb0dcc0283cf18bde6d756f1e6f31772165", size = 2421538 },
    { url = "https://files.pythonhosted.org/packages/05/f9/27e94c1b3eb29e6933b6986ffc5fa1177d2cd1f0c8efc5f02c91c9ac61de/kiwisolver-1.4.8-cp313-cp313t-musllinux_1_2_ppc64le.whl", hash = "sha256:151dffc4865e5fe6dafce5480fab84f950d14566c480c08a53c663a0020504b6", size = 2390661 },
    { url = "https://files.pythonhosted.org/packages/d9/d4/3c9735faa36ac591a4afcc2980d2691000506050b7a7e80bcfe44048daa7/kiwisolver-1.4.8-cp313-cp313t-musllinux_1_2_s390x.whl", hash = "sha256:577facaa411c10421314598b50413aa1ebcf5126f704f1e5d72d7e4e9f020d90", size = 2546710 },
    { url = "https://files.pythonhosted.org/packages/4c/fa/be89a49c640930180657482a74970cdcf6f7072c8d2471e1babe17a222dc/kiwisolver-1.4.8-cp313-cp313t-musllinux_1_2_x86_64.whl", hash = "sha256:be4816dc51c8a471749d664161b434912eee82f2ea66bd7628bd14583a833e85", size = 2349213 },
]

[[package]]
name = "matplotlib"
version = "3.10.1"
source = { registry = "https://pypi.org/simple" }
dependencies = [
    { name = "contourpy" },
    { name = "cycler" },
    { name = "fonttools" },
    { name = "kiwisolver" },
    { name = "numpy" },
    { name = "packaging" },
    { name = "pillow" },
    { name = "pyparsing" },
    { name = "python-dateutil" },
]
sdist = { url = "https://files.pythonhosted.org/packages/2f/08/b89867ecea2e305f408fbb417139a8dd941ecf7b23a2e02157c36da546f0/matplotlib-3.10.1.tar.gz", hash = "sha256:e8d2d0e3881b129268585bf4765ad3ee73a4591d77b9a18c214ac7e3a79fb2ba", size = 36743335 }
wheels = [
    { url = "https://files.pythonhosted.org/packages/60/73/6770ff5e5523d00f3bc584acb6031e29ee5c8adc2336b16cd1d003675fe0/matplotlib-3.10.1-cp313-cp313-macosx_10_13_x86_64.whl", hash = "sha256:c42eee41e1b60fd83ee3292ed83a97a5f2a8239b10c26715d8a6172226988d7b", size = 8176112 },
    { url = "https://files.pythonhosted.org/packages/08/97/b0ca5da0ed54a3f6599c3ab568bdda65269bc27c21a2c97868c1625e4554/matplotlib-3.10.1-cp313-cp313-macosx_11_0_arm64.whl", hash = "sha256:4f0647b17b667ae745c13721602b540f7aadb2a32c5b96e924cd4fea5dcb90f1", size = 8046931 },
    { url = "https://files.pythonhosted.org/packages/df/9a/1acbdc3b165d4ce2dcd2b1a6d4ffb46a7220ceee960c922c3d50d8514067/matplotlib-3.10.1-cp313-cp313-manylinux_2_17_aarch64.manylinux2014_aarch64.whl", hash = "sha256:aa3854b5f9473564ef40a41bc922be978fab217776e9ae1545c9b3a5cf2092a3", size = 8453422 },
    { url = "https://files.pythonhosted.org/packages/51/d0/2bc4368abf766203e548dc7ab57cf7e9c621f1a3c72b516cc7715347b179/matplotlib-3.10.1-cp313-cp313-manylinux_2_17_x86_64.manylinux2014_x86_64.whl", hash = "sha256:7e496c01441be4c7d5f96d4e40f7fca06e20dcb40e44c8daa2e740e1757ad9e6", size = 8596819 },
    { url = "https://files.pythonhosted.org/packages/ab/1b/8b350f8a1746c37ab69dda7d7528d1fc696efb06db6ade9727b7887be16d/matplotlib-3.10.1-cp313-cp313-musllinux_1_2_x86_64.whl", hash = "sha256:5d45d3f5245be5b469843450617dcad9af75ca50568acf59997bed9311131a0b", size = 9402782 },
    { url = "https://files.pythonhosted.org/packages/89/06/f570373d24d93503988ba8d04f213a372fa1ce48381c5eb15da985728498/matplotlib-3.10.1-cp313-cp313-win_amd64.whl", hash = "sha256:8e8e25b1209161d20dfe93037c8a7f7ca796ec9aa326e6e4588d8c4a5dd1e473", size = 8063812 },
    { url = "https://files.pythonhosted.org/packages/fc/e0/8c811a925b5a7ad75135f0e5af46408b78af88bbb02a1df775100ef9bfef/matplotlib-3.10.1-cp313-cp313t-macosx_10_13_x86_64.whl", hash = "sha256:19b06241ad89c3ae9469e07d77efa87041eac65d78df4fcf9cac318028009b01", size = 8214021 },
    { url = "https://files.pythonhosted.org/packages/4a/34/319ec2139f68ba26da9d00fce2ff9f27679fb799a6c8e7358539801fd629/matplotlib-3.10.1-cp313-cp313t-macosx_11_0_arm64.whl", hash = "sha256:01e63101ebb3014e6e9f80d9cf9ee361a8599ddca2c3e166c563628b39305dbb", size = 8090782 },
    { url = "https://files.pythonhosted.org/packages/77/ea/9812124ab9a99df5b2eec1110e9b2edc0b8f77039abf4c56e0a376e84a29/matplotlib-3.10.1-cp313-cp313t-manylinux_2_17_aarch64.manylinux2014_aarch64.whl", hash = "sha256:3f06bad951eea6422ac4e8bdebcf3a70c59ea0a03338c5d2b109f57b64eb3972", size = 8478901 },
    { url = "https://files.pythonhosted.org/packages/c9/db/b05bf463689134789b06dea85828f8ebe506fa1e37593f723b65b86c9582/matplotlib-3.10.1-cp313-cp313t-manylinux_2_17_x86_64.manylinux2014_x86_64.whl", hash = "sha256:a3dfb036f34873b46978f55e240cff7a239f6c4409eac62d8145bad3fc6ba5a3", size = 8613864 },
    { url = "https://files.pythonhosted.org/packages/c2/04/41ccec4409f3023a7576df3b5c025f1a8c8b81fbfe922ecfd837ac36e081/matplotlib-3.10.1-cp313-cp313t-musllinux_1_2_x86_64.whl", hash = "sha256:dc6ab14a7ab3b4d813b88ba957fc05c79493a037f54e246162033591e770de6f", size = 9409487 },
    { url = "https://files.pythonhosted.org/packages/ac/c2/0d5aae823bdcc42cc99327ecdd4d28585e15ccd5218c453b7bcd827f3421/matplotlib-3.10.1-cp313-cp313t-win_amd64.whl", hash = "sha256:bc411ebd5889a78dabbc457b3fa153203e22248bfa6eedc6797be5df0164dbf9", size = 8134832 },
]

[[package]]
name = "matplotlib-inline"
version = "0.1.7"
source = { registry = "https://pypi.org/simple" }
dependencies = [
    { name = "traitlets" },
]
sdist = { url = "https://files.pythonhosted.org/packages/99/5b/a36a337438a14116b16480db471ad061c36c3694df7c2084a0da7ba538b7/matplotlib_inline-0.1.7.tar.gz", hash = "sha256:8423b23ec666be3d16e16b60bdd8ac4e86e840ebd1dd11a30b9f117f2fa0ab90", size = 8159 }
wheels = [
    { url = "https://files.pythonhosted.org/packages/8f/8e/9ad090d3553c280a8060fbf6e24dc1c0c29704ee7d1c372f0c174aa59285/matplotlib_inline-0.1.7-py3-none-any.whl", hash = "sha256:df192d39a4ff8f21b1895d72e6a13f5fcc5099f00fa84384e0ea28c2cc0653ca", size = 9899 },
]

[[package]]
name = "metpy"
version = "1.7.1"
source = { registry = "https://pypi.org/simple" }
dependencies = [
    { name = "matplotlib" },
    { name = "numpy" },
    { name = "pandas" },
    { name = "pint" },
    { name = "pooch" },
    { name = "pyproj" },
    { name = "scipy" },
    { name = "traitlets" },
    { name = "xarray" },
]
sdist = { url = "https://files.pythonhosted.org/packages/e7/66/2745f03139abda190010ed94c4f6722688304896ad28b4d02e0455b0263e/metpy-1.7.1.tar.gz", hash = "sha256:cdfd8fdab58bc092a1974c016f2ea3a7715ffdf6a4660b28b0de7049328bce75", size = 13366247 }
wheels = [
    { url = "https://files.pythonhosted.org/packages/89/c3/6b05cc23afc9c466634ba815bfddf529677f8c7e03f5814ccd387dac0ade/metpy-1.7.1-py3-none-any.whl", hash = "sha256:b184a1786a730f7926ec5fa58618cd0935a21f8088a13b268dd7267f9e104efc", size = 424395 },
]

[[package]]
name = "nest-asyncio"
version = "1.6.0"
source = { registry = "https://pypi.org/simple" }
sdist = { url = "https://files.pythonhosted.org/packages/83/f8/51569ac65d696c8ecbee95938f89d4abf00f47d58d48f6fbabfe8f0baefe/nest_asyncio-1.6.0.tar.gz", hash = "sha256:6f172d5449aca15afd6c646851f4e31e02c598d553a667e38cafa997cfec55fe", size = 7418 }
wheels = [
    { url = "https://files.pythonhosted.org/packages/a0/c4/c2971a3ba4c6103a3d10c4b0f24f461ddc027f0f09763220cf35ca1401b3/nest_asyncio-1.6.0-py3-none-any.whl", hash = "sha256:87af6efd6b5e897c81050477ef65c62e2b2f35d51703cae01aff2905b1852e1c", size = 5195 },
]

[[package]]
name = "numpy"
version = "2.2.4"
source = { registry = "https://pypi.org/simple" }
sdist = { url = "https://files.pythonhosted.org/packages/e1/78/31103410a57bc2c2b93a3597340a8119588571f6a4539067546cb9a0bfac/numpy-2.2.4.tar.gz", hash = "sha256:9ba03692a45d3eef66559efe1d1096c4b9b75c0986b5dff5530c378fb8331d4f", size = 20270701 }
wheels = [
    { url = "https://files.pythonhosted.org/packages/2a/d0/bd5ad792e78017f5decfb2ecc947422a3669a34f775679a76317af671ffc/numpy-2.2.4-cp313-cp313-macosx_10_13_x86_64.whl", hash = "sha256:1cf4e5c6a278d620dee9ddeb487dc6a860f9b199eadeecc567f777daace1e9e7", size = 20933623 },
    { url = "https://files.pythonhosted.org/packages/c3/bc/2b3545766337b95409868f8e62053135bdc7fa2ce630aba983a2aa60b559/numpy-2.2.4-cp313-cp313-macosx_11_0_arm64.whl", hash = "sha256:1974afec0b479e50438fc3648974268f972e2d908ddb6d7fb634598cdb8260a0", size = 14148681 },
    { url = "https://files.pythonhosted.org/packages/6a/70/67b24d68a56551d43a6ec9fe8c5f91b526d4c1a46a6387b956bf2d64744e/numpy-2.2.4-cp313-cp313-macosx_14_0_arm64.whl", hash = "sha256:79bd5f0a02aa16808fcbc79a9a376a147cc1045f7dfe44c6e7d53fa8b8a79392", size = 5148759 },
    { url = "https://files.pythonhosted.org/packages/1c/8b/e2fc8a75fcb7be12d90b31477c9356c0cbb44abce7ffb36be39a0017afad/numpy-2.2.4-cp313-cp313-macosx_14_0_x86_64.whl", hash = "sha256:3387dd7232804b341165cedcb90694565a6015433ee076c6754775e85d86f1fc", size = 6683092 },
    { url = "https://files.pythonhosted.org/packages/13/73/41b7b27f169ecf368b52533edb72e56a133f9e86256e809e169362553b49/numpy-2.2.4-cp313-cp313-manylinux_2_17_aarch64.manylinux2014_aarch64.whl", hash = "sha256:6f527d8fdb0286fd2fd97a2a96c6be17ba4232da346931d967a0630050dfd298", size = 14081422 },
    { url = "https://files.pythonhosted.org/packages/4b/04/e208ff3ae3ddfbafc05910f89546382f15a3f10186b1f56bd99f159689c2/numpy-2.2.4-cp313-cp313-manylinux_2_17_x86_64.manylinux2014_x86_64.whl", hash = "sha256:bce43e386c16898b91e162e5baaad90c4b06f9dcbe36282490032cec98dc8ae7", size = 16132202 },
    { url = "https://files.pythonhosted.org/packages/fe/bc/2218160574d862d5e55f803d88ddcad88beff94791f9c5f86d67bd8fbf1c/numpy-2.2.4-cp313-cp313-musllinux_1_2_aarch64.whl", hash = "sha256:31504f970f563d99f71a3512d0c01a645b692b12a63630d6aafa0939e52361e6", size = 15573131 },
    { url = "https://files.pythonhosted.org/packages/a5/78/97c775bc4f05abc8a8426436b7cb1be806a02a2994b195945600855e3a25/numpy-2.2.4-cp313-cp313-musllinux_1_2_x86_64.whl", hash = "sha256:81413336ef121a6ba746892fad881a83351ee3e1e4011f52e97fba79233611fd", size = 17894270 },
    { url = "https://files.pythonhosted.org/packages/b9/eb/38c06217a5f6de27dcb41524ca95a44e395e6a1decdc0c99fec0832ce6ae/numpy-2.2.4-cp313-cp313-win32.whl", hash = "sha256:f486038e44caa08dbd97275a9a35a283a8f1d2f0ee60ac260a1790e76660833c", size = 6308141 },
    { url = "https://files.pythonhosted.org/packages/52/17/d0dd10ab6d125c6d11ffb6dfa3423c3571befab8358d4f85cd4471964fcd/numpy-2.2.4-cp313-cp313-win_amd64.whl", hash = "sha256:207a2b8441cc8b6a2a78c9ddc64d00d20c303d79fba08c577752f080c4007ee3", size = 12636885 },
    { url = "https://files.pythonhosted.org/packages/fa/e2/793288ede17a0fdc921172916efb40f3cbc2aa97e76c5c84aba6dc7e8747/numpy-2.2.4-cp313-cp313t-macosx_10_13_x86_64.whl", hash = "sha256:8120575cb4882318c791f839a4fd66161a6fa46f3f0a5e613071aae35b5dd8f8", size = 20961829 },
    { url = "https://files.pythonhosted.org/packages/3a/75/bb4573f6c462afd1ea5cbedcc362fe3e9bdbcc57aefd37c681be1155fbaa/numpy-2.2.4-cp313-cp313t-macosx_11_0_arm64.whl", hash = "sha256:a761ba0fa886a7bb33c6c8f6f20213735cb19642c580a931c625ee377ee8bd39", size = 14161419 },
    { url = "https://files.pythonhosted.org/packages/03/68/07b4cd01090ca46c7a336958b413cdbe75002286295f2addea767b7f16c9/numpy-2.2.4-cp313-cp313t-macosx_14_0_arm64.whl", hash = "sha256:ac0280f1ba4a4bfff363a99a6aceed4f8e123f8a9b234c89140f5e894e452ecd", size = 5196414 },
    { url = "https://files.pythonhosted.org/packages/a5/fd/d4a29478d622fedff5c4b4b4cedfc37a00691079623c0575978d2446db9e/numpy-2.2.4-cp313-cp313t-macosx_14_0_x86_64.whl", hash = "sha256:879cf3a9a2b53a4672a168c21375166171bc3932b7e21f622201811c43cdd3b0", size = 6709379 },
    { url = "https://files.pythonhosted.org/packages/41/78/96dddb75bb9be730b87c72f30ffdd62611aba234e4e460576a068c98eff6/numpy-2.2.4-cp313-cp313t-manylinux_2_17_aarch64.manylinux2014_aarch64.whl", hash = "sha256:f05d4198c1bacc9124018109c5fba2f3201dbe7ab6e92ff100494f236209c960", size = 14051725 },
    { url = "https://files.pythonhosted.org/packages/00/06/5306b8199bffac2a29d9119c11f457f6c7d41115a335b78d3f86fad4dbe8/numpy-2.2.4-cp313-cp313t-manylinux_2_17_x86_64.manylinux2014_x86_64.whl", hash = "sha256:e2f085ce2e813a50dfd0e01fbfc0c12bbe5d2063d99f8b29da30e544fb6483b8", size = 16101638 },
    { url = "https://files.pythonhosted.org/packages/fa/03/74c5b631ee1ded596945c12027649e6344614144369fd3ec1aaced782882/numpy-2.2.4-cp313-cp313t-musllinux_1_2_aarch64.whl", hash = "sha256:92bda934a791c01d6d9d8e038363c50918ef7c40601552a58ac84c9613a665bc", size = 15571717 },
    { url = "https://files.pythonhosted.org/packages/cb/dc/4fc7c0283abe0981e3b89f9b332a134e237dd476b0c018e1e21083310c31/numpy-2.2.4-cp313-cp313t-musllinux_1_2_x86_64.whl", hash = "sha256:ee4d528022f4c5ff67332469e10efe06a267e32f4067dc76bb7e2cddf3cd25ff", size = 17879998 },
    { url = "https://files.pythonhosted.org/packages/e5/2b/878576190c5cfa29ed896b518cc516aecc7c98a919e20706c12480465f43/numpy-2.2.4-cp313-cp313t-win32.whl", hash = "sha256:05c076d531e9998e7e694c36e8b349969c56eadd2cdcd07242958489d79a7286", size = 6366896 },
    { url = "https://files.pythonhosted.org/packages/3e/05/eb7eec66b95cf697f08c754ef26c3549d03ebd682819f794cb039574a0a6/numpy-2.2.4-cp313-cp313t-win_amd64.whl", hash = "sha256:188dcbca89834cc2e14eb2f106c96d6d46f200fe0200310fc29089657379c58d", size = 12739119 },
]

[[package]]
name = "ompython"
version = "3.6.0"
source = { registry = "https://pypi.org/simple" }
dependencies = [
    { name = "future" },
    { name = "numpy" },
    { name = "psutil" },
    { name = "pyparsing" },
    { name = "pyzmq" },
]
sdist = { url = "https://files.pythonhosted.org/packages/08/fe/9d54052f772ce6292687107d3bd5c4cb39f35f6b1b36e694cdf0bf54430b/OMPython-3.6.0.tar.gz", hash = "sha256:3b423bd9bab64a8224e029994fe98f833773d761998c878d5e69aa6e66b171ef", size = 27669 }

[[package]]
name = "openpyxl"
version = "3.1.5"
source = { registry = "https://pypi.org/simple" }
dependencies = [
    { name = "et-xmlfile" },
]
sdist = { url = "https://files.pythonhosted.org/packages/3d/f9/88d94a75de065ea32619465d2f77b29a0469500e99012523b91cc4141cd1/openpyxl-3.1.5.tar.gz", hash = "sha256:cf0e3cf56142039133628b5acffe8ef0c12bc902d2aadd3e0fe5878dc08d1050", size = 186464 }
wheels = [
    { url = "https://files.pythonhosted.org/packages/c0/da/977ded879c29cbd04de313843e76868e6e13408a94ed6b987245dc7c8506/openpyxl-3.1.5-py2.py3-none-any.whl", hash = "sha256:5282c12b107bffeef825f4617dc029afaf41d0ea60823bbb665ef3079dc79de2", size = 250910 },
]

[[package]]
name = "packaging"
version = "24.2"
source = { registry = "https://pypi.org/simple" }
sdist = { url = "https://files.pythonhosted.org/packages/d0/63/68dbb6eb2de9cb10ee4c9c14a0148804425e13c4fb20d61cce69f53106da/packaging-24.2.tar.gz", hash = "sha256:c228a6dc5e932d346bc5739379109d49e8853dd8223571c7c5b55260edc0b97f", size = 163950 }
wheels = [
    { url = "https://files.pythonhosted.org/packages/88/ef/eb23f262cca3c0c4eb7ab1933c3b1f03d021f2c48f54763065b6f0e321be/packaging-24.2-py3-none-any.whl", hash = "sha256:09abb1bccd265c01f4a3aa3f7a7db064b36514d2cba19a2f694fe6150451a759", size = 65451 },
]

[[package]]
name = "pandas"
version = "2.2.3"
source = { registry = "https://pypi.org/simple" }
dependencies = [
    { name = "numpy" },
    { name = "python-dateutil" },
    { name = "pytz" },
    { name = "tzdata" },
]
sdist = { url = "https://files.pythonhosted.org/packages/9c/d6/9f8431bacc2e19dca897724cd097b1bb224a6ad5433784a44b587c7c13af/pandas-2.2.3.tar.gz", hash = "sha256:4f18ba62b61d7e192368b84517265a99b4d7ee8912f8708660fb4a366cc82667", size = 4399213 }
wheels = [
    { url = "https://files.pythonhosted.org/packages/64/22/3b8f4e0ed70644e85cfdcd57454686b9057c6c38d2f74fe4b8bc2527214a/pandas-2.2.3-cp313-cp313-macosx_10_13_x86_64.whl", hash = "sha256:f00d1345d84d8c86a63e476bb4955e46458b304b9575dcf71102b5c705320015", size = 12477643 },
    { url = "https://files.pythonhosted.org/packages/e4/93/b3f5d1838500e22c8d793625da672f3eec046b1a99257666c94446969282/pandas-2.2.3-cp313-cp313-macosx_11_0_arm64.whl", hash = "sha256:3508d914817e153ad359d7e069d752cdd736a247c322d932eb89e6bc84217f28", size = 11281573 },
    { url = "https://files.pythonhosted.org/packages/f5/94/6c79b07f0e5aab1dcfa35a75f4817f5c4f677931d4234afcd75f0e6a66ca/pandas-2.2.3-cp313-cp313-manylinux2014_aarch64.manylinux_2_17_aarch64.whl", hash = "sha256:22a9d949bfc9a502d320aa04e5d02feab689d61da4e7764b62c30b991c42c5f0", size = 15196085 },
    { url = "https://files.pythonhosted.org/packages/e8/31/aa8da88ca0eadbabd0a639788a6da13bb2ff6edbbb9f29aa786450a30a91/pandas-2.2.3-cp313-cp313-manylinux_2_17_x86_64.manylinux2014_x86_64.whl", hash = "sha256:f3a255b2c19987fbbe62a9dfd6cff7ff2aa9ccab3fc75218fd4b7530f01efa24", size = 12711809 },
    { url = "https://files.pythonhosted.org/packages/ee/7c/c6dbdb0cb2a4344cacfb8de1c5808ca885b2e4dcfde8008266608f9372af/pandas-2.2.3-cp313-cp313-musllinux_1_2_aarch64.whl", hash = "sha256:800250ecdadb6d9c78eae4990da62743b857b470883fa27f652db8bdde7f6659", size = 16356316 },
    { url = "https://files.pythonhosted.org/packages/57/b7/8b757e7d92023b832869fa8881a992696a0bfe2e26f72c9ae9f255988d42/pandas-2.2.3-cp313-cp313-musllinux_1_2_x86_64.whl", hash = "sha256:6374c452ff3ec675a8f46fd9ab25c4ad0ba590b71cf0656f8b6daa5202bca3fb", size = 14022055 },
    { url = "https://files.pythonhosted.org/packages/3b/bc/4b18e2b8c002572c5a441a64826252ce5da2aa738855747247a971988043/pandas-2.2.3-cp313-cp313-win_amd64.whl", hash = "sha256:61c5ad4043f791b61dd4752191d9f07f0ae412515d59ba8f005832a532f8736d", size = 11481175 },
    { url = "https://files.pythonhosted.org/packages/76/a3/a5d88146815e972d40d19247b2c162e88213ef51c7c25993942c39dbf41d/pandas-2.2.3-cp313-cp313t-macosx_10_13_x86_64.whl", hash = "sha256:3b71f27954685ee685317063bf13c7709a7ba74fc996b84fc6821c59b0f06468", size = 12615650 },
    { url = "https://files.pythonhosted.org/packages/9c/8c/f0fd18f6140ddafc0c24122c8a964e48294acc579d47def376fef12bcb4a/pandas-2.2.3-cp313-cp313t-macosx_11_0_arm64.whl", hash = "sha256:38cf8125c40dae9d5acc10fa66af8ea6fdf760b2714ee482ca691fc66e6fcb18", size = 11290177 },
    { url = "https://files.pythonhosted.org/packages/ed/f9/e995754eab9c0f14c6777401f7eece0943840b7a9fc932221c19d1abee9f/pandas-2.2.3-cp313-cp313t-manylinux2014_aarch64.manylinux_2_17_aarch64.whl", hash = "sha256:ba96630bc17c875161df3818780af30e43be9b166ce51c9a18c1feae342906c2", size = 14651526 },
    { url = "https://files.pythonhosted.org/packages/25/b0/98d6ae2e1abac4f35230aa756005e8654649d305df9a28b16b9ae4353bff/pandas-2.2.3-cp313-cp313t-manylinux_2_17_x86_64.manylinux2014_x86_64.whl", hash = "sha256:1db71525a1538b30142094edb9adc10be3f3e176748cd7acc2240c2f2e5aa3a4", size = 11871013 },
    { url = "https://files.pythonhosted.org/packages/cc/57/0f72a10f9db6a4628744c8e8f0df4e6e21de01212c7c981d31e50ffc8328/pandas-2.2.3-cp313-cp313t-musllinux_1_2_aarch64.whl", hash = "sha256:15c0e1e02e93116177d29ff83e8b1619c93ddc9c49083f237d4312337a61165d", size = 15711620 },
    { url = "https://files.pythonhosted.org/packages/ab/5f/b38085618b950b79d2d9164a711c52b10aefc0ae6833b96f626b7021b2ed/pandas-2.2.3-cp313-cp313t-musllinux_1_2_x86_64.whl", hash = "sha256:ad5b65698ab28ed8d7f18790a0dc58005c7629f227be9ecc1072aa74c0c1d43a", size = 13098436 },
]

[[package]]
name = "parso"
version = "0.8.4"
source = { registry = "https://pypi.org/simple" }
sdist = { url = "https://files.pythonhosted.org/packages/66/94/68e2e17afaa9169cf6412ab0f28623903be73d1b32e208d9e8e541bb086d/parso-0.8.4.tar.gz", hash = "sha256:eb3a7b58240fb99099a345571deecc0f9540ea5f4dd2fe14c2a99d6b281ab92d", size = 400609 }
wheels = [
    { url = "https://files.pythonhosted.org/packages/c6/ac/dac4a63f978e4dcb3c6d3a78c4d8e0192a113d288502a1216950c41b1027/parso-0.8.4-py2.py3-none-any.whl", hash = "sha256:a418670a20291dacd2dddc80c377c5c3791378ee1e8d12bffc35420643d43f18", size = 103650 },
]

[[package]]
name = "pexpect"
version = "4.9.0"
source = { registry = "https://pypi.org/simple" }
dependencies = [
    { name = "ptyprocess" },
]
sdist = { url = "https://files.pythonhosted.org/packages/42/92/cc564bf6381ff43ce1f4d06852fc19a2f11d180f23dc32d9588bee2f149d/pexpect-4.9.0.tar.gz", hash = "sha256:ee7d41123f3c9911050ea2c2dac107568dc43b2d3b0c7557a33212c398ead30f", size = 166450 }
wheels = [
    { url = "https://files.pythonhosted.org/packages/9e/c3/059298687310d527a58bb01f3b1965787ee3b40dce76752eda8b44e9a2c5/pexpect-4.9.0-py2.py3-none-any.whl", hash = "sha256:7236d1e080e4936be2dc3e326cec0af72acf9212a7e1d060210e70a47e253523", size = 63772 },
]

[[package]]
name = "pillow"
version = "11.2.1"
source = { registry = "https://pypi.org/simple" }
sdist = { url = "https://files.pythonhosted.org/packages/af/cb/bb5c01fcd2a69335b86c22142b2bccfc3464087efb7fd382eee5ffc7fdf7/pillow-11.2.1.tar.gz", hash = "sha256:a64dd61998416367b7ef979b73d3a85853ba9bec4c2925f74e588879a58716b6", size = 47026707 }
wheels = [
    { url = "https://files.pythonhosted.org/packages/36/9c/447528ee3776e7ab8897fe33697a7ff3f0475bb490c5ac1456a03dc57956/pillow-11.2.1-cp313-cp313-macosx_10_13_x86_64.whl", hash = "sha256:fdec757fea0b793056419bca3e9932eb2b0ceec90ef4813ea4c1e072c389eb28", size = 3190098 },
    { url = "https://files.pythonhosted.org/packages/b5/09/29d5cd052f7566a63e5b506fac9c60526e9ecc553825551333e1e18a4858/pillow-11.2.1-cp313-cp313-macosx_11_0_arm64.whl", hash = "sha256:b0e130705d568e2f43a17bcbe74d90958e8a16263868a12c3e0d9c8162690830", size = 3030166 },
    { url = "https://files.pythonhosted.org/packages/71/5d/446ee132ad35e7600652133f9c2840b4799bbd8e4adba881284860da0a36/pillow-11.2.1-cp313-cp313-manylinux_2_17_aarch64.manylinux2014_aarch64.whl", hash = "sha256:7bdb5e09068332578214cadd9c05e3d64d99e0e87591be22a324bdbc18925be0", size = 4408674 },
    { url = "https://files.pythonhosted.org/packages/69/5f/cbe509c0ddf91cc3a03bbacf40e5c2339c4912d16458fcb797bb47bcb269/pillow-11.2.1-cp313-cp313-manylinux_2_17_x86_64.manylinux2014_x86_64.whl", hash = "sha256:d189ba1bebfbc0c0e529159631ec72bb9e9bc041f01ec6d3233d6d82eb823bc1", size = 4496005 },
    { url = "https://files.pythonhosted.org/packages/f9/b3/dd4338d8fb8a5f312021f2977fb8198a1184893f9b00b02b75d565c33b51/pillow-11.2.1-cp313-cp313-manylinux_2_28_aarch64.whl", hash = "sha256:191955c55d8a712fab8934a42bfefbf99dd0b5875078240943f913bb66d46d9f", size = 4518707 },
    { url = "https://files.pythonhosted.org/packages/13/eb/2552ecebc0b887f539111c2cd241f538b8ff5891b8903dfe672e997529be/pillow-11.2.1-cp313-cp313-manylinux_2_28_x86_64.whl", hash = "sha256:ad275964d52e2243430472fc5d2c2334b4fc3ff9c16cb0a19254e25efa03a155", size = 4610008 },
    { url = "https://files.pythonhosted.org/packages/72/d1/924ce51bea494cb6e7959522d69d7b1c7e74f6821d84c63c3dc430cbbf3b/pillow-11.2.1-cp313-cp313-musllinux_1_2_aarch64.whl", hash = "sha256:750f96efe0597382660d8b53e90dd1dd44568a8edb51cb7f9d5d918b80d4de14", size = 4585420 },
    { url = "https://files.pythonhosted.org/packages/43/ab/8f81312d255d713b99ca37479a4cb4b0f48195e530cdc1611990eb8fd04b/pillow-11.2.1-cp313-cp313-musllinux_1_2_x86_64.whl", hash = "sha256:fe15238d3798788d00716637b3d4e7bb6bde18b26e5d08335a96e88564a36b6b", size = 4667655 },
    { url = "https://files.pythonhosted.org/packages/94/86/8f2e9d2dc3d308dfd137a07fe1cc478df0a23d42a6c4093b087e738e4827/pillow-11.2.1-cp313-cp313-win32.whl", hash = "sha256:3fe735ced9a607fee4f481423a9c36701a39719252a9bb251679635f99d0f7d2", size = 2332329 },
    { url = "https://files.pythonhosted.org/packages/6d/ec/1179083b8d6067a613e4d595359b5fdea65d0a3b7ad623fee906e1b3c4d2/pillow-11.2.1-cp313-cp313-win_amd64.whl", hash = "sha256:74ee3d7ecb3f3c05459ba95eed5efa28d6092d751ce9bf20e3e253a4e497e691", size = 2676388 },
    { url = "https://files.pythonhosted.org/packages/23/f1/2fc1e1e294de897df39fa8622d829b8828ddad938b0eaea256d65b84dd72/pillow-11.2.1-cp313-cp313-win_arm64.whl", hash = "sha256:5119225c622403afb4b44bad4c1ca6c1f98eed79db8d3bc6e4e160fc6339d66c", size = 2414950 },
    { url = "https://files.pythonhosted.org/packages/c4/3e/c328c48b3f0ead7bab765a84b4977acb29f101d10e4ef57a5e3400447c03/pillow-11.2.1-cp313-cp313t-macosx_10_13_x86_64.whl", hash = "sha256:8ce2e8411c7aaef53e6bb29fe98f28cd4fbd9a1d9be2eeea434331aac0536b22", size = 3192759 },
    { url = "https://files.pythonhosted.org/packages/18/0e/1c68532d833fc8b9f404d3a642991441d9058eccd5606eab31617f29b6d4/pillow-11.2.1-cp313-cp313t-macosx_11_0_arm64.whl", hash = "sha256:9ee66787e095127116d91dea2143db65c7bb1e232f617aa5957c0d9d2a3f23a7", size = 3033284 },
    { url = "https://files.pythonhosted.org/packages/b7/cb/6faf3fb1e7705fd2db74e070f3bf6f88693601b0ed8e81049a8266de4754/pillow-11.2.1-cp313-cp313t-manylinux_2_17_aarch64.manylinux2014_aarch64.whl", hash = "sha256:9622e3b6c1d8b551b6e6f21873bdcc55762b4b2126633014cea1803368a9aa16", size = 4445826 },
    { url = "https://files.pythonhosted.org/packages/07/94/8be03d50b70ca47fb434a358919d6a8d6580f282bbb7af7e4aa40103461d/pillow-11.2.1-cp313-cp313t-manylinux_2_17_x86_64.manylinux2014_x86_64.whl", hash = "sha256:63b5dff3a68f371ea06025a1a6966c9a1e1ee452fc8020c2cd0ea41b83e9037b", size = 4527329 },
    { url = "https://files.pythonhosted.org/packages/fd/a4/bfe78777076dc405e3bd2080bc32da5ab3945b5a25dc5d8acaa9de64a162/pillow-11.2.1-cp313-cp313t-manylinux_2_28_aarch64.whl", hash = "sha256:31df6e2d3d8fc99f993fd253e97fae451a8db2e7207acf97859732273e108406", size = 4549049 },
    { url = "https://files.pythonhosted.org/packages/65/4d/eaf9068dc687c24979e977ce5677e253624bd8b616b286f543f0c1b91662/pillow-11.2.1-cp313-cp313t-manylinux_2_28_x86_64.whl", hash = "sha256:062b7a42d672c45a70fa1f8b43d1d38ff76b63421cbbe7f88146b39e8a558d91", size = 4635408 },
    { url = "https://files.pythonhosted.org/packages/1d/26/0fd443365d9c63bc79feb219f97d935cd4b93af28353cba78d8e77b61719/pillow-11.2.1-cp313-cp313t-musllinux_1_2_aarch64.whl", hash = "sha256:4eb92eca2711ef8be42fd3f67533765d9fd043b8c80db204f16c8ea62ee1a751", size = 4614863 },
    { url = "https://files.pythonhosted.org/packages/49/65/dca4d2506be482c2c6641cacdba5c602bc76d8ceb618fd37de855653a419/pillow-11.2.1-cp313-cp313t-musllinux_1_2_x86_64.whl", hash = "sha256:f91ebf30830a48c825590aede79376cb40f110b387c17ee9bd59932c961044f9", size = 4692938 },
    { url = "https://files.pythonhosted.org/packages/b3/92/1ca0c3f09233bd7decf8f7105a1c4e3162fb9142128c74adad0fb361b7eb/pillow-11.2.1-cp313-cp313t-win32.whl", hash = "sha256:e0b55f27f584ed623221cfe995c912c61606be8513bfa0e07d2c674b4516d9dd", size = 2335774 },
    { url = "https://files.pythonhosted.org/packages/a5/ac/77525347cb43b83ae905ffe257bbe2cc6fd23acb9796639a1f56aa59d191/pillow-11.2.1-cp313-cp313t-win_amd64.whl", hash = "sha256:36d6b82164c39ce5482f649b437382c0fb2395eabc1e2b1702a6deb8ad647d6e", size = 2681895 },
    { url = "https://files.pythonhosted.org/packages/67/32/32dc030cfa91ca0fc52baebbba2e009bb001122a1daa8b6a79ad830b38d3/pillow-11.2.1-cp313-cp313t-win_arm64.whl", hash = "sha256:225c832a13326e34f212d2072982bb1adb210e0cc0b153e688743018c94a2681", size = 2417234 },
]

[[package]]
name = "pint"
version = "0.25.2"
source = { registry = "https://pypi.org/simple" }
dependencies = [
    { name = "flexcache" },
    { name = "flexparser" },
    { name = "platformdirs" },
    { name = "typing-extensions" },
]
sdist = { url = "https://files.pythonhosted.org/packages/5f/74/bc3f671997158aef171194c3c4041e549946f4784b8690baa0626a0a164b/pint-0.25.2.tar.gz", hash = "sha256:85a45d1da8fe9c9f7477fed8aef59ad2b939af3d6611507e1a9cbdacdcd3450a", size = 254467 }
wheels = [
    { url = "https://files.pythonhosted.org/packages/ab/88/550d41e81e6d43335603a960cd9c75c1d88f9cf01bc9d4ee8e86290aba7d/pint-0.25.2-py3-none-any.whl", hash = "sha256:ca35ab1d8eeeb6f7d9942b3cb5f34ca42b61cdd5fb3eae79531553dcca04dda7", size = 306762 },
]

[[package]]
name = "platformdirs"
version = "4.3.7"
source = { registry = "https://pypi.org/simple" }
sdist = { url = "https://files.pythonhosted.org/packages/b6/2d/7d512a3913d60623e7eb945c6d1b4f0bddf1d0b7ada5225274c87e5b53d1/platformdirs-4.3.7.tar.gz", hash = "sha256:eb437d586b6a0986388f0d6f74aa0cde27b48d0e3d66843640bfb6bdcdb6e351", size = 21291 }
wheels = [
    { url = "https://files.pythonhosted.org/packages/6d/45/59578566b3275b8fd9157885918fcd0c4d74162928a5310926887b856a51/platformdirs-4.3.7-py3-none-any.whl", hash = "sha256:a03875334331946f13c549dbd8f4bac7a13a50a895a0eb1e8c6a8ace80d40a94", size = 18499 },
]

[[package]]
name = "pooch"
version = "1.9.0"
source = { registry = "https://pypi.org/simple" }
dependencies = [
    { name = "packaging" },
    { name = "platformdirs" },
    { name = "requests" },
]
sdist = { url = "https://files.pythonhosted.org/packages/83/43/85ef45e8b36c6a48546af7b266592dc32d7f67837a6514d111bced6d7d75/pooch-1.9.0.tar.gz", hash = "sha256:de46729579b9857ffd3e741987a2f6d5e0e03219892c167c6578c0091fb511ed", size = 61788 }
wheels = [
    { url = "https://files.pythonhosted.org/packages/2a/2d/d4bf65e47cea8ff2c794a600c4fd1273a7902f268757c531e0ee9f18aa58/pooch-1.9.0-py3-none-any.whl", hash = "sha256:f265597baa9f760d25ceb29d0beb8186c243d6607b0f60b83ecf14078dbc703b", size = 67175 },
]

[[package]]
name = "prompt-toolkit"
version = "3.0.50"
source = { registry = "https://pypi.org/simple" }
dependencies = [
    { name = "wcwidth" },
]
sdist = { url = "https://files.pythonhosted.org/packages/a1/e1/bd15cb8ffdcfeeb2bdc215de3c3cffca11408d829e4b8416dcfe71ba8854/prompt_toolkit-3.0.50.tar.gz", hash = "sha256:544748f3860a2623ca5cd6d2795e7a14f3d0e1c3c9728359013f79877fc89bab", size = 429087 }
wheels = [
    { url = "https://files.pythonhosted.org/packages/e4/ea/d836f008d33151c7a1f62caf3d8dd782e4d15f6a43897f64480c2b8de2ad/prompt_toolkit-3.0.50-py3-none-any.whl", hash = "sha256:9b6427eb19e479d98acff65196a307c555eb567989e6d88ebbb1b509d9779198", size = 387816 },
]

[[package]]
name = "psutil"
version = "7.0.0"
source = { registry = "https://pypi.org/simple" }
sdist = { url = "https://files.pythonhosted.org/packages/2a/80/336820c1ad9286a4ded7e845b2eccfcb27851ab8ac6abece774a6ff4d3de/psutil-7.0.0.tar.gz", hash = "sha256:7be9c3eba38beccb6495ea33afd982a44074b78f28c434a1f51cc07fd315c456", size = 497003 }
wheels = [
    { url = "https://files.pythonhosted.org/packages/ed/e6/2d26234410f8b8abdbf891c9da62bee396583f713fb9f3325a4760875d22/psutil-7.0.0-cp36-abi3-macosx_10_9_x86_64.whl", hash = "sha256:101d71dc322e3cffd7cea0650b09b3d08b8e7c4109dd6809fe452dfd00e58b25", size = 238051 },
    { url = "https://files.pythonhosted.org/packages/04/8b/30f930733afe425e3cbfc0e1468a30a18942350c1a8816acfade80c005c4/psutil-7.0.0-cp36-abi3-macosx_11_0_arm64.whl", hash = "sha256:39db632f6bb862eeccf56660871433e111b6ea58f2caea825571951d4b6aa3da", size = 239535 },
    { url = "https://files.pythonhosted.org/packages/2a/ed/d362e84620dd22876b55389248e522338ed1bf134a5edd3b8231d7207f6d/psutil-7.0.0-cp36-abi3-manylinux_2_12_i686.manylinux2010_i686.manylinux_2_17_i686.manylinux2014_i686.whl", hash = "sha256:1fcee592b4c6f146991ca55919ea3d1f8926497a713ed7faaf8225e174581e91", size = 275004 },
    { url = "https://files.pythonhosted.org/packages/bf/b9/b0eb3f3cbcb734d930fdf839431606844a825b23eaf9a6ab371edac8162c/psutil-7.0.0-cp36-abi3-manylinux_2_12_x86_64.manylinux2010_x86_64.manylinux_2_17_x86_64.manylinux2014_x86_64.whl", hash = "sha256:4b1388a4f6875d7e2aff5c4ca1cc16c545ed41dd8bb596cefea80111db353a34", size = 277986 },
    { url = "https://files.pythonhosted.org/packages/eb/a2/709e0fe2f093556c17fbafda93ac032257242cabcc7ff3369e2cb76a97aa/psutil-7.0.0-cp36-abi3-manylinux_2_17_aarch64.manylinux2014_aarch64.whl", hash = "sha256:a5f098451abc2828f7dc6b58d44b532b22f2088f4999a937557b603ce72b1993", size = 279544 },
    { url = "https://files.pythonhosted.org/packages/50/e6/eecf58810b9d12e6427369784efe814a1eec0f492084ce8eb8f4d89d6d61/psutil-7.0.0-cp37-abi3-win32.whl", hash = "sha256:ba3fcef7523064a6c9da440fc4d6bd07da93ac726b5733c29027d7dc95b39d99", size = 241053 },
    { url = "https://files.pythonhosted.org/packages/50/1b/6921afe68c74868b4c9fa424dad3be35b095e16687989ebbb50ce4fceb7c/psutil-7.0.0-cp37-abi3-win_amd64.whl", hash = "sha256:4cf3d4eb1aa9b348dec30105c55cd9b7d4629285735a102beb4441e38db90553", size = 244885 },
]

[[package]]
name = "ptyprocess"
version = "0.7.0"
source = { registry = "https://pypi.org/simple" }
sdist = { url = "https://files.pythonhosted.org/packages/20/e5/16ff212c1e452235a90aeb09066144d0c5a6a8c0834397e03f5224495c4e/ptyprocess-0.7.0.tar.gz", hash = "sha256:5c5d0a3b48ceee0b48485e0c26037c0acd7d29765ca3fbb5cb3831d347423220", size = 70762 }
wheels = [
    { url = "https://files.pythonhosted.org/packages/22/a6/858897256d0deac81a172289110f31629fc4cee19b6f01283303e18c8db3/ptyprocess-0.7.0-py2.py3-none-any.whl", hash = "sha256:4b41f3967fce3af57cc7e94b888626c18bf37a083e3651ca8feeb66d492fef35", size = 13993 },
]

[[package]]
name = "pure-eval"
version = "0.2.3"
source = { registry = "https://pypi.org/simple" }
sdist = { url = "https://files.pythonhosted.org/packages/cd/05/0a34433a064256a578f1783a10da6df098ceaa4a57bbeaa96a6c0352786b/pure_eval-0.2.3.tar.gz", hash = "sha256:5f4e983f40564c576c7c8635ae88db5956bb2229d7e9237d03b3c0b0190eaf42", size = 19752 }
wheels = [
    { url = "https://files.pythonhosted.org/packages/8e/37/efad0257dc6e593a18957422533ff0f87ede7c9c6ea010a2177d738fb82f/pure_eval-0.2.3-py3-none-any.whl", hash = "sha256:1db8e35b67b3d218d818ae653e27f06c3aa420901fa7b081ca98cbedc874e0d0", size = 11842 },
]

[[package]]
name = "pycparser"
version = "2.22"
source = { registry = "https://pypi.org/simple" }
sdist = { url = "https://files.pythonhosted.org/packages/1d/b2/31537cf4b1ca988837256c910a668b553fceb8f069bedc4b1c826024b52c/pycparser-2.22.tar.gz", hash = "sha256:491c8be9c040f5390f5bf44a5b07752bd07f56edf992381b05c701439eec10f6", size = 172736 }
wheels = [
    { url = "https://files.pythonhosted.org/packages/13/a3/a812df4e2dd5696d1f351d58b8fe16a405b234ad2886a0dab9183fb78109/pycparser-2.22-py3-none-any.whl", hash = "sha256:c3702b6d3dd8c7abc1afa565d7e63d53a1d0bd86cdc24edd75470f4de499cfcc", size = 117552 },
]

[[package]]
name = "pygments"
version = "2.19.1"
source = { registry = "https://pypi.org/simple" }
sdist = { url = "https://files.pythonhosted.org/packages/7c/2d/c3338d48ea6cc0feb8446d8e6937e1408088a72a39937982cc6111d17f84/pygments-2.19.1.tar.gz", hash = "sha256:61c16d2a8576dc0649d9f39e089b5f02bcd27fba10d8fb4dcc28173f7a45151f", size = 4968581 }
wheels = [
    { url = "https://files.pythonhosted.org/packages/8a/0b/9fcc47d19c48b59121088dd6da2488a49d5f72dacf8262e2790a1d2c7d15/pygments-2.19.1-py3-none-any.whl", hash = "sha256:9ea1544ad55cecf4b8242fab6dd35a93bbce657034b0611ee383099054ab6d8c", size = 1225293 },
]

[[package]]
name = "pyparsing"
version = "3.2.3"
source = { registry = "https://pypi.org/simple" }
sdist = { url = "https://files.pythonhosted.org/packages/bb/22/f1129e69d94ffff626bdb5c835506b3a5b4f3d070f17ea295e12c2c6f60f/pyparsing-3.2.3.tar.gz", hash = "sha256:b9c13f1ab8b3b542f72e28f634bad4de758ab3ce4546e4301970ad6fa77c38be", size = 1088608 }
wheels = [
    { url = "https://files.pythonhosted.org/packages/05/e7/df2285f3d08fee213f2d041540fa4fc9ca6c2d44cf36d3a035bf2a8d2bcc/pyparsing-3.2.3-py3-none-any.whl", hash = "sha256:a749938e02d6fd0b59b356ca504a24982314bb090c383e3cf201c95ef7e2bfcf", size = 111120 },
]

[[package]]
name = "pyproj"
version = "3.7.2"
source = { registry = "https://pypi.org/simple" }
dependencies = [
    { name = "certifi" },
]
sdist = { url = "https://files.pythonhosted.org/packages/04/90/67bd7260b4ea9b8b20b4f58afef6c223ecb3abf368eb4ec5bc2cdef81b49/pyproj-3.7.2.tar.gz", hash = "sha256:39a0cf1ecc7e282d1d30f36594ebd55c9fae1fda8a2622cee5d100430628f88c", size = 226279 }
wheels = [
    { url = "https://files.pythonhosted.org/packages/be/14/faf1b90d267cea68d7e70662e7f88cefdb1bc890bd596c74b959e0517a72/pyproj-3.7.2-cp313-cp313-macosx_13_0_x86_64.whl", hash = "sha256:19466e529b1b15eeefdf8ff26b06fa745856c044f2f77bf0edbae94078c1dfa1", size = 6214580 },
    { url = "https://files.pythonhosted.org/packages/35/48/da9a45b184d375f62667f62eba0ca68569b0bd980a0bb7ffcc1d50440520/pyproj-3.7.2-cp313-cp313-macosx_14_0_arm64.whl", hash = "sha256:c79b9b84c4a626c5dc324c0d666be0bfcebd99f7538d66e8898c2444221b3da7", size = 4615388 },
    { url = "https://files.pythonhosted.org/packages/5e/e7/d2b459a4a64bca328b712c1b544e109df88e5c800f7c143cfbc404d39bfb/pyproj-3.7.2-cp313-cp313-manylinux_2_28_aarch64.whl", hash = "sha256:ceecf374cacca317bc09e165db38ac548ee3cad07c3609442bd70311c59c21aa", size = 9628455 },
    { url = "https://files.pythonhosted.org/packages/f8/85/c2b1706e51942de19076eff082f8495e57d5151364e78b5bef4af4a1d94a/pyproj-3.7.2-cp313-cp313-manylinux_2_28_x86_64.whl", hash = "sha256:5141a538ffdbe4bfd157421828bb2e07123a90a7a2d6f30fa1462abcfb5ce681", size = 9514269 },
    { url = "https://files.pythonhosted.org/packages/34/38/07a9b89ae7467872f9a476883a5bad9e4f4d1219d31060f0f2b282276cbe/pyproj-3.7.2-cp313-cp313-musllinux_1_2_aarch64.whl", hash = "sha256:f000841e98ea99acbb7b8ca168d67773b0191de95187228a16110245c5d954d5", size = 10808437 },
    { url = "https://files.pythonhosted.org/packages/12/56/fda1daeabbd39dec5b07f67233d09f31facb762587b498e6fc4572be9837/pyproj-3.7.2-cp313-cp313-musllinux_1_2_x86_64.whl", hash = "sha256:8115faf2597f281a42ab608ceac346b4eb1383d3b45ab474fd37341c4bf82a67", size = 10745540 },
    { url = "https://files.pythonhosted.org/packages/0d/90/c793182cbba65a39a11db2ac6b479fe76c59e6509ae75e5744c344a0da9d/pyproj-3.7.2-cp313-cp313-win32.whl", hash = "sha256:f18c0579dd6be00b970cb1a6719197fceecc407515bab37da0066f0184aafdf3", size = 5896506 },
    { url = "https://files.pythonhosted.org/packages/be/0f/747974129cf0d800906f81cd25efd098c96509026e454d4b66868779ab04/pyproj-3.7.2-cp313-cp313-win_amd64.whl", hash = "sha256:bb41c29d5f60854b1075853fe80c58950b398d4ebb404eb532536ac8d2834ed7", size = 6310195 },
    { url = "https://files.pythonhosted.org/packages/82/64/fc7598a53172c4931ec6edf5228280663063150625d3f6423b4c20f9daff/pyproj-3.7.2-cp313-cp313-win_arm64.whl", hash = "sha256:2b617d573be4118c11cd96b8891a0b7f65778fa7733ed8ecdb297a447d439100", size = 6230748 },
    { url = "https://files.pythonhosted.org/packages/aa/f0/611dd5cddb0d277f94b7af12981f56e1441bf8d22695065d4f0df5218498/pyproj-3.7.2-cp313-cp313t-macosx_13_0_x86_64.whl", hash = "sha256:d27b48f0e81beeaa2b4d60c516c3a1cfbb0c7ff6ef71256d8e9c07792f735279", size = 6241729 },
    { url = "https://files.pythonhosted.org/packages/15/93/40bd4a6c523ff9965e480870611aed7eda5aa2c6128c6537345a2b77b542/pyproj-3.7.2-cp313-cp313t-macosx_14_0_arm64.whl", hash = "sha256:55a3610d75023c7b1c6e583e48ef8f62918e85a2ae81300569d9f104d6684bb6", size = 4652497 },
    { url = "https://files.pythonhosted.org/packages/1b/ae/7150ead53c117880b35e0d37960d3138fe640a235feb9605cb9386f50bb0/pyproj-3.7.2-cp313-cp313t-manylinux_2_28_aarch64.whl", hash = "sha256:8d7349182fa622696787cc9e195508d2a41a64765da9b8a6bee846702b9e6220", size = 9942610 },
    { url = "https://files.pythonhosted.org/packages/d8/17/7a4a7eafecf2b46ab64e5c08176c20ceb5844b503eaa551bf12ccac77322/pyproj-3.7.2-cp313-cp313t-manylinux_2_28_x86_64.whl", hash = "sha256:d230b186eb876ed4f29a7c5ee310144c3a0e44e89e55f65fb3607e13f6db337c", size = 9692390 },
    { url = "https://files.pythonhosted.org/packages/c3/55/ae18f040f6410f0ea547a21ada7ef3e26e6c82befa125b303b02759c0e9d/pyproj-3.7.2-cp313-cp313t-musllinux_1_2_aarch64.whl", hash = "sha256:237499c7862c578d0369e2b8ac56eec550e391a025ff70e2af8417139dabb41c", size = 11047596 },
    { url = "https://files.pythonhosted.org/packages/e6/2e/d3fff4d2909473f26ae799f9dda04caa322c417a51ff3b25763f7d03b233/pyproj-3.7.2-cp313-cp313t-musllinux_1_2_x86_64.whl", hash = "sha256:8c225f5978abd506fd9a78eaaf794435e823c9156091cabaab5374efb29d7f69", size = 10896975 },
    { url = "https://files.pythonhosted.org/packages/f2/bc/8fc7d3963d87057b7b51ebe68c1e7c51c23129eee5072ba6b86558544a46/pyproj-3.7.2-cp313-cp313t-win32.whl", hash = "sha256:2da731876d27639ff9d2d81c151f6ab90a1546455fabd93368e753047be344a2", size = 5953057 },
    { url = "https://files.pythonhosted.org/packages/cc/27/ea9809966cc47d2d51e6d5ae631ea895f7c7c7b9b3c29718f900a8f7d197/pyproj-3.7.2-cp313-cp313t-win_amd64.whl", hash = "sha256:f54d91ae18dd23b6c0ab48126d446820e725419da10617d86a1b69ada6d881d3", size = 6375414 },
    { url = "https://files.pythonhosted.org/packages/5b/f8/1ef0129fba9a555c658e22af68989f35e7ba7b9136f25758809efec0cd6e/pyproj-3.7.2-cp313-cp313t-win_arm64.whl", hash = "sha256:fc52ba896cfc3214dc9f9ca3c0677a623e8fdd096b257c14a31e719d21ff3fdd", size = 6262501 },
    { url = "https://files.pythonhosted.org/packages/42/17/c2b050d3f5b71b6edd0d96ae16c990fdc42a5f1366464a5c2772146de33a/pyproj-3.7.2-cp314-cp314-macosx_13_0_x86_64.whl", hash = "sha256:2aaa328605ace41db050d06bac1adc11f01b71fe95c18661497763116c3a0f02", size = 6214541 },
    { url = "https://files.pythonhosted.org/packages/03/68/68ada9c8aea96ded09a66cfd9bf87aa6db8c2edebe93f5bf9b66b0143fbc/pyproj-3.7.2-cp314-cp314-macosx_14_0_arm64.whl", hash = "sha256:35dccbce8201313c596a970fde90e33605248b66272595c061b511c8100ccc08", size = 4617456 },
    { url = "https://files.pythonhosted.org/packages/81/e4/4c50ceca7d0e937977866b02cb64e6ccf4df979a5871e521f9e255df6073/pyproj-3.7.2-cp314-cp314-manylinux_2_28_aarch64.whl", hash = "sha256:25b0b7cb0042444c29a164b993c45c1b8013d6c48baa61dc1160d834a277e83b", size = 9615590 },
    { url = "https://files.pythonhosted.org/packages/05/1e/ada6fb15a1d75b5bd9b554355a69a798c55a7dcc93b8d41596265c1772e3/pyproj-3.7.2-cp314-cp314-manylinux_2_28_x86_64.whl", hash = "sha256:85def3a6388e9ba51f964619aa002a9d2098e77c6454ff47773bb68871024281", size = 9474960 },
    { url = "https://files.pythonhosted.org/packages/51/07/9d48ad0a8db36e16f842f2c8a694c1d9d7dcf9137264846bef77585a71f3/pyproj-3.7.2-cp314-cp314-musllinux_1_2_aarch64.whl", hash = "sha256:b1bccefec3875ab81eabf49059e2b2ea77362c178b66fd3528c3e4df242f1516", size = 10799478 },
    { url = "https://files.pythonhosted.org/packages/85/cf/2f812b529079f72f51ff2d6456b7fef06c01735e5cfd62d54ffb2b548028/pyproj-3.7.2-cp314-cp314-musllinux_1_2_x86_64.whl", hash = "sha256:d5371ca114d6990b675247355a801925814eca53e6c4b2f1b5c0a956336ee36e", size = 10710030 },
    { url = "https://files.pythonhosted.org/packages/99/9b/4626a19e1f03eba4c0e77b91a6cf0f73aa9cb5d51a22ee385c22812bcc2c/pyproj-3.7.2-cp314-cp314-win32.whl", hash = "sha256:77f066626030f41be543274f5ac79f2a511fe89860ecd0914f22131b40a0ec25", size = 5991181 },
    { url = "https://files.pythonhosted.org/packages/04/b2/5a6610554306a83a563080c2cf2c57565563eadd280e15388efa00fb5b33/pyproj-3.7.2-cp314-cp314-win_amd64.whl", hash = "sha256:5a964da1696b8522806f4276ab04ccfff8f9eb95133a92a25900697609d40112", size = 6434721 },
    { url = "https://files.pythonhosted.org/packages/ae/ce/6c910ea2e1c74ef673c5d48c482564b8a7824a44c4e35cca2e765b68cfcc/pyproj-3.7.2-cp314-cp314-win_arm64.whl", hash = "sha256:e258ab4dbd3cf627809067c0ba8f9884ea76c8e5999d039fb37a1619c6c3e1f6", size = 6363821 },
    { url = "https://files.pythonhosted.org/packages/e4/e4/5532f6f7491812ba782a2177fe9de73fd8e2912b59f46a1d056b84b9b8f2/pyproj-3.7.2-cp314-cp314t-macosx_13_0_x86_64.whl", hash = "sha256:bbbac2f930c6d266f70ec75df35ef851d96fdb3701c674f42fd23a9314573b37", size = 6241773 },
    { url = "https://files.pythonhosted.org/packages/20/1f/0938c3f2bbbef1789132d1726d9b0e662f10cfc22522743937f421ad664e/pyproj-3.7.2-cp314-cp314t-macosx_14_0_arm64.whl", hash = "sha256:b7544e0a3d6339dc9151e9c8f3ea62a936ab7cc446a806ec448bbe86aebb979b", size = 4652537 },
    { url = "https://files.pythonhosted.org/packages/c7/a8/488b1ed47d25972f33874f91f09ca8f2227902f05f63a2b80dc73e7b1c97/pyproj-3.7.2-cp314-cp314t-manylinux_2_28_aarch64.whl", hash = "sha256:f7f5133dca4c703e8acadf6f30bc567d39a42c6af321e7f81975c2518f3ed357", size = 9940864 },
    { url = "https://files.pythonhosted.org/packages/c7/cc/7f4c895d0cb98e47b6a85a6d79eaca03eb266129eed2f845125c09cf31ff/pyproj-3.7.2-cp314-cp314t-manylinux_2_28_x86_64.whl", hash = "sha256:5aff3343038d7426aa5076f07feb88065f50e0502d1b0d7c22ddfdd2c75a3f81", size = 9688868 },
    { url = "https://files.pythonhosted.org/packages/b2/b7/c7e306b8bb0f071d9825b753ee4920f066c40fbfcce9372c4f3cfb2fc4ed/pyproj-3.7.2-cp314-cp314t-musllinux_1_2_aarch64.whl", hash = "sha256:b0552178c61f2ac1c820d087e8ba6e62b29442debddbb09d51c4bf8acc84d888", size = 11045910 },
    { url = "https://files.pythonhosted.org/packages/42/fb/538a4d2df695980e2dde5c04d965fbdd1fe8c20a3194dc4aaa3952a4d1be/pyproj-3.7.2-cp314-cp314t-musllinux_1_2_x86_64.whl", hash = "sha256:47d87db2d2c436c5fd0409b34d70bb6cdb875cca2ebe7a9d1c442367b0ab8d59", size = 10895724 },
    { url = "https://files.pythonhosted.org/packages/e8/8b/a3f0618b03957de9db5489a04558a8826f43906628bb0b766033aa3b5548/pyproj-3.7.2-cp314-cp314t-win32.whl", hash = "sha256:c9b6f1d8ad3e80a0ee0903a778b6ece7dca1d1d40f6d114ae01bc8ddbad971aa", size = 6056848 },
    { url = "https://files.pythonhosted.org/packages/bc/56/413240dd5149dd3291eda55aa55a659da4431244a2fd1319d0ae89407cfb/pyproj-3.7.2-cp314-cp314t-win_amd64.whl", hash = "sha256:1914e29e27933ba6f9822663ee0600f169014a2859f851c054c88cf5ea8a333c", size = 6517676 },
    { url = "https://files.pythonhosted.org/packages/15/73/a7141a1a0559bf1a7aa42a11c879ceb19f02f5c6c371c6d57fd86cefd4d1/pyproj-3.7.2-cp314-cp314t-win_arm64.whl", hash = "sha256:d9d25bae416a24397e0d85739f84d323b55f6511e45a522dd7d7eae70d10c7e4", size = 6391844 },
]

[[package]]
name = "python-dateutil"
version = "2.9.0.post0"
source = { registry = "https://pypi.org/simple" }
dependencies = [
    { name = "six" },
]
sdist = { url = "https://files.pythonhosted.org/packages/66/c0/0c8b6ad9f17a802ee498c46e004a0eb49bc148f2fd230864601a86dcf6db/python-dateutil-2.9.0.post0.tar.gz", hash = "sha256:37dd54208da7e1cd875388217d5e00ebd4179249f90fb72437e91a35459a0ad3", size = 342432 }
wheels = [
    { url = "https://files.pythonhosted.org/packages/ec/57/56b9bcc3c9c6a792fcbaf139543cee77261f3651ca9da0c93f5c1221264b/python_dateutil-2.9.0.post0-py2.py3-none-any.whl", hash = "sha256:a8b2bc7bffae282281c8140a97d3aa9c14da0b136dfe83f850eea9a5f7470427", size = 229892 },
]

[[package]]
name = "pytz"
version = "2025.2"
source = { registry = "https://pypi.org/simple" }
sdist = { url = "https://files.pythonhosted.org/packages/f8/bf/abbd3cdfb8fbc7fb3d4d38d320f2441b1e7cbe29be4f23797b4a2b5d8aac/pytz-2025.2.tar.gz", hash = "sha256:360b9e3dbb49a209c21ad61809c7fb453643e048b38924c765813546746e81c3", size = 320884 }
wheels = [
    { url = "https://files.pythonhosted.org/packages/81/c4/34e93fe5f5429d7570ec1fa436f1986fb1f00c3e0f43a589fe2bbcd22c3f/pytz-2025.2-py2.py3-none-any.whl", hash = "sha256:5ddf76296dd8c44c26eb8f4b6f35488f3ccbf6fbbd7adee0b7262d43f0ec2f00", size = 509225 },
]

[[package]]
name = "pywin32"
version = "310"
source = { registry = "https://pypi.org/simple" }
wheels = [
    { url = "https://files.pythonhosted.org/packages/1c/09/9c1b978ffc4ae53999e89c19c77ba882d9fce476729f23ef55211ea1c034/pywin32-310-cp313-cp313-win32.whl", hash = "sha256:5d241a659c496ada3253cd01cfaa779b048e90ce4b2b38cd44168ad555ce74ab", size = 8794384 },
    { url = "https://files.pythonhosted.org/packages/45/3c/b4640f740ffebadd5d34df35fecba0e1cfef8fde9f3e594df91c28ad9b50/pywin32-310-cp313-cp313-win_amd64.whl", hash = "sha256:667827eb3a90208ddbdcc9e860c81bde63a135710e21e4cb3348968e4bd5249e", size = 9503039 },
    { url = "https://files.pythonhosted.org/packages/b4/f4/f785020090fb050e7fb6d34b780f2231f302609dc964672f72bfaeb59a28/pywin32-310-cp313-cp313-win_arm64.whl", hash = "sha256:e308f831de771482b7cf692a1f308f8fca701b2d8f9dde6cc440c7da17e47b33", size = 8458152 },
]

[[package]]
name = "pyzmq"
version = "26.3.0"
source = { registry = "https://pypi.org/simple" }
dependencies = [
    { name = "cffi", marker = "implementation_name == 'pypy'" },
]
sdist = { url = "https://files.pythonhosted.org/packages/3a/ed/c3876f3b3e8beba336214ce44e1efa1792dd537027cef24192ac2b077d7c/pyzmq-26.3.0.tar.gz", hash = "sha256:f1cd68b8236faab78138a8fc703f7ca0ad431b17a3fcac696358600d4e6243b3", size = 276733 }
wheels = [
    { url = "https://files.pythonhosted.org/packages/37/16/97b8c5107bfccb39120e611671a452c9ff6e8626fb3f8d4c15afd652b6ae/pyzmq-26.3.0-cp313-cp313-macosx_10_15_universal2.whl", hash = "sha256:fa85953df84beb7b8b73cb3ec3f5d92b62687a09a8e71525c6734e020edf56fd", size = 1345691 },
    { url = "https://files.pythonhosted.org/packages/a5/61/d5572d95040c0bb5b31eed5b23f3f0f992d94e4e0de0cea62e3c7f3a85c1/pyzmq-26.3.0-cp313-cp313-manylinux_2_17_aarch64.manylinux2014_aarch64.whl", hash = "sha256:209d09f0ab6ddbcebe64630d1e6ca940687e736f443c265ae15bc4bfad833597", size = 670622 },
    { url = "https://files.pythonhosted.org/packages/1c/0c/f0235d27388aacf4ed8bcc1d574f6f2f629da0a20610faa0a8e9d363c2b0/pyzmq-26.3.0-cp313-cp313-manylinux_2_17_i686.manylinux2014_i686.whl", hash = "sha256:d35cc1086f1d4f907df85c6cceb2245cb39a04f69c3f375993363216134d76d4", size = 908683 },
    { url = "https://files.pythonhosted.org/packages/cb/52/664828f9586c396b857eec088d208230463e3dc991a24df6adbad98fbaa3/pyzmq-26.3.0-cp313-cp313-manylinux_2_17_x86_64.manylinux2014_x86_64.whl", hash = "sha256:b380e9087078ba91e45fb18cdd0c25275ffaa045cf63c947be0ddae6186bc9d9", size = 865212 },
    { url = "https://files.pythonhosted.org/packages/2b/14/213b2967030b7d7aecc32dd453830f98799b3cbf2b10a40232e9f22a6520/pyzmq-26.3.0-cp313-cp313-manylinux_2_28_x86_64.whl", hash = "sha256:6d64e74143587efe7c9522bb74d1448128fdf9897cc9b6d8b9927490922fd558", size = 860068 },
    { url = "https://files.pythonhosted.org/packages/aa/e5/ff50c8fade69d1c0469652832c626d1910668697642c10cb0e1b6183ef9a/pyzmq-26.3.0-cp313-cp313-musllinux_1_1_aarch64.whl", hash = "sha256:efba4f53ac7752eea6d8ca38a4ddac579e6e742fba78d1e99c12c95cd2acfc64", size = 1201303 },
    { url = "https://files.pythonhosted.org/packages/9a/e2/fff5e483be95ccc11a05781323e001e63ec15daec1d0f6f08de72ca534db/pyzmq-26.3.0-cp313-cp313-musllinux_1_1_i686.whl", hash = "sha256:9b0137a1c40da3b7989839f9b78a44de642cdd1ce20dcef341de174c8d04aa53", size = 1512892 },
    { url = "https://files.pythonhosted.org/packages/21/75/cc44d276e43136e5692e487c3c019f816e11ed445261e434217c28cc98c4/pyzmq-26.3.0-cp313-cp313-musllinux_1_1_x86_64.whl", hash = "sha256:a995404bd3982c089e57b428c74edd5bfc3b0616b3dbcd6a8e270f1ee2110f36", size = 1411736 },
    { url = "https://files.pythonhosted.org/packages/ee/1c/d070cbc9a7961fe772641c51bb3798d88cb1f8e20ca718407363462624cf/pyzmq-26.3.0-cp313-cp313-win32.whl", hash = "sha256:240b1634b9e530ef6a277d95cbca1a6922f44dfddc5f0a3cd6c722a8de867f14", size = 581214 },
    { url = "https://files.pythonhosted.org/packages/38/d3/91082f1151ff5b54e0bed40eb1a26f418530ab07ecaec4dbb83e3d9fa9a9/pyzmq-26.3.0-cp313-cp313-win_amd64.whl", hash = "sha256:fe67291775ea4c2883764ba467eb389c29c308c56b86c1e19e49c9e1ed0cbeca", size = 643412 },
    { url = "https://files.pythonhosted.org/packages/e0/cf/dabe68dfdf3e67bea6152eeec4b251cf899ee5b853cfb5c97e4719f9e6e9/pyzmq-26.3.0-cp313-cp313-win_arm64.whl", hash = "sha256:73ca9ae9a9011b714cf7650450cd9c8b61a135180b708904f1f0a05004543dce", size = 557444 },
    { url = "https://files.pythonhosted.org/packages/c0/56/e7576ac71c1566da4f4ec586351462a2bb202143fb074bf56df8fe85dcc3/pyzmq-26.3.0-cp313-cp313t-macosx_10_15_universal2.whl", hash = "sha256:fea7efbd7e49af9d7e5ed6c506dfc7de3d1a628790bd3a35fd0e3c904dc7d464", size = 1340288 },
    { url = "https://files.pythonhosted.org/packages/f1/ab/0bca97e94d420b5908968bc479e51c3686a9f80d8893450eefcd673b1b1d/pyzmq-26.3.0-cp313-cp313t-manylinux_2_17_aarch64.manylinux2014_aarch64.whl", hash = "sha256:c4430c7cba23bb0e2ee203eee7851c1654167d956fc6d4b3a87909ccaf3c5825", size = 662462 },
    { url = "https://files.pythonhosted.org/packages/ee/be/99e89b55863808da322ac3ab52d8e135dcf2241094aaa468bfe2923d5194/pyzmq-26.3.0-cp313-cp313t-manylinux_2_17_i686.manylinux2014_i686.whl", hash = "sha256:016d89bee8c7d566fad75516b4e53ec7c81018c062d4c51cd061badf9539be52", size = 896464 },
    { url = "https://files.pythonhosted.org/packages/38/d4/a4be06a313c8d6a5fe1d92975db30aca85f502e867fca392532e06a28c3c/pyzmq-26.3.0-cp313-cp313t-manylinux_2_17_x86_64.manylinux2014_x86_64.whl", hash = "sha256:04bfe59852d76d56736bfd10ac1d49d421ab8ed11030b4a0332900691507f557", size = 853432 },
    { url = "https://files.pythonhosted.org/packages/12/e6/e608b4c34106bbf5b3b382662ea90a43b2e23df0aa9c1f0fd4e21168d523/pyzmq-26.3.0-cp313-cp313t-manylinux_2_28_x86_64.whl", hash = "sha256:1fe05bd0d633a0f672bb28cb8b4743358d196792e1caf04973b7898a0d70b046", size = 845884 },
    { url = "https://files.pythonhosted.org/packages/c3/a9/d5e6355308ba529d9cd3576ee8bb3b2e2b726571748f515fbb8559401f5b/pyzmq-26.3.0-cp313-cp313t-musllinux_1_1_aarch64.whl", hash = "sha256:2aa1a9f236d5b835fb8642f27de95f9edcfd276c4bc1b6ffc84f27c6fb2e2981", size = 1191454 },
    { url = "https://files.pythonhosted.org/packages/6a/9a/a21dc6c73ac242e425709c1e0049368d8f5db5de7c1102a45f93f5c492b3/pyzmq-26.3.0-cp313-cp313t-musllinux_1_1_i686.whl", hash = "sha256:21399b31753bf321043ea60c360ed5052cc7be20739785b1dff1820f819e35b3", size = 1500397 },
    { url = "https://files.pythonhosted.org/packages/87/88/0236056156da0278c9ca2e2562463643597808b5bbd6c34009ba217e7e92/pyzmq-26.3.0-cp313-cp313t-musllinux_1_1_x86_64.whl", hash = "sha256:d015efcd96aca8882057e7e6f06224f79eecd22cad193d3e6a0a91ec67590d1f", size = 1398401 },
]

[[package]]
name = "requests"
version = "2.32.5"
source = { registry = "https://pypi.org/simple" }
dependencies = [
    { name = "certifi" },
    { name = "charset-normalizer" },
    { name = "idna" },
    { name = "urllib3" },
]
sdist = { url = "https://files.pythonhosted.org/packages/c9/74/b3ff8e6c8446842c3f5c837e9c3dfcfe2018ea6ecef224c710c85ef728f4/requests-2.32.5.tar.gz", hash = "sha256:dbba0bac56e100853db0ea71b82b4dfd5fe2bf6d3754a8893c3af500cec7d7cf", size = 134517 }
wheels = [
    { url = "https://files.pythonhosted.org/packages/1e/db/4254e3eabe8020b458f1a747140d32277ec7a271daf1d235b70dc0b4e6e3/requests-2.32.5-py3-none-any.whl", hash = "sha256:2462f94637a34fd532264295e186976db0f5d453d1cdd31473c85a6a161affb6", size = 64738 },
]

[[package]]
name = "rockit-meco"
version = "0.6.6"
source = { registry = "https://pypi.org/simple" }
dependencies = [
    { name = "casadi" },
    { name = "future-fstrings" },
    { name = "matplotlib" },
    { name = "numpy" },
    { name = "scipy" },
]
wheels = [
    { url = "https://files.pythonhosted.org/packages/0e/3f/4b514f2de53da322b764043c26534501f351158576ddee07f3788e84c759/rockit_meco-0.6.6-py3-none-any.whl", hash = "sha256:c18e3008c9cf9ab3b5f7a096dd242696f18d5d239efa62342c36f5063560c058", size = 22999899 },
]

[[package]]
name = "scikit-learn"
version = "1.6.1"
source = { registry = "https://pypi.org/simple" }
dependencies = [
    { name = "joblib" },
    { name = "numpy" },
    { name = "scipy" },
    { name = "threadpoolctl" },
]
sdist = { url = "https://files.pythonhosted.org/packages/9e/a5/4ae3b3a0755f7b35a280ac90b28817d1f380318973cff14075ab41ef50d9/scikit_learn-1.6.1.tar.gz", hash = "sha256:b4fc2525eca2c69a59260f583c56a7557c6ccdf8deafdba6e060f94c1c59738e", size = 7068312 }
wheels = [
    { url = "https://files.pythonhosted.org/packages/2e/59/8eb1872ca87009bdcdb7f3cdc679ad557b992c12f4b61f9250659e592c63/scikit_learn-1.6.1-cp313-cp313-macosx_10_13_x86_64.whl", hash = "sha256:2ffa1e9e25b3d93990e74a4be2c2fc61ee5af85811562f1288d5d055880c4322", size = 12010001 },
    { url = "https://files.pythonhosted.org/packages/9d/05/f2fc4effc5b32e525408524c982c468c29d22f828834f0625c5ef3d601be/scikit_learn-1.6.1-cp313-cp313-macosx_12_0_arm64.whl", hash = "sha256:dc5cf3d68c5a20ad6d571584c0750ec641cc46aeef1c1507be51300e6003a7e1", size = 11096360 },
    { url = "https://files.pythonhosted.org/packages/c8/e4/4195d52cf4f113573fb8ebc44ed5a81bd511a92c0228889125fac2f4c3d1/scikit_learn-1.6.1-cp313-cp313-manylinux_2_17_aarch64.manylinux2014_aarch64.whl", hash = "sha256:c06beb2e839ecc641366000ca84f3cf6fa9faa1777e29cf0c04be6e4d096a348", size = 12209004 },
    { url = "https://files.pythonhosted.org/packages/94/be/47e16cdd1e7fcf97d95b3cb08bde1abb13e627861af427a3651fcb80b517/scikit_learn-1.6.1-cp313-cp313-manylinux_2_17_x86_64.manylinux2014_x86_64.whl", hash = "sha256:e8ca8cb270fee8f1f76fa9bfd5c3507d60c6438bbee5687f81042e2bb98e5a97", size = 13171776 },
    { url = "https://files.pythonhosted.org/packages/34/b0/ca92b90859070a1487827dbc672f998da95ce83edce1270fc23f96f1f61a/scikit_learn-1.6.1-cp313-cp313-win_amd64.whl", hash = "sha256:7a1c43c8ec9fde528d664d947dc4c0789be4077a3647f232869f41d9bf50e0fb", size = 11071865 },
    { url = "https://files.pythonhosted.org/packages/12/ae/993b0fb24a356e71e9a894e42b8a9eec528d4c70217353a1cd7a48bc25d4/scikit_learn-1.6.1-cp313-cp313t-macosx_10_13_x86_64.whl", hash = "sha256:a17c1dea1d56dcda2fac315712f3651a1fea86565b64b48fa1bc090249cbf236", size = 11955804 },
    { url = "https://files.pythonhosted.org/packages/d6/54/32fa2ee591af44507eac86406fa6bba968d1eb22831494470d0a2e4a1eb1/scikit_learn-1.6.1-cp313-cp313t-macosx_12_0_arm64.whl", hash = "sha256:6a7aa5f9908f0f28f4edaa6963c0a6183f1911e63a69aa03782f0d924c830a35", size = 11100530 },
    { url = "https://files.pythonhosted.org/packages/3f/58/55856da1adec655bdce77b502e94a267bf40a8c0b89f8622837f89503b5a/scikit_learn-1.6.1-cp313-cp313t-manylinux_2_17_x86_64.manylinux2014_x86_64.whl", hash = "sha256:0650e730afb87402baa88afbf31c07b84c98272622aaba002559b614600ca691", size = 12433852 },
    { url = "https://files.pythonhosted.org/packages/ff/4f/c83853af13901a574f8f13b645467285a48940f185b690936bb700a50863/scikit_learn-1.6.1-cp313-cp313t-win_amd64.whl", hash = "sha256:3f59fe08dc03ea158605170eb52b22a105f238a5d512c4470ddeca71feae8e5f", size = 11337256 },
]

[[package]]
name = "scipy"
version = "1.15.2"
source = { registry = "https://pypi.org/simple" }
dependencies = [
    { name = "numpy" },
]
sdist = { url = "https://files.pythonhosted.org/packages/b7/b9/31ba9cd990e626574baf93fbc1ac61cf9ed54faafd04c479117517661637/scipy-1.15.2.tar.gz", hash = "sha256:cd58a314d92838f7e6f755c8a2167ead4f27e1fd5c1251fd54289569ef3495ec", size = 59417316 }
wheels = [
    { url = "https://files.pythonhosted.org/packages/53/40/09319f6e0f276ea2754196185f95cd191cb852288440ce035d5c3a931ea2/scipy-1.15.2-cp313-cp313-macosx_10_13_x86_64.whl", hash = "sha256:01edfac9f0798ad6b46d9c4c9ca0e0ad23dbf0b1eb70e96adb9fa7f525eff0bf", size = 38717587 },
    { url = "https://files.pythonhosted.org/packages/fe/c3/2854f40ecd19585d65afaef601e5e1f8dbf6758b2f95b5ea93d38655a2c6/scipy-1.15.2-cp313-cp313-macosx_12_0_arm64.whl", hash = "sha256:08b57a9336b8e79b305a143c3655cc5bdbe6d5ece3378578888d2afbb51c4e37", size = 30100266 },
    { url = "https://files.pythonhosted.org/packages/dd/b1/f9fe6e3c828cb5930b5fe74cb479de5f3d66d682fa8adb77249acaf545b8/scipy-1.15.2-cp313-cp313-macosx_14_0_arm64.whl", hash = "sha256:54c462098484e7466362a9f1672d20888f724911a74c22ae35b61f9c5919183d", size = 22373768 },
    { url = "https://files.pythonhosted.org/packages/15/9d/a60db8c795700414c3f681908a2b911e031e024d93214f2d23c6dae174ab/scipy-1.15.2-cp313-cp313-macosx_14_0_x86_64.whl", hash = "sha256:cf72ff559a53a6a6d77bd8eefd12a17995ffa44ad86c77a5df96f533d4e6c6bb", size = 25154719 },
    { url = "https://files.pythonhosted.org/packages/37/3b/9bda92a85cd93f19f9ed90ade84aa1e51657e29988317fabdd44544f1dd4/scipy-1.15.2-cp313-cp313-manylinux_2_17_aarch64.manylinux2014_aarch64.whl", hash = "sha256:9de9d1416b3d9e7df9923ab23cd2fe714244af10b763975bea9e4f2e81cebd27", size = 35163195 },
    { url = "https://files.pythonhosted.org/packages/03/5a/fc34bf1aa14dc7c0e701691fa8685f3faec80e57d816615e3625f28feb43/scipy-1.15.2-cp313-cp313-manylinux_2_17_x86_64.manylinux2014_x86_64.whl", hash = "sha256:fb530e4794fc8ea76a4a21ccb67dea33e5e0e60f07fc38a49e821e1eae3b71a0", size = 37255404 },
    { url = "https://files.pythonhosted.org/packages/4a/71/472eac45440cee134c8a180dbe4c01b3ec247e0338b7c759e6cd71f199a7/scipy-1.15.2-cp313-cp313-musllinux_1_2_aarch64.whl", hash = "sha256:5ea7ed46d437fc52350b028b1d44e002646e28f3e8ddc714011aaf87330f2f32", size = 36860011 },
    { url = "https://files.pythonhosted.org/packages/01/b3/21f890f4f42daf20e4d3aaa18182dddb9192771cd47445aaae2e318f6738/scipy-1.15.2-cp313-cp313-musllinux_1_2_x86_64.whl", hash = "sha256:11e7ad32cf184b74380f43d3c0a706f49358b904fa7d5345f16ddf993609184d", size = 39657406 },
    { url = "https://files.pythonhosted.org/packages/0d/76/77cf2ac1f2a9cc00c073d49e1e16244e389dd88e2490c91d84e1e3e4d126/scipy-1.15.2-cp313-cp313-win_amd64.whl", hash = "sha256:a5080a79dfb9b78b768cebf3c9dcbc7b665c5875793569f48bf0e2b1d7f68f6f", size = 40961243 },
    { url = "https://files.pythonhosted.org/packages/4c/4b/a57f8ddcf48e129e6054fa9899a2a86d1fc6b07a0e15c7eebff7ca94533f/scipy-1.15.2-cp313-cp313t-macosx_10_13_x86_64.whl", hash = "sha256:447ce30cee6a9d5d1379087c9e474628dab3db4a67484be1b7dc3196bfb2fac9", size = 38870286 },
    { url = "https://files.pythonhosted.org/packages/0c/43/c304d69a56c91ad5f188c0714f6a97b9c1fed93128c691148621274a3a68/scipy-1.15.2-cp313-cp313t-macosx_12_0_arm64.whl", hash = "sha256:c90ebe8aaa4397eaefa8455a8182b164a6cc1d59ad53f79943f266d99f68687f", size = 30141634 },
    { url = "https://files.pythonhosted.org/packages/44/1a/6c21b45d2548eb73be9b9bff421aaaa7e85e22c1f9b3bc44b23485dfce0a/scipy-1.15.2-cp313-cp313t-macosx_14_0_arm64.whl", hash = "sha256:def751dd08243934c884a3221156d63e15234a3155cf25978b0a668409d45eb6", size = 22415179 },
    { url = "https://files.pythonhosted.org/packages/74/4b/aefac4bba80ef815b64f55da06f62f92be5d03b467f2ce3668071799429a/scipy-1.15.2-cp313-cp313t-macosx_14_0_x86_64.whl", hash = "sha256:302093e7dfb120e55515936cb55618ee0b895f8bcaf18ff81eca086c17bd80af", size = 25126412 },
    { url = "https://files.pythonhosted.org/packages/b1/53/1cbb148e6e8f1660aacd9f0a9dfa2b05e9ff1cb54b4386fe868477972ac2/scipy-1.15.2-cp313-cp313t-manylinux_2_17_aarch64.manylinux2014_aarch64.whl", hash = "sha256:7cd5b77413e1855351cdde594eca99c1f4a588c2d63711388b6a1f1c01f62274", size = 34952867 },
    { url = "https://files.pythonhosted.org/packages/2c/23/e0eb7f31a9c13cf2dca083828b97992dd22f8184c6ce4fec5deec0c81fcf/scipy-1.15.2-cp313-cp313t-manylinux_2_17_x86_64.manylinux2014_x86_64.whl", hash = "sha256:6d0194c37037707b2afa7a2f2a924cf7bac3dc292d51b6a925e5fcb89bc5c776", size = 36890009 },
    { url = "https://files.pythonhosted.org/packages/03/f3/e699e19cabe96bbac5189c04aaa970718f0105cff03d458dc5e2b6bd1e8c/scipy-1.15.2-cp313-cp313t-musllinux_1_2_aarch64.whl", hash = "sha256:bae43364d600fdc3ac327db99659dcb79e6e7ecd279a75fe1266669d9a652828", size = 36545159 },
    { url = "https://files.pythonhosted.org/packages/af/f5/ab3838e56fe5cc22383d6fcf2336e48c8fe33e944b9037fbf6cbdf5a11f8/scipy-1.15.2-cp313-cp313t-musllinux_1_2_x86_64.whl", hash = "sha256:f031846580d9acccd0044efd1a90e6f4df3a6e12b4b6bd694a7bc03a89892b28", size = 39136566 },
    { url = "https://files.pythonhosted.org/packages/0a/c8/b3f566db71461cabd4b2d5b39bcc24a7e1c119535c8361f81426be39bb47/scipy-1.15.2-cp313-cp313t-win_amd64.whl", hash = "sha256:fe8a9eb875d430d81755472c5ba75e84acc980e4a8f6204d402849234d3017db", size = 40477705 },
]

[[package]]
name = "seaborn"
version = "0.13.2"
source = { registry = "https://pypi.org/simple" }
dependencies = [
    { name = "matplotlib" },
    { name = "numpy" },
    { name = "pandas" },
]
sdist = { url = "https://files.pythonhosted.org/packages/86/59/a451d7420a77ab0b98f7affa3a1d78a313d2f7281a57afb1a34bae8ab412/seaborn-0.13.2.tar.gz", hash = "sha256:93e60a40988f4d65e9f4885df477e2fdaff6b73a9ded434c1ab356dd57eefff7", size = 1457696 }
wheels = [
    { url = "https://files.pythonhosted.org/packages/83/11/00d3c3dfc25ad54e731d91449895a79e4bf2384dc3ac01809010ba88f6d5/seaborn-0.13.2-py3-none-any.whl", hash = "sha256:636f8336facf092165e27924f223d3c62ca560b1f2bb5dff7ab7fad265361987", size = 294914 },
]

[[package]]
name = "six"
version = "1.17.0"
source = { registry = "https://pypi.org/simple" }
sdist = { url = "https://files.pythonhosted.org/packages/94/e7/b2c673351809dca68a0e064b6af791aa332cf192da575fd474ed7d6f16a2/six-1.17.0.tar.gz", hash = "sha256:ff70335d468e7eb6ec65b95b99d3a2836546063f63acc5171de367e834932a81", size = 34031 }
wheels = [
    { url = "https://files.pythonhosted.org/packages/b7/ce/149a00dd41f10bc29e5921b496af8b574d8413afcd5e30dfa0ed46c2cc5e/six-1.17.0-py2.py3-none-any.whl", hash = "sha256:4721f391ed90541fddacab5acf947aa0d3dc7d27b2e1e8eda2be8970586c3274", size = 11050 },
]

[[package]]
name = "stack-data"
version = "0.6.3"
source = { registry = "https://pypi.org/simple" }
dependencies = [
    { name = "asttokens" },
    { name = "executing" },
    { name = "pure-eval" },
]
sdist = { url = "https://files.pythonhosted.org/packages/28/e3/55dcc2cfbc3ca9c29519eb6884dd1415ecb53b0e934862d3559ddcb7e20b/stack_data-0.6.3.tar.gz", hash = "sha256:836a778de4fec4dcd1dcd89ed8abff8a221f58308462e1c4aa2a3cf30148f0b9", size = 44707 }
wheels = [
    { url = "https://files.pythonhosted.org/packages/f1/7b/ce1eafaf1a76852e2ec9b22edecf1daa58175c090266e9f6c64afcd81d91/stack_data-0.6.3-py3-none-any.whl", hash = "sha256:d5558e0c25a4cb0853cddad3d77da9891a08cb85dd9f9f91b9f8cd66e511e695", size = 24521 },
]

[[package]]
name = "threadpoolctl"
version = "3.6.0"
source = { registry = "https://pypi.org/simple" }
sdist = { url = "https://files.pythonhosted.org/packages/b7/4d/08c89e34946fce2aec4fbb45c9016efd5f4d7f24af8e5d93296e935631d8/threadpoolctl-3.6.0.tar.gz", hash = "sha256:8ab8b4aa3491d812b623328249fab5302a68d2d71745c8a4c719a2fcaba9f44e", size = 21274 }
wheels = [
    { url = "https://files.pythonhosted.org/packages/32/d5/f9a850d79b0851d1d4ef6456097579a9005b31fea68726a4ae5f2d82ddd9/threadpoolctl-3.6.0-py3-none-any.whl", hash = "sha256:43a0b8fd5a2928500110039e43a5eed8480b918967083ea48dc3ab9f13c4a7fb", size = 18638 },
]

[[package]]
name = "tornado"
version = "6.4.2"
source = { registry = "https://pypi.org/simple" }
sdist = { url = "https://files.pythonhosted.org/packages/59/45/a0daf161f7d6f36c3ea5fc0c2de619746cc3dd4c76402e9db545bd920f63/tornado-6.4.2.tar.gz", hash = "sha256:92bad5b4746e9879fd7bf1eb21dce4e3fc5128d71601f80005afa39237ad620b", size = 501135 }
wheels = [
    { url = "https://files.pythonhosted.org/packages/26/7e/71f604d8cea1b58f82ba3590290b66da1e72d840aeb37e0d5f7291bd30db/tornado-6.4.2-cp38-abi3-macosx_10_9_universal2.whl", hash = "sha256:e828cce1123e9e44ae2a50a9de3055497ab1d0aeb440c5ac23064d9e44880da1", size = 436299 },
    { url = "https://files.pythonhosted.org/packages/96/44/87543a3b99016d0bf54fdaab30d24bf0af2e848f1d13d34a3a5380aabe16/tornado-6.4.2-cp38-abi3-macosx_10_9_x86_64.whl", hash = "sha256:072ce12ada169c5b00b7d92a99ba089447ccc993ea2143c9ede887e0937aa803", size = 434253 },
    { url = "https://files.pythonhosted.org/packages/cb/fb/fdf679b4ce51bcb7210801ef4f11fdac96e9885daa402861751353beea6e/tornado-6.4.2-cp38-abi3-manylinux_2_17_aarch64.manylinux2014_aarch64.whl", hash = "sha256:1a017d239bd1bb0919f72af256a970624241f070496635784d9bf0db640d3fec", size = 437602 },
    { url = "https://files.pythonhosted.org/packages/4f/3b/e31aeffffc22b475a64dbeb273026a21b5b566f74dee48742817626c47dc/tornado-6.4.2-cp38-abi3-manylinux_2_5_i686.manylinux1_i686.manylinux_2_17_i686.manylinux2014_i686.whl", hash = "sha256:c36e62ce8f63409301537222faffcef7dfc5284f27eec227389f2ad11b09d946", size = 436972 },
    { url = "https://files.pythonhosted.org/packages/22/55/b78a464de78051a30599ceb6983b01d8f732e6f69bf37b4ed07f642ac0fc/tornado-6.4.2-cp38-abi3-manylinux_2_5_x86_64.manylinux1_x86_64.manylinux_2_17_x86_64.manylinux2014_x86_64.whl", hash = "sha256:bca9eb02196e789c9cb5c3c7c0f04fb447dc2adffd95265b2c7223a8a615ccbf", size = 437173 },
    { url = "https://files.pythonhosted.org/packages/79/5e/be4fb0d1684eb822c9a62fb18a3e44a06188f78aa466b2ad991d2ee31104/tornado-6.4.2-cp38-abi3-musllinux_1_2_aarch64.whl", hash = "sha256:304463bd0772442ff4d0f5149c6f1c2135a1fae045adf070821c6cdc76980634", size = 437892 },
    { url = "https://files.pythonhosted.org/packages/f5/33/4f91fdd94ea36e1d796147003b490fe60a0215ac5737b6f9c65e160d4fe0/tornado-6.4.2-cp38-abi3-musllinux_1_2_i686.whl", hash = "sha256:c82c46813ba483a385ab2a99caeaedf92585a1f90defb5693351fa7e4ea0bf73", size = 437334 },
    { url = "https://files.pythonhosted.org/packages/2b/ae/c1b22d4524b0e10da2f29a176fb2890386f7bd1f63aacf186444873a88a0/tornado-6.4.2-cp38-abi3-musllinux_1_2_x86_64.whl", hash = "sha256:932d195ca9015956fa502c6b56af9eb06106140d844a335590c1ec7f5277d10c", size = 437261 },
    { url = "https://files.pythonhosted.org/packages/b5/25/36dbd49ab6d179bcfc4c6c093a51795a4f3bed380543a8242ac3517a1751/tornado-6.4.2-cp38-abi3-win32.whl", hash = "sha256:2876cef82e6c5978fde1e0d5b1f919d756968d5b4282418f3146b79b58556482", size = 438463 },
    { url = "https://files.pythonhosted.org/packages/61/cc/58b1adeb1bb46228442081e746fcdbc4540905c87e8add7c277540934edb/tornado-6.4.2-cp38-abi3-win_amd64.whl", hash = "sha256:908b71bf3ff37d81073356a5fadcc660eb10c1476ee6e2725588626ce7e5ca38", size = 438907 },
]

[[package]]
name = "tqdm"
version = "4.67.1"
source = { registry = "https://pypi.org/simple" }
dependencies = [
    { name = "colorama", marker = "sys_platform == 'win32'" },
]
sdist = { url = "https://files.pythonhosted.org/packages/a8/4b/29b4ef32e036bb34e4ab51796dd745cdba7ed47ad142a9f4a1eb8e0c744d/tqdm-4.67.1.tar.gz", hash = "sha256:f8aef9c52c08c13a65f30ea34f4e5aac3fd1a34959879d7e59e63027286627f2", size = 169737 }
wheels = [
    { url = "https://files.pythonhosted.org/packages/d0/30/dc54f88dd4a2b5dc8a0279bdd7270e735851848b762aeb1c1184ed1f6b14/tqdm-4.67.1-py3-none-any.whl", hash = "sha256:26445eca388f82e72884e0d580d5464cd801a3ea01e63e5601bdff9ba6a48de2", size = 78540 },
]

[[package]]
name = "traitlets"
version = "5.14.3"
source = { registry = "https://pypi.org/simple" }
sdist = { url = "https://files.pythonhosted.org/packages/eb/79/72064e6a701c2183016abbbfedaba506d81e30e232a68c9f0d6f6fcd1574/traitlets-5.14.3.tar.gz", hash = "sha256:9ed0579d3502c94b4b3732ac120375cda96f923114522847de4b3bb98b96b6b7", size = 161621 }
wheels = [
    { url = "https://files.pythonhosted.org/packages/00/c0/8f5d070730d7836adc9c9b6408dec68c6ced86b304a9b26a14df072a6e8c/traitlets-5.14.3-py3-none-any.whl", hash = "sha256:b74e89e397b1ed28cc831db7aea759ba6640cb3de13090ca145426688ff1ac4f", size = 85359 },
]

[[package]]
name = "typing-extensions"
version = "4.15.0"
source = { registry = "https://pypi.org/simple" }
sdist = { url = "https://files.pythonhosted.org/packages/72/94/1a15dd82efb362ac84269196e94cf00f187f7ed21c242792a923cdb1c61f/typing_extensions-4.15.0.tar.gz", hash = "sha256:0cea48d173cc12fa28ecabc3b837ea3cf6f38c6d1136f85cbaaf598984861466", size = 109391 }
wheels = [
    { url = "https://files.pythonhosted.org/packages/18/67/36e9267722cc04a6b9f15c7f3441c2363321a3ea07da7ae0c0707beb2a9c/typing_extensions-4.15.0-py3-none-any.whl", hash = "sha256:f0fa19c6845758ab08074a0cfa8b7aecb71c999ca73d62883bc25cc018c4e548", size = 44614 },
]

[[package]]
name = "tzdata"
version = "2025.2"
source = { registry = "https://pypi.org/simple" }
sdist = { url = "https://files.pythonhosted.org/packages/95/32/1a225d6164441be760d75c2c42e2780dc0873fe382da3e98a2e1e48361e5/tzdata-2025.2.tar.gz", hash = "sha256:b60a638fcc0daffadf82fe0f57e53d06bdec2f36c4df66280ae79bce6bd6f2b9", size = 196380 }
wheels = [
    { url = "https://files.pythonhosted.org/packages/5c/23/c7abc0ca0a1526a0774eca151daeb8de62ec457e77262b66b359c3c7679e/tzdata-2025.2-py2.py3-none-any.whl", hash = "sha256:1a403fada01ff9221ca8044d701868fa132215d84beb92242d9acd2147f667a8", size = 347839 },
]

[[package]]
name = "urllib3"
version = "2.6.3"
source = { registry = "https://pypi.org/simple" }
sdist = { url = "https://files.pythonhosted.org/packages/c7/24/5f1b3bdffd70275f6661c76461e25f024d5a38a46f04aaca912426a2b1d3/urllib3-2.6.3.tar.gz", hash = "sha256:1b62b6884944a57dbe321509ab94fd4d3b307075e0c2eae991ac71ee15ad38ed", size = 435556 }
wheels = [
    { url = "https://files.pythonhosted.org/packages/39/08/aaaad47bc4e9dc8c725e68f9d04865dbcb2052843ff09c97b08904852d84/urllib3-2.6.3-py3-none-any.whl", hash = "sha256:bf272323e553dfb2e87d9bfd225ca7b0f467b919d7bbd355436d3fd37cb0acd4", size = 131584 },
]

[[package]]
name = "wcwidth"
version = "0.2.13"
source = { registry = "https://pypi.org/simple" }
sdist = { url = "https://files.pythonhosted.org/packages/6c/63/53559446a878410fc5a5974feb13d31d78d752eb18aeba59c7fef1af7598/wcwidth-0.2.13.tar.gz", hash = "sha256:72ea0c06399eb286d978fdedb6923a9eb47e1c486ce63e9b4e64fc18303972b5", size = 101301 }
wheels = [
    { url = "https://files.pythonhosted.org/packages/fd/84/fd2ba7aafacbad3c4201d395674fc6348826569da3c0937e75505ead3528/wcwidth-0.2.13-py2.py3-none-any.whl", hash = "sha256:3da69048e4540d84af32131829ff948f1e022c1c6bdb8d6102117aac784f6859", size = 34166 },
]

[[package]]
name = "xarray"
version = "2026.1.0"
source = { registry = "https://pypi.org/simple" }
dependencies = [
    { name = "numpy" },
    { name = "packaging" },
    { name = "pandas" },
]
sdist = { url = "https://files.pythonhosted.org/packages/f5/85/113ff1e2cde9e8a5b13c2f0ef4e9f5cd6ca3a036b6452f4dd523419289b5/xarray-2026.1.0.tar.gz", hash = "sha256:0c9814761f9d9a9545df37292d3fda89f83201f3e02ae0f09f03313d9cfdd5e2", size = 3107024 }
wheels = [
    { url = "https://files.pythonhosted.org/packages/7d/8e/952a351c10df395d9bab850f611f4368834ae9104d6449049f5a49e00925/xarray-2026.1.0-py3-none-any.whl", hash = "sha256:5fcc03d3ed8dfb662aa254efe6cd65efc70014182bbc2126e4b90d291d970d41", size = 1403009 },
]
