# Supplementary material for: Dynamic, adaptive and modular Digital Twin framework for resource-efficient Controlled Environment Agriculture
Source: Front Plant Sci. 2026 Jul 1;17:1864757. doi: 10.3389/fpls.2026.1864757 (PMC13368678; doi:10.3389/fpls.2026.1864757)
Supplement: Supplementary file 1 [file DataSheet1.zip › dt_code-main/greenresearcher_connector/.devcontainer/Dockerfile]

FROM ubuntu:22.04

# Define build arguments
ARG WORKDIR=/workspaces/devcontainer_template

# Environment variables
ENV WORKDIR=${WORKDIR}

WORKDIR ${WORKDIR}

# Install necessary packages
RUN apt-get update && apt-get install -y \
    build-essential \
    curl \
    git \
    python3 \
    python3-venv \
    xclip \
    micro \
    wget \
    unzip \
    btop

# Install zsh, oh-my-zsh with customized theme and plugins (git, ssh-agent, zsh-autosuggestions, zsh-syntax-highlighting)
RUN sh -c "$(wget -O- https://github.com/deluan/zsh-in-docker/releases/download/v1.2.0/zsh-in-docker.sh)" -- \
    -t https://github.com/denysdovhan/spaceship-prompt \
    -a 'SPACESHIP_PROMPT_ADD_NEWLINE="false"' \
    -a 'SPACESHIP_PROMPT_SEPARATE_LINE="false"' \
    -p git \
    -p ssh-agent \
    -p https://github.com/zsh-users/zsh-autosuggestions \
    -p https://github.com/zsh-users/zsh-syntax-highlighting


# Install uv
COPY --from=ghcr.io/astral-sh/uv:0.5.24 /uv /bin/uv
RUN uv --version

COPY main.py gr_api_connector.py gr_data_streamer.py gr_rpc_handler.py /app/


COPY entrypoint.sh /entrypoint.sh

ENTRYPOINT ["tail -f /dev/null"]
