# Supplementary material for: Dynamic, adaptive and modular Digital Twin framework for resource-efficient Controlled Environment Agriculture
Source: Front Plant Sci. 2026 Jul 1;17:1864757. doi: 10.3389/fpls.2026.1864757 (PMC13368678; doi:10.3389/fpls.2026.1864757)
Supplement: Supplementary file 1 [file DataSheet1.zip › dt_code-main/greenresearcher_connector/.devcontainer/devcontainer.json]

{
	"name": "ChangeMe",
	"build": {
		"dockerfile": "./Dockerfile"
	},
	"mounts": [
		"type=bind,source=/home/${localEnv:USER}/.ssh,target=/root/.ssh"
	],
	"customizations": {
		"vscode": {
			"settings": {
				"html.format.templating": true,
				"terminal.integrated.defaultProfile.linux": "zsh",
				"editor.tabSize": 4,
				"editor.formatOnSave": true,
				"[python]": {
				"editor.defaultFormatter": "ms-python.black-formatter"
				},
				"terminal.integrated.profiles.linux": {
					"bash": {
						"path": "bash",
						"icon": "terminal-bash"
					},
					"zsh": {
						"path": "zsh"
					}
				}
			},
			"extensions": [
				// Add or remove extensions as needed
				"tamasfe.even-better-toml",
				"naumovs.color-highlight",
				"laktak.hjson",
				"GitHub.copilot",
				"charliermarsh.ruff",
				"njpwerner.autodocstring",
				"ms-toolsai.jupyter",
				"yzhang.markdown-all-in-one",
				"ms-python.python",
				"ms-python.debugpy",
				"ms-toolsai.datawrangler",
				"mechatroner.rainbow-csv",
				"ms-python.black-formatter"
			],
			"containerEnv": {
				"ENVIRONMENT": "container"
			}
		}
	},
	"features": {
		// "ghcr.io/devcontainers/features/github-cli:1": {}
		// "ghcr.io/mikaello/devcontainer-features/modern-shell-utils:1": {},
		// "ghcr.io/devcontainers-contrib/features/pre-commit:2": {},
		// "ghcr.io/devcontainers/features/docker-outside-of-docker:1": {}
	},
}
