# Supplementary material for: Dynamic, adaptive and modular Digital Twin framework for resource-efficient Controlled Environment Agriculture
Source: Front Plant Sci. 2026 Jul 1;17:1864757. doi: 10.3389/fpls.2026.1864757 (PMC13368678; doi:10.3389/fpls.2026.1864757)
Supplement: Supplementary file 1 [file DataSheet1.zip › dt_code-main/greenresearcher_connector/README.md]

# Service to communicate with GreenResearcher
Implements
- RPC handler listening to commands sent from ThingsBoard and interacting with GreenResearcher
- Streamer to asynchronously gather data from GreenResearcher and upload it to ThingsBoard
