# Supplementary material for: Dynamic, adaptive and modular Digital Twin framework for resource-efficient Controlled Environment Agriculture
Source: Front Plant Sci. 2026 Jul 1;17:1864757. doi: 10.3389/fpls.2026.1864757 (PMC13368678; doi:10.3389/fpls.2026.1864757)
Supplement: Supplementary file 1 [file DataSheet1.zip › dt_code-main/greenresearcher_connector/gr_api_connector.py]

from typing import Union
from dataclasses import dataclass
import asyncio
import logging


class GreenResearcherExecutionError(ValueError):

    ERROR_MAP = {
        1: "Invalid parameter",
        2: "Missing parameter(s)",
        3: "API mode switched off",
        10: "Unknown error",
    }

    def __init__(self, error_num):
        self.error_num = error_num
        super().__init__(self.ERROR_MAP[self.error_num])

    def __str__(self):
        return self.ERROR_MAP[self.error_num]


class ConnectionError(Exception):
    pass


@dataclass
class GreenResearcherAPIConnector:
    host: str
    timeout: int
    plant_levels: int = 2

    _PORT = 22002
    _ENCODING = "utf-8"
    _RCV_BUFFER_SIZE = 4096
    _GR_COLOR_CHANNELS = 4

    _ACTUATOR_MAP = {
        "main_pump": 100,
        "fresh_water_pump": 150,
        "acid_pump": 200,
        "nutrient_solution_pump_a": 220,
        "nutrient_solution_pump_b": 230,
        "fans": 300,
    }

    def __post_init__(self):
        # Set up logger
        self._formatter = logging.Formatter(
            fmt="%(asctime)s %(levelname)-8s %(message)s"
        )
        logging.basicConfig(encoding="utf-8", datefmt="%Y-%m-%d %H:%M:%S")

        def setup_logger(name, log_file, level=logging.INFO):
            handler = logging.FileHandler(log_file)
            handler.setFormatter(self._formatter)

            logger = logging.getLogger(name)
            logger.setLevel(level)
            logger.addHandler(handler)

            return logger

        self._logger = setup_logger(
            "gr_api_connector_logger",
            log_file="gr_api_connector.log",
            level=logging.DEBUG,
        )

        self._meas_and_settings_names = self._get_meas_and_settings_names()

    async def _send(self, command: str) -> Union[float, list, None]:
        try:
            return await asyncio.wait_for(
                self._send_helper(command), timeout=self.timeout
            )
        except asyncio.TimeoutError:
            self._logger.error("Timeout! The function took too long.")
            return None
        except ConnectionError:
            self._logger.error(
                "Connection error! The connection could not be established."
            )
            return None

    async def _send_helper(self, command: str) -> Union[float, None]:
        # Send and receive asynchronously
        reader, writer = await asyncio.open_connection(self.host, self._PORT)
        writer.write(command.encode(self._ENCODING))
        await writer.drain()

        response = await reader.read(self._RCV_BUFFER_SIZE)
        writer.close()
        await writer.wait_closed()

        # Decode response
        if response:
            response = response.decode(self._ENCODING)
        else:
            raise ConnectionError

        # Parse and look for errors
        try:
            response_code, response_value = response.split(",", 1)
        except ValueError:
            response_value = None
            response_code = int(response)
        response_code = int(response_code)

        if response_code in GreenResearcherExecutionError.ERROR_MAP:
            raise GreenResearcherExecutionError(error_num=response_code)

        # Filter out database queries which return lists separated by tabs
        if len(response.split("\t")) > 1:
            return response.split("\t")

        if response_value is not None:
            try:
                response_value = float(response_value)
            except ValueError:
                pass

        return response_value

    # ------------------------------ Light ------------------------------------- #

    async def get_light(self, plant_level: int, color_num: int) -> float:
        """Returns the value of a lighting color in a specified plant level.

        :param plant_level: Plant level (1...n)
        :type plant_level: int
        :param color_num: Number of the color (1...4)
        :type color_num: int
        :return: Light intensity (0...100%)
        :rtype: float
        """
        return await self._send(command=f"get_light,{plant_level},{color_num}")

    async def set_light(self, plant_level: int, color_num: int, intensity: float):
        await self._send(command=f"set_light,{plant_level},{color_num},{intensity}")

    # ------------------------------ Actuator getters ------------------------------------- #

    async def _get_actuator(self, actuator_num: int) -> float:
        return await self._send(f"get_actuator,{actuator_num}")

    async def get_main_pump(self):
        return await self._get_actuator(actuator_num=self._ACTUATOR_MAP["main_pump"])

    async def get_fresh_pump(self):
        return await self._get_actuator(
            actuator_num=self._ACTUATOR_MAP["fresh_water_pump"]
        )

    async def get_acid_pump(self):
        return await self._get_actuator(actuator_num=self._ACTUATOR_MAP["acid_pump"])

    async def get_nutrient_pump_a(self):
        return await self._get_actuator(
            actuator_num=self._ACTUATOR_MAP["nutrient_solution_pump_a"]
        )

    async def get_nutrient_pump_b(self):
        return await self._get_actuator(
            actuator_num=self._ACTUATOR_MAP["nutrient_solution_pump_b"]
        )

    async def get_fans(self):
        return await self._get_actuator(actuator_num=self._ACTUATOR_MAP["fans"])

    # ------------------------------ Actuator setters ------------------------------------- #

    async def _set_actuator(self, actuator_num: int, value: float):
        await self._send(f"set_actuator,{actuator_num},{value}")

    async def set_main_pump(self, value: float):
        return await self._set_actuator(
            actuator_num=self._ACTUATOR_MAP["main_pump"], value=value
        )

    async def set_fresh_pump(self, value: float):
        return await self._set_actuator(
            actuator_num=self._ACTUATOR_MAP["fresh_water_pump"], value=value
        )

    async def set_acid_pump(self, value: float):
        return await self._set_actuator(
            actuator_num=self._ACTUATOR_MAP["acid_pump"], value=value
        )

    async def set_nutrient_pump_a(self, value: float):
        return await self._set_actuator(
            actuator_num=self._ACTUATOR_MAP["nutrient_solution_pump_a"], value=value
        )

    async def set_nutrient_pump_b(self, value: float):
        return await self._set_actuator(
            actuator_num=self._ACTUATOR_MAP["nutrient_solution_pump_b"], value=value
        )

    async def set_fans(self, value: float):
        return await self._set_actuator(
            actuator_num=self._ACTUATOR_MAP["fans"], value=value
        )

    # ------------------------------ API mode ------------------------------------- #

    async def get_api_mode(self) -> int:
        """
        Returns the current API mode:
            0: automatic control and light direct control are switched off
            1: automatic Control is switched on

        :return: API mode
        :rtype: int
        """
        return await self._send(command="get_api_mode")

    async def set_api_mode(self, api_mode: int):
        """Sets the API mode. See 'get_api_mode' for further details.

        :param api_mode: API mode
        :type api_mode: int
        """
        await self._send(command=f"set_api_mode,{api_mode}")

    # ------------------------------ Measurement and settings getter ------------------------------------- #

    async def get_meas_and_settings(self) -> dict[str, float]:
        """Gets all current measurements and settings

        :return: Dictionary containing the measurement/setting names along with their current value.
        :rtype: dict[str, float]
        """
        data = await self._send(command="get_database_row")
        if data is None:
            return {}

        payload = {}
        for key, value in zip(self._meas_and_settings_names, data):
            try:
                value = float(value)
            except ValueError:
                pass
            payload[key] = value

        return payload

    def _get_meas_and_settings_names(self) -> list[str]:
        loop = asyncio.new_event_loop()
        asyncio.set_event_loop(loop)

        # Create and run asyncio tasks in this thread
        return loop.run_until_complete(
            asyncio.gather(
                self._send(command="get_database_column_names"),
            )
        )[0]

    # ------------------------------ Convenience methods ------------------------------------- #

    async def get_spectrum(self, plant_level: int) -> list[float]:
        tasks = [
            self.get_light(plant_level=plant_level, color_num=i)
            for i in range(1, self._GR_COLOR_CHANNELS)
        ]

        return await asyncio.gather(*tasks)

    async def set_spectrum(self, plant_level: int, spectrum: list[float]):
        tasks = [
            self.set_light(
                plant_level=plant_level, color_num=idx + 1, intensity=intensity
            )
            for idx, intensity in enumerate(spectrum)
        ]
        await asyncio.gather(*tasks)

    async def get_lights(self) -> float:
        """Returns the all lights on all levels of a GreenResearcher"""
        tasks = {}
        for plant_level in range(1, self.plant_levels + 1):
            for color_channel in range(1, self._GR_COLOR_CHANNELS + 1):
                tasks[f"light_level_{plant_level}_channel_{color_channel}"] = (
                    self.get_light(plant_level=plant_level, color_num=color_channel)
                )

        results = await asyncio.gather(*tasks.values())

        return {i: result for i, result in zip(tasks.keys(), results)}
