# Supplementary material for: Dynamic, adaptive and modular Digital Twin framework for resource-efficient Controlled Environment Agriculture
Source: Front Plant Sci. 2026 Jul 1;17:1864757. doi: 10.3389/fpls.2026.1864757 (PMC13368678; doi:10.3389/fpls.2026.1864757)
Supplement: Supplementary file 1 [file DataSheet1.zip › dt_code-main/greenresearcher_connector/gr_data_streamer.py]

from dataclasses import dataclass
from gr_api_connector import GreenResearcherAPIConnector
import time
from tb_device_mqtt import TBDeviceMqttClient
import asyncio


@dataclass
class GRStreamer:
    """
    GreenResearcher Data Streamer. Connects with a specified GreenResearcher and streams its actuator and measurement data to ThingsBoard.
    """

    measurement_interval: int  # Seconds
    mqtt_client: TBDeviceMqttClient
    gr_api_connector: GreenResearcherAPIConnector

    _GR_COLOR_CHANNELS = 4

    def run(self):
        loop = asyncio.new_event_loop()
        asyncio.set_event_loop(loop)

        # Create and run asyncio tasks in this thread
        loop.run_until_complete(
            asyncio.gather(
                self._run(),
            )
        )

    async def _run(self):
        while True:
            start_time_stamp = time.time()

            tasks = {"measurements": self.gr_api_connector.get_meas_and_settings()}

            results = await asyncio.gather(*tasks.values())

            key_value_results = {
                key: result for key, result in zip(tasks.keys(), results)
            }

            key_value_results_flattened = {
                **key_value_results.get(
                    "measurements", {}
                ),  # Extract 'measurements' sub-dictionary
            }

            filtered_results = {
                k.replace(",", ""): v
                for k, v in key_value_results_flattened.items()
                if v is not None
            }

            telemetry_payload: dict = {
                "ts": start_time_stamp * 1000,
                "values": filtered_results,
            }

            if len(telemetry_payload["values"]) > 0:
                self.mqtt_client.send_telemetry(telemetry=telemetry_payload)

            # Calculate how much time has passed during execution and sleep for the remaining time
            elapsed_time = time.time() - start_time_stamp
            sleep_time = max(0, self.measurement_interval - elapsed_time)
            time.sleep(sleep_time)
