# Supplementary material for: Dynamic, adaptive and modular Digital Twin framework for resource-efficient Controlled Environment Agriculture
Source: Front Plant Sci. 2026 Jul 1;17:1864757. doi: 10.3389/fpls.2026.1864757 (PMC13368678; doi:10.3389/fpls.2026.1864757)
Supplement: Supplementary file 1 [file DataSheet1.zip › dt_code-main/greenresearcher_connector/gr_rpc_handler.py]

from dataclasses import dataclass
from gr_api_connector import GreenResearcherAPIConnector, GreenResearcherExecutionError
from tb_device_mqtt import TBDeviceMqttClient
import time
import asyncio
import logging


@dataclass
class GRRPCHandler:
    """
    GreenResearcher RPC handler. Listens to RPC based 'set' commands from ThingsBoard and communicates with the GreenResearcher that it is assigned to.
    """

    mqtt_client: TBDeviceMqttClient
    gr_api_connector: GreenResearcherAPIConnector

    def __post_init__(self):
        # Set up logger
        self._formatter = logging.Formatter(
            fmt="%(asctime)s %(levelname)-8s %(message)s"
        )
        logging.basicConfig(encoding="utf-8", datefmt="%Y-%m-%d %H:%M:%S")

        def setup_logger(name, log_file, level=logging.INFO):
            handler = logging.FileHandler(log_file)
            handler.setFormatter(self._formatter)

            logger = logging.getLogger(name)
            logger.setLevel(level)
            logger.addHandler(handler)

            return logger

        self._logger = setup_logger(
            "gr_rpc_handler_logger",
            log_file="gr_rpc_handler.log",
            level=logging.DEBUG,
        )

        # Set up RPC request handler
        self.mqtt_client.set_server_side_rpc_request_handler(
            self._on_server_side_rpc_request
        )

    def _on_server_side_rpc_request(self, request_id, request):
        self._logger.info(f"Received RPC request: {request}")
        try:
            # ----------------------------------- Set methods ----------------------------------- #
            if request["method"] == "set_api_mode":
                asyncio.run(
                    self.gr_api_connector.set_api_mode(
                        api_mode=request["params"]["value"]
                    )
                )
                self.mqtt_client.send_rpc_reply(req_id=request_id, resp={})
            elif request["method"] == "set_light":
                asyncio.run(
                    self.gr_api_connector.set_light(
                        plant_level=request["params"]["plant_level"],
                        color_num=request["params"]["color_num"],
                        intensity=request["params"]["intensity"],
                    )
                )
                self.mqtt_client.send_rpc_reply(req_id=request_id, resp={})
            elif request["method"] == "set_spectrum":
                asyncio.run(
                    self.gr_api_connector.set_spectrum(
                        plant_level=request["params"]["plant_level"],
                        spectrum=request["params"]["spectrum"],
                    )
                )
                self.mqtt_client.send_rpc_reply(req_id=request_id, resp={})
            elif request["method"] == "set_main_pump":
                asyncio.run(
                    self.gr_api_connector.set_main_pump(
                        value=request["params"]["value"]
                    )
                )
                self.mqtt_client.send_rpc_reply(req_id=request_id, resp={})
            elif request["method"] == "set_fresh_pump":
                asyncio.run(
                    self.gr_api_connector.set_fresh_pump(
                        value=request["params"]["value"]
                    )
                )
                self.mqtt_client.send_rpc_reply(req_id=request_id, resp={})
            elif request["method"] == "set_acid_pump":
                asyncio.run(
                    self.gr_api_connector.set_acid_pump(
                        value=request["params"]["value"]
                    )
                )
                self.mqtt_client.send_rpc_reply(req_id=request_id, resp={})
            elif request["method"] == "set_nutrient_pump_a":
                asyncio.run(
                    self.gr_api_connector.set_nutrient_pump_a(
                        value=request["params"]["value"]
                    )
                )
                self.mqtt_client.send_rpc_reply(req_id=request_id, resp={})
            elif request["method"] == "set_nutrient_pump_b":
                asyncio.run(
                    self.gr_api_connector.set_nutrient_pump_b(
                        value=request["params"]["value"]
                    )
                )
                self.mqtt_client.send_rpc_reply(req_id=request_id, resp={})
            elif request["method"] == "set_fans":
                asyncio.run(
                    self.gr_api_connector.set_fans(value=request["params"]["value"])
                )
                self.mqtt_client.send_rpc_reply(req_id=request_id, resp={})
            # ----------------------------------- Get methods ----------------------------------- #
            elif request["method"] == "get_api_mode":
                asyncio.run(self.gr_api_connector.get_api_mode())
                self.mqtt_client.send_rpc_reply(req_id=request_id, resp={})
            elif request["method"] == "get_light":
                asyncio.run(
                    self.gr_api_connector.get_light(
                        plant_level=request["params"]["plant_level"],
                        color_num=request["params"]["color_num"],
                    )
                )
                self.mqtt_client.send_rpc_reply(req_id=request_id, resp={})
            elif request["method"] == "get_spectrum":
                asyncio.run(
                    self.gr_api_connector.get_spectrum(
                        plant_level=request["params"]["plant_level"],
                    )
                )
                self.mqtt_client.send_rpc_reply(req_id=request_id, resp={})
            elif request["method"] == "get_main_pump":
                asyncio.run(self.gr_api_connector.get_main_pump())
                self.mqtt_client.send_rpc_reply(req_id=request_id, resp={})
            elif request["method"] == "get_fresh_pump":
                asyncio.run(self.gr_api_connector.get_fresh_pump())
                self.mqtt_client.send_rpc_reply(req_id=request_id, resp={})
            elif request["method"] == "get_acid_pump":
                asyncio.run(self.gr_api_connector.get_acid_pump())
                self.mqtt_client.send_rpc_reply(req_id=request_id, resp={})
            elif request["method"] == "get_nutrient_pump_a":
                asyncio.run(self.gr_api_connector.get_nutrient_pump_a())
                self.mqtt_client.send_rpc_reply(req_id=request_id, resp={})
            elif request["method"] == "get_nutrient_pump_b":
                asyncio.run(self.gr_api_connector.get_nutrient_pump_b())
                self.mqtt_client.send_rpc_reply(req_id=request_id, resp={})
            elif request["method"] == "get_fans":
                asyncio.run(self.gr_api_connector.get_fans())
                self.mqtt_client.send_rpc_reply(req_id=request_id, resp={})
            else:
                self._logger.error(
                    f"Request with request method {request['method']} is currently not supported by this RPC client."
                )
        except GreenResearcherExecutionError as e:
            self._logger.error(e)

    def run(self):
        while True:
            time.sleep(1)
