# Supplementary material for: Dynamic, adaptive and modular Digital Twin framework for resource-efficient Controlled Environment Agriculture
Source: Front Plant Sci. 2026 Jul 1;17:1864757. doi: 10.3389/fpls.2026.1864757 (PMC13368678; doi:10.3389/fpls.2026.1864757)
Supplement: Supplementary file 1 [file DataSheet1.zip › dt_code-main/greenresearcher_connector/main.py]

from gr_rpc_handler import GRRPCHandler
from gr_data_streamer import GRStreamer
import configparser
import threading
from tb_device_mqtt import TBDeviceMqttClient
from gr_api_connector import GreenResearcherAPIConnector

def main():
    config = configparser.ConfigParser()
    config.read("./config.ini")

    mqtt_client = TBDeviceMqttClient(
            host=config["MQTT"]["Host"],
            port=int(config["MQTT"]["Port"]),
            username=config["EMBEDDEDDEVICE"]["DeviceAccessToken"],
        )
    
    gr_api_connector = GreenResearcherAPIConnector(
            host=config["GRDEVICE"]["Host"],
            plant_levels=int(config["GRDEVICE"]["PlantLevels"]),
            timeout=int(config["EMBEDDEDDEVICE"]["Timeout"]),
        )

    rpc_handler = GRRPCHandler(
        mqtt_client=mqtt_client,
        gr_api_connector=gr_api_connector,
    )
    rpc_thread = threading.Thread(target=rpc_handler.run)

    streamer = GRStreamer(
        measurement_interval=float(config["STREAMER"]["MeasurementInterval"]),
        mqtt_client=mqtt_client,
        gr_api_connector=gr_api_connector,
    )
    streamer_thread = threading.Thread(target=streamer.run)

    mqtt_client.connect()

    rpc_thread.start()
    streamer_thread.start()

    rpc_thread.join()
    streamer_thread.join()


if __name__ == "__main__":
    main()
