# Supplementary material for: Dynamic, adaptive and modular Digital Twin framework for resource-efficient Controlled Environment Agriculture
Source: Front Plant Sci. 2026 Jul 1;17:1864757. doi: 10.3389/fpls.2026.1864757 (PMC13368678; doi:10.3389/fpls.2026.1864757)
Supplement: Supplementary file 1 [file DataSheet1.zip › dt_code-main/greenresearcher_connector/pyproject.toml]

[project]
name = "greenresearcher-connector"
version = "0.1.0"
description = "Service to communicate with GreenResearcher"
readme = "README.md"
requires-python = ">=3.10"
dependencies = [
    "mmh3>=5.1.0",
    "tb-mqtt-client>=1.11.0",
]
