# Supplementary material for: Dynamic, adaptive and modular Digital Twin framework for resource-efficient Controlled Environment Agriculture
Source: Front Plant Sci. 2026 Jul 1;17:1864757. doi: 10.3389/fpls.2026.1864757 (PMC13368678; doi:10.3389/fpls.2026.1864757)
Supplement: Supplementary file 1 [file DataSheet1.zip › dt_code-main/greenresearcher_connector/uv.lock]

version = 1
revision = 1
requires-python = ">=3.10"

[[package]]
name = "certifi"
version = "2025.1.31"
source = { registry = "https://pypi.org/simple" }
sdist = { url = "https://files.pythonhosted.org/packages/1c/ab/c9f1e32b7b1bf505bf26f0ef697775960db7932abeb7b516de930ba2705f/certifi-2025.1.31.tar.gz", hash = "sha256:3d5da6925056f6f18f119200434a4780a94263f10d1c21d032a6f6b2baa20651", size = 167577 }
wheels = [
    { url = "https://files.pythonhosted.org/packages/38/fc/bce832fd4fd99766c04d1ee0eead6b0ec6486fb100ae5e74c1d91292b982/certifi-2025.1.31-py3-none-any.whl", hash = "sha256:ca78db4565a652026a4db2bcdf68f2fb589ea80d0be70e03929ed730746b84fe", size = 166393 },
]

[[package]]
name = "charset-normalizer"
version = "3.4.1"
source = { registry = "https://pypi.org/simple" }
sdist = { url = "https://files.pythonhosted.org/packages/16/b0/572805e227f01586461c80e0fd25d65a2115599cc9dad142fee4b747c357/charset_normalizer-3.4.1.tar.gz", hash = "sha256:44251f18cd68a75b56585dd00dae26183e102cd5e0f9f1466e6df5da2ed64ea3", size = 123188 }
wheels = [
    { url = "https://files.pythonhosted.org/packages/0d/58/5580c1716040bc89206c77d8f74418caf82ce519aae06450393ca73475d1/charset_normalizer-3.4.1-cp310-cp310-macosx_10_9_universal2.whl", hash = "sha256:91b36a978b5ae0ee86c394f5a54d6ef44db1de0815eb43de826d41d21e4af3de", size = 198013 },
    { url = "https://files.pythonhosted.org/packages/d0/11/00341177ae71c6f5159a08168bcb98c6e6d196d372c94511f9f6c9afe0c6/charset_normalizer-3.4.1-cp310-cp310-manylinux_2_17_aarch64.manylinux2014_aarch64.whl", hash = "sha256:7461baadb4dc00fd9e0acbe254e3d7d2112e7f92ced2adc96e54ef6501c5f176", size = 141285 },
    { url = "https://files.pythonhosted.org/packages/01/09/11d684ea5819e5a8f5100fb0b38cf8d02b514746607934134d31233e02c8/charset_normalizer-3.4.1-cp310-cp310-manylinux_2_17_ppc64le.manylinux2014_ppc64le.whl", hash = "sha256:e218488cd232553829be0664c2292d3af2eeeb94b32bea483cf79ac6a694e037", size = 151449 },
    { url = "https://files.pythonhosted.org/packages/08/06/9f5a12939db324d905dc1f70591ae7d7898d030d7662f0d426e2286f68c9/charset_normalizer-3.4.1-cp310-cp310-manylinux_2_17_s390x.manylinux2014_s390x.whl", hash = "sha256:80ed5e856eb7f30115aaf94e4a08114ccc8813e6ed1b5efa74f9f82e8509858f", size = 143892 },
    { url = "https://files.pythonhosted.org/packages/93/62/5e89cdfe04584cb7f4d36003ffa2936681b03ecc0754f8e969c2becb7e24/charset_normalizer-3.4.1-cp310-cp310-manylinux_2_17_x86_64.manylinux2014_x86_64.whl", hash = "sha256:b010a7a4fd316c3c484d482922d13044979e78d1861f0e0650423144c616a46a", size = 146123 },
    { url = "https://files.pythonhosted.org/packages/a9/ac/ab729a15c516da2ab70a05f8722ecfccc3f04ed7a18e45c75bbbaa347d61/charset_normalizer-3.4.1-cp310-cp310-manylinux_2_5_i686.manylinux1_i686.manylinux_2_17_i686.manylinux2014_i686.whl", hash = "sha256:4532bff1b8421fd0a320463030c7520f56a79c9024a4e88f01c537316019005a", size = 147943 },
    { url = "https://files.pythonhosted.org/packages/03/d2/3f392f23f042615689456e9a274640c1d2e5dd1d52de36ab8f7955f8f050/charset_normalizer-3.4.1-cp310-cp310-musllinux_1_2_aarch64.whl", hash = "sha256:d973f03c0cb71c5ed99037b870f2be986c3c05e63622c017ea9816881d2dd247", size = 142063 },
    { url = "https://files.pythonhosted.org/packages/f2/e3/e20aae5e1039a2cd9b08d9205f52142329f887f8cf70da3650326670bddf/charset_normalizer-3.4.1-cp310-cp310-musllinux_1_2_i686.whl", hash = "sha256:3a3bd0dcd373514dcec91c411ddb9632c0d7d92aed7093b8c3bbb6d69ca74408", size = 150578 },
    { url = "https://files.pythonhosted.org/packages/8d/af/779ad72a4da0aed925e1139d458adc486e61076d7ecdcc09e610ea8678db/charset_normalizer-3.4.1-cp310-cp310-musllinux_1_2_ppc64le.whl", hash = "sha256:d9c3cdf5390dcd29aa8056d13e8e99526cda0305acc038b96b30352aff5ff2bb", size = 153629 },
    { url = "https://files.pythonhosted.org/packages/c2/b6/7aa450b278e7aa92cf7732140bfd8be21f5f29d5bf334ae987c945276639/charset_normalizer-3.4.1-cp310-cp310-musllinux_1_2_s390x.whl", hash = "sha256:2bdfe3ac2e1bbe5b59a1a63721eb3b95fc9b6817ae4a46debbb4e11f6232428d", size = 150778 },
    { url = "https://files.pythonhosted.org/packages/39/f4/d9f4f712d0951dcbfd42920d3db81b00dd23b6ab520419626f4023334056/charset_normalizer-3.4.1-cp310-cp310-musllinux_1_2_x86_64.whl", hash = "sha256:eab677309cdb30d047996b36d34caeda1dc91149e4fdca0b1a039b3f79d9a807", size = 146453 },
    { url = "https://files.pythonhosted.org/packages/49/2b/999d0314e4ee0cff3cb83e6bc9aeddd397eeed693edb4facb901eb8fbb69/charset_normalizer-3.4.1-cp310-cp310-win32.whl", hash = "sha256:c0429126cf75e16c4f0ad00ee0eae4242dc652290f940152ca8c75c3a4b6ee8f", size = 95479 },
    { url = "https://files.pythonhosted.org/packages/2d/ce/3cbed41cff67e455a386fb5e5dd8906cdda2ed92fbc6297921f2e4419309/charset_normalizer-3.4.1-cp310-cp310-win_amd64.whl", hash = "sha256:9f0b8b1c6d84c8034a44893aba5e767bf9c7a211e313a9605d9c617d7083829f", size = 102790 },
    { url = "https://files.pythonhosted.org/packages/72/80/41ef5d5a7935d2d3a773e3eaebf0a9350542f2cab4eac59a7a4741fbbbbe/charset_normalizer-3.4.1-cp311-cp311-macosx_10_9_universal2.whl", hash = "sha256:8bfa33f4f2672964266e940dd22a195989ba31669bd84629f05fab3ef4e2d125", size = 194995 },
    { url = "https://files.pythonhosted.org/packages/7a/28/0b9fefa7b8b080ec492110af6d88aa3dea91c464b17d53474b6e9ba5d2c5/charset_normalizer-3.4.1-cp311-cp311-manylinux_2_17_aarch64.manylinux2014_aarch64.whl", hash = "sha256:28bf57629c75e810b6ae989f03c0828d64d6b26a5e205535585f96093e405ed1", size = 139471 },
    { url = "https://files.pythonhosted.org/packages/71/64/d24ab1a997efb06402e3fc07317e94da358e2585165930d9d59ad45fcae2/charset_normalizer-3.4.1-cp311-cp311-manylinux_2_17_ppc64le.manylinux2014_ppc64le.whl", hash = "sha256:f08ff5e948271dc7e18a35641d2f11a4cd8dfd5634f55228b691e62b37125eb3", size = 149831 },
    { url = "https://files.pythonhosted.org/packages/37/ed/be39e5258e198655240db5e19e0b11379163ad7070962d6b0c87ed2c4d39/charset_normalizer-3.4.1-cp311-cp311-manylinux_2_17_s390x.manylinux2014_s390x.whl", hash = "sha256:234ac59ea147c59ee4da87a0c0f098e9c8d169f4dc2a159ef720f1a61bbe27cd", size = 142335 },
    { url = "https://files.pythonhosted.org/packages/88/83/489e9504711fa05d8dde1574996408026bdbdbd938f23be67deebb5eca92/charset_normalizer-3.4.1-cp311-cp311-manylinux_2_17_x86_64.manylinux2014_x86_64.whl", hash = "sha256:fd4ec41f914fa74ad1b8304bbc634b3de73d2a0889bd32076342a573e0779e00", size = 143862 },
    { url = "https://files.pythonhosted.org/packages/c6/c7/32da20821cf387b759ad24627a9aca289d2822de929b8a41b6241767b461/charset_normalizer-3.4.1-cp311-cp311-manylinux_2_5_i686.manylinux1_i686.manylinux_2_17_i686.manylinux2014_i686.whl", hash = "sha256:eea6ee1db730b3483adf394ea72f808b6e18cf3cb6454b4d86e04fa8c4327a12", size = 145673 },
    { url = "https://files.pythonhosted.org/packages/68/85/f4288e96039abdd5aeb5c546fa20a37b50da71b5cf01e75e87f16cd43304/charset_normalizer-3.4.1-cp311-cp311-musllinux_1_2_aarch64.whl", hash = "sha256:c96836c97b1238e9c9e3fe90844c947d5afbf4f4c92762679acfe19927d81d77", size = 140211 },
    { url = "https://files.pythonhosted.org/packages/28/a3/a42e70d03cbdabc18997baf4f0227c73591a08041c149e710045c281f97b/charset_normalizer-3.4.1-cp311-cp311-musllinux_1_2_i686.whl", hash = "sha256:4d86f7aff21ee58f26dcf5ae81a9addbd914115cdebcbb2217e4f0ed8982e146", size = 148039 },
    { url = "https://files.pythonhosted.org/packages/85/e4/65699e8ab3014ecbe6f5c71d1a55d810fb716bbfd74f6283d5c2aa87febf/charset_normalizer-3.4.1-cp311-cp311-musllinux_1_2_ppc64le.whl", hash = "sha256:09b5e6733cbd160dcc09589227187e242a30a49ca5cefa5a7edd3f9d19ed53fd", size = 151939 },
    { url = "https://files.pythonhosted.org/packages/b1/82/8e9fe624cc5374193de6860aba3ea8070f584c8565ee77c168ec13274bd2/charset_normalizer-3.4.1-cp311-cp311-musllinux_1_2_s390x.whl", hash = "sha256:5777ee0881f9499ed0f71cc82cf873d9a0ca8af166dfa0af8ec4e675b7df48e6", size = 149075 },
    { url = "https://files.pythonhosted.org/packages/3d/7b/82865ba54c765560c8433f65e8acb9217cb839a9e32b42af4aa8e945870f/charset_normalizer-3.4.1-cp311-cp311-musllinux_1_2_x86_64.whl", hash = "sha256:237bdbe6159cff53b4f24f397d43c6336c6b0b42affbe857970cefbb620911c8", size = 144340 },
    { url = "https://files.pythonhosted.org/packages/b5/b6/9674a4b7d4d99a0d2df9b215da766ee682718f88055751e1e5e753c82db0/charset_normalizer-3.4.1-cp311-cp311-win32.whl", hash = "sha256:8417cb1f36cc0bc7eaba8ccb0e04d55f0ee52df06df3ad55259b9a323555fc8b", size = 95205 },
    { url = "https://files.pythonhosted.org/packages/1e/ab/45b180e175de4402dcf7547e4fb617283bae54ce35c27930a6f35b6bef15/charset_normalizer-3.4.1-cp311-cp311-win_amd64.whl", hash = "sha256:d7f50a1f8c450f3925cb367d011448c39239bb3eb4117c36a6d354794de4ce76", size = 102441 },
    { url = "https://files.pythonhosted.org/packages/0a/9a/dd1e1cdceb841925b7798369a09279bd1cf183cef0f9ddf15a3a6502ee45/charset_normalizer-3.4.1-cp312-cp312-macosx_10_13_universal2.whl", hash = "sha256:73d94b58ec7fecbc7366247d3b0b10a21681004153238750bb67bd9012414545", size = 196105 },
    { url = "https://files.pythonhosted.org/packages/d3/8c/90bfabf8c4809ecb648f39794cf2a84ff2e7d2a6cf159fe68d9a26160467/charset_normalizer-3.4.1-cp312-cp312-manylinux_2_17_aarch64.manylinux2014_aarch64.whl", hash = "sha256:dad3e487649f498dd991eeb901125411559b22e8d7ab25d3aeb1af367df5efd7", size = 140404 },
    { url = "https://files.pythonhosted.org/packages/ad/8f/e410d57c721945ea3b4f1a04b74f70ce8fa800d393d72899f0a40526401f/charset_normalizer-3.4.1-cp312-cp312-manylinux_2_17_ppc64le.manylinux2014_ppc64le.whl", hash = "sha256:c30197aa96e8eed02200a83fba2657b4c3acd0f0aa4bdc9f6c1af8e8962e0757", size = 150423 },
    { url = "https://files.pythonhosted.org/packages/f0/b8/e6825e25deb691ff98cf5c9072ee0605dc2acfca98af70c2d1b1bc75190d/charset_normalizer-3.4.1-cp312-cp312-manylinux_2_17_s390x.manylinux2014_s390x.whl", hash = "sha256:2369eea1ee4a7610a860d88f268eb39b95cb588acd7235e02fd5a5601773d4fa", size = 143184 },
    { url = "https://files.pythonhosted.org/packages/3e/a2/513f6cbe752421f16d969e32f3583762bfd583848b763913ddab8d9bfd4f/charset_normalizer-3.4.1-cp312-cp312-manylinux_2_17_x86_64.manylinux2014_x86_64.whl", hash = "sha256:bc2722592d8998c870fa4e290c2eec2c1569b87fe58618e67d38b4665dfa680d", size = 145268 },
    { url = "https://files.pythonhosted.org/packages/74/94/8a5277664f27c3c438546f3eb53b33f5b19568eb7424736bdc440a88a31f/charset_normalizer-3.4.1-cp312-cp312-manylinux_2_5_i686.manylinux1_i686.manylinux_2_17_i686.manylinux2014_i686.whl", hash = "sha256:ffc9202a29ab3920fa812879e95a9e78b2465fd10be7fcbd042899695d75e616", size = 147601 },
    { url = "https://files.pythonhosted.org/packages/7c/5f/6d352c51ee763623a98e31194823518e09bfa48be2a7e8383cf691bbb3d0/charset_normalizer-3.4.1-cp312-cp312-musllinux_1_2_aarch64.whl", hash = "sha256:804a4d582ba6e5b747c625bf1255e6b1507465494a40a2130978bda7b932c90b", size = 141098 },
    { url = "https://files.pythonhosted.org/packages/78/d4/f5704cb629ba5ab16d1d3d741396aec6dc3ca2b67757c45b0599bb010478/charset_normalizer-3.4.1-cp312-cp312-musllinux_1_2_i686.whl", hash = "sha256:0f55e69f030f7163dffe9fd0752b32f070566451afe180f99dbeeb81f511ad8d", size = 149520 },
    { url = "https://files.pythonhosted.org/packages/c5/96/64120b1d02b81785f222b976c0fb79a35875457fa9bb40827678e54d1bc8/charset_normalizer-3.4.1-cp312-cp312-musllinux_1_2_ppc64le.whl", hash = "sha256:c4c3e6da02df6fa1410a7680bd3f63d4f710232d3139089536310d027950696a", size = 152852 },
    { url = "https://files.pythonhosted.org/packages/84/c9/98e3732278a99f47d487fd3468bc60b882920cef29d1fa6ca460a1fdf4e6/charset_normalizer-3.4.1-cp312-cp312-musllinux_1_2_s390x.whl", hash = "sha256:5df196eb874dae23dcfb968c83d4f8fdccb333330fe1fc278ac5ceeb101003a9", size = 150488 },
    { url = "https://files.pythonhosted.org/packages/13/0e/9c8d4cb99c98c1007cc11eda969ebfe837bbbd0acdb4736d228ccaabcd22/charset_normalizer-3.4.1-cp312-cp312-musllinux_1_2_x86_64.whl", hash = "sha256:e358e64305fe12299a08e08978f51fc21fac060dcfcddd95453eabe5b93ed0e1", size = 146192 },
    { url = "https://files.pythonhosted.org/packages/b2/21/2b6b5b860781a0b49427309cb8670785aa543fb2178de875b87b9cc97746/charset_normalizer-3.4.1-cp312-cp312-win32.whl", hash = "sha256:9b23ca7ef998bc739bf6ffc077c2116917eabcc901f88da1b9856b210ef63f35", size = 95550 },
    { url = "https://files.pythonhosted.org/packages/21/5b/1b390b03b1d16c7e382b561c5329f83cc06623916aab983e8ab9239c7d5c/charset_normalizer-3.4.1-cp312-cp312-win_amd64.whl", hash = "sha256:6ff8a4a60c227ad87030d76e99cd1698345d4491638dfa6673027c48b3cd395f", size = 102785 },
    { url = "https://files.pythonhosted.org/packages/38/94/ce8e6f63d18049672c76d07d119304e1e2d7c6098f0841b51c666e9f44a0/charset_normalizer-3.4.1-cp313-cp313-macosx_10_13_universal2.whl", hash = "sha256:aabfa34badd18f1da5ec1bc2715cadc8dca465868a4e73a0173466b688f29dda", size = 195698 },
    { url = "https://files.pythonhosted.org/packages/24/2e/dfdd9770664aae179a96561cc6952ff08f9a8cd09a908f259a9dfa063568/charset_normalizer-3.4.1-cp313-cp313-manylinux_2_17_aarch64.manylinux2014_aarch64.whl", hash = "sha256:22e14b5d70560b8dd51ec22863f370d1e595ac3d024cb8ad7d308b4cd95f8313", size = 140162 },
    { url = "https://files.pythonhosted.org/packages/24/4e/f646b9093cff8fc86f2d60af2de4dc17c759de9d554f130b140ea4738ca6/charset_normalizer-3.4.1-cp313-cp313-manylinux_2_17_ppc64le.manylinux2014_ppc64le.whl", hash = "sha256:8436c508b408b82d87dc5f62496973a1805cd46727c34440b0d29d8a2f50a6c9", size = 150263 },
    { url = "https://files.pythonhosted.org/packages/5e/67/2937f8d548c3ef6e2f9aab0f6e21001056f692d43282b165e7c56023e6dd/charset_normalizer-3.4.1-cp313-cp313-manylinux_2_17_s390x.manylinux2014_s390x.whl", hash = "sha256:2d074908e1aecee37a7635990b2c6d504cd4766c7bc9fc86d63f9c09af3fa11b", size = 142966 },
    { url = "https://files.pythonhosted.org/packages/52/ed/b7f4f07de100bdb95c1756d3a4d17b90c1a3c53715c1a476f8738058e0fa/charset_normalizer-3.4.1-cp313-cp313-manylinux_2_17_x86_64.manylinux2014_x86_64.whl", hash = "sha256:955f8851919303c92343d2f66165294848d57e9bba6cf6e3625485a70a038d11", size = 144992 },
    { url = "https://files.pythonhosted.org/packages/96/2c/d49710a6dbcd3776265f4c923bb73ebe83933dfbaa841c5da850fe0fd20b/charset_normalizer-3.4.1-cp313-cp313-manylinux_2_5_i686.manylinux1_i686.manylinux_2_17_i686.manylinux2014_i686.whl", hash = "sha256:44ecbf16649486d4aebafeaa7ec4c9fed8b88101f4dd612dcaf65d5e815f837f", size = 147162 },
    { url = "https://files.pythonhosted.org/packages/b4/41/35ff1f9a6bd380303dea55e44c4933b4cc3c4850988927d4082ada230273/charset_normalizer-3.4.1-cp313-cp313-musllinux_1_2_aarch64.whl", hash = "sha256:0924e81d3d5e70f8126529951dac65c1010cdf117bb75eb02dd12339b57749dd", size = 140972 },
    { url = "https://files.pythonhosted.org/packages/fb/43/c6a0b685fe6910d08ba971f62cd9c3e862a85770395ba5d9cad4fede33ab/charset_normalizer-3.4.1-cp313-cp313-musllinux_1_2_i686.whl", hash = "sha256:2967f74ad52c3b98de4c3b32e1a44e32975e008a9cd2a8cc8966d6a5218c5cb2", size = 149095 },
    { url = "https://files.pythonhosted.org/packages/4c/ff/a9a504662452e2d2878512115638966e75633519ec11f25fca3d2049a94a/charset_normalizer-3.4.1-cp313-cp313-musllinux_1_2_ppc64le.whl", hash = "sha256:c75cb2a3e389853835e84a2d8fb2b81a10645b503eca9bcb98df6b5a43eb8886", size = 152668 },
    { url = "https://files.pythonhosted.org/packages/6c/71/189996b6d9a4b932564701628af5cee6716733e9165af1d5e1b285c530ed/charset_normalizer-3.4.1-cp313-cp313-musllinux_1_2_s390x.whl", hash = "sha256:09b26ae6b1abf0d27570633b2b078a2a20419c99d66fb2823173d73f188ce601", size = 150073 },
    { url = "https://files.pythonhosted.org/packages/e4/93/946a86ce20790e11312c87c75ba68d5f6ad2208cfb52b2d6a2c32840d922/charset_normalizer-3.4.1-cp313-cp313-musllinux_1_2_x86_64.whl", hash = "sha256:fa88b843d6e211393a37219e6a1c1df99d35e8fd90446f1118f4216e307e48cd", size = 145732 },
    { url = "https://files.pythonhosted.org/packages/cd/e5/131d2fb1b0dddafc37be4f3a2fa79aa4c037368be9423061dccadfd90091/charset_normalizer-3.4.1-cp313-cp313-win32.whl", hash = "sha256:eb8178fe3dba6450a3e024e95ac49ed3400e506fd4e9e5c32d30adda88cbd407", size = 95391 },
    { url = "https://files.pythonhosted.org/packages/27/f2/4f9a69cc7712b9b5ad8fdb87039fd89abba997ad5cbe690d1835d40405b0/charset_normalizer-3.4.1-cp313-cp313-win_amd64.whl", hash = "sha256:b1ac5992a838106edb89654e0aebfc24f5848ae2547d22c2c3f66454daa11971", size = 102702 },
    { url = "https://files.pythonhosted.org/packages/0e/f6/65ecc6878a89bb1c23a086ea335ad4bf21a588990c3f535a227b9eea9108/charset_normalizer-3.4.1-py3-none-any.whl", hash = "sha256:d98b1668f06378c6dbefec3b92299716b931cd4e6061f3c875a71ced1780ab85", size = 49767 },
]

[[package]]
name = "greenresearcher-connector"
version = "0.1.0"
source = { virtual = "." }
dependencies = [
    { name = "mmh3" },
    { name = "tb-mqtt-client" },
]

[package.metadata]
requires-dist = [
    { name = "mmh3", specifier = ">=5.1.0" },
    { name = "tb-mqtt-client", specifier = ">=1.11.0" },
]

[[package]]
name = "idna"
version = "3.10"
source = { registry = "https://pypi.org/simple" }
sdist = { url = "https://files.pythonhosted.org/packages/f1/70/7703c29685631f5a7590aa73f1f1d3fa9a380e654b86af429e0934a32f7d/idna-3.10.tar.gz", hash = "sha256:12f65c9b470abda6dc35cf8e63cc574b1c52b11df2c86030af0ac09b01b13ea9", size = 190490 }
wheels = [
    { url = "https://files.pythonhosted.org/packages/76/c6/c88e154df9c4e1a2a66ccf0005a88dfb2650c1dffb6f5ce603dfbd452ce3/idna-3.10-py3-none-any.whl", hash = "sha256:946d195a0d259cbba61165e88e65941f16e9b36ea6ddb97f00452bae8b1287d3", size = 70442 },
]

[[package]]
name = "mmh3"
version = "5.1.0"
source = { registry = "https://pypi.org/simple" }
sdist = { url = "https://files.pythonhosted.org/packages/47/1b/1fc6888c74cbd8abad1292dde2ddfcf8fc059e114c97dd6bf16d12f36293/mmh3-5.1.0.tar.gz", hash = "sha256:136e1e670500f177f49ec106a4ebf0adf20d18d96990cc36ea492c651d2b406c", size = 33728 }
wheels = [
    { url = "https://files.pythonhosted.org/packages/a1/01/9d06468928661765c0fc248a29580c760a4a53a9c6c52cf72528bae3582e/mmh3-5.1.0-cp310-cp310-macosx_10_9_universal2.whl", hash = "sha256:eaf4ac5c6ee18ca9232238364d7f2a213278ae5ca97897cafaa123fcc7bb8bec", size = 56095 },
    { url = "https://files.pythonhosted.org/packages/e4/d7/7b39307fc9db867b2a9a20c58b0de33b778dd6c55e116af8ea031f1433ba/mmh3-5.1.0-cp310-cp310-macosx_10_9_x86_64.whl", hash = "sha256:48f9aa8ccb9ad1d577a16104834ac44ff640d8de8c0caed09a2300df7ce8460a", size = 40512 },
    { url = "https://files.pythonhosted.org/packages/4f/85/728ca68280d8ccc60c113ad119df70ff1748fbd44c89911fed0501faf0b8/mmh3-5.1.0-cp310-cp310-macosx_11_0_arm64.whl", hash = "sha256:d4ba8cac21e1f2d4e436ce03a82a7f87cda80378691f760e9ea55045ec480a3d", size = 40110 },
    { url = "https://files.pythonhosted.org/packages/e4/96/beaf0e301472ffa00358bbbf771fe2d9c4d709a2fe30b1d929e569f8cbdf/mmh3-5.1.0-cp310-cp310-manylinux_2_17_aarch64.manylinux2014_aarch64.whl", hash = "sha256:d69281c281cb01994f054d862a6bb02a2e7acfe64917795c58934b0872b9ece4", size = 100151 },
    { url = "https://files.pythonhosted.org/packages/c3/ee/9381f825c4e09ffafeffa213c3865c4bf7d39771640de33ab16f6faeb854/mmh3-5.1.0-cp310-cp310-manylinux_2_17_ppc64le.manylinux2014_ppc64le.whl", hash = "sha256:4d05ed3962312fbda2a1589b97359d2467f677166952f6bd410d8c916a55febf", size = 106312 },
    { url = "https://files.pythonhosted.org/packages/67/dc/350a54bea5cf397d357534198ab8119cfd0d8e8bad623b520f9c290af985/mmh3-5.1.0-cp310-cp310-manylinux_2_17_s390x.manylinux2014_s390x.whl", hash = "sha256:78ae6a03f4cff4aa92ddd690611168856f8c33a141bd3e5a1e0a85521dc21ea0", size = 104232 },
    { url = "https://files.pythonhosted.org/packages/b2/5d/2c6eb4a4ec2f7293b98a9c07cb8c64668330b46ff2b6511244339e69a7af/mmh3-5.1.0-cp310-cp310-manylinux_2_5_i686.manylinux1_i686.manylinux_2_17_i686.manylinux2014_i686.whl", hash = "sha256:95f983535b39795d9fb7336438faae117424c6798f763d67c6624f6caf2c4c01", size = 91663 },
    { url = "https://files.pythonhosted.org/packages/f1/ac/17030d24196f73ecbab8b5033591e5e0e2beca103181a843a135c78f4fee/mmh3-5.1.0-cp310-cp310-manylinux_2_5_x86_64.manylinux1_x86_64.manylinux_2_17_x86_64.manylinux2014_x86_64.whl", hash = "sha256:d46fdd80d4c7ecadd9faa6181e92ccc6fe91c50991c9af0e371fdf8b8a7a6150", size = 99166 },
    { url = "https://files.pythonhosted.org/packages/b9/ed/54ddc56603561a10b33da9b12e95a48a271d126f4a4951841bbd13145ebf/mmh3-5.1.0-cp310-cp310-musllinux_1_2_aarch64.whl", hash = "sha256:0f16e976af7365ea3b5c425124b2a7f0147eed97fdbb36d99857f173c8d8e096", size = 101555 },
    { url = "https://files.pythonhosted.org/packages/1c/c3/33fb3a940c9b70908a5cc9fcc26534aff8698180f9f63ab6b7cc74da8bcd/mmh3-5.1.0-cp310-cp310-musllinux_1_2_i686.whl", hash = "sha256:6fa97f7d1e1f74ad1565127229d510f3fd65d931fdedd707c1e15100bc9e5ebb", size = 94813 },
    { url = "https://files.pythonhosted.org/packages/61/88/c9ff76a23abe34db8eee1a6fa4e449462a16c7eb547546fc5594b0860a72/mmh3-5.1.0-cp310-cp310-musllinux_1_2_ppc64le.whl", hash = "sha256:4052fa4a8561bd62648e9eb993c8f3af3bdedadf3d9687aa4770d10e3709a80c", size = 109611 },
    { url = "https://files.pythonhosted.org/packages/0b/8e/27d04f40e95554ebe782cac7bddda2d158cf3862387298c9c7b254fa7beb/mmh3-5.1.0-cp310-cp310-musllinux_1_2_s390x.whl", hash = "sha256:3f0e8ae9f961037f812afe3cce7da57abf734285961fffbeff9a4c011b737732", size = 100515 },
    { url = "https://files.pythonhosted.org/packages/7b/00/504ca8f462f01048f3c87cd93f2e1f60b93dac2f930cd4ed73532a9337f5/mmh3-5.1.0-cp310-cp310-musllinux_1_2_x86_64.whl", hash = "sha256:99297f207db967814f1f02135bb7fe7628b9eacb046134a34e1015b26b06edce", size = 100177 },
    { url = "https://files.pythonhosted.org/packages/6f/1d/2efc3525fe6fdf8865972fcbb884bd1f4b0f923c19b80891cecf7e239fa5/mmh3-5.1.0-cp310-cp310-win32.whl", hash = "sha256:2e6c8dc3631a5e22007fbdb55e993b2dbce7985c14b25b572dd78403c2e79182", size = 40815 },
    { url = "https://files.pythonhosted.org/packages/38/b5/c8fbe707cb0fea77a6d2d58d497bc9b67aff80deb84d20feb34d8fdd8671/mmh3-5.1.0-cp310-cp310-win_amd64.whl", hash = "sha256:e4e8c7ad5a4dddcfde35fd28ef96744c1ee0f9d9570108aa5f7e77cf9cfdf0bf", size = 41479 },
    { url = "https://files.pythonhosted.org/packages/a1/f1/663e16134f913fccfbcea5b300fb7dc1860d8f63dc71867b013eebc10aec/mmh3-5.1.0-cp310-cp310-win_arm64.whl", hash = "sha256:45da549269883208912868a07d0364e1418d8292c4259ca11699ba1b2475bd26", size = 38883 },
    { url = "https://files.pythonhosted.org/packages/56/09/fda7af7fe65928262098382e3bf55950cfbf67d30bf9e47731bf862161e9/mmh3-5.1.0-cp311-cp311-macosx_10_9_universal2.whl", hash = "sha256:0b529dcda3f951ff363a51d5866bc6d63cf57f1e73e8961f864ae5010647079d", size = 56098 },
    { url = "https://files.pythonhosted.org/packages/0c/ab/84c7bc3f366d6f3bd8b5d9325a10c367685bc17c26dac4c068e2001a4671/mmh3-5.1.0-cp311-cp311-macosx_10_9_x86_64.whl", hash = "sha256:4db1079b3ace965e562cdfc95847312f9273eb2ad3ebea983435c8423e06acd7", size = 40513 },
    { url = "https://files.pythonhosted.org/packages/4f/21/25ea58ca4a652bdc83d1528bec31745cce35802381fb4fe3c097905462d2/mmh3-5.1.0-cp311-cp311-macosx_11_0_arm64.whl", hash = "sha256:22d31e3a0ff89b8eb3b826d6fc8e19532998b2aa6b9143698043a1268da413e1", size = 40112 },
    { url = "https://files.pythonhosted.org/packages/bd/78/4f12f16ae074ddda6f06745254fdb50f8cf3c85b0bbf7eaca58bed84bf58/mmh3-5.1.0-cp311-cp311-manylinux_2_17_aarch64.manylinux2014_aarch64.whl", hash = "sha256:2139bfbd354cd6cb0afed51c4b504f29bcd687a3b1460b7e89498329cc28a894", size = 102632 },
    { url = "https://files.pythonhosted.org/packages/48/11/8f09dc999cf2a09b6138d8d7fc734efb7b7bfdd9adb9383380941caadff0/mmh3-5.1.0-cp311-cp311-manylinux_2_17_ppc64le.manylinux2014_ppc64le.whl", hash = "sha256:8c8105c6a435bc2cd6ea2ef59558ab1a2976fd4a4437026f562856d08996673a", size = 108884 },
    { url = "https://files.pythonhosted.org/packages/bd/91/e59a66538a3364176f6c3f7620eee0ab195bfe26f89a95cbcc7a1fb04b28/mmh3-5.1.0-cp311-cp311-manylinux_2_17_s390x.manylinux2014_s390x.whl", hash = "sha256:57730067174a7f36fcd6ce012fe359bd5510fdaa5fe067bc94ed03e65dafb769", size = 106835 },
    { url = "https://files.pythonhosted.org/packages/25/14/b85836e21ab90e5cddb85fe79c494ebd8f81d96a87a664c488cc9277668b/mmh3-5.1.0-cp311-cp311-manylinux_2_5_i686.manylinux1_i686.manylinux_2_17_i686.manylinux2014_i686.whl", hash = "sha256:bde80eb196d7fdc765a318604ded74a4378f02c5b46c17aa48a27d742edaded2", size = 93688 },
    { url = "https://files.pythonhosted.org/packages/ac/aa/8bc964067df9262740c95e4cde2d19f149f2224f426654e14199a9e47df6/mmh3-5.1.0-cp311-cp311-manylinux_2_5_x86_64.manylinux1_x86_64.manylinux_2_17_x86_64.manylinux2014_x86_64.whl", hash = "sha256:e9c8eddcb441abddeb419c16c56fd74b3e2df9e57f7aa2903221996718435c7a", size = 101569 },
    { url = "https://files.pythonhosted.org/packages/70/b6/1fb163cbf919046a64717466c00edabebece3f95c013853fec76dbf2df92/mmh3-5.1.0-cp311-cp311-musllinux_1_2_aarch64.whl", hash = "sha256:99e07e4acafbccc7a28c076a847fb060ffc1406036bc2005acb1b2af620e53c3", size = 98483 },
    { url = "https://files.pythonhosted.org/packages/70/49/ba64c050dd646060f835f1db6b2cd60a6485f3b0ea04976e7a29ace7312e/mmh3-5.1.0-cp311-cp311-musllinux_1_2_i686.whl", hash = "sha256:9e25ba5b530e9a7d65f41a08d48f4b3fedc1e89c26486361166a5544aa4cad33", size = 96496 },
    { url = "https://files.pythonhosted.org/packages/9e/07/f2751d6a0b535bb865e1066e9c6b80852571ef8d61bce7eb44c18720fbfc/mmh3-5.1.0-cp311-cp311-musllinux_1_2_ppc64le.whl", hash = "sha256:bb9bf7475b4d99156ce2f0cf277c061a17560c8c10199c910a680869a278ddc7", size = 105109 },
    { url = "https://files.pythonhosted.org/packages/b7/02/30360a5a66f7abba44596d747cc1e6fb53136b168eaa335f63454ab7bb79/mmh3-5.1.0-cp311-cp311-musllinux_1_2_s390x.whl", hash = "sha256:2a1b0878dd281ea3003368ab53ff6f568e175f1b39f281df1da319e58a19c23a", size = 98231 },
    { url = "https://files.pythonhosted.org/packages/8c/60/8526b0c750ff4d7ae1266e68b795f14b97758a1d9fcc19f6ecabf9c55656/mmh3-5.1.0-cp311-cp311-musllinux_1_2_x86_64.whl", hash = "sha256:25f565093ac8b8aefe0f61f8f95c9a9d11dd69e6a9e9832ff0d293511bc36258", size = 97548 },
    { url = "https://files.pythonhosted.org/packages/6d/4c/26e1222aca65769280d5427a1ce5875ef4213449718c8f03958d0bf91070/mmh3-5.1.0-cp311-cp311-win32.whl", hash = "sha256:1e3554d8792387eac73c99c6eaea0b3f884e7130eb67986e11c403e4f9b6d372", size = 40810 },
    { url = "https://files.pythonhosted.org/packages/98/d5/424ba95062d1212ea615dc8debc8d57983f2242d5e6b82e458b89a117a1e/mmh3-5.1.0-cp311-cp311-win_amd64.whl", hash = "sha256:8ad777a48197882492af50bf3098085424993ce850bdda406a358b6ab74be759", size = 41476 },
    { url = "https://files.pythonhosted.org/packages/bd/08/0315ccaf087ba55bb19a6dd3b1e8acd491e74ce7f5f9c4aaa06a90d66441/mmh3-5.1.0-cp311-cp311-win_arm64.whl", hash = "sha256:f29dc4efd99bdd29fe85ed6c81915b17b2ef2cf853abf7213a48ac6fb3eaabe1", size = 38880 },
    { url = "https://files.pythonhosted.org/packages/f4/47/e5f452bdf16028bfd2edb4e2e35d0441e4a4740f30e68ccd4cfd2fb2c57e/mmh3-5.1.0-cp312-cp312-macosx_10_13_universal2.whl", hash = "sha256:45712987367cb9235026e3cbf4334670522a97751abfd00b5bc8bfa022c3311d", size = 56152 },
    { url = "https://files.pythonhosted.org/packages/60/38/2132d537dc7a7fdd8d2e98df90186c7fcdbd3f14f95502a24ba443c92245/mmh3-5.1.0-cp312-cp312-macosx_10_13_x86_64.whl", hash = "sha256:b1020735eb35086ab24affbea59bb9082f7f6a0ad517cb89f0fc14f16cea4dae", size = 40564 },
    { url = "https://files.pythonhosted.org/packages/c0/2a/c52cf000581bfb8d94794f58865658e7accf2fa2e90789269d4ae9560b16/mmh3-5.1.0-cp312-cp312-macosx_11_0_arm64.whl", hash = "sha256:babf2a78ce5513d120c358722a2e3aa7762d6071cd10cede026f8b32452be322", size = 40104 },
    { url = "https://files.pythonhosted.org/packages/83/33/30d163ce538c54fc98258db5621447e3ab208d133cece5d2577cf913e708/mmh3-5.1.0-cp312-cp312-manylinux_2_17_aarch64.manylinux2014_aarch64.whl", hash = "sha256:d4f47f58cd5cbef968c84a7c1ddc192fef0a36b48b0b8a3cb67354531aa33b00", size = 102634 },
    { url = "https://files.pythonhosted.org/packages/94/5c/5a18acb6ecc6852be2d215c3d811aa61d7e425ab6596be940877355d7f3e/mmh3-5.1.0-cp312-cp312-manylinux_2_17_ppc64le.manylinux2014_ppc64le.whl", hash = "sha256:2044a601c113c981f2c1e14fa33adc9b826c9017034fe193e9eb49a6882dbb06", size = 108888 },
    { url = "https://files.pythonhosted.org/packages/1f/f6/11c556324c64a92aa12f28e221a727b6e082e426dc502e81f77056f6fc98/mmh3-5.1.0-cp312-cp312-manylinux_2_17_s390x.manylinux2014_s390x.whl", hash = "sha256:c94d999c9f2eb2da44d7c2826d3fbffdbbbbcde8488d353fee7c848ecc42b968", size = 106968 },
    { url = "https://files.pythonhosted.org/packages/5d/61/ca0c196a685aba7808a5c00246f17b988a9c4f55c594ee0a02c273e404f3/mmh3-5.1.0-cp312-cp312-manylinux_2_5_i686.manylinux1_i686.manylinux_2_17_i686.manylinux2014_i686.whl", hash = "sha256:a015dcb24fa0c7a78f88e9419ac74f5001c1ed6a92e70fd1803f74afb26a4c83", size = 93771 },
    { url = "https://files.pythonhosted.org/packages/b4/55/0927c33528710085ee77b808d85bbbafdb91a1db7c8eaa89cac16d6c513e/mmh3-5.1.0-cp312-cp312-manylinux_2_5_x86_64.manylinux1_x86_64.manylinux_2_17_x86_64.manylinux2014_x86_64.whl", hash = "sha256:457da019c491a2d20e2022c7d4ce723675e4c081d9efc3b4d8b9f28a5ea789bd", size = 101726 },
    { url = "https://files.pythonhosted.org/packages/49/39/a92c60329fa470f41c18614a93c6cd88821412a12ee78c71c3f77e1cfc2d/mmh3-5.1.0-cp312-cp312-musllinux_1_2_aarch64.whl", hash = "sha256:71408579a570193a4ac9c77344d68ddefa440b00468a0b566dcc2ba282a9c559", size = 98523 },
    { url = "https://files.pythonhosted.org/packages/81/90/26adb15345af8d9cf433ae1b6adcf12e0a4cad1e692de4fa9f8e8536c5ae/mmh3-5.1.0-cp312-cp312-musllinux_1_2_i686.whl", hash = "sha256:8b3a04bc214a6e16c81f02f855e285c6df274a2084787eeafaa45f2fbdef1b63", size = 96628 },
    { url = "https://files.pythonhosted.org/packages/8a/4d/340d1e340df972a13fd4ec84c787367f425371720a1044220869c82364e9/mmh3-5.1.0-cp312-cp312-musllinux_1_2_ppc64le.whl", hash = "sha256:832dae26a35514f6d3c1e267fa48e8de3c7b978afdafa0529c808ad72e13ada3", size = 105190 },
    { url = "https://files.pythonhosted.org/packages/d3/7c/65047d1cccd3782d809936db446430fc7758bda9def5b0979887e08302a2/mmh3-5.1.0-cp312-cp312-musllinux_1_2_s390x.whl", hash = "sha256:bf658a61fc92ef8a48945ebb1076ef4ad74269e353fffcb642dfa0890b13673b", size = 98439 },
    { url = "https://files.pythonhosted.org/packages/72/d2/3c259d43097c30f062050f7e861075099404e8886b5d4dd3cebf180d6e02/mmh3-5.1.0-cp312-cp312-musllinux_1_2_x86_64.whl", hash = "sha256:3313577453582b03383731b66447cdcdd28a68f78df28f10d275d7d19010c1df", size = 97780 },
    { url = "https://files.pythonhosted.org/packages/29/29/831ea8d4abe96cdb3e28b79eab49cac7f04f9c6b6e36bfc686197ddba09d/mmh3-5.1.0-cp312-cp312-win32.whl", hash = "sha256:1d6508504c531ab86c4424b5a5ff07c1132d063863339cf92f6657ff7a580f76", size = 40835 },
    { url = "https://files.pythonhosted.org/packages/12/dd/7cbc30153b73f08eeac43804c1dbc770538a01979b4094edbe1a4b8eb551/mmh3-5.1.0-cp312-cp312-win_amd64.whl", hash = "sha256:aa75981fcdf3f21759d94f2c81b6a6e04a49dfbcdad88b152ba49b8e20544776", size = 41509 },
    { url = "https://files.pythonhosted.org/packages/80/9d/627375bab4c90dd066093fc2c9a26b86f87e26d980dbf71667b44cbee3eb/mmh3-5.1.0-cp312-cp312-win_arm64.whl", hash = "sha256:a4c1a76808dfea47f7407a0b07aaff9087447ef6280716fd0783409b3088bb3c", size = 38888 },
    { url = "https://files.pythonhosted.org/packages/05/06/a098a42870db16c0a54a82c56a5bdc873de3165218cd5b3ca59dbc0d31a7/mmh3-5.1.0-cp313-cp313-macosx_10_13_universal2.whl", hash = "sha256:7a523899ca29cfb8a5239618474a435f3d892b22004b91779fcb83504c0d5b8c", size = 56165 },
    { url = "https://files.pythonhosted.org/packages/5a/65/eaada79a67fde1f43e1156d9630e2fb70655e1d3f4e8f33d7ffa31eeacfd/mmh3-5.1.0-cp313-cp313-macosx_10_13_x86_64.whl", hash = "sha256:17cef2c3a6ca2391ca7171a35ed574b5dab8398163129a3e3a4c05ab85a4ff40", size = 40569 },
    { url = "https://files.pythonhosted.org/packages/36/7e/2b6c43ed48be583acd68e34d16f19209a9f210e4669421b0321e326d8554/mmh3-5.1.0-cp313-cp313-macosx_11_0_arm64.whl", hash = "sha256:52e12895b30110f3d89dae59a888683cc886ed0472dd2eca77497edef6161997", size = 40104 },
    { url = "https://files.pythonhosted.org/packages/11/2b/1f9e962fdde8e41b0f43d22c8ba719588de8952f9376df7d73a434827590/mmh3-5.1.0-cp313-cp313-manylinux_2_17_aarch64.manylinux2014_aarch64.whl", hash = "sha256:e0d6719045cda75c3f40397fc24ab67b18e0cb8f69d3429ab4c39763c4c608dd", size = 102497 },
    { url = "https://files.pythonhosted.org/packages/46/94/d6c5c3465387ba077cccdc028ab3eec0d86eed1eebe60dcf4d15294056be/mmh3-5.1.0-cp313-cp313-manylinux_2_17_ppc64le.manylinux2014_ppc64le.whl", hash = "sha256:d19fa07d303a91f8858982c37e6939834cb11893cb3ff20e6ee6fa2a7563826a", size = 108834 },
    { url = "https://files.pythonhosted.org/packages/34/1e/92c212bb81796b69dddfd50a8a8f4b26ab0d38fdaf1d3e8628a67850543b/mmh3-5.1.0-cp313-cp313-manylinux_2_17_s390x.manylinux2014_s390x.whl", hash = "sha256:31b47a620d622fbde8ca1ca0435c5d25de0ac57ab507209245e918128e38e676", size = 106936 },
    { url = "https://files.pythonhosted.org/packages/f4/41/f2f494bbff3aad5ffd2085506255049de76cde51ddac84058e32768acc79/mmh3-5.1.0-cp313-cp313-manylinux_2_5_i686.manylinux1_i686.manylinux_2_17_i686.manylinux2014_i686.whl", hash = "sha256:00f810647c22c179b6821079f7aa306d51953ac893587ee09cf1afb35adf87cb", size = 93709 },
    { url = "https://files.pythonhosted.org/packages/9e/a9/a2cc4a756d73d9edf4fb85c76e16fd56b0300f8120fd760c76b28f457730/mmh3-5.1.0-cp313-cp313-manylinux_2_5_x86_64.manylinux1_x86_64.manylinux_2_17_x86_64.manylinux2014_x86_64.whl", hash = "sha256:f6128b610b577eed1e89ac7177ab0c33d06ade2aba93f5c89306032306b5f1c6", size = 101623 },
    { url = "https://files.pythonhosted.org/packages/5e/6f/b9d735533b6a56b2d56333ff89be6a55ac08ba7ff33465feb131992e33eb/mmh3-5.1.0-cp313-cp313-musllinux_1_2_aarch64.whl", hash = "sha256:1e550a45d2ff87a1c11b42015107f1778c93f4c6f8e731bf1b8fa770321b8cc4", size = 98521 },
    { url = "https://files.pythonhosted.org/packages/99/47/dff2b54fac0d421c1e6ecbd2d9c85b2d0e6f6ee0d10b115d9364116a511e/mmh3-5.1.0-cp313-cp313-musllinux_1_2_i686.whl", hash = "sha256:785ae09276342f79fd8092633e2d52c0f7c44d56e8cfda8274ccc9b76612dba2", size = 96696 },
    { url = "https://files.pythonhosted.org/packages/be/43/9e205310f47c43ddf1575bb3a1769c36688f30f1ac105e0f0c878a29d2cd/mmh3-5.1.0-cp313-cp313-musllinux_1_2_ppc64le.whl", hash = "sha256:0f4be3703a867ef976434afd3661a33884abe73ceb4ee436cac49d3b4c2aaa7b", size = 105234 },
    { url = "https://files.pythonhosted.org/packages/6b/44/90b11fd2b67dcb513f5bfe9b476eb6ca2d5a221c79b49884dc859100905e/mmh3-5.1.0-cp313-cp313-musllinux_1_2_s390x.whl", hash = "sha256:e513983830c4ff1f205ab97152a0050cf7164f1b4783d702256d39c637b9d107", size = 98449 },
    { url = "https://files.pythonhosted.org/packages/f0/d0/25c4b0c7b8e49836541059b28e034a4cccd0936202800d43a1cc48495ecb/mmh3-5.1.0-cp313-cp313-musllinux_1_2_x86_64.whl", hash = "sha256:b9135c300535c828c0bae311b659f33a31c941572eae278568d1a953c4a57b59", size = 97796 },
    { url = "https://files.pythonhosted.org/packages/23/fa/cbbb7fcd0e287a715f1cd28a10de94c0535bd94164e38b852abc18da28c6/mmh3-5.1.0-cp313-cp313-win32.whl", hash = "sha256:c65dbd12885a5598b70140d24de5839551af5a99b29f9804bb2484b29ef07692", size = 40828 },
    { url = "https://files.pythonhosted.org/packages/09/33/9fb90ef822f7b734955a63851907cf72f8a3f9d8eb3c5706bfa6772a2a77/mmh3-5.1.0-cp313-cp313-win_amd64.whl", hash = "sha256:10db7765201fc65003fa998faa067417ef6283eb5f9bba8f323c48fd9c33e91f", size = 41504 },
    { url = "https://files.pythonhosted.org/packages/16/71/4ad9a42f2772793a03cb698f0fc42499f04e6e8d2560ba2f7da0fb059a8e/mmh3-5.1.0-cp313-cp313-win_arm64.whl", hash = "sha256:b22fe2e54be81f6c07dcb36b96fa250fb72effe08aa52fbb83eade6e1e2d5fd7", size = 38890 },
]

[[package]]
name = "orjson"
version = "3.10.15"
source = { registry = "https://pypi.org/simple" }
sdist = { url = "https://files.pythonhosted.org/packages/ae/f9/5dea21763eeff8c1590076918a446ea3d6140743e0e36f58f369928ed0f4/orjson-3.10.15.tar.gz", hash = "sha256:05ca7fe452a2e9d8d9d706a2984c95b9c2ebc5db417ce0b7a49b91d50642a23e", size = 5282482 }
wheels = [
    { url = "https://files.pythonhosted.org/packages/52/09/e5ff18ad009e6f97eb7edc5f67ef98b3ce0c189da9c3eaca1f9587cd4c61/orjson-3.10.15-cp310-cp310-macosx_10_15_x86_64.macosx_11_0_arm64.macosx_10_15_universal2.whl", hash = "sha256:552c883d03ad185f720d0c09583ebde257e41b9521b74ff40e08b7dec4559c04", size = 249532 },
    { url = "https://files.pythonhosted.org/packages/bd/b8/a75883301fe332bd433d9b0ded7d2bb706ccac679602c3516984f8814fb5/orjson-3.10.15-cp310-cp310-manylinux_2_17_aarch64.manylinux2014_aarch64.whl", hash = "sha256:616e3e8d438d02e4854f70bfdc03a6bcdb697358dbaa6bcd19cbe24d24ece1f8", size = 125229 },
    { url = "https://files.pythonhosted.org/packages/83/4b/22f053e7a364cc9c685be203b1e40fc5f2b3f164a9b2284547504eec682e/orjson-3.10.15-cp310-cp310-manylinux_2_17_armv7l.manylinux2014_armv7l.whl", hash = "sha256:7c2c79fa308e6edb0ffab0a31fd75a7841bf2a79a20ef08a3c6e3b26814c8ca8", size = 150148 },
    { url = "https://files.pythonhosted.org/packages/63/64/1b54fc75ca328b57dd810541a4035fe48c12a161d466e3cf5b11a8c25649/orjson-3.10.15-cp310-cp310-manylinux_2_17_ppc64le.manylinux2014_ppc64le.whl", hash = "sha256:73cb85490aa6bf98abd20607ab5c8324c0acb48d6da7863a51be48505646c814", size = 139748 },
    { url = "https://files.pythonhosted.org/packages/5e/ff/ff0c5da781807bb0a5acd789d9a7fbcb57f7b0c6e1916595da1f5ce69f3c/orjson-3.10.15-cp310-cp310-manylinux_2_17_s390x.manylinux2014_s390x.whl", hash = "sha256:763dadac05e4e9d2bc14938a45a2d0560549561287d41c465d3c58aec818b164", size = 154559 },
    { url = "https://files.pythonhosted.org/packages/4e/9a/11e2974383384ace8495810d4a2ebef5f55aacfc97b333b65e789c9d362d/orjson-3.10.15-cp310-cp310-manylinux_2_17_x86_64.manylinux2014_x86_64.whl", hash = "sha256:a330b9b4734f09a623f74a7490db713695e13b67c959713b78369f26b3dee6bf", size = 130349 },
    { url = "https://files.pythonhosted.org/packages/2d/c4/dd9583aea6aefee1b64d3aed13f51d2aadb014028bc929fe52936ec5091f/orjson-3.10.15-cp310-cp310-manylinux_2_5_i686.manylinux1_i686.whl", hash = "sha256:a61a4622b7ff861f019974f73d8165be1bd9a0855e1cad18ee167acacabeb061", size = 138514 },
    { url = "https://files.pythonhosted.org/packages/53/3e/dcf1729230654f5c5594fc752de1f43dcf67e055ac0d300c8cdb1309269a/orjson-3.10.15-cp310-cp310-musllinux_1_2_aarch64.whl", hash = "sha256:acd271247691574416b3228db667b84775c497b245fa275c6ab90dc1ffbbd2b3", size = 130940 },
    { url = "https://files.pythonhosted.org/packages/e8/2b/b9759fe704789937705c8a56a03f6c03e50dff7df87d65cba9a20fec5282/orjson-3.10.15-cp310-cp310-musllinux_1_2_armv7l.whl", hash = "sha256:e4759b109c37f635aa5c5cc93a1b26927bfde24b254bcc0e1149a9fada253d2d", size = 414713 },
    { url = "https://files.pythonhosted.org/packages/a7/6b/b9dfdbd4b6e20a59238319eb203ae07c3f6abf07eef909169b7a37ae3bba/orjson-3.10.15-cp310-cp310-musllinux_1_2_i686.whl", hash = "sha256:9e992fd5cfb8b9f00bfad2fd7a05a4299db2bbe92e6440d9dd2fab27655b3182", size = 141028 },
    { url = "https://files.pythonhosted.org/packages/7c/b5/40f5bbea619c7caf75eb4d652a9821875a8ed04acc45fe3d3ef054ca69fb/orjson-3.10.15-cp310-cp310-musllinux_1_2_x86_64.whl", hash = "sha256:f95fb363d79366af56c3f26b71df40b9a583b07bbaaf5b317407c4d58497852e", size = 129715 },
    { url = "https://files.pythonhosted.org/packages/38/60/2272514061cbdf4d672edbca6e59c7e01cd1c706e881427d88f3c3e79761/orjson-3.10.15-cp310-cp310-win32.whl", hash = "sha256:f9875f5fea7492da8ec2444839dcc439b0ef298978f311103d0b7dfd775898ab", size = 142473 },
    { url = "https://files.pythonhosted.org/packages/11/5d/be1490ff7eafe7fef890eb4527cf5bcd8cfd6117f3efe42a3249ec847b60/orjson-3.10.15-cp310-cp310-win_amd64.whl", hash = "sha256:17085a6aa91e1cd70ca8533989a18b5433e15d29c574582f76f821737c8d5806", size = 133564 },
    { url = "https://files.pythonhosted.org/packages/7a/a2/21b25ce4a2c71dbb90948ee81bd7a42b4fbfc63162e57faf83157d5540ae/orjson-3.10.15-cp311-cp311-macosx_10_15_x86_64.macosx_11_0_arm64.macosx_10_15_universal2.whl", hash = "sha256:c4cc83960ab79a4031f3119cc4b1a1c627a3dc09df125b27c4201dff2af7eaa6", size = 249533 },
    { url = "https://files.pythonhosted.org/packages/b2/85/2076fc12d8225698a51278009726750c9c65c846eda741e77e1761cfef33/orjson-3.10.15-cp311-cp311-manylinux_2_17_aarch64.manylinux2014_aarch64.whl", hash = "sha256:ddbeef2481d895ab8be5185f2432c334d6dec1f5d1933a9c83014d188e102cef", size = 125230 },
    { url = "https://files.pythonhosted.org/packages/06/df/a85a7955f11274191eccf559e8481b2be74a7c6d43075d0a9506aa80284d/orjson-3.10.15-cp311-cp311-manylinux_2_17_armv7l.manylinux2014_armv7l.whl", hash = "sha256:9e590a0477b23ecd5b0ac865b1b907b01b3c5535f5e8a8f6ab0e503efb896334", size = 150148 },
    { url = "https://files.pythonhosted.org/packages/37/b3/94c55625a29b8767c0eed194cb000b3787e3c23b4cdd13be17bae6ccbb4b/orjson-3.10.15-cp311-cp311-manylinux_2_17_ppc64le.manylinux2014_ppc64le.whl", hash = "sha256:a6be38bd103d2fd9bdfa31c2720b23b5d47c6796bcb1d1b598e3924441b4298d", size = 139749 },
    { url = "https://files.pythonhosted.org/packages/53/ba/c608b1e719971e8ddac2379f290404c2e914cf8e976369bae3cad88768b1/orjson-3.10.15-cp311-cp311-manylinux_2_17_s390x.manylinux2014_s390x.whl", hash = "sha256:ff4f6edb1578960ed628a3b998fa54d78d9bb3e2eb2cfc5c2a09732431c678d0", size = 154558 },
    { url = "https://files.pythonhosted.org/packages/b2/c4/c1fb835bb23ad788a39aa9ebb8821d51b1c03588d9a9e4ca7de5b354fdd5/orjson-3.10.15-cp311-cp311-manylinux_2_17_x86_64.manylinux2014_x86_64.whl", hash = "sha256:b0482b21d0462eddd67e7fce10b89e0b6ac56570424662b685a0d6fccf581e13", size = 130349 },
    { url = "https://files.pythonhosted.org/packages/78/14/bb2b48b26ab3c570b284eb2157d98c1ef331a8397f6c8bd983b270467f5c/orjson-3.10.15-cp311-cp311-manylinux_2_5_i686.manylinux1_i686.whl", hash = "sha256:bb5cc3527036ae3d98b65e37b7986a918955f85332c1ee07f9d3f82f3a6899b5", size = 138513 },
    { url = "https://files.pythonhosted.org/packages/4a/97/d5b353a5fe532e92c46467aa37e637f81af8468aa894cd77d2ec8a12f99e/orjson-3.10.15-cp311-cp311-musllinux_1_2_aarch64.whl", hash = "sha256:d569c1c462912acdd119ccbf719cf7102ea2c67dd03b99edcb1a3048651ac96b", size = 130942 },
    { url = "https://files.pythonhosted.org/packages/b5/5d/a067bec55293cca48fea8b9928cfa84c623be0cce8141d47690e64a6ca12/orjson-3.10.15-cp311-cp311-musllinux_1_2_armv7l.whl", hash = "sha256:1e6d33efab6b71d67f22bf2962895d3dc6f82a6273a965fab762e64fa90dc399", size = 414717 },
    { url = "https://files.pythonhosted.org/packages/6f/9a/1485b8b05c6b4c4db172c438cf5db5dcfd10e72a9bc23c151a1137e763e0/orjson-3.10.15-cp311-cp311-musllinux_1_2_i686.whl", hash = "sha256:c33be3795e299f565681d69852ac8c1bc5c84863c0b0030b2b3468843be90388", size = 141033 },
    { url = "https://files.pythonhosted.org/packages/f8/d2/fc67523656e43a0c7eaeae9007c8b02e86076b15d591e9be11554d3d3138/orjson-3.10.15-cp311-cp311-musllinux_1_2_x86_64.whl", hash = "sha256:eea80037b9fae5339b214f59308ef0589fc06dc870578b7cce6d71eb2096764c", size = 129720 },
    { url = "https://files.pythonhosted.org/packages/79/42/f58c7bd4e5b54da2ce2ef0331a39ccbbaa7699b7f70206fbf06737c9ed7d/orjson-3.10.15-cp311-cp311-win32.whl", hash = "sha256:d5ac11b659fd798228a7adba3e37c010e0152b78b1982897020a8e019a94882e", size = 142473 },
    { url = "https://files.pythonhosted.org/packages/00/f8/bb60a4644287a544ec81df1699d5b965776bc9848d9029d9f9b3402ac8bb/orjson-3.10.15-cp311-cp311-win_amd64.whl", hash = "sha256:cf45e0214c593660339ef63e875f32ddd5aa3b4adc15e662cdb80dc49e194f8e", size = 133570 },
    { url = "https://files.pythonhosted.org/packages/66/85/22fe737188905a71afcc4bf7cc4c79cd7f5bbe9ed1fe0aac4ce4c33edc30/orjson-3.10.15-cp312-cp312-macosx_10_15_x86_64.macosx_11_0_arm64.macosx_10_15_universal2.whl", hash = "sha256:9d11c0714fc85bfcf36ada1179400862da3288fc785c30e8297844c867d7505a", size = 249504 },
    { url = "https://files.pythonhosted.org/packages/48/b7/2622b29f3afebe938a0a9037e184660379797d5fd5234e5998345d7a5b43/orjson-3.10.15-cp312-cp312-manylinux_2_17_aarch64.manylinux2014_aarch64.whl", hash = "sha256:dba5a1e85d554e3897fa9fe6fbcff2ed32d55008973ec9a2b992bd9a65d2352d", size = 125080 },
    { url = "https://files.pythonhosted.org/packages/ce/8f/0b72a48f4403d0b88b2a41450c535b3e8989e8a2d7800659a967efc7c115/orjson-3.10.15-cp312-cp312-manylinux_2_17_armv7l.manylinux2014_armv7l.whl", hash = "sha256:7723ad949a0ea502df656948ddd8b392780a5beaa4c3b5f97e525191b102fff0", size = 150121 },
    { url = "https://files.pythonhosted.org/packages/06/ec/acb1a20cd49edb2000be5a0404cd43e3c8aad219f376ac8c60b870518c03/orjson-3.10.15-cp312-cp312-manylinux_2_17_ppc64le.manylinux2014_ppc64le.whl", hash = "sha256:6fd9bc64421e9fe9bd88039e7ce8e58d4fead67ca88e3a4014b143cec7684fd4", size = 139796 },
    { url = "https://files.pythonhosted.org/packages/33/e1/f7840a2ea852114b23a52a1c0b2bea0a1ea22236efbcdb876402d799c423/orjson-3.10.15-cp312-cp312-manylinux_2_17_s390x.manylinux2014_s390x.whl", hash = "sha256:dadba0e7b6594216c214ef7894c4bd5f08d7c0135f4dd0145600be4fbcc16767", size = 154636 },
    { url = "https://files.pythonhosted.org/packages/fa/da/31543337febd043b8fa80a3b67de627669b88c7b128d9ad4cc2ece005b7a/orjson-3.10.15-cp312-cp312-manylinux_2_17_x86_64.manylinux2014_x86_64.whl", hash = "sha256:b48f59114fe318f33bbaee8ebeda696d8ccc94c9e90bc27dbe72153094e26f41", size = 130621 },
    { url = "https://files.pythonhosted.org/packages/ed/78/66115dc9afbc22496530d2139f2f4455698be444c7c2475cb48f657cefc9/orjson-3.10.15-cp312-cp312-manylinux_2_5_i686.manylinux1_i686.whl", hash = "sha256:035fb83585e0f15e076759b6fedaf0abb460d1765b6a36f48018a52858443514", size = 138516 },
    { url = "https://files.pythonhosted.org/packages/22/84/cd4f5fb5427ffcf823140957a47503076184cb1ce15bcc1165125c26c46c/orjson-3.10.15-cp312-cp312-musllinux_1_2_aarch64.whl", hash = "sha256:d13b7fe322d75bf84464b075eafd8e7dd9eae05649aa2a5354cfa32f43c59f17", size = 130762 },
    { url = "https://files.pythonhosted.org/packages/93/1f/67596b711ba9f56dd75d73b60089c5c92057f1130bb3a25a0f53fb9a583b/orjson-3.10.15-cp312-cp312-musllinux_1_2_armv7l.whl", hash = "sha256:7066b74f9f259849629e0d04db6609db4cf5b973248f455ba5d3bd58a4daaa5b", size = 414700 },
    { url = "https://files.pythonhosted.org/packages/7c/0c/6a3b3271b46443d90efb713c3e4fe83fa8cd71cda0d11a0f69a03f437c6e/orjson-3.10.15-cp312-cp312-musllinux_1_2_i686.whl", hash = "sha256:88dc3f65a026bd3175eb157fea994fca6ac7c4c8579fc5a86fc2114ad05705b7", size = 141077 },
    { url = "https://files.pythonhosted.org/packages/3b/9b/33c58e0bfc788995eccd0d525ecd6b84b40d7ed182dd0751cd4c1322ac62/orjson-3.10.15-cp312-cp312-musllinux_1_2_x86_64.whl", hash = "sha256:b342567e5465bd99faa559507fe45e33fc76b9fb868a63f1642c6bc0735ad02a", size = 129898 },
    { url = "https://files.pythonhosted.org/packages/01/c1/d577ecd2e9fa393366a1ea0a9267f6510d86e6c4bb1cdfb9877104cac44c/orjson-3.10.15-cp312-cp312-win32.whl", hash = "sha256:0a4f27ea5617828e6b58922fdbec67b0aa4bb844e2d363b9244c47fa2180e665", size = 142566 },
    { url = "https://files.pythonhosted.org/packages/ed/eb/a85317ee1732d1034b92d56f89f1de4d7bf7904f5c8fb9dcdd5b1c83917f/orjson-3.10.15-cp312-cp312-win_amd64.whl", hash = "sha256:ef5b87e7aa9545ddadd2309efe6824bd3dd64ac101c15dae0f2f597911d46eaa", size = 133732 },
    { url = "https://files.pythonhosted.org/packages/06/10/fe7d60b8da538e8d3d3721f08c1b7bff0491e8fa4dd3bf11a17e34f4730e/orjson-3.10.15-cp313-cp313-macosx_10_15_x86_64.macosx_11_0_arm64.macosx_10_15_universal2.whl", hash = "sha256:bae0e6ec2b7ba6895198cd981b7cca95d1487d0147c8ed751e5632ad16f031a6", size = 249399 },
    { url = "https://files.pythonhosted.org/packages/6b/83/52c356fd3a61abd829ae7e4366a6fe8e8863c825a60d7ac5156067516edf/orjson-3.10.15-cp313-cp313-manylinux_2_17_aarch64.manylinux2014_aarch64.whl", hash = "sha256:f93ce145b2db1252dd86af37d4165b6faa83072b46e3995ecc95d4b2301b725a", size = 125044 },
    { url = "https://files.pythonhosted.org/packages/55/b2/d06d5901408e7ded1a74c7c20d70e3a127057a6d21355f50c90c0f337913/orjson-3.10.15-cp313-cp313-manylinux_2_17_armv7l.manylinux2014_armv7l.whl", hash = "sha256:7c203f6f969210128af3acae0ef9ea6aab9782939f45f6fe02d05958fe761ef9", size = 150066 },
    { url = "https://files.pythonhosted.org/packages/75/8c/60c3106e08dc593a861755781c7c675a566445cc39558677d505878d879f/orjson-3.10.15-cp313-cp313-manylinux_2_17_ppc64le.manylinux2014_ppc64le.whl", hash = "sha256:8918719572d662e18b8af66aef699d8c21072e54b6c82a3f8f6404c1f5ccd5e0", size = 139737 },
    { url = "https://files.pythonhosted.org/packages/6a/8c/ae00d7d0ab8a4490b1efeb01ad4ab2f1982e69cc82490bf8093407718ff5/orjson-3.10.15-cp313-cp313-manylinux_2_17_s390x.manylinux2014_s390x.whl", hash = "sha256:f71eae9651465dff70aa80db92586ad5b92df46a9373ee55252109bb6b703307", size = 154804 },
    { url = "https://files.pythonhosted.org/packages/22/86/65dc69bd88b6dd254535310e97bc518aa50a39ef9c5a2a5d518e7a223710/orjson-3.10.15-cp313-cp313-manylinux_2_17_x86_64.manylinux2014_x86_64.whl", hash = "sha256:e117eb299a35f2634e25ed120c37c641398826c2f5a3d3cc39f5993b96171b9e", size = 130583 },
    { url = "https://files.pythonhosted.org/packages/bb/00/6fe01ededb05d52be42fabb13d93a36e51f1fd9be173bd95707d11a8a860/orjson-3.10.15-cp313-cp313-manylinux_2_5_i686.manylinux1_i686.whl", hash = "sha256:13242f12d295e83c2955756a574ddd6741c81e5b99f2bef8ed8d53e47a01e4b7", size = 138465 },
    { url = "https://files.pythonhosted.org/packages/db/2f/4cc151c4b471b0cdc8cb29d3eadbce5007eb0475d26fa26ed123dca93b33/orjson-3.10.15-cp313-cp313-musllinux_1_2_aarch64.whl", hash = "sha256:7946922ada8f3e0b7b958cc3eb22cfcf6c0df83d1fe5521b4a100103e3fa84c8", size = 130742 },
    { url = "https://files.pythonhosted.org/packages/9f/13/8a6109e4b477c518498ca37963d9c0eb1508b259725553fb53d53b20e2ea/orjson-3.10.15-cp313-cp313-musllinux_1_2_armv7l.whl", hash = "sha256:b7155eb1623347f0f22c38c9abdd738b287e39b9982e1da227503387b81b34ca", size = 414669 },
    { url = "https://files.pythonhosted.org/packages/22/7b/1d229d6d24644ed4d0a803de1b0e2df832032d5beda7346831c78191b5b2/orjson-3.10.15-cp313-cp313-musllinux_1_2_i686.whl", hash = "sha256:208beedfa807c922da4e81061dafa9c8489c6328934ca2a562efa707e049e561", size = 141043 },
    { url = "https://files.pythonhosted.org/packages/cc/d3/6dc91156cf12ed86bed383bcb942d84d23304a1e57b7ab030bf60ea130d6/orjson-3.10.15-cp313-cp313-musllinux_1_2_x86_64.whl", hash = "sha256:eca81f83b1b8c07449e1d6ff7074e82e3fd6777e588f1a6632127f286a968825", size = 129826 },
    { url = "https://files.pythonhosted.org/packages/b3/38/c47c25b86f6996f1343be721b6ea4367bc1c8bc0fc3f6bbcd995d18cb19d/orjson-3.10.15-cp313-cp313-win32.whl", hash = "sha256:c03cd6eea1bd3b949d0d007c8d57049aa2b39bd49f58b4b2af571a5d3833d890", size = 142542 },
    { url = "https://files.pythonhosted.org/packages/27/f1/1d7ec15b20f8ce9300bc850de1e059132b88990e46cd0ccac29cbf11e4f9/orjson-3.10.15-cp313-cp313-win_amd64.whl", hash = "sha256:fd56a26a04f6ba5fb2045b0acc487a63162a958ed837648c5781e1fe3316cfbf", size = 133444 },
]

[[package]]
name = "paho-mqtt"
version = "2.1.0"
source = { registry = "https://pypi.org/simple" }
sdist = { url = "https://files.pythonhosted.org/packages/39/15/0a6214e76d4d32e7f663b109cf71fb22561c2be0f701d67f93950cd40542/paho_mqtt-2.1.0.tar.gz", hash = "sha256:12d6e7511d4137555a3f6ea167ae846af2c7357b10bc6fa4f7c3968fc1723834", size = 148848 }
wheels = [
    { url = "https://files.pythonhosted.org/packages/c4/cb/00451c3cf31790287768bb12c6bec834f5d292eaf3022afc88e14b8afc94/paho_mqtt-2.1.0-py3-none-any.whl", hash = "sha256:6db9ba9b34ed5bc6b6e3812718c7e06e2fd7444540df2455d2c51bd58808feee", size = 67219 },
]

[[package]]
name = "requests"
version = "2.32.3"
source = { registry = "https://pypi.org/simple" }
dependencies = [
    { name = "certifi" },
    { name = "charset-normalizer" },
    { name = "idna" },
    { name = "urllib3" },
]
sdist = { url = "https://files.pythonhosted.org/packages/63/70/2bf7780ad2d390a8d301ad0b550f1581eadbd9a20f896afe06353c2a2913/requests-2.32.3.tar.gz", hash = "sha256:55365417734eb18255590a9ff9eb97e9e1da868d4ccd6402399eaf68af20a760", size = 131218 }
wheels = [
    { url = "https://files.pythonhosted.org/packages/f9/9b/335f9764261e915ed497fcdeb11df5dfd6f7bf257d4a6a2a686d80da4d54/requests-2.32.3-py3-none-any.whl", hash = "sha256:70761cfe03c773ceb22aa2f671b4757976145175cdfca038c02654d061d6dcc6", size = 64928 },
]

[[package]]
name = "tb-mqtt-client"
version = "1.11.0"
source = { registry = "https://pypi.org/simple" }
dependencies = [
    { name = "orjson" },
    { name = "paho-mqtt" },
    { name = "requests" },
]
sdist = { url = "https://files.pythonhosted.org/packages/bc/90/3d6794b960e18895bb28362f19334e42135cfb4ff41714d7358e2f984681/tb_mqtt_client-1.11.0.tar.gz", hash = "sha256:92b01e802981eead5b7c0989e373c3c148b595f9b68cf8c83bd2d02463b1842f", size = 28089 }

[[package]]
name = "urllib3"
version = "2.3.0"
source = { registry = "https://pypi.org/simple" }
sdist = { url = "https://files.pythonhosted.org/packages/aa/63/e53da845320b757bf29ef6a9062f5c669fe997973f966045cb019c3f4b66/urllib3-2.3.0.tar.gz", hash = "sha256:f8c5449b3cf0861679ce7e0503c7b44b5ec981bec0d1d3795a07f1ba96f0204d", size = 307268 }
wheels = [
    { url = "https://files.pythonhosted.org/packages/c8/19/4ec628951a74043532ca2cf5d97b7b14863931476d117c471e8e2b1eb39f/urllib3-2.3.0-py3-none-any.whl", hash = "sha256:1cee9ad369867bfdbbb48b7dd50374c0967a0bb7710050facf0dd6911440e3df", size = 128369 },
]
