# Supplementary material for: Dynamic, adaptive and modular Digital Twin framework for resource-efficient Controlled Environment Agriculture
Source: Front Plant Sci. 2026 Jul 1;17:1864757. doi: 10.3389/fpls.2026.1864757 (PMC13368678; doi:10.3389/fpls.2026.1864757)
Supplement: Supplementary file 1 [file DataSheet1.zip › dt_code-main/models/Lettuce/Fluxes/Mass/Phi_C_phot.mo]

within Lettuce.Fluxes.Mass;

function Phi_C_phot
  extends Modelica.Icons.Function;
  // Connectors
  input Real I;
  input Modelica.Units.NonSI.Temperature_degC T;
  input Real C;
  input Modelica.Units.SI.Mass B;
  input Real k_a_med;
  input Real k_LAI;
  input Real k_I_p;
  input Real k_p_1;
  input Real k_p_2;
  input Real k_p_3;
  input Real k_Gamma_p;
  output Modelica.Units.SI.MassFlowRate m_flow;

algorithm

  m_flow := k_a_med * (1 - exp(-k_LAI * B)) * (k_I_p * I * (-k_p_1 * T ^ 2 + k_p_2 * T - k_p_3) * (C - k_Gamma_p)) / (k_I_p * I + (-k_p_1 * T ^ 2 + k_p_2 * T - k_p_3) * (C - k_Gamma_p));

end Phi_C_phot;
