# Supplementary material for: Dynamic, adaptive and modular Digital Twin framework for resource-efficient Controlled Environment Agriculture
Source: Front Plant Sci. 2026 Jul 1;17:1864757. doi: 10.3389/fpls.2026.1864757 (PMC13368678; doi:10.3389/fpls.2026.1864757)
Supplement: Supplementary file 1 [file DataSheet1.zip › dt_code-main/models/Lettuce/Fluxes/Mass/Phi_C_resp.mo]

within Lettuce.Fluxes.Mass;

function Phi_C_resp
  extends Modelica.Icons.Function;

  // connectors
  input Modelica.Units.NonSI.Temperature_degC T;
  input Modelica.Units.SI.Mass B;
  input Real k_a_med;
  input Real k_resp;
  input Real k_T_1;
  input Real k_T_2;
  output Modelica.Units.SI.MassFlowRate m_flow;
  
algorithm

  m_flow := k_a_med * k_resp * B * 2 ^ (k_T_1 * T - k_T_2);

end Phi_C_resp;
