# Supplementary material for: Dynamic, adaptive and modular Digital Twin framework for resource-efficient Controlled Environment Agriculture
Source: Front Plant Sci. 2026 Jul 1;17:1864757. doi: 10.3389/fpls.2026.1864757 (PMC13368678; doi:10.3389/fpls.2026.1864757)
Supplement: Supplementary file 1 [file DataSheet1.zip › dt_code-main/models/Lettuce/Lettuce.mo]

within Lettuce;

model Lettuce
  // Inputs
  input Real PAR(start=100, fixed=false);
  input Real T(start=25, fixed=false);
  input Real C(start=1, fixed=false);
  // States
  Real B;
  // Parameters (not declared as such to allow for parameter estimation later)
  Modelica.Units.SI.Area k_a_med = 0.12 "available area of the growing medium";
  Real k_LAI = 53 "effective canopy area per kilogram of biomass m2[L] kg–1[dw]";
  Real k_I_p = 3.55e-9 "light utilization efficiency of plant kg[CO2]/J";
  Real k_p_1 = 5.11e-6 "Temperature influence on gross canopy photosynthesis m s–1 °C–2";
  Real k_p_2 = 2.30e-4 "Temperature influence on gross canopy photosynthesis m s–1 °C–1";
  Real k_p_3 = 6.29e-4 "Temperature influence on gross canopy photosynthesis m s–1";
  Real k_Gamma_p = 5.2e-5 "CO2 compensation point kg[CO2] m–3[air]";
  Real k_alpha_beta = 0.544 "biomass conversion per kilogram of CO2";
  Real k_resp = 4.87e-7 "respiration coefficient";
  Real k_B_resp = 2.65e-7 "respiration rate";
  Real k_T_1 = 0.1;
  Real k_T_2 = 2.5;
  Real c_c_a_evap = 3.6e-3 "Mass transfer coefficient for water vapor between leaf and air [m/s]";

equation
// ODE
  der(B) = Fluxes.Mass.Phi_C_phot(B=B, T=T, I=PAR, C=C, k_a_med = k_a_med, k_LAI = k_LAI, k_I_p = k_I_p, k_p_1 = k_p_1, k_p_2 = k_p_2, k_p_3 = k_p_3, k_Gamma_p = k_Gamma_p)*k_alpha_beta - Fluxes.Mass.Phi_C_resp(B=B, T=T,k_a_med = k_a_med, k_resp = k_resp, k_T_1 = k_T_1, k_T_2 = k_T_2);

  annotation(
    experiment(StartTime = 0, StopTime = 864000, Tolerance = 1e-06, Interval = 0.002),
    Diagram(graphics),
    Icon);
end Lettuce;
