# Supplementary material for: Dynamic, adaptive and modular Digital Twin framework for resource-efficient Controlled Environment Agriculture
Source: Front Plant Sci. 2026 Jul 1;17:1864757. doi: 10.3389/fpls.2026.1864757 (PMC13368678; doi:10.3389/fpls.2026.1864757)
Supplement: Supplementary file 1 [file DataSheet1.zip › dt_code-main/models/Lettuce/LettuceParamIdent.mo]

within Lettuce;

model LettuceParamIdent
  // Inputs
  input Real C(start=0.0008, min=0.00001);
  input Real I(start=1, min=1);
  input Real T(start=20, min=5);
  
  // Parameters (redeclared as inputs)
  input Real k_a_med(start=0.12, min=0, fixed=false);
  input Real k_LAI(start=53, min=0, fixed=false);
  input Real k_I_p(start=3.55e-9, min=0, fixed=false);
  input Real k_p_1(start=5.11e-6, min=0, fixed=false);
  input Real k_p_2(start=2.30e-4, min=0, fixed=false);
  input Real k_p_3(start=6.29e-4, min=0, fixed=false);
  input Real k_Gamma_p(start=5.2e-5, min=0, fixed=false);
  input Real k_alpha_beta(start=0.544, min=0, fixed=false);
  input Real k_resp(start=4.87e-7, min=0, fixed=false);
  input Real k_T_1(start=0.1, min=0, fixed=false);
  input Real k_T_2(start=2.5, min=0, fixed=false);

  // Lettuce model instantiation
  Lettuce lettuce(
    k_LAI=k_LAI, k_I_p=k_I_p, k_p_1=k_p_1, k_p_2=k_p_2, k_p_3=k_p_3, k_Gamma_p=k_Gamma_p, k_alpha_beta=k_alpha_beta, k_resp=k_resp, k_a_med=k_a_med, k_T_1=k_T_1, k_T_2=k_T_2
  ) annotation(Placement(transformation(extent = {{-40, -40}, {40, 40}})));

  // Output
  output Real B;

equation
  B = lettuce.B;
  C = lettuce.C;
  I = lettuce.PAR;
  T = lettuce.T;
  
annotation(
    experiment(StartTime = 0, StopTime = 1, Tolerance = 1e-06, Interval = 0.002));
end LettuceParamIdent;
