# Supplementary material for: Dynamic, adaptive and modular Digital Twin framework for resource-efficient Controlled Environment Agriculture
Source: Front Plant Sci. 2026 Jul 1;17:1864757. doi: 10.3389/fpls.2026.1864757 (PMC13368678; doi:10.3389/fpls.2026.1864757)
Supplement: Supplementary file 1 [file DataSheet1.zip › dt_code-main/simulation_backend/.devcontainer/devcontainer.json]

{
    "name": "DT Simulation Backend",
    "build": {
        "dockerfile": "../Dockerfile"
    },
    "runArgs": [
        "--add-host=host.docker.internal:host-gateway"
    ],
    "features": {
        "ghcr.io/anthropics/devcontainer-features/claude-code:1.0": {}
    },
    "mounts": [
        // Persist your Claude login and settings from your host machine
        "source=${localEnv:HOME}/.claude,target=/home/vscode/.claude,type=bind",
        // Mount host SSH keys to staging path; postCreateCommand copies them with correct permissions
        "source=${localEnv:HOME}/.ssh,target=/tmp/host-ssh,type=bind,readonly",
        // Shared Modelica source models
        "source=${localWorkspaceFolder}/../models,target=/home/vscode/models,type=bind,readonly"
    ],
    "customizations": {
        "vscode": {
            "extensions": [
                "ms-python.python",
                "charliermarsh.ruff",
                "tamasfe.even-better-toml"
            ],
            "settings": {
                "python.defaultInterpreterPath": "${containerWorkspaceFolder}/.venv/bin/python",
                "python.terminal.activateEnvInSelectedTerminal": true,
                "python.experiments.enabled": false,
                "python.selectInterpreter": "ms-python.python"
            }
        }
    },
    "remoteUser": "vscode",
    "postCreateCommand": "git config --global --add safe.directory ${containerWorkspaceFolder} && mkdir -p /home/vscode/.ssh && cp /tmp/host-ssh/* /home/vscode/.ssh/ 2>/dev/null || true && chmod 700 /home/vscode/.ssh && chmod 600 /home/vscode/.ssh/* 2>/dev/null || true && rm -rf ${containerWorkspaceFolder}/.venv && cd ${containerWorkspaceFolder} && uv sync"
}
