# Supplementary material for: Dynamic, adaptive and modular Digital Twin framework for resource-efficient Controlled Environment Agriculture
Source: Front Plant Sci. 2026 Jul 1;17:1864757. doi: 10.3389/fpls.2026.1864757 (PMC13368678; doi:10.3389/fpls.2026.1864757)
Supplement: Supplementary file 1 [file DataSheet1.zip › dt_code-main/simulation_backend/Dockerfile]

FROM debian:bookworm-slim

# 1. Install only the bare essentials for the OS
RUN apt-get update && apt-get install -y --no-install-recommends \
    ca-certificates \
    curl \
    git \
    openssh-client \
    sudo \
    && rm -rf /var/lib/apt/lists/*

# Create non-root user matching typical host UID
RUN groupadd --gid 1000 vscode \
    && useradd --uid 1000 --gid 1000 -m vscode \
    && echo "vscode ALL=(root) NOPASSWD:ALL" > /etc/sudoers.d/vscode \
    && chmod 0440 /etc/sudoers.d/vscode

# 2. Grab 'uv' from the official image
COPY --from=ghcr.io/astral-sh/uv:latest /uv /uvx /bin/

WORKDIR /app

# 3. Copy your project files
COPY . .

# 4. Tell uv to install Python 3.12 and your dependencies
# uv sync will look at your pyproject.toml and download the right Python version automatically
RUN uv sync --frozen --no-cache

# Transfer ownership of /app to vscode user
RUN chown -R vscode:vscode /app

# 5. Add the virtual environment to the PATH
# Note: uv creates the venv at /app/.venv by default
ENV PATH="/app/.venv/bin:$PATH"

USER vscode

# Set the default command
CMD ["python", "main.py"]
