# Supplementary material for: Dynamic, adaptive and modular Digital Twin framework for resource-efficient Controlled Environment Agriculture
Source: Front Plant Sci. 2026 Jul 1;17:1864757. doi: 10.3389/fpls.2026.1864757 (PMC13368678; doi:10.3389/fpls.2026.1864757)
Supplement: Supplementary file 1 [file DataSheet1.zip › dt_code-main/simulation_backend/main.py]

import asyncio
import configparser
import logging
import os
import shutil
import threading
import time
from dataclasses import dataclass, field
from pathlib import Path
from typing import List

import numpy as np
import pandas as pd
import yaml
from tb_device_mqtt import TBDeviceMqttClient
from tb_rest_client.models.models_ce import EntityId
from tb_rest_client.rest_client_ce import RestClientCE

from simulator import Simulator

logging.basicConfig(
    level=logging.INFO,
    format="%(asctime)s %(levelname)s %(name)s: %(message)s",
)
logger = logging.getLogger(__name__)


@dataclass
class GeneralSpecs:
    fmu_name: str
    step_size: float
    num_t_steps: int
    solver: str
    sim_device_token: str
    simulation_interval: float
    input_mode: str = "constant"  # "constant" or "trajectory"
    telemetry_chunk_size: int = 0  # 0 = send all at once; >0 = entries per MQTT publish
    telemetry_chunk_delay: float = 0.1  # seconds between chunks

    def __post_init__(self):
        self.step_size = float(self.step_size)
        self.simulation_interval = float(self.simulation_interval)
        self.telemetry_chunk_size = int(self.telemetry_chunk_size)
        self.telemetry_chunk_delay = float(self.telemetry_chunk_delay)
        if self.input_mode not in ("constant", "trajectory"):
            raise ValueError(
                f"input_mode must be 'constant' or 'trajectory', got '{self.input_mode}'"
            )


@dataclass
class ParameterSpec:
    name: str
    value: float

    def __post_init__(self):
        self.value = float(self.value)


@dataclass
class StateSpec:
    tb_var: str
    fmu_var: str
    device_token: str
    device_name: str
    prediction_var_name: str
    conversion_factor: float

    def __post_init__(self):
        self.conversion_factor = float(self.conversion_factor)


@dataclass
class InputSpec:
    tb_name: str
    fmu_var: str
    device_token: str
    device_name: str
    default_value: float
    conversion_factor: float

    def __post_init__(self):
        self.default_value = float(self.default_value)
        self.conversion_factor = float(self.conversion_factor)


@dataclass
class OutputSpec:
    prediction_var_name: str
    fmu_var: str


@dataclass
class SimSpecs:
    general: GeneralSpecs
    parameters: List[ParameterSpec] = field(default_factory=list)
    states: List[StateSpec] = field(default_factory=list)
    inputs: List[InputSpec] = field(default_factory=list)
    outputs: List[OutputSpec] = field(default_factory=list)

    @classmethod
    def from_yaml(cls, data: dict):
        """Helper to initialize from a loaded YAML dictionary."""
        return cls(
            general=GeneralSpecs(**data["general"]),
            parameters=[ParameterSpec(**p) for p in data.get("parameters", [])],
            states=[StateSpec(**s) for s in data.get("states", [])],
            inputs=[InputSpec(**i) for i in data.get("inputs", [])],
            outputs=[OutputSpec(**o) for o in data.get("outputs", [])],
        )


class SimulationCoordinator:

    def __init__(self):
        self._read_server_config()
        self._read_simulation_configs()
        self._setup_simulators()
        self._setup_rest_client()
        self._setup_mqtt_clients()

    def _read_server_config(self):
        config = configparser.ConfigParser()
        file_path = "config.ini"

        if not os.path.exists(file_path):
            raise FileNotFoundError(f"Config file not found: {file_path}")

        config.read(file_path)

        self._tb_host = config.get("thingsboard", "host")
        self._tb_port = config.getint("thingsboard", "port")
        self._tb_rest_port = config.getint("thingsboard", "rest_port")
        self._tb_rest_protocol = config.get("thingsboard", "rest_protocol", fallback="http")
        self._tb_username = config.get("thingsboard", "username")
        self._tb_password = config.get("thingsboard", "password")

    def _read_simulation_configs(self):
        self._sim_specs = []
        sim_config_dir = "./simulation_configs"
        for file in os.listdir(sim_config_dir):
            if file.endswith(".yaml"):
                with open(Path(sim_config_dir, file), "r") as f:
                    sim_cfg = yaml.safe_load(f)
                self._sim_specs.append(SimSpecs.from_yaml(sim_cfg))
        logger.info("Loaded %d simulation config(s)", len(self._sim_specs))

    def _setup_simulators(self):
        self._simulators = []
        for sim_spec in self._sim_specs:
            params = {p.name: p.value for p in sim_spec.parameters}
            inputs = [input_.fmu_var for input_ in sim_spec.inputs]
            simulator = Simulator(
                model_file_path=Path("./models", sim_spec.general.fmu_name),
                params=params,
                integrator_method=sim_spec.general.solver,
                time_step=sim_spec.general.step_size,
                num_t_steps=sim_spec.general.num_t_steps,
                inputs=inputs
            )
            self._simulators.append(simulator)
            logger.info("Simulator ready for %s", sim_spec.general.fmu_name)

    def _setup_rest_client(self):
        self._rest_client = RestClientCE(
            base_url=f"{self._tb_rest_protocol}://{self._tb_host}:{self._tb_rest_port}"
        )
        self._rest_client.configuration.verify_ssl = False
        self._rest_client.login(self._tb_username, self._tb_password)

        token_to_name: dict[str, str] = {}
        for spec in self._sim_specs:
            for s in spec.states:
                token_to_name[s.device_token] = s.device_name
            for i in spec.inputs:
                token_to_name[i.device_token] = i.device_name

        self._device_id_map: dict[str, EntityId] = {}
        for token, name in token_to_name.items():
            device = self._rest_client.get_tenant_device(name)
            self._device_id_map[token] = EntityId(id=device.id.id, entity_type="DEVICE")
        logger.info("Resolved %d device ID(s)", len(self._device_id_map))

    def _setup_mqtt_clients(self):
        self._mqtt_clients: dict[str, TBDeviceMqttClient] = {}
        self._mqtt_lock = threading.Lock()
        tokens = {spec.general.sim_device_token for spec in self._sim_specs}
        for token in tokens:
            client = TBDeviceMqttClient(self._tb_host, self._tb_port, token)
            client.connect()
            self._mqtt_clients[token] = client
            logger.info("MQTT client connected for token %s...", token[:8])

    async def _fetch_latest_telemetry(
        self, device_token: str, keys: list[str]
    ) -> dict[str, float]:
        loop = asyncio.get_running_loop()

        def _blocking_read() -> dict[str, float]:
            entity_id = self._device_id_map[device_token]
            end_ts = int(time.time() * 1000)
            start_ts = end_ts - 24 * 3600 * 1000  # 24-hour lookback
            result = self._rest_client.get_timeseries(
                entity_id,
                start_ts=start_ts,
                end_ts=end_ts,
                keys=",".join(keys),
                limit=1,
            )
            # result: {key: [{"ts": ..., "value": val}]}
            return {k: float(v[0]["value"]) for k, v in result.items() if v}

        return await loop.run_in_executor(None, _blocking_read)

    async def _fetch_telemetry_timeseries(
        self,
        device_token: str,
        keys: list[str],
        start_ts_ms: int,
        end_ts_ms: int,
    ) -> dict[str, list[tuple[int, float]]]:
        """Fetch a time-series of telemetry values over a time window from ThingsBoard.

        Returns {key: [(ts_ms, value), ...]} sorted ascending by timestamp.
        ThingsBoard may return entries newest-first, so results are always re-sorted.
        """
        loop = asyncio.get_running_loop()

        def _blocking_read() -> dict[str, list[tuple[int, float]]]:
            entity_id = self._device_id_map[device_token]
            result = self._rest_client.get_timeseries(
                entity_id,
                start_ts=start_ts_ms,
                end_ts=end_ts_ms,
                keys=",".join(keys),
                limit=10000,
            )
            out: dict[str, list[tuple[int, float]]] = {}
            for k, entries in result.items():
                if entries:
                    sorted_entries = sorted(entries, key=lambda e: int(e["ts"]))
                    out[k] = [(int(e["ts"]), float(e["value"])) for e in sorted_entries]
            return out

        return await loop.run_in_executor(None, _blocking_read)

    @staticmethod
    def _map_trajectories_to_grid(
        sim_spec: "SimSpecs",
        grid_timestamps_ms: list[int],
        trajectory_data: dict[str, list[tuple[int, float]]],
    ) -> pd.DataFrame:
        """Interpolate/extrapolate trajectory data onto the simulator's equidistant grid.

        For each input:
        - Within the data range: piecewise-linear interpolation fills gaps.
        - Beyond the right edge (data ends before horizon end): holds last known value.
        - Beyond the left edge (data starts after horizon start): holds first known value.
        - No data at all: falls back to default_value * conversion_factor and logs a warning.
        """
        grid_ts = np.array(grid_timestamps_ms, dtype=float)
        num_steps = len(grid_timestamps_ms)
        inputs_dict: dict[str, np.ndarray] = {}

        for inp in sim_spec.inputs:
            default = inp.default_value * inp.conversion_factor
            entries = trajectory_data.get(inp.tb_name)

            if not entries:
                logger.warning(
                    "No trajectory data for input '%s'; using default %.4g",
                    inp.tb_name,
                    default,
                )
                inputs_dict[inp.fmu_var] = np.full(num_steps, default)
                continue

            ts_arr = np.array([e[0] for e in entries], dtype=float)
            val_arr = np.array([e[1] * inp.conversion_factor for e in entries], dtype=float)

            if len(ts_arr) == 1:
                # Single data point: use as constant over full horizon
                inputs_dict[inp.fmu_var] = np.full(num_steps, val_arr[0])
            else:
                # np.interp: linear interpolation within range;
                # left/right kwargs hold first/last value outside data range (zero-order hold)
                inputs_dict[inp.fmu_var] = np.interp(
                    grid_ts, ts_arr, val_arr,
                    left=val_arr[0], right=val_arr[-1],
                )

        return pd.DataFrame(inputs_dict)

    async def _publish_tb_telemetry(
        self, device_token: str, telemetry_list: list[dict],
        chunk_size: int = 0, chunk_delay: float = 0.0,
    ) -> None:
        loop = asyncio.get_running_loop()

        def _blocking_publish() -> None:
            with self._mqtt_lock:
                client = self._mqtt_clients.get(device_token)
            if client is None:
                raise ValueError(f"No MQTT client registered for token {device_token}")

            chunks = (
                [telemetry_list[i:i + chunk_size] for i in range(0, len(telemetry_list), chunk_size)]
                if chunk_size > 0
                else [telemetry_list]
            )
            for idx, chunk in enumerate(chunks):
                if idx > 0 and chunk_delay > 0:
                    time.sleep(chunk_delay)
                try:
                    client.send_telemetry(chunk)
                except Exception:
                    logger.warning(
                        "MQTT publish to %s... failed, reconnecting", device_token[:8]
                    )
                    new_client = TBDeviceMqttClient(self._tb_host, self._tb_port, device_token)
                    new_client.connect()
                    new_client.send_telemetry(chunk)
                    with self._mqtt_lock:
                        self._mqtt_clients[device_token] = new_client
                    client = new_client

        await loop.run_in_executor(None, _blocking_publish)

    def _compute_prediction_timestamps(
        self, num_t_steps: int, step_size: float
    ) -> list[int]:
        step_ms = int(step_size * 1000)
        now_ms = int(time.time() * 1000)
        # Align to the next step_size boundary so timestamps are always on the grid
        t0_ms = ((now_ms // step_ms) + 1) * step_ms
        return [t0_ms + k * step_ms for k in range(num_t_steps)]

    async def _run_single_simulation(
        self, sim_spec: SimSpecs, simulator: Simulator
    ) -> None:
        loop = asyncio.get_running_loop()

        # 1. Fetch x0: group StateSpec reads by device_token to batch keys per connection
        state_by_token: dict[str, list[StateSpec]] = {}
        for s in sim_spec.states:
            state_by_token.setdefault(s.device_token, []).append(s)

        state_reads = await asyncio.gather(*[
            self._fetch_latest_telemetry(tok, [s.tb_var for s in specs])
            for tok, specs in state_by_token.items()
        ])
        flat_state: dict[str, float] = {k: v for d in state_reads for k, v in d.items()}

        x0: dict[str, float] = {
            s.fmu_var: flat_state[s.tb_var] * s.conversion_factor
            for s in sim_spec.states if s.tb_var in flat_state
        }
        # Missing states fall back to model defaults (simulator.py)

        # 2. Compute prediction grid early — needed for trajectory queries and telemetry publish
        num_steps = sim_spec.general.num_t_steps
        timestamps = self._compute_prediction_timestamps(num_steps, sim_spec.general.step_size)

        # 3. Fetch inputs according to input_mode
        input_by_token: dict[str, list[InputSpec]] = {}
        for i in sim_spec.inputs:
            input_by_token.setdefault(i.device_token, []).append(i)

        if sim_spec.general.input_mode == "trajectory":
            # Fetch predicted input trajectories over the prediction horizon.
            # Extend the query window one step before t0 for better boundary interpolation.
            fetch_start_ms = timestamps[0] - int(sim_spec.general.step_size * 1000)
            fetch_end_ms = timestamps[-1]

            traj_reads = await asyncio.gather(*[
                self._fetch_telemetry_timeseries(
                    tok, [i.tb_name for i in specs], fetch_start_ms, fetch_end_ms
                )
                for tok, specs in input_by_token.items()
            ])
            all_trajectories: dict[str, list[tuple[int, float]]] = {}
            for d in traj_reads:
                all_trajectories.update(d)

            inputs_df = self._map_trajectories_to_grid(sim_spec, timestamps, all_trajectories)
        else:
            # Constant mode: fetch the latest single value per input, repeat over horizon
            input_reads = await asyncio.gather(*[
                self._fetch_latest_telemetry(tok, [i.tb_name for i in specs])
                for tok, specs in input_by_token.items()
            ])
            flat_inputs: dict[str, float] = {k: v for d in input_reads for k, v in d.items()}
            inputs_df = pd.DataFrame({
                i.fmu_var: np.full(num_steps, flat_inputs.get(i.tb_name, i.default_value) * i.conversion_factor)
                for i in sim_spec.inputs
            })

        # 4. Run simulation in executor (CPU-bound CasADi integration)
        result_df: pd.DataFrame = await loop.run_in_executor(
            None, simulator.simulate, inputs_df, x0
        )

        # 5. Build timestamped telemetry list covering the full prediction horizon.
        # result_df has num_t_steps+1 rows for states (row 0 = x0, rows 1..N = predicted)
        # and num_t_steps rows for outputs (rows 0..N-1).
        # Both are indexed against the same num_t_steps future timestamps.
        telemetry_list = []
        for k, ts in enumerate(timestamps):
            entry: dict = {"ts": ts, "values": {}}
            for s in sim_spec.states:
                if s.fmu_var in result_df.columns:
                    entry["values"][s.prediction_var_name] = float(result_df[s.fmu_var].iloc[k + 1])
            for o in sim_spec.outputs:
                if o.fmu_var in result_df.columns:
                    entry["values"][o.prediction_var_name] = float(result_df[o.fmu_var].iloc[k])
            telemetry_list.append(entry)

        await self._publish_tb_telemetry(
            sim_spec.general.sim_device_token,
            telemetry_list,
            chunk_size=sim_spec.general.telemetry_chunk_size,
            chunk_delay=sim_spec.general.telemetry_chunk_delay,
        )

    async def _simulation_loop(self, sim_spec: SimSpecs, simulator: Simulator) -> None:
        while True:
            t_start = time.monotonic()
            try:
                await self._run_single_simulation(sim_spec, simulator)
            except Exception:
                logger.exception(
                    "Simulation %s failed; will retry after interval",
                    sim_spec.general.fmu_name,
                )
            elapsed = time.monotonic() - t_start
            if elapsed > sim_spec.general.simulation_interval:
                logger.warning(
                    "Simulation %s took %.2fs, exceeding interval of %.2fs",
                    sim_spec.general.fmu_name,
                    elapsed,
                    sim_spec.general.simulation_interval,
                )
            sleep_time = max(0.0, sim_spec.general.simulation_interval - elapsed)
            await asyncio.sleep(sleep_time)

    def _cleanup(self):
        for token, client in self._mqtt_clients.items():
            try:
                client.disconnect()
            except Exception:
                logger.warning(
                    "Failed to disconnect MQTT client for token %s...", token[:8]
                )
        logger.info("MQTT clients disconnected.")

    async def _run_all(self) -> None:
        await asyncio.gather(*[
            self._simulation_loop(spec, sim)
            for spec, sim in zip(self._sim_specs, self._simulators)
        ])

    def run(self):
        try:
            asyncio.run(self._run_all())
        except KeyboardInterrupt:
            logger.info("Shutting down simulation coordinator.")
        finally:
            self._cleanup()


def _cleanup_fmu_artifacts():
    for artifact in Path.cwd().glob("*.fmu.*"):
        try:
            if artifact.is_dir():
                shutil.rmtree(artifact)
            else:
                artifact.unlink()
            logger.info("Cleaned up FMU artifact: %s", artifact.name)
        except Exception as e:
            logger.warning("Could not remove FMU artifact %s: %s", artifact.name, e)


if __name__ == "__main__":
    _cleanup_fmu_artifacts()
    sim_coordinator = SimulationCoordinator()
    sim_coordinator.run()
