# Supplementary material for: Dynamic, adaptive and modular Digital Twin framework for resource-efficient Controlled Environment Agriculture
Source: Front Plant Sci. 2026 Jul 1;17:1864757. doi: 10.3389/fpls.2026.1864757 (PMC13368678; doi:10.3389/fpls.2026.1864757)
Supplement: Supplementary file 1 [file DataSheet1.zip › dt_code-main/simulation_backend/pyproject.toml]

[project]
name = "dt-simulation-backend"
version = "0.1.0"
description = "Add your description here"
readme = "README.md"
requires-python = ">=3.11"
dependencies = [
    "casadi>=3.7.2",
    "numpy>=2.4.2",
    "pandas>=3.0.1",
    "pymmh3==0.0.5",
    "pyyaml>=6.0.3",
    "setuptools==80.0.0",
    "tb-mqtt-client==1.13.12",
    "tb-rest-client",
]
