# Supplementary material for: Dynamic, adaptive and modular Digital Twin framework for resource-efficient Controlled Environment Agriculture
Source: Front Plant Sci. 2026 Jul 1;17:1864757. doi: 10.3389/fpls.2026.1864757 (PMC13368678; doi:10.3389/fpls.2026.1864757)
Supplement: Supplementary file 1 [file DataSheet1.zip › dt_code-main/simulation_backend/simulation_configs/lettuce.yaml]

general:
  fmu_name: "Lettuce.fmu"
  step_size: 3600
  num_t_steps: 680
  solver: "cvodes"
  sim_device_token: "YOUR_DEVICE_TOKEN"
  simulation_interval: 10.0 # seconds
  input_mode: "constant"  # "constant" or "trajectory"

# 1. Global Parameters (Static during simulation)
parameters:
  - name: "k_LAI"
    value: 53
  - name: "k_a_med"
    value: 0.12

# 2. State Mapping (Feedback loop from the real world)
# These represent the 'current' values needed to initialize/correct the model
# tb - thingsboard name, fmu_var - variable name in the FMU, device_token - token of the device providing this data, device_name - name of the device, prediction_var_name - name of the variable in the model that this state corresponds to, conversion_factor - factor to convert from the real-world measurement to the model's expected units
states:
  - tb_var: "Total weight"
    fmu_var: "lettuce.B"
    device_token: "YOUR_DEVICE_TOKEN"
    device_name: "GreenResearcher_1"
    prediction_var_name: "B"
    conversion_factor: 5e-3

# 3. Inputs Mapping
inputs:
  - tb_name: "scd4x Co2" 
    fmu_var: "C" # Unit is PPM - conversion to kg/m3 inside the code
    device_token: "YOUR_DEVICE_TOKEN"
    device_name: "Arduino_1"
    default_value: 400
    conversion_factor: 1.799e-6
  - tb_name: "bme280 T"
    fmu_var: "T"  # unit is Kelvin
    device_token: "YOUR_DEVICE_TOKEN"
    device_name: "Arduino_1"
    default_value: 24
    conversion_factor: 1
  - tb_name: "ppfd"
    fmu_var: "I" # UNit is umol/m2/s
    device_token: "YOUR_DEVICE_TOKEN"
    device_name: "Arduino_1"
    default_value: 400
    conversion_factor: 1

# 4. Outputs
outputs:
  []
