# Supplementary material for: Dynamic, adaptive and modular Digital Twin framework for resource-efficient Controlled Environment Agriculture
Source: Front Plant Sci. 2026 Jul 1;17:1864757. doi: 10.3389/fpls.2026.1864757 (PMC13368678; doi:10.3389/fpls.2026.1864757)
Supplement: Supplementary file 1 [file DataSheet1.zip › dt_code-main/simulation_backend/simulator.py]

import logging
from typing import List
import casadi as cs
from dataclasses import dataclass
import numpy as np
import pandas as pd

logger = logging.getLogger(__name__)


@dataclass
class Simulator:
    model_file_path: str
    params: dict[str, float]
    integrator_method: str
    time_step: float
    num_t_steps: int
    inputs: List[str]

    def __post_init__(self):
        self._load_fmu_model()
        self._setup_simulation()

    def _setup_simulation(self):
        # Set up variability for inputs and parameters
        for input_name in self.input_names:
            if input_name in self.params.keys():
                self._dae_builder.set_variability(input_name, "tunable")
            elif input_name in self.inputs:
                pass # leave at continuous
            else:
                self._dae_builder.set_variability(input_name, "fixed")
        

        # Set up parameters
        p = []
        for param_name in self._dae_builder.p():
            if param_name not in self.params.keys():
                raise ValueError(
                    f"Parameter {param_name} not found in the provided params."
                )
            p.append(self.params[param_name])
        for param_name, param_value in self.params.items():
            if param_name in self._dae_builder.p():
                continue
            else:
                self.set_parameter(param_name, param_value)

        self.p = np.array(p)

        daefun = self._dae_builder.create(
            "f", ["t", "x", "z", "p", "u"], ["ode", "alg", "quad", "zero"]
        )

        # Create integrator and measurement function
        self._F = cs.integrator("F", self.integrator_method, daefun, 0, self.time_step)
        self._h = self._dae_builder.create("h", ["x", "u"], ["y"])

        logger.info(
            "Simulation set up: %d states, %d inputs, %d outputs",
            self._dae_builder.nx(),
            self._dae_builder.nu(),
            self._dae_builder.ny(),
        )

    @property
    def state_names(self):
        return self._dae_builder.x()

    @property
    def input_names(self):
        return self._dae_builder.u()

    @property
    def meas_names(self):
        return self._dae_builder.y()

    def _load_fmu_model(self) -> cs.DaeBuilder:
        self._dae_builder = cs.DaeBuilder("dae", str(self.model_file_path))

    def set_parameter(self, param_name: str, value: float):
        """
        Set the value of a parameter in the DAE model.
        """
        if param_name in self._dae_builder.c() or param_name in self._dae_builder.p():
            self._dae_builder.set(param_name, value)
        else:
            if param_name in self._dae_builder.u():
                raise ValueError(
                    f"Parameter {param_name} is not a parameter but an input."
                )
            else:
                raise ValueError(f"Parameter {param_name} not found in the model.")

    def simulate(
        self,
        inputs: pd.DataFrame,
        x0: dict[str, float] | np.ndarray,
    ) -> pd.DataFrame:
        # Validate inputs DataFrame
        expected_inputs = list(self._dae_builder.u())
        missing = [name for name in expected_inputs if name not in inputs.columns]
        if missing:
            raise ValueError(f"inputs DataFrame missing columns: {missing}")
        if expected_inputs and len(inputs) < self.num_t_steps:
            raise ValueError(
                f"inputs has {len(inputs)} rows but {self.num_t_steps} required"
            )

        # Construct u array of shape (nu, num_t_steps)
        if expected_inputs:
            u = np.stack([inputs[name].values for name in expected_inputs], axis=0)
        else:
            u = np.zeros((0, self.num_t_steps))

        # Allocate trajectory arrays
        X = np.zeros((self._dae_builder.nx(), self.num_t_steps + 1), dtype=float)
        Y = np.zeros((self._dae_builder.ny(), self.num_t_steps), dtype=float)

        x0_list = []
        for state in self._dae_builder.x():
            if state in x0.keys():
                x0_list.append(x0[state])
            else:
                x0_list.append(self._dae_builder.start(state)[0])

        X[:, 0] = np.array(x0_list, dtype=float)

        # Ensure p is a CasADi DM
        p_dm = cs.DM(self.p)

        # Step through each time interval
        try:
            for k in range(self.num_t_steps):
                res = self._F(x0=cs.DM(X[:, k]), u=cs.DM(u[:, k]), p=p_dm)
                X[:, k + 1] = np.array(res["xf"]).flatten()
                Y[:, k] = np.array(self._h(x=X[:, k + 1], u=u[:, k])["y"]).flatten()
        except RuntimeError as e:
            raise RuntimeError(f"Integration failed at step {k}: {e}") from e

        df_x = pd.DataFrame(X.T, columns=self._dae_builder.x())
        df_y = pd.DataFrame(Y.T, columns=self._dae_builder.y())

        return pd.concat([df_x, df_y], axis=1)
