# Supplementary material for: Dynamic, adaptive and modular Digital Twin framework for resource-efficient Controlled Environment Agriculture
Source: Front Plant Sci. 2026 Jul 1;17:1864757. doi: 10.3389/fpls.2026.1864757 (PMC13368678; doi:10.3389/fpls.2026.1864757)
Supplement: Supplementary file 1 [file DataSheet1.zip › dt_code-main/simulation_backend/uv.lock]

version = 1
revision = 3
requires-python = ">=3.11"
resolution-markers = [
    "python_full_version >= '3.14' and sys_platform == 'win32'",
    "python_full_version >= '3.14' and sys_platform == 'emscripten'",
    "python_full_version >= '3.14' and sys_platform != 'emscripten' and sys_platform != 'win32'",
    "python_full_version < '3.14' and sys_platform == 'win32'",
    "python_full_version < '3.14' and sys_platform == 'emscripten'",
    "python_full_version < '3.14' and sys_platform != 'emscripten' and sys_platform != 'win32'",
]

[[package]]
name = "casadi"
version = "3.7.2"
source = { registry = "https://pypi.org/simple" }
dependencies = [
    { name = "numpy" },
]
sdist = { url = "https://files.pythonhosted.org/packages/92/62/1e98662024915ecb09c6894c26a3f497f4afa66570af3f53db4651fc45f1/casadi-3.7.2.tar.gz", hash = "sha256:b4d7bd8acdc4180306903ae1c9eddaf41be2a3ae2fa7154c57174ae64acdc60d", size = 6053600, upload-time = "2025-09-10T10:05:49.521Z" }
wheels = [
    { url = "https://files.pythonhosted.org/packages/29/01/d5e3058775ec8e24a01eb74d36099493b872536ef9e39f1e49624b977778/casadi-3.7.2-cp311-none-macosx_10_13_x86_64.macosx_10_13_intel.whl", hash = "sha256:f43b0562d05a5e6e81f1885fc4ae426c382e36eebfd8d27f1baff6052178a9b0", size = 47115880, upload-time = "2025-09-10T07:52:24.399Z" },
    { url = "https://files.pythonhosted.org/packages/0e/cf/4af27e010d599a5419129d34fdde41637029a1cca2a40bef0965d6d52228/casadi-3.7.2-cp311-none-macosx_11_0_arm64.whl", hash = "sha256:70add3334b437b60a9bc0f864d094350f1a4fcbf9e8bafec870b61aed64674df", size = 42293337, upload-time = "2025-09-10T08:03:32.556Z" },
    { url = "https://files.pythonhosted.org/packages/ac/4c/d1a50cc840103e00effcbaf8e911b6b3fb6ba2c8f4025466f524854968ed/casadi-3.7.2-cp311-none-manylinux2014_aarch64.whl", hash = "sha256:392d3367a4b33cf223013dad8122a0e549da40b1702a5375f82f85b563e5c0cf", size = 47277175, upload-time = "2025-09-10T08:04:08.811Z" },
    { url = "https://files.pythonhosted.org/packages/be/29/6e5714d124e6ddafbccc3ed774ca603081caa1175c7f0e1c52484184dfb3/casadi-3.7.2-cp311-none-manylinux2014_i686.whl", hash = "sha256:2ce09e0ced6df33048dccd582b5cfa2c9ff5193b12858b2584078afc17761905", size = 72438460, upload-time = "2025-09-10T08:05:02.769Z" },
    { url = "https://files.pythonhosted.org/packages/23/32/ac1f3999273aa4aae48516f6f4b7b267e0cc70d8527866989798cb81312f/casadi-3.7.2-cp311-none-manylinux2014_x86_64.whl", hash = "sha256:5086799a46d10ba884b72fd02c21be09dae52cbc189272354a5d424791b55f37", size = 75574474, upload-time = "2025-09-10T08:06:00.709Z" },
    { url = "https://files.pythonhosted.org/packages/68/78/7fd10709504c1757f70db3893870a891fcb9f1ec9f05e8ef2e3f3b9d7e2f/casadi-3.7.2-cp311-none-win_amd64.whl", hash = "sha256:72aa5727417d781ed216f16b5e93c6ddca5db27d83b0015a729e8ad570cdc465", size = 50994144, upload-time = "2025-09-10T08:06:42.384Z" },
    { url = "https://files.pythonhosted.org/packages/65/c8/689d085447b1966f42bdb8aa4fbebef49a09697dbee32ab02a865c17ac1b/casadi-3.7.2-cp312-none-macosx_10_13_x86_64.macosx_10_13_intel.whl", hash = "sha256:309ea41a69c9230390d349b0dd899c6a19504d1904c0756bef463e47fb5c8f9a", size = 47116756, upload-time = "2025-09-10T07:53:00.931Z" },
    { url = "https://files.pythonhosted.org/packages/1e/c0/3c4704394a6fd4dfb2123a4fd71ba64a001f340670a3eba45be7a19ac736/casadi-3.7.2-cp312-none-macosx_11_0_arm64.whl", hash = "sha256:6033381234db810b2247d16c6352e679a009ec4365d04008fc768866e011ed58", size = 42293718, upload-time = "2025-09-10T08:07:16.415Z" },
    { url = "https://files.pythonhosted.org/packages/f3/24/4cf05469ddf8544da5e92f359f96d716a97e7482999f085a632bc4ef344a/casadi-3.7.2-cp312-none-manylinux2014_aarch64.whl", hash = "sha256:732f2804d0766454bb75596339e4f2da6662ffb669621da0f630ed4af9e83d6a", size = 47276175, upload-time = "2025-09-10T08:08:09.29Z" },
    { url = "https://files.pythonhosted.org/packages/82/08/b5f57fea03128efd5c860673b6ac44776352e6c1af862b8177f4c503fffe/casadi-3.7.2-cp312-none-manylinux2014_i686.whl", hash = "sha256:cf17298ff0c162735bdf9bf72b765c636ae732130604017a3b52e26e35402857", size = 72430454, upload-time = "2025-09-10T08:09:10.781Z" },
    { url = "https://files.pythonhosted.org/packages/24/ab/d7233c915b12c005655437c6c4cf0ae46cbbb2b20d743cb5e4881ad3104a/casadi-3.7.2-cp312-none-manylinux2014_x86_64.whl", hash = "sha256:cde616930fa1440ad66f1850670399423edd37354eed9b12e74b3817b98d1187", size = 75568903, upload-time = "2025-09-10T08:10:07.108Z" },
    { url = "https://files.pythonhosted.org/packages/3e/b9/5b984124f539656efdf079f3d8f09d73667808ec8d0546e6bce6dc60ade6/casadi-3.7.2-cp312-none-win_amd64.whl", hash = "sha256:81d677d2b020c1307c1eb25eae15686e5de199bb066828c3eaabdfaaaf457ffd", size = 50991347, upload-time = "2025-09-10T08:10:46.629Z" },
    { url = "https://files.pythonhosted.org/packages/85/23/f13181cd2ba693aeabdb23e6025b2bbae856a23b2a75c57d0bf94bfb6642/casadi-3.7.2-cp313-none-macosx_10_13_x86_64.macosx_10_13_intel.whl", hash = "sha256:b53e9cc44e9d45fd0276322e85c721977ab32fefe5147069cf57f23352253479", size = 47112576, upload-time = "2025-09-10T07:53:51.287Z" },
    { url = "https://files.pythonhosted.org/packages/09/b7/087fcbfe2a0a0b44e236c9853d7fa7c539db6b8c60ab5702fffd73be5a7c/casadi-3.7.2-cp313-none-macosx_11_0_arm64.whl", hash = "sha256:2e37806a2d6a57320da79e200398239ae432a34569afbb0268598dd3381dafb9", size = 42293771, upload-time = "2025-09-10T08:11:30.329Z" },
    { url = "https://files.pythonhosted.org/packages/69/85/0512e695a9194795ed126825a2d7781bf1f82a116aaeae9c7525bde7c1d9/casadi-3.7.2-cp313-none-manylinux2014_aarch64.whl", hash = "sha256:8c22837ff751ab22ea3333198427e0dd2aa1f3974a10867de897fe26bcb57438", size = 47276199, upload-time = "2025-09-10T08:12:12.487Z" },
    { url = "https://files.pythonhosted.org/packages/50/30/9d130b6956fb2bc9d6d154b12b6f420b1338ce0bc8d99041465ded3df1eb/casadi-3.7.2-cp313-none-manylinux2014_i686.whl", hash = "sha256:4a92b5c28abb8d00ae24ce243fed36df36c53a511449aedcdf4db54f78efaf64", size = 72430461, upload-time = "2025-09-10T08:13:06.594Z" },
    { url = "https://files.pythonhosted.org/packages/3f/5b/7120e22f6e22ca77283f4a086ab2e59d107f00bfc952116db41a015385fe/casadi-3.7.2-cp313-none-manylinux2014_x86_64.whl", hash = "sha256:63a406ead6582ddc730ea9bfcb100fc299d0793f2e6b177a967a1495846f9a72", size = 75568903, upload-time = "2025-09-10T08:14:04.404Z" },
    { url = "https://files.pythonhosted.org/packages/ba/b7/2c80912fc6655deb6a78fa2ae9aa9a4a3c59ac5daa83f2dd549547441a08/casadi-3.7.2-cp313-none-win_amd64.whl", hash = "sha256:d1a996d5904ba74ee2c0bb9991344c9b0963adc08864ddce908fe92cfdf36bf0", size = 50991336, upload-time = "2025-09-10T08:14:43.907Z" },
    { url = "https://files.pythonhosted.org/packages/19/60/76074fcbd1cc246dd542a91ca53ed638133c3fb52ebf8400ea8edffd7a98/casadi-3.7.2-cp314-none-macosx_10_13_x86_64.macosx_10_13_intel.whl", hash = "sha256:f8faf88720477f63b48e96f443ba557931ddd3f5d7d08fc905148893b5c25917", size = 47116064, upload-time = "2025-09-11T08:15:13.381Z" },
    { url = "https://files.pythonhosted.org/packages/66/79/b1eda4d4eeefa51f3b75e51f332e3837b86d063b9b889fdbcb92081f6831/casadi-3.7.2-cp314-none-macosx_11_0_arm64.whl", hash = "sha256:08762169bd464d5a00a15bf28d2ff7deac41d24a1da842a13153a833cd247b61", size = 42295048, upload-time = "2025-09-11T08:15:20.517Z" },
    { url = "https://files.pythonhosted.org/packages/f2/06/e52fdaee135ebb5d0a004827848890d66e9e05b2148b4beb2a0150e7418d/casadi-3.7.2-cp314-none-manylinux2014_i686.whl", hash = "sha256:9b5683d06f7c5c2bc044585f2d3591d81ec0ad81de84db29765a8bca8247f9d7", size = 72430409, upload-time = "2025-09-10T14:09:48.176Z" },
    { url = "https://files.pythonhosted.org/packages/92/50/8834ae629e425802b66505c9861061439b4510d1aca1c94ea067b129e3b5/casadi-3.7.2-cp314-none-manylinux2014_x86_64.whl", hash = "sha256:8861213b7fc605a67cf9b46b29c05337b70c773c0b9615939a7c8a3361cabed1", size = 75571314, upload-time = "2025-09-10T14:10:45.54Z" },
    { url = "https://files.pythonhosted.org/packages/59/3a/aaf951d7921a7b657a3402e1e628ccd2c9dfdc6d29bf5aed209dca93073b/casadi-3.7.2-cp314-none-win_amd64.whl", hash = "sha256:62b7b1f943456447205673865e130ec9d97a6f931239968a46d9a7b40ea8c4c3", size = 50991682, upload-time = "2025-09-10T14:11:24.747Z" },
]

[[package]]
name = "certifi"
version = "2026.1.4"
source = { registry = "https://pypi.org/simple" }
sdist = { url = "https://files.pythonhosted.org/packages/e0/2d/a891ca51311197f6ad14a7ef42e2399f36cf2f9bd44752b3dc4eab60fdc5/certifi-2026.1.4.tar.gz", hash = "sha256:ac726dd470482006e014ad384921ed6438c457018f4b3d204aea4281258b2120", size = 154268, upload-time = "2026-01-04T02:42:41.825Z" }
wheels = [
    { url = "https://files.pythonhosted.org/packages/e6/ad/3cc14f097111b4de0040c83a525973216457bbeeb63739ef1ed275c1c021/certifi-2026.1.4-py3-none-any.whl", hash = "sha256:9943707519e4add1115f44c2bc244f782c0249876bf51b6599fee1ffbedd685c", size = 152900, upload-time = "2026-01-04T02:42:40.15Z" },
]

[[package]]
name = "charset-normalizer"
version = "3.4.4"
source = { registry = "https://pypi.org/simple" }
sdist = { url = "https://files.pythonhosted.org/packages/13/69/33ddede1939fdd074bce5434295f38fae7136463422fe4fd3e0e89b98062/charset_normalizer-3.4.4.tar.gz", hash = "sha256:94537985111c35f28720e43603b8e7b43a6ecfb2ce1d3058bbe955b73404e21a", size = 129418, upload-time = "2025-10-14T04:42:32.879Z" }
wheels = [
    { url = "https://files.pythonhosted.org/packages/ed/27/c6491ff4954e58a10f69ad90aca8a1b6fe9c5d3c6f380907af3c37435b59/charset_normalizer-3.4.4-cp311-cp311-macosx_10_9_universal2.whl", hash = "sha256:6e1fcf0720908f200cd21aa4e6750a48ff6ce4afe7ff5a79a90d5ed8a08296f8", size = 206988, upload-time = "2025-10-14T04:40:33.79Z" },
    { url = "https://files.pythonhosted.org/packages/94/59/2e87300fe67ab820b5428580a53cad894272dbb97f38a7a814a2a1ac1011/charset_normalizer-3.4.4-cp311-cp311-manylinux2014_aarch64.manylinux_2_17_aarch64.manylinux_2_28_aarch64.whl", hash = "sha256:5f819d5fe9234f9f82d75bdfa9aef3a3d72c4d24a6e57aeaebba32a704553aa0", size = 147324, upload-time = "2025-10-14T04:40:34.961Z" },
    { url = "https://files.pythonhosted.org/packages/07/fb/0cf61dc84b2b088391830f6274cb57c82e4da8bbc2efeac8c025edb88772/charset_normalizer-3.4.4-cp311-cp311-manylinux2014_armv7l.manylinux_2_17_armv7l.manylinux_2_31_armv7l.whl", hash = "sha256:a59cb51917aa591b1c4e6a43c132f0cdc3c76dbad6155df4e28ee626cc77a0a3", size = 142742, upload-time = "2025-10-14T04:40:36.105Z" },
    { url = "https://files.pythonhosted.org/packages/62/8b/171935adf2312cd745d290ed93cf16cf0dfe320863ab7cbeeae1dcd6535f/charset_normalizer-3.4.4-cp311-cp311-manylinux2014_ppc64le.manylinux_2_17_ppc64le.manylinux_2_28_ppc64le.whl", hash = "sha256:8ef3c867360f88ac904fd3f5e1f902f13307af9052646963ee08ff4f131adafc", size = 160863, upload-time = "2025-10-14T04:40:37.188Z" },
    { url = "https://files.pythonhosted.org/packages/09/73/ad875b192bda14f2173bfc1bc9a55e009808484a4b256748d931b6948442/charset_normalizer-3.4.4-cp311-cp311-manylinux2014_s390x.manylinux_2_17_s390x.manylinux_2_28_s390x.whl", hash = "sha256:d9e45d7faa48ee908174d8fe84854479ef838fc6a705c9315372eacbc2f02897", size = 157837, upload-time = "2025-10-14T04:40:38.435Z" },
    { url = "https://files.pythonhosted.org/packages/6d/fc/de9cce525b2c5b94b47c70a4b4fb19f871b24995c728e957ee68ab1671ea/charset_normalizer-3.4.4-cp311-cp311-manylinux2014_x86_64.manylinux_2_17_x86_64.manylinux_2_28_x86_64.whl", hash = "sha256:840c25fb618a231545cbab0564a799f101b63b9901f2569faecd6b222ac72381", size = 151550, upload-time = "2025-10-14T04:40:40.053Z" },
    { url = "https://files.pythonhosted.org/packages/55/c2/43edd615fdfba8c6f2dfbd459b25a6b3b551f24ea21981e23fb768503ce1/charset_normalizer-3.4.4-cp311-cp311-manylinux_2_31_riscv64.manylinux_2_39_riscv64.whl", hash = "sha256:ca5862d5b3928c4940729dacc329aa9102900382fea192fc5e52eb69d6093815", size = 149162, upload-time = "2025-10-14T04:40:41.163Z" },
    { url = "https://files.pythonhosted.org/packages/03/86/bde4ad8b4d0e9429a4e82c1e8f5c659993a9a863ad62c7df05cf7b678d75/charset_normalizer-3.4.4-cp311-cp311-musllinux_1_2_aarch64.whl", hash = "sha256:d9c7f57c3d666a53421049053eaacdd14bbd0a528e2186fcb2e672effd053bb0", size = 150019, upload-time = "2025-10-14T04:40:42.276Z" },
    { url = "https://files.pythonhosted.org/packages/1f/86/a151eb2af293a7e7bac3a739b81072585ce36ccfb4493039f49f1d3cae8c/charset_normalizer-3.4.4-cp311-cp311-musllinux_1_2_armv7l.whl", hash = "sha256:277e970e750505ed74c832b4bf75dac7476262ee2a013f5574dd49075879e161", size = 143310, upload-time = "2025-10-14T04:40:43.439Z" },
    { url = "https://files.pythonhosted.org/packages/b5/fe/43dae6144a7e07b87478fdfc4dbe9efd5defb0e7ec29f5f58a55aeef7bf7/charset_normalizer-3.4.4-cp311-cp311-musllinux_1_2_ppc64le.whl", hash = "sha256:31fd66405eaf47bb62e8cd575dc621c56c668f27d46a61d975a249930dd5e2a4", size = 162022, upload-time = "2025-10-14T04:40:44.547Z" },
    { url = "https://files.pythonhosted.org/packages/80/e6/7aab83774f5d2bca81f42ac58d04caf44f0cc2b65fc6db2b3b2e8a05f3b3/charset_normalizer-3.4.4-cp311-cp311-musllinux_1_2_riscv64.whl", hash = "sha256:0d3d8f15c07f86e9ff82319b3d9ef6f4bf907608f53fe9d92b28ea9ae3d1fd89", size = 149383, upload-time = "2025-10-14T04:40:46.018Z" },
    { url = "https://files.pythonhosted.org/packages/4f/e8/b289173b4edae05c0dde07f69f8db476a0b511eac556dfe0d6bda3c43384/charset_normalizer-3.4.4-cp311-cp311-musllinux_1_2_s390x.whl", hash = "sha256:9f7fcd74d410a36883701fafa2482a6af2ff5ba96b9a620e9e0721e28ead5569", size = 159098, upload-time = "2025-10-14T04:40:47.081Z" },
    { url = "https://files.pythonhosted.org/packages/d8/df/fe699727754cae3f8478493c7f45f777b17c3ef0600e28abfec8619eb49c/charset_normalizer-3.4.4-cp311-cp311-musllinux_1_2_x86_64.whl", hash = "sha256:ebf3e58c7ec8a8bed6d66a75d7fb37b55e5015b03ceae72a8e7c74495551e224", size = 152991, upload-time = "2025-10-14T04:40:48.246Z" },
    { url = "https://files.pythonhosted.org/packages/1a/86/584869fe4ddb6ffa3bd9f491b87a01568797fb9bd8933f557dba9771beaf/charset_normalizer-3.4.4-cp311-cp311-win32.whl", hash = "sha256:eecbc200c7fd5ddb9a7f16c7decb07b566c29fa2161a16cf67b8d068bd21690a", size = 99456, upload-time = "2025-10-14T04:40:49.376Z" },
    { url = "https://files.pythonhosted.org/packages/65/f6/62fdd5feb60530f50f7e38b4f6a1d5203f4d16ff4f9f0952962c044e919a/charset_normalizer-3.4.4-cp311-cp311-win_amd64.whl", hash = "sha256:5ae497466c7901d54b639cf42d5b8c1b6a4fead55215500d2f486d34db48d016", size = 106978, upload-time = "2025-10-14T04:40:50.844Z" },
    { url = "https://files.pythonhosted.org/packages/7a/9d/0710916e6c82948b3be62d9d398cb4fcf4e97b56d6a6aeccd66c4b2f2bd5/charset_normalizer-3.4.4-cp311-cp311-win_arm64.whl", hash = "sha256:65e2befcd84bc6f37095f5961e68a6f077bf44946771354a28ad434c2cce0ae1", size = 99969, upload-time = "2025-10-14T04:40:52.272Z" },
    { url = "https://files.pythonhosted.org/packages/f3/85/1637cd4af66fa687396e757dec650f28025f2a2f5a5531a3208dc0ec43f2/charset_normalizer-3.4.4-cp312-cp312-macosx_10_13_universal2.whl", hash = "sha256:0a98e6759f854bd25a58a73fa88833fba3b7c491169f86ce1180c948ab3fd394", size = 208425, upload-time = "2025-10-14T04:40:53.353Z" },
    { url = "https://files.pythonhosted.org/packages/9d/6a/04130023fef2a0d9c62d0bae2649b69f7b7d8d24ea5536feef50551029df/charset_normalizer-3.4.4-cp312-cp312-manylinux2014_aarch64.manylinux_2_17_aarch64.manylinux_2_28_aarch64.whl", hash = "sha256:b5b290ccc2a263e8d185130284f8501e3e36c5e02750fc6b6bdeb2e9e96f1e25", size = 148162, upload-time = "2025-10-14T04:40:54.558Z" },
    { url = "https://files.pythonhosted.org/packages/78/29/62328d79aa60da22c9e0b9a66539feae06ca0f5a4171ac4f7dc285b83688/charset_normalizer-3.4.4-cp312-cp312-manylinux2014_armv7l.manylinux_2_17_armv7l.manylinux_2_31_armv7l.whl", hash = "sha256:74bb723680f9f7a6234dcf67aea57e708ec1fbdf5699fb91dfd6f511b0a320ef", size = 144558, upload-time = "2025-10-14T04:40:55.677Z" },
    { url = "https://files.pythonhosted.org/packages/86/bb/b32194a4bf15b88403537c2e120b817c61cd4ecffa9b6876e941c3ee38fe/charset_normalizer-3.4.4-cp312-cp312-manylinux2014_ppc64le.manylinux_2_17_ppc64le.manylinux_2_28_ppc64le.whl", hash = "sha256:f1e34719c6ed0b92f418c7c780480b26b5d9c50349e9a9af7d76bf757530350d", size = 161497, upload-time = "2025-10-14T04:40:57.217Z" },
    { url = "https://files.pythonhosted.org/packages/19/89/a54c82b253d5b9b111dc74aca196ba5ccfcca8242d0fb64146d4d3183ff1/charset_normalizer-3.4.4-cp312-cp312-manylinux2014_s390x.manylinux_2_17_s390x.manylinux_2_28_s390x.whl", hash = "sha256:2437418e20515acec67d86e12bf70056a33abdacb5cb1655042f6538d6b085a8", size = 159240, upload-time = "2025-10-14T04:40:58.358Z" },
    { url = "https://files.pythonhosted.org/packages/c0/10/d20b513afe03acc89ec33948320a5544d31f21b05368436d580dec4e234d/charset_normalizer-3.4.4-cp312-cp312-manylinux2014_x86_64.manylinux_2_17_x86_64.manylinux_2_28_x86_64.whl", hash = "sha256:11d694519d7f29d6cd09f6ac70028dba10f92f6cdd059096db198c283794ac86", size = 153471, upload-time = "2025-10-14T04:40:59.468Z" },
    { url = "https://files.pythonhosted.org/packages/61/fa/fbf177b55bdd727010f9c0a3c49eefa1d10f960e5f09d1d887bf93c2e698/charset_normalizer-3.4.4-cp312-cp312-manylinux_2_31_riscv64.manylinux_2_39_riscv64.whl", hash = "sha256:ac1c4a689edcc530fc9d9aa11f5774b9e2f33f9a0c6a57864e90908f5208d30a", size = 150864, upload-time = "2025-10-14T04:41:00.623Z" },
    { url = "https://files.pythonhosted.org/packages/05/12/9fbc6a4d39c0198adeebbde20b619790e9236557ca59fc40e0e3cebe6f40/charset_normalizer-3.4.4-cp312-cp312-musllinux_1_2_aarch64.whl", hash = "sha256:21d142cc6c0ec30d2efee5068ca36c128a30b0f2c53c1c07bd78cb6bc1d3be5f", size = 150647, upload-time = "2025-10-14T04:41:01.754Z" },
    { url = "https://files.pythonhosted.org/packages/ad/1f/6a9a593d52e3e8c5d2b167daf8c6b968808efb57ef4c210acb907c365bc4/charset_normalizer-3.4.4-cp312-cp312-musllinux_1_2_armv7l.whl", hash = "sha256:5dbe56a36425d26d6cfb40ce79c314a2e4dd6211d51d6d2191c00bed34f354cc", size = 145110, upload-time = "2025-10-14T04:41:03.231Z" },
    { url = "https://files.pythonhosted.org/packages/30/42/9a52c609e72471b0fc54386dc63c3781a387bb4fe61c20231a4ebcd58bdd/charset_normalizer-3.4.4-cp312-cp312-musllinux_1_2_ppc64le.whl", hash = "sha256:5bfbb1b9acf3334612667b61bd3002196fe2a1eb4dd74d247e0f2a4d50ec9bbf", size = 162839, upload-time = "2025-10-14T04:41:04.715Z" },
    { url = "https://files.pythonhosted.org/packages/c4/5b/c0682bbf9f11597073052628ddd38344a3d673fda35a36773f7d19344b23/charset_normalizer-3.4.4-cp312-cp312-musllinux_1_2_riscv64.whl", hash = "sha256:d055ec1e26e441f6187acf818b73564e6e6282709e9bcb5b63f5b23068356a15", size = 150667, upload-time = "2025-10-14T04:41:05.827Z" },
    { url = "https://files.pythonhosted.org/packages/e4/24/a41afeab6f990cf2daf6cb8c67419b63b48cf518e4f56022230840c9bfb2/charset_normalizer-3.4.4-cp312-cp312-musllinux_1_2_s390x.whl", hash = "sha256:af2d8c67d8e573d6de5bc30cdb27e9b95e49115cd9baad5ddbd1a6207aaa82a9", size = 160535, upload-time = "2025-10-14T04:41:06.938Z" },
    { url = "https://files.pythonhosted.org/packages/2a/e5/6a4ce77ed243c4a50a1fecca6aaaab419628c818a49434be428fe24c9957/charset_normalizer-3.4.4-cp312-cp312-musllinux_1_2_x86_64.whl", hash = "sha256:780236ac706e66881f3b7f2f32dfe90507a09e67d1d454c762cf642e6e1586e0", size = 154816, upload-time = "2025-10-14T04:41:08.101Z" },
    { url = "https://files.pythonhosted.org/packages/a8/ef/89297262b8092b312d29cdb2517cb1237e51db8ecef2e9af5edbe7b683b1/charset_normalizer-3.4.4-cp312-cp312-win32.whl", hash = "sha256:5833d2c39d8896e4e19b689ffc198f08ea58116bee26dea51e362ecc7cd3ed26", size = 99694, upload-time = "2025-10-14T04:41:09.23Z" },
    { url = "https://files.pythonhosted.org/packages/3d/2d/1e5ed9dd3b3803994c155cd9aacb60c82c331bad84daf75bcb9c91b3295e/charset_normalizer-3.4.4-cp312-cp312-win_amd64.whl", hash = "sha256:a79cfe37875f822425b89a82333404539ae63dbdddf97f84dcbc3d339aae9525", size = 107131, upload-time = "2025-10-14T04:41:10.467Z" },
    { url = "https://files.pythonhosted.org/packages/d0/d9/0ed4c7098a861482a7b6a95603edce4c0d9db2311af23da1fb2b75ec26fc/charset_normalizer-3.4.4-cp312-cp312-win_arm64.whl", hash = "sha256:376bec83a63b8021bb5c8ea75e21c4ccb86e7e45ca4eb81146091b56599b80c3", size = 100390, upload-time = "2025-10-14T04:41:11.915Z" },
    { url = "https://files.pythonhosted.org/packages/97/45/4b3a1239bbacd321068ea6e7ac28875b03ab8bc0aa0966452db17cd36714/charset_normalizer-3.4.4-cp313-cp313-macosx_10_13_universal2.whl", hash = "sha256:e1f185f86a6f3403aa2420e815904c67b2f9ebc443f045edd0de921108345794", size = 208091, upload-time = "2025-10-14T04:41:13.346Z" },
    { url = "https://files.pythonhosted.org/packages/7d/62/73a6d7450829655a35bb88a88fca7d736f9882a27eacdca2c6d505b57e2e/charset_normalizer-3.4.4-cp313-cp313-manylinux2014_aarch64.manylinux_2_17_aarch64.manylinux_2_28_aarch64.whl", hash = "sha256:6b39f987ae8ccdf0d2642338faf2abb1862340facc796048b604ef14919e55ed", size = 147936, upload-time = "2025-10-14T04:41:14.461Z" },
    { url = "https://files.pythonhosted.org/packages/89/c5/adb8c8b3d6625bef6d88b251bbb0d95f8205831b987631ab0c8bb5d937c2/charset_normalizer-3.4.4-cp313-cp313-manylinux2014_armv7l.manylinux_2_17_armv7l.manylinux_2_31_armv7l.whl", hash = "sha256:3162d5d8ce1bb98dd51af660f2121c55d0fa541b46dff7bb9b9f86ea1d87de72", size = 144180, upload-time = "2025-10-14T04:41:15.588Z" },
    { url = "https://files.pythonhosted.org/packages/91/ed/9706e4070682d1cc219050b6048bfd293ccf67b3d4f5a4f39207453d4b99/charset_normalizer-3.4.4-cp313-cp313-manylinux2014_ppc64le.manylinux_2_17_ppc64le.manylinux_2_28_ppc64le.whl", hash = "sha256:81d5eb2a312700f4ecaa977a8235b634ce853200e828fbadf3a9c50bab278328", size = 161346, upload-time = "2025-10-14T04:41:16.738Z" },
    { url = "https://files.pythonhosted.org/packages/d5/0d/031f0d95e4972901a2f6f09ef055751805ff541511dc1252ba3ca1f80cf5/charset_normalizer-3.4.4-cp313-cp313-manylinux2014_s390x.manylinux_2_17_s390x.manylinux_2_28_s390x.whl", hash = "sha256:5bd2293095d766545ec1a8f612559f6b40abc0eb18bb2f5d1171872d34036ede", size = 158874, upload-time = "2025-10-14T04:41:17.923Z" },
    { url = "https://files.pythonhosted.org/packages/f5/83/6ab5883f57c9c801ce5e5677242328aa45592be8a00644310a008d04f922/charset_normalizer-3.4.4-cp313-cp313-manylinux2014_x86_64.manylinux_2_17_x86_64.manylinux_2_28_x86_64.whl", hash = "sha256:a8a8b89589086a25749f471e6a900d3f662d1d3b6e2e59dcecf787b1cc3a1894", size = 153076, upload-time = "2025-10-14T04:41:19.106Z" },
    { url = "https://files.pythonhosted.org/packages/75/1e/5ff781ddf5260e387d6419959ee89ef13878229732732ee73cdae01800f2/charset_normalizer-3.4.4-cp313-cp313-manylinux_2_31_riscv64.manylinux_2_39_riscv64.whl", hash = "sha256:bc7637e2f80d8530ee4a78e878bce464f70087ce73cf7c1caf142416923b98f1", size = 150601, upload-time = "2025-10-14T04:41:20.245Z" },
    { url = "https://files.pythonhosted.org/packages/d7/57/71be810965493d3510a6ca79b90c19e48696fb1ff964da319334b12677f0/charset_normalizer-3.4.4-cp313-cp313-musllinux_1_2_aarch64.whl", hash = "sha256:f8bf04158c6b607d747e93949aa60618b61312fe647a6369f88ce2ff16043490", size = 150376, upload-time = "2025-10-14T04:41:21.398Z" },
    { url = "https://files.pythonhosted.org/packages/e5/d5/c3d057a78c181d007014feb7e9f2e65905a6c4ef182c0ddf0de2924edd65/charset_normalizer-3.4.4-cp313-cp313-musllinux_1_2_armv7l.whl", hash = "sha256:554af85e960429cf30784dd47447d5125aaa3b99a6f0683589dbd27e2f45da44", size = 144825, upload-time = "2025-10-14T04:41:22.583Z" },
    { url = "https://files.pythonhosted.org/packages/e6/8c/d0406294828d4976f275ffbe66f00266c4b3136b7506941d87c00cab5272/charset_normalizer-3.4.4-cp313-cp313-musllinux_1_2_ppc64le.whl", hash = "sha256:74018750915ee7ad843a774364e13a3db91682f26142baddf775342c3f5b1133", size = 162583, upload-time = "2025-10-14T04:41:23.754Z" },
    { url = "https://files.pythonhosted.org/packages/d7/24/e2aa1f18c8f15c4c0e932d9287b8609dd30ad56dbe41d926bd846e22fb8d/charset_normalizer-3.4.4-cp313-cp313-musllinux_1_2_riscv64.whl", hash = "sha256:c0463276121fdee9c49b98908b3a89c39be45d86d1dbaa22957e38f6321d4ce3", size = 150366, upload-time = "2025-10-14T04:41:25.27Z" },
    { url = "https://files.pythonhosted.org/packages/e4/5b/1e6160c7739aad1e2df054300cc618b06bf784a7a164b0f238360721ab86/charset_normalizer-3.4.4-cp313-cp313-musllinux_1_2_s390x.whl", hash = "sha256:362d61fd13843997c1c446760ef36f240cf81d3ebf74ac62652aebaf7838561e", size = 160300, upload-time = "2025-10-14T04:41:26.725Z" },
    { url = "https://files.pythonhosted.org/packages/7a/10/f882167cd207fbdd743e55534d5d9620e095089d176d55cb22d5322f2afd/charset_normalizer-3.4.4-cp313-cp313-musllinux_1_2_x86_64.whl", hash = "sha256:9a26f18905b8dd5d685d6d07b0cdf98a79f3c7a918906af7cc143ea2e164c8bc", size = 154465, upload-time = "2025-10-14T04:41:28.322Z" },
    { url = "https://files.pythonhosted.org/packages/89/66/c7a9e1b7429be72123441bfdbaf2bc13faab3f90b933f664db506dea5915/charset_normalizer-3.4.4-cp313-cp313-win32.whl", hash = "sha256:9b35f4c90079ff2e2edc5b26c0c77925e5d2d255c42c74fdb70fb49b172726ac", size = 99404, upload-time = "2025-10-14T04:41:29.95Z" },
    { url = "https://files.pythonhosted.org/packages/c4/26/b9924fa27db384bdcd97ab83b4f0a8058d96ad9626ead570674d5e737d90/charset_normalizer-3.4.4-cp313-cp313-win_amd64.whl", hash = "sha256:b435cba5f4f750aa6c0a0d92c541fb79f69a387c91e61f1795227e4ed9cece14", size = 107092, upload-time = "2025-10-14T04:41:31.188Z" },
    { url = "https://files.pythonhosted.org/packages/af/8f/3ed4bfa0c0c72a7ca17f0380cd9e4dd842b09f664e780c13cff1dcf2ef1b/charset_normalizer-3.4.4-cp313-cp313-win_arm64.whl", hash = "sha256:542d2cee80be6f80247095cc36c418f7bddd14f4a6de45af91dfad36d817bba2", size = 100408, upload-time = "2025-10-14T04:41:32.624Z" },
    { url = "https://files.pythonhosted.org/packages/2a/35/7051599bd493e62411d6ede36fd5af83a38f37c4767b92884df7301db25d/charset_normalizer-3.4.4-cp314-cp314-macosx_10_13_universal2.whl", hash = "sha256:da3326d9e65ef63a817ecbcc0df6e94463713b754fe293eaa03da99befb9a5bd", size = 207746, upload-time = "2025-10-14T04:41:33.773Z" },
    { url = "https://files.pythonhosted.org/packages/10/9a/97c8d48ef10d6cd4fcead2415523221624bf58bcf68a802721a6bc807c8f/charset_normalizer-3.4.4-cp314-cp314-manylinux2014_aarch64.manylinux_2_17_aarch64.manylinux_2_28_aarch64.whl", hash = "sha256:8af65f14dc14a79b924524b1e7fffe304517b2bff5a58bf64f30b98bbc5079eb", size = 147889, upload-time = "2025-10-14T04:41:34.897Z" },
    { url = "https://files.pythonhosted.org/packages/10/bf/979224a919a1b606c82bd2c5fa49b5c6d5727aa47b4312bb27b1734f53cd/charset_normalizer-3.4.4-cp314-cp314-manylinux2014_armv7l.manylinux_2_17_armv7l.manylinux_2_31_armv7l.whl", hash = "sha256:74664978bb272435107de04e36db5a9735e78232b85b77d45cfb38f758efd33e", size = 143641, upload-time = "2025-10-14T04:41:36.116Z" },
    { url = "https://files.pythonhosted.org/packages/ba/33/0ad65587441fc730dc7bd90e9716b30b4702dc7b617e6ba4997dc8651495/charset_normalizer-3.4.4-cp314-cp314-manylinux2014_ppc64le.manylinux_2_17_ppc64le.manylinux_2_28_ppc64le.whl", hash = "sha256:752944c7ffbfdd10c074dc58ec2d5a8a4cd9493b314d367c14d24c17684ddd14", size = 160779, upload-time = "2025-10-14T04:41:37.229Z" },
    { url = "https://files.pythonhosted.org/packages/67/ed/331d6b249259ee71ddea93f6f2f0a56cfebd46938bde6fcc6f7b9a3d0e09/charset_normalizer-3.4.4-cp314-cp314-manylinux2014_s390x.manylinux_2_17_s390x.manylinux_2_28_s390x.whl", hash = "sha256:d1f13550535ad8cff21b8d757a3257963e951d96e20ec82ab44bc64aeb62a191", size = 159035, upload-time = "2025-10-14T04:41:38.368Z" },
    { url = "https://files.pythonhosted.org/packages/67/ff/f6b948ca32e4f2a4576aa129d8bed61f2e0543bf9f5f2b7fc3758ed005c9/charset_normalizer-3.4.4-cp314-cp314-manylinux2014_x86_64.manylinux_2_17_x86_64.manylinux_2_28_x86_64.whl", hash = "sha256:ecaae4149d99b1c9e7b88bb03e3221956f68fd6d50be2ef061b2381b61d20838", size = 152542, upload-time = "2025-10-14T04:41:39.862Z" },
    { url = "https://files.pythonhosted.org/packages/16/85/276033dcbcc369eb176594de22728541a925b2632f9716428c851b149e83/charset_normalizer-3.4.4-cp314-cp314-manylinux_2_31_riscv64.manylinux_2_39_riscv64.whl", hash = "sha256:cb6254dc36b47a990e59e1068afacdcd02958bdcce30bb50cc1700a8b9d624a6", size = 149524, upload-time = "2025-10-14T04:41:41.319Z" },
    { url = "https://files.pythonhosted.org/packages/9e/f2/6a2a1f722b6aba37050e626530a46a68f74e63683947a8acff92569f979a/charset_normalizer-3.4.4-cp314-cp314-musllinux_1_2_aarch64.whl", hash = "sha256:c8ae8a0f02f57a6e61203a31428fa1d677cbe50c93622b4149d5c0f319c1d19e", size = 150395, upload-time = "2025-10-14T04:41:42.539Z" },
    { url = "https://files.pythonhosted.org/packages/60/bb/2186cb2f2bbaea6338cad15ce23a67f9b0672929744381e28b0592676824/charset_normalizer-3.4.4-cp314-cp314-musllinux_1_2_armv7l.whl", hash = "sha256:47cc91b2f4dd2833fddaedd2893006b0106129d4b94fdb6af1f4ce5a9965577c", size = 143680, upload-time = "2025-10-14T04:41:43.661Z" },
    { url = "https://files.pythonhosted.org/packages/7d/a5/bf6f13b772fbb2a90360eb620d52ed8f796f3c5caee8398c3b2eb7b1c60d/charset_normalizer-3.4.4-cp314-cp314-musllinux_1_2_ppc64le.whl", hash = "sha256:82004af6c302b5d3ab2cfc4cc5f29db16123b1a8417f2e25f9066f91d4411090", size = 162045, upload-time = "2025-10-14T04:41:44.821Z" },
    { url = "https://files.pythonhosted.org/packages/df/c5/d1be898bf0dc3ef9030c3825e5d3b83f2c528d207d246cbabe245966808d/charset_normalizer-3.4.4-cp314-cp314-musllinux_1_2_riscv64.whl", hash = "sha256:2b7d8f6c26245217bd2ad053761201e9f9680f8ce52f0fcd8d0755aeae5b2152", size = 149687, upload-time = "2025-10-14T04:41:46.442Z" },
    { url = "https://files.pythonhosted.org/packages/a5/42/90c1f7b9341eef50c8a1cb3f098ac43b0508413f33affd762855f67a410e/charset_normalizer-3.4.4-cp314-cp314-musllinux_1_2_s390x.whl", hash = "sha256:799a7a5e4fb2d5898c60b640fd4981d6a25f1c11790935a44ce38c54e985f828", size = 160014, upload-time = "2025-10-14T04:41:47.631Z" },
    { url = "https://files.pythonhosted.org/packages/76/be/4d3ee471e8145d12795ab655ece37baed0929462a86e72372fd25859047c/charset_normalizer-3.4.4-cp314-cp314-musllinux_1_2_x86_64.whl", hash = "sha256:99ae2cffebb06e6c22bdc25801d7b30f503cc87dbd283479e7b606f70aff57ec", size = 154044, upload-time = "2025-10-14T04:41:48.81Z" },
    { url = "https://files.pythonhosted.org/packages/b0/6f/8f7af07237c34a1defe7defc565a9bc1807762f672c0fde711a4b22bf9c0/charset_normalizer-3.4.4-cp314-cp314-win32.whl", hash = "sha256:f9d332f8c2a2fcbffe1378594431458ddbef721c1769d78e2cbc06280d8155f9", size = 99940, upload-time = "2025-10-14T04:41:49.946Z" },
    { url = "https://files.pythonhosted.org/packages/4b/51/8ade005e5ca5b0d80fb4aff72a3775b325bdc3d27408c8113811a7cbe640/charset_normalizer-3.4.4-cp314-cp314-win_amd64.whl", hash = "sha256:8a6562c3700cce886c5be75ade4a5db4214fda19fede41d9792d100288d8f94c", size = 107104, upload-time = "2025-10-14T04:41:51.051Z" },
    { url = "https://files.pythonhosted.org/packages/da/5f/6b8f83a55bb8278772c5ae54a577f3099025f9ade59d0136ac24a0df4bde/charset_normalizer-3.4.4-cp314-cp314-win_arm64.whl", hash = "sha256:de00632ca48df9daf77a2c65a484531649261ec9f25489917f09e455cb09ddb2", size = 100743, upload-time = "2025-10-14T04:41:52.122Z" },
    { url = "https://files.pythonhosted.org/packages/0a/4c/925909008ed5a988ccbb72dcc897407e5d6d3bd72410d69e051fc0c14647/charset_normalizer-3.4.4-py3-none-any.whl", hash = "sha256:7a32c560861a02ff789ad905a2fe94e3f840803362c84fecf1851cb4cf3dc37f", size = 53402, upload-time = "2025-10-14T04:42:31.76Z" },
]

[[package]]
name = "dt-simulation-backend"
version = "0.1.0"
source = { virtual = "." }
dependencies = [
    { name = "casadi" },
    { name = "numpy" },
    { name = "pandas" },
    { name = "pymmh3" },
    { name = "pyyaml" },
    { name = "setuptools" },
    { name = "tb-mqtt-client" },
    { name = "tb-rest-client" },
]

[package.metadata]
requires-dist = [
    { name = "casadi", specifier = ">=3.7.2" },
    { name = "numpy", specifier = ">=2.4.2" },
    { name = "pandas", specifier = ">=3.0.1" },
    { name = "pymmh3", specifier = "==0.0.5" },
    { name = "pyyaml", specifier = ">=6.0.3" },
    { name = "setuptools", specifier = "==80.0.0" },
    { name = "tb-mqtt-client", specifier = "==1.13.12" },
    { name = "tb-rest-client" },
]

[[package]]
name = "idna"
version = "3.11"
source = { registry = "https://pypi.org/simple" }
sdist = { url = "https://files.pythonhosted.org/packages/6f/6d/0703ccc57f3a7233505399edb88de3cbd678da106337b9fcde432b65ed60/idna-3.11.tar.gz", hash = "sha256:795dafcc9c04ed0c1fb032c2aa73654d8e8c5023a7df64a53f39190ada629902", size = 194582, upload-time = "2025-10-12T14:55:20.501Z" }
wheels = [
    { url = "https://files.pythonhosted.org/packages/0e/61/66938bbb5fc52dbdf84594873d5b51fb1f7c7794e9c0f5bd885f30bc507b/idna-3.11-py3-none-any.whl", hash = "sha256:771a87f49d9defaf64091e6e6fe9c18d4833f140bd19464795bc32d966ca37ea", size = 71008, upload-time = "2025-10-12T14:55:18.883Z" },
]

[[package]]
name = "numpy"
version = "2.4.2"
source = { registry = "https://pypi.org/simple" }
sdist = { url = "https://files.pythonhosted.org/packages/57/fd/0005efbd0af48e55eb3c7208af93f2862d4b1a56cd78e84309a2d959208d/numpy-2.4.2.tar.gz", hash = "sha256:659a6107e31a83c4e33f763942275fd278b21d095094044eb35569e86a21ddae", size = 20723651, upload-time = "2026-01-31T23:13:10.135Z" }
wheels = [
    { url = "https://files.pythonhosted.org/packages/d3/44/71852273146957899753e69986246d6a176061ea183407e95418c2aa4d9a/numpy-2.4.2-cp311-cp311-macosx_10_9_x86_64.whl", hash = "sha256:e7e88598032542bd49af7c4747541422884219056c268823ef6e5e89851c8825", size = 16955478, upload-time = "2026-01-31T23:10:25.623Z" },
    { url = "https://files.pythonhosted.org/packages/74/41/5d17d4058bd0cd96bcbd4d9ff0fb2e21f52702aab9a72e4a594efa18692f/numpy-2.4.2-cp311-cp311-macosx_11_0_arm64.whl", hash = "sha256:7edc794af8b36ca37ef5fcb5e0d128c7e0595c7b96a2318d1badb6fcd8ee86b1", size = 14965467, upload-time = "2026-01-31T23:10:28.186Z" },
    { url = "https://files.pythonhosted.org/packages/49/48/fb1ce8136c19452ed15f033f8aee91d5defe515094e330ce368a0647846f/numpy-2.4.2-cp311-cp311-macosx_14_0_arm64.whl", hash = "sha256:6e9f61981ace1360e42737e2bae58b27bf28a1b27e781721047d84bd754d32e7", size = 5475172, upload-time = "2026-01-31T23:10:30.848Z" },
    { url = "https://files.pythonhosted.org/packages/40/a9/3feb49f17bbd1300dd2570432961f5c8a4ffeff1db6f02c7273bd020a4c9/numpy-2.4.2-cp311-cp311-macosx_14_0_x86_64.whl", hash = "sha256:cb7bbb88aa74908950d979eeaa24dbdf1a865e3c7e45ff0121d8f70387b55f73", size = 6805145, upload-time = "2026-01-31T23:10:32.352Z" },
    { url = "https://files.pythonhosted.org/packages/3f/39/fdf35cbd6d6e2fcad42fcf85ac04a85a0d0fbfbf34b30721c98d602fd70a/numpy-2.4.2-cp311-cp311-manylinux_2_27_aarch64.manylinux_2_28_aarch64.whl", hash = "sha256:4f069069931240b3fc703f1e23df63443dbd6390614c8c44a87d96cd0ec81eb1", size = 15966084, upload-time = "2026-01-31T23:10:34.502Z" },
    { url = "https://files.pythonhosted.org/packages/1b/46/6fa4ea94f1ddf969b2ee941290cca6f1bfac92b53c76ae5f44afe17ceb69/numpy-2.4.2-cp311-cp311-manylinux_2_27_x86_64.manylinux_2_28_x86_64.whl", hash = "sha256:c02ef4401a506fb60b411467ad501e1429a3487abca4664871d9ae0b46c8ba32", size = 16899477, upload-time = "2026-01-31T23:10:37.075Z" },
    { url = "https://files.pythonhosted.org/packages/09/a1/2a424e162b1a14a5bd860a464ab4e07513916a64ab1683fae262f735ccd2/numpy-2.4.2-cp311-cp311-musllinux_1_2_aarch64.whl", hash = "sha256:2653de5c24910e49c2b106499803124dde62a5a1fe0eedeaecf4309a5f639390", size = 17323429, upload-time = "2026-01-31T23:10:39.704Z" },
    { url = "https://files.pythonhosted.org/packages/ce/a2/73014149ff250628df72c58204822ac01d768697913881aacf839ff78680/numpy-2.4.2-cp311-cp311-musllinux_1_2_x86_64.whl", hash = "sha256:1ae241bbfc6ae276f94a170b14785e561cb5e7f626b6688cf076af4110887413", size = 18635109, upload-time = "2026-01-31T23:10:41.924Z" },
    { url = "https://files.pythonhosted.org/packages/6c/0c/73e8be2f1accd56df74abc1c5e18527822067dced5ec0861b5bb882c2ce0/numpy-2.4.2-cp311-cp311-win32.whl", hash = "sha256:df1b10187212b198dd45fa943d8985a3c8cf854aed4923796e0e019e113a1bda", size = 6237915, upload-time = "2026-01-31T23:10:45.26Z" },
    { url = "https://files.pythonhosted.org/packages/76/ae/e0265e0163cf127c24c3969d29f1c4c64551a1e375d95a13d32eab25d364/numpy-2.4.2-cp311-cp311-win_amd64.whl", hash = "sha256:b9c618d56a29c9cb1c4da979e9899be7578d2e0b3c24d52079c166324c9e8695", size = 12607972, upload-time = "2026-01-31T23:10:47.021Z" },
    { url = "https://files.pythonhosted.org/packages/29/a5/c43029af9b8014d6ea157f192652c50042e8911f4300f8f6ed3336bf437f/numpy-2.4.2-cp311-cp311-win_arm64.whl", hash = "sha256:47c5a6ed21d9452b10227e5e8a0e1c22979811cad7dcc19d8e3e2fb8fa03f1a3", size = 10485763, upload-time = "2026-01-31T23:10:50.087Z" },
    { url = "https://files.pythonhosted.org/packages/51/6e/6f394c9c77668153e14d4da83bcc247beb5952f6ead7699a1a2992613bea/numpy-2.4.2-cp312-cp312-macosx_10_13_x86_64.whl", hash = "sha256:21982668592194c609de53ba4933a7471880ccbaadcc52352694a59ecc860b3a", size = 16667963, upload-time = "2026-01-31T23:10:52.147Z" },
    { url = "https://files.pythonhosted.org/packages/1f/f8/55483431f2b2fd015ae6ed4fe62288823ce908437ed49db5a03d15151678/numpy-2.4.2-cp312-cp312-macosx_11_0_arm64.whl", hash = "sha256:40397bda92382fcec844066efb11f13e1c9a3e2a8e8f318fb72ed8b6db9f60f1", size = 14693571, upload-time = "2026-01-31T23:10:54.789Z" },
    { url = "https://files.pythonhosted.org/packages/2f/20/18026832b1845cdc82248208dd929ca14c9d8f2bac391f67440707fff27c/numpy-2.4.2-cp312-cp312-macosx_14_0_arm64.whl", hash = "sha256:b3a24467af63c67829bfaa61eecf18d5432d4f11992688537be59ecd6ad32f5e", size = 5203469, upload-time = "2026-01-31T23:10:57.343Z" },
    { url = "https://files.pythonhosted.org/packages/7d/33/2eb97c8a77daaba34eaa3fa7241a14ac5f51c46a6bd5911361b644c4a1e2/numpy-2.4.2-cp312-cp312-macosx_14_0_x86_64.whl", hash = "sha256:805cc8de9fd6e7a22da5aed858e0ab16be5a4db6c873dde1d7451c541553aa27", size = 6550820, upload-time = "2026-01-31T23:10:59.429Z" },
    { url = "https://files.pythonhosted.org/packages/b1/91/b97fdfd12dc75b02c44e26c6638241cc004d4079a0321a69c62f51470c4c/numpy-2.4.2-cp312-cp312-manylinux_2_27_aarch64.manylinux_2_28_aarch64.whl", hash = "sha256:6d82351358ffbcdcd7b686b90742a9b86632d6c1c051016484fa0b326a0a1548", size = 15663067, upload-time = "2026-01-31T23:11:01.291Z" },
    { url = "https://files.pythonhosted.org/packages/f5/c6/a18e59f3f0b8071cc85cbc8d80cd02d68aa9710170b2553a117203d46936/numpy-2.4.2-cp312-cp312-manylinux_2_27_x86_64.manylinux_2_28_x86_64.whl", hash = "sha256:9e35d3e0144137d9fdae62912e869136164534d64a169f86438bc9561b6ad49f", size = 16619782, upload-time = "2026-01-31T23:11:03.669Z" },
    { url = "https://files.pythonhosted.org/packages/b7/83/9751502164601a79e18847309f5ceec0b1446d7b6aa12305759b72cf98b2/numpy-2.4.2-cp312-cp312-musllinux_1_2_aarch64.whl", hash = "sha256:adb6ed2ad29b9e15321d167d152ee909ec73395901b70936f029c3bc6d7f4460", size = 17013128, upload-time = "2026-01-31T23:11:05.913Z" },
    { url = "https://files.pythonhosted.org/packages/61/c4/c4066322256ec740acc1c8923a10047818691d2f8aec254798f3dd90f5f2/numpy-2.4.2-cp312-cp312-musllinux_1_2_x86_64.whl", hash = "sha256:8906e71fd8afcb76580404e2a950caef2685df3d2a57fe82a86ac8d33cc007ba", size = 18345324, upload-time = "2026-01-31T23:11:08.248Z" },
    { url = "https://files.pythonhosted.org/packages/ab/af/6157aa6da728fa4525a755bfad486ae7e3f76d4c1864138003eb84328497/numpy-2.4.2-cp312-cp312-win32.whl", hash = "sha256:ec055f6dae239a6299cace477b479cca2fc125c5675482daf1dd886933a1076f", size = 5960282, upload-time = "2026-01-31T23:11:10.497Z" },
    { url = "https://files.pythonhosted.org/packages/92/0f/7ceaaeaacb40567071e94dbf2c9480c0ae453d5bb4f52bea3892c39dc83c/numpy-2.4.2-cp312-cp312-win_amd64.whl", hash = "sha256:209fae046e62d0ce6435fcfe3b1a10537e858249b3d9b05829e2a05218296a85", size = 12314210, upload-time = "2026-01-31T23:11:12.176Z" },
    { url = "https://files.pythonhosted.org/packages/2f/a3/56c5c604fae6dd40fa2ed3040d005fca97e91bd320d232ac9931d77ba13c/numpy-2.4.2-cp312-cp312-win_arm64.whl", hash = "sha256:fbde1b0c6e81d56f5dccd95dd4a711d9b95df1ae4009a60887e56b27e8d903fa", size = 10220171, upload-time = "2026-01-31T23:11:14.684Z" },
    { url = "https://files.pythonhosted.org/packages/a1/22/815b9fe25d1d7ae7d492152adbc7226d3eff731dffc38fe970589fcaaa38/numpy-2.4.2-cp313-cp313-macosx_10_13_x86_64.whl", hash = "sha256:25f2059807faea4b077a2b6837391b5d830864b3543627f381821c646f31a63c", size = 16663696, upload-time = "2026-01-31T23:11:17.516Z" },
    { url = "https://files.pythonhosted.org/packages/09/f0/817d03a03f93ba9c6c8993de509277d84e69f9453601915e4a69554102a1/numpy-2.4.2-cp313-cp313-macosx_11_0_arm64.whl", hash = "sha256:bd3a7a9f5847d2fb8c2c6d1c862fa109c31a9abeca1a3c2bd5a64572955b2979", size = 14688322, upload-time = "2026-01-31T23:11:19.883Z" },
    { url = "https://files.pythonhosted.org/packages/da/b4/f805ab79293c728b9a99438775ce51885fd4f31b76178767cfc718701a39/numpy-2.4.2-cp313-cp313-macosx_14_0_arm64.whl", hash = "sha256:8e4549f8a3c6d13d55041925e912bfd834285ef1dd64d6bc7d542583355e2e98", size = 5198157, upload-time = "2026-01-31T23:11:22.375Z" },
    { url = "https://files.pythonhosted.org/packages/74/09/826e4289844eccdcd64aac27d13b0fd3f32039915dd5b9ba01baae1f436c/numpy-2.4.2-cp313-cp313-macosx_14_0_x86_64.whl", hash = "sha256:aea4f66ff44dfddf8c2cffd66ba6538c5ec67d389285292fe428cb2c738c8aef", size = 6546330, upload-time = "2026-01-31T23:11:23.958Z" },
    { url = "https://files.pythonhosted.org/packages/19/fb/cbfdbfa3057a10aea5422c558ac57538e6acc87ec1669e666d32ac198da7/numpy-2.4.2-cp313-cp313-manylinux_2_27_aarch64.manylinux_2_28_aarch64.whl", hash = "sha256:c3cd545784805de05aafe1dde61752ea49a359ccba9760c1e5d1c88a93bbf2b7", size = 15660968, upload-time = "2026-01-31T23:11:25.713Z" },
    { url = "https://files.pythonhosted.org/packages/04/dc/46066ce18d01645541f0186877377b9371b8fa8017fa8262002b4ef22612/numpy-2.4.2-cp313-cp313-manylinux_2_27_x86_64.manylinux_2_28_x86_64.whl", hash = "sha256:d0d9b7c93578baafcbc5f0b83eaf17b79d345c6f36917ba0c67f45226911d499", size = 16607311, upload-time = "2026-01-31T23:11:28.117Z" },
    { url = "https://files.pythonhosted.org/packages/14/d9/4b5adfc39a43fa6bf918c6d544bc60c05236cc2f6339847fc5b35e6cb5b0/numpy-2.4.2-cp313-cp313-musllinux_1_2_aarch64.whl", hash = "sha256:f74f0f7779cc7ae07d1810aab8ac6b1464c3eafb9e283a40da7309d5e6e48fbb", size = 17012850, upload-time = "2026-01-31T23:11:30.888Z" },
    { url = "https://files.pythonhosted.org/packages/b7/20/adb6e6adde6d0130046e6fdfb7675cc62bc2f6b7b02239a09eb58435753d/numpy-2.4.2-cp313-cp313-musllinux_1_2_x86_64.whl", hash = "sha256:c7ac672d699bf36275c035e16b65539931347d68b70667d28984c9fb34e07fa7", size = 18334210, upload-time = "2026-01-31T23:11:33.214Z" },
    { url = "https://files.pythonhosted.org/packages/78/0e/0a73b3dff26803a8c02baa76398015ea2a5434d9b8265a7898a6028c1591/numpy-2.4.2-cp313-cp313-win32.whl", hash = "sha256:8e9afaeb0beff068b4d9cd20d322ba0ee1cecfb0b08db145e4ab4dd44a6b5110", size = 5958199, upload-time = "2026-01-31T23:11:35.385Z" },
    { url = "https://files.pythonhosted.org/packages/43/bc/6352f343522fcb2c04dbaf94cb30cca6fd32c1a750c06ad6231b4293708c/numpy-2.4.2-cp313-cp313-win_amd64.whl", hash = "sha256:7df2de1e4fba69a51c06c28f5a3de36731eb9639feb8e1cf7e4a7b0daf4cf622", size = 12310848, upload-time = "2026-01-31T23:11:38.001Z" },
    { url = "https://files.pythonhosted.org/packages/6e/8d/6da186483e308da5da1cc6918ce913dcfe14ffde98e710bfeff2a6158d4e/numpy-2.4.2-cp313-cp313-win_arm64.whl", hash = "sha256:0fece1d1f0a89c16b03442eae5c56dc0be0c7883b5d388e0c03f53019a4bfd71", size = 10221082, upload-time = "2026-01-31T23:11:40.392Z" },
    { url = "https://files.pythonhosted.org/packages/25/a1/9510aa43555b44781968935c7548a8926274f815de42ad3997e9e83680dd/numpy-2.4.2-cp313-cp313t-macosx_11_0_arm64.whl", hash = "sha256:5633c0da313330fd20c484c78cdd3f9b175b55e1a766c4a174230c6b70ad8262", size = 14815866, upload-time = "2026-01-31T23:11:42.495Z" },
    { url = "https://files.pythonhosted.org/packages/36/30/6bbb5e76631a5ae46e7923dd16ca9d3f1c93cfa8d4ed79a129814a9d8db3/numpy-2.4.2-cp313-cp313t-macosx_14_0_arm64.whl", hash = "sha256:d9f64d786b3b1dd742c946c42d15b07497ed14af1a1f3ce840cce27daa0ce913", size = 5325631, upload-time = "2026-01-31T23:11:44.7Z" },
    { url = "https://files.pythonhosted.org/packages/46/00/3a490938800c1923b567b3a15cd17896e68052e2145d8662aaf3e1ffc58f/numpy-2.4.2-cp313-cp313t-macosx_14_0_x86_64.whl", hash = "sha256:b21041e8cb6a1eb5312dd1d2f80a94d91efffb7a06b70597d44f1bd2dfc315ab", size = 6646254, upload-time = "2026-01-31T23:11:46.341Z" },
    { url = "https://files.pythonhosted.org/packages/d3/e9/fac0890149898a9b609caa5af7455a948b544746e4b8fe7c212c8edd71f8/numpy-2.4.2-cp313-cp313t-manylinux_2_27_aarch64.manylinux_2_28_aarch64.whl", hash = "sha256:00ab83c56211a1d7c07c25e3217ea6695e50a3e2f255053686b081dc0b091a82", size = 15720138, upload-time = "2026-01-31T23:11:48.082Z" },
    { url = "https://files.pythonhosted.org/packages/ea/5c/08887c54e68e1e28df53709f1893ce92932cc6f01f7c3d4dc952f61ffd4e/numpy-2.4.2-cp313-cp313t-manylinux_2_27_x86_64.manylinux_2_28_x86_64.whl", hash = "sha256:2fb882da679409066b4603579619341c6d6898fc83a8995199d5249f986e8e8f", size = 16655398, upload-time = "2026-01-31T23:11:50.293Z" },
    { url = "https://files.pythonhosted.org/packages/4d/89/253db0fa0e66e9129c745e4ef25631dc37d5f1314dad2b53e907b8538e6d/numpy-2.4.2-cp313-cp313t-musllinux_1_2_aarch64.whl", hash = "sha256:66cb9422236317f9d44b67b4d18f44efe6e9c7f8794ac0462978513359461554", size = 17079064, upload-time = "2026-01-31T23:11:52.927Z" },
    { url = "https://files.pythonhosted.org/packages/2a/d5/cbade46ce97c59c6c3da525e8d95b7abe8a42974a1dc5c1d489c10433e88/numpy-2.4.2-cp313-cp313t-musllinux_1_2_x86_64.whl", hash = "sha256:0f01dcf33e73d80bd8dc0f20a71303abbafa26a19e23f6b68d1aa9990af90257", size = 18379680, upload-time = "2026-01-31T23:11:55.22Z" },
    { url = "https://files.pythonhosted.org/packages/40/62/48f99ae172a4b63d981babe683685030e8a3df4f246c893ea5c6ef99f018/numpy-2.4.2-cp313-cp313t-win32.whl", hash = "sha256:52b913ec40ff7ae845687b0b34d8d93b60cb66dcee06996dd5c99f2fc9328657", size = 6082433, upload-time = "2026-01-31T23:11:58.096Z" },
    { url = "https://files.pythonhosted.org/packages/07/38/e054a61cfe48ad9f1ed0d188e78b7e26859d0b60ef21cd9de4897cdb5326/numpy-2.4.2-cp313-cp313t-win_amd64.whl", hash = "sha256:5eea80d908b2c1f91486eb95b3fb6fab187e569ec9752ab7d9333d2e66bf2d6b", size = 12451181, upload-time = "2026-01-31T23:11:59.782Z" },
    { url = "https://files.pythonhosted.org/packages/6e/a4/a05c3a6418575e185dd84d0b9680b6bb2e2dc3e4202f036b7b4e22d6e9dc/numpy-2.4.2-cp313-cp313t-win_arm64.whl", hash = "sha256:fd49860271d52127d61197bb50b64f58454e9f578cb4b2c001a6de8b1f50b0b1", size = 10290756, upload-time = "2026-01-31T23:12:02.438Z" },
    { url = "https://files.pythonhosted.org/packages/18/88/b7df6050bf18fdcfb7046286c6535cabbdd2064a3440fca3f069d319c16e/numpy-2.4.2-cp314-cp314-macosx_10_15_x86_64.whl", hash = "sha256:444be170853f1f9d528428eceb55f12918e4fda5d8805480f36a002f1415e09b", size = 16663092, upload-time = "2026-01-31T23:12:04.521Z" },
    { url = "https://files.pythonhosted.org/packages/25/7a/1fee4329abc705a469a4afe6e69b1ef7e915117747886327104a8493a955/numpy-2.4.2-cp314-cp314-macosx_11_0_arm64.whl", hash = "sha256:d1240d50adff70c2a88217698ca844723068533f3f5c5fa6ee2e3220e3bdb000", size = 14698770, upload-time = "2026-01-31T23:12:06.96Z" },
    { url = "https://files.pythonhosted.org/packages/fb/0b/f9e49ba6c923678ad5bc38181c08ac5e53b7a5754dbca8e581aa1a56b1ff/numpy-2.4.2-cp314-cp314-macosx_14_0_arm64.whl", hash = "sha256:7cdde6de52fb6664b00b056341265441192d1291c130e99183ec0d4b110ff8b1", size = 5208562, upload-time = "2026-01-31T23:12:09.632Z" },
    { url = "https://files.pythonhosted.org/packages/7d/12/d7de8f6f53f9bb76997e5e4c069eda2051e3fe134e9181671c4391677bb2/numpy-2.4.2-cp314-cp314-macosx_14_0_x86_64.whl", hash = "sha256:cda077c2e5b780200b6b3e09d0b42205a3d1c68f30c6dceb90401c13bff8fe74", size = 6543710, upload-time = "2026-01-31T23:12:11.969Z" },
    { url = "https://files.pythonhosted.org/packages/09/63/c66418c2e0268a31a4cf8a8b512685748200f8e8e8ec6c507ce14e773529/numpy-2.4.2-cp314-cp314-manylinux_2_27_aarch64.manylinux_2_28_aarch64.whl", hash = "sha256:d30291931c915b2ab5717c2974bb95ee891a1cf22ebc16a8006bd59cd210d40a", size = 15677205, upload-time = "2026-01-31T23:12:14.33Z" },
    { url = "https://files.pythonhosted.org/packages/5d/6c/7f237821c9642fb2a04d2f1e88b4295677144ca93285fd76eff3bcba858d/numpy-2.4.2-cp314-cp314-manylinux_2_27_x86_64.manylinux_2_28_x86_64.whl", hash = "sha256:bba37bc29d4d85761deed3954a1bc62be7cf462b9510b51d367b769a8c8df325", size = 16611738, upload-time = "2026-01-31T23:12:16.525Z" },
    { url = "https://files.pythonhosted.org/packages/c2/a7/39c4cdda9f019b609b5c473899d87abff092fc908cfe4d1ecb2fcff453b0/numpy-2.4.2-cp314-cp314-musllinux_1_2_aarch64.whl", hash = "sha256:b2f0073ed0868db1dcd86e052d37279eef185b9c8db5bf61f30f46adac63c909", size = 17028888, upload-time = "2026-01-31T23:12:19.306Z" },
    { url = "https://files.pythonhosted.org/packages/da/b3/e84bb64bdfea967cc10950d71090ec2d84b49bc691df0025dddb7c26e8e3/numpy-2.4.2-cp314-cp314-musllinux_1_2_x86_64.whl", hash = "sha256:7f54844851cdb630ceb623dcec4db3240d1ac13d4990532446761baede94996a", size = 18339556, upload-time = "2026-01-31T23:12:21.816Z" },
    { url = "https://files.pythonhosted.org/packages/88/f5/954a291bc1192a27081706862ac62bb5920fbecfbaa302f64682aa90beed/numpy-2.4.2-cp314-cp314-win32.whl", hash = "sha256:12e26134a0331d8dbd9351620f037ec470b7c75929cb8a1537f6bfe411152a1a", size = 6006899, upload-time = "2026-01-31T23:12:24.14Z" },
    { url = "https://files.pythonhosted.org/packages/05/cb/eff72a91b2efdd1bc98b3b8759f6a1654aa87612fc86e3d87d6fe4f948c4/numpy-2.4.2-cp314-cp314-win_amd64.whl", hash = "sha256:068cdb2d0d644cdb45670810894f6a0600797a69c05f1ac478e8d31670b8ee75", size = 12443072, upload-time = "2026-01-31T23:12:26.33Z" },
    { url = "https://files.pythonhosted.org/packages/37/75/62726948db36a56428fce4ba80a115716dc4fad6a3a4352487f8bb950966/numpy-2.4.2-cp314-cp314-win_arm64.whl", hash = "sha256:6ed0be1ee58eef41231a5c943d7d1375f093142702d5723ca2eb07db9b934b05", size = 10494886, upload-time = "2026-01-31T23:12:28.488Z" },
    { url = "https://files.pythonhosted.org/packages/36/2f/ee93744f1e0661dc267e4b21940870cabfae187c092e1433b77b09b50ac4/numpy-2.4.2-cp314-cp314t-macosx_11_0_arm64.whl", hash = "sha256:98f16a80e917003a12c0580f97b5f875853ebc33e2eaa4bccfc8201ac6869308", size = 14818567, upload-time = "2026-01-31T23:12:30.709Z" },
    { url = "https://files.pythonhosted.org/packages/a7/24/6535212add7d76ff938d8bdc654f53f88d35cddedf807a599e180dcb8e66/numpy-2.4.2-cp314-cp314t-macosx_14_0_arm64.whl", hash = "sha256:20abd069b9cda45874498b245c8015b18ace6de8546bf50dfa8cea1696ed06ef", size = 5328372, upload-time = "2026-01-31T23:12:32.962Z" },
    { url = "https://files.pythonhosted.org/packages/5e/9d/c48f0a035725f925634bf6b8994253b43f2047f6778a54147d7e213bc5a7/numpy-2.4.2-cp314-cp314t-macosx_14_0_x86_64.whl", hash = "sha256:e98c97502435b53741540a5717a6749ac2ada901056c7db951d33e11c885cc7d", size = 6649306, upload-time = "2026-01-31T23:12:34.797Z" },
    { url = "https://files.pythonhosted.org/packages/81/05/7c73a9574cd4a53a25907bad38b59ac83919c0ddc8234ec157f344d57d9a/numpy-2.4.2-cp314-cp314t-manylinux_2_27_aarch64.manylinux_2_28_aarch64.whl", hash = "sha256:da6cad4e82cb893db4b69105c604d805e0c3ce11501a55b5e9f9083b47d2ffe8", size = 15722394, upload-time = "2026-01-31T23:12:36.565Z" },
    { url = "https://files.pythonhosted.org/packages/35/fa/4de10089f21fc7d18442c4a767ab156b25c2a6eaf187c0db6d9ecdaeb43f/numpy-2.4.2-cp314-cp314t-manylinux_2_27_x86_64.manylinux_2_28_x86_64.whl", hash = "sha256:9e4424677ce4b47fe73c8b5556d876571f7c6945d264201180db2dc34f676ab5", size = 16653343, upload-time = "2026-01-31T23:12:39.188Z" },
    { url = "https://files.pythonhosted.org/packages/b8/f9/d33e4ffc857f3763a57aa85650f2e82486832d7492280ac21ba9efda80da/numpy-2.4.2-cp314-cp314t-musllinux_1_2_aarch64.whl", hash = "sha256:2b8f157c8a6f20eb657e240f8985cc135598b2b46985c5bccbde7616dc9c6b1e", size = 17078045, upload-time = "2026-01-31T23:12:42.041Z" },
    { url = "https://files.pythonhosted.org/packages/c8/b8/54bdb43b6225badbea6389fa038c4ef868c44f5890f95dd530a218706da3/numpy-2.4.2-cp314-cp314t-musllinux_1_2_x86_64.whl", hash = "sha256:5daf6f3914a733336dab21a05cdec343144600e964d2fcdabaac0c0269874b2a", size = 18380024, upload-time = "2026-01-31T23:12:44.331Z" },
    { url = "https://files.pythonhosted.org/packages/a5/55/6e1a61ded7af8df04016d81b5b02daa59f2ea9252ee0397cb9f631efe9e5/numpy-2.4.2-cp314-cp314t-win32.whl", hash = "sha256:8c50dd1fc8826f5b26a5ee4d77ca55d88a895f4e4819c7ecc2a9f5905047a443", size = 6153937, upload-time = "2026-01-31T23:12:47.229Z" },
    { url = "https://files.pythonhosted.org/packages/45/aa/fa6118d1ed6d776b0983f3ceac9b1a5558e80df9365b1c3aa6d42bf9eee4/numpy-2.4.2-cp314-cp314t-win_amd64.whl", hash = "sha256:fcf92bee92742edd401ba41135185866f7026c502617f422eb432cfeca4fe236", size = 12631844, upload-time = "2026-01-31T23:12:48.997Z" },
    { url = "https://files.pythonhosted.org/packages/32/0a/2ec5deea6dcd158f254a7b372fb09cfba5719419c8d66343bab35237b3fb/numpy-2.4.2-cp314-cp314t-win_arm64.whl", hash = "sha256:1f92f53998a17265194018d1cc321b2e96e900ca52d54c7c77837b71b9465181", size = 10565379, upload-time = "2026-01-31T23:12:51.345Z" },
    { url = "https://files.pythonhosted.org/packages/f4/f8/50e14d36d915ef64d8f8bc4a087fc8264d82c785eda6711f80ab7e620335/numpy-2.4.2-pp311-pypy311_pp73-macosx_10_15_x86_64.whl", hash = "sha256:89f7268c009bc492f506abd6f5265defa7cb3f7487dc21d357c3d290add45082", size = 16833179, upload-time = "2026-01-31T23:12:53.5Z" },
    { url = "https://files.pythonhosted.org/packages/17/17/809b5cad63812058a8189e91a1e2d55a5a18fd04611dbad244e8aeae465c/numpy-2.4.2-pp311-pypy311_pp73-macosx_11_0_arm64.whl", hash = "sha256:e6dee3bb76aa4009d5a912180bf5b2de012532998d094acee25d9cb8dee3e44a", size = 14889755, upload-time = "2026-01-31T23:12:55.933Z" },
    { url = "https://files.pythonhosted.org/packages/3e/ea/181b9bcf7627fc8371720316c24db888dcb9829b1c0270abf3d288b2e29b/numpy-2.4.2-pp311-pypy311_pp73-macosx_14_0_arm64.whl", hash = "sha256:cd2bd2bbed13e213d6b55dc1d035a4f91748a7d3edc9480c13898b0353708920", size = 5399500, upload-time = "2026-01-31T23:12:58.671Z" },
    { url = "https://files.pythonhosted.org/packages/33/9f/413adf3fc955541ff5536b78fcf0754680b3c6d95103230252a2c9408d23/numpy-2.4.2-pp311-pypy311_pp73-macosx_14_0_x86_64.whl", hash = "sha256:cf28c0c1d4c4bf00f509fa7eb02c58d7caf221b50b467bcb0d9bbf1584d5c821", size = 6714252, upload-time = "2026-01-31T23:13:00.518Z" },
    { url = "https://files.pythonhosted.org/packages/91/da/643aad274e29ccbdf42ecd94dafe524b81c87bcb56b83872d54827f10543/numpy-2.4.2-pp311-pypy311_pp73-manylinux_2_27_aarch64.manylinux_2_28_aarch64.whl", hash = "sha256:e04ae107ac591763a47398bb45b568fc38f02dbc4aa44c063f67a131f99346cb", size = 15797142, upload-time = "2026-01-31T23:13:02.219Z" },
    { url = "https://files.pythonhosted.org/packages/66/27/965b8525e9cb5dc16481b30a1b3c21e50c7ebf6e9dbd48d0c4d0d5089c7e/numpy-2.4.2-pp311-pypy311_pp73-manylinux_2_27_x86_64.manylinux_2_28_x86_64.whl", hash = "sha256:602f65afdef699cda27ec0b9224ae5dc43e328f4c24c689deaf77133dbee74d0", size = 16727979, upload-time = "2026-01-31T23:13:04.62Z" },
    { url = "https://files.pythonhosted.org/packages/de/e5/b7d20451657664b07986c2f6e3be564433f5dcaf3482d68eaecd79afaf03/numpy-2.4.2-pp311-pypy311_pp73-win_amd64.whl", hash = "sha256:be71bf1edb48ebbbf7f6337b5bfd2f895d1902f6335a5830b20141fc126ffba0", size = 12502577, upload-time = "2026-01-31T23:13:07.08Z" },
]

[[package]]
name = "orjson"
version = "3.11.7"
source = { registry = "https://pypi.org/simple" }
sdist = { url = "https://files.pythonhosted.org/packages/53/45/b268004f745ede84e5798b48ee12b05129d19235d0e15267aa57dcdb400b/orjson-3.11.7.tar.gz", hash = "sha256:9b1a67243945819ce55d24a30b59d6a168e86220452d2c96f4d1f093e71c0c49", size = 6144992, upload-time = "2026-02-02T15:38:49.29Z" }
wheels = [
    { url = "https://files.pythonhosted.org/packages/37/02/da6cb01fc6087048d7f61522c327edf4250f1683a58a839fdcc435746dd5/orjson-3.11.7-cp311-cp311-macosx_10_15_x86_64.macosx_11_0_arm64.macosx_10_15_universal2.whl", hash = "sha256:9487abc2c2086e7c8eb9a211d2ce8855bae0e92586279d0d27b341d5ad76c85c", size = 228664, upload-time = "2026-02-02T15:37:25.542Z" },
    { url = "https://files.pythonhosted.org/packages/c1/c2/5885e7a5881dba9a9af51bc564e8967225a642b3e03d089289a35054e749/orjson-3.11.7-cp311-cp311-macosx_15_0_arm64.whl", hash = "sha256:79cacb0b52f6004caf92405a7e1f11e6e2de8bdf9019e4f76b44ba045125cd6b", size = 125344, upload-time = "2026-02-02T15:37:26.92Z" },
    { url = "https://files.pythonhosted.org/packages/a4/1d/4e7688de0a92d1caf600dfd5fb70b4c5bfff51dfa61ac555072ef2d0d32a/orjson-3.11.7-cp311-cp311-manylinux_2_17_aarch64.manylinux2014_aarch64.whl", hash = "sha256:c2e85fe4698b6a56d5e2ebf7ae87544d668eb6bde1ad1226c13f44663f20ec9e", size = 128404, upload-time = "2026-02-02T15:37:28.108Z" },
    { url = "https://files.pythonhosted.org/packages/2f/b2/ec04b74ae03a125db7bd69cffd014b227b7f341e3261bf75b5eb88a1aa92/orjson-3.11.7-cp311-cp311-manylinux_2_17_armv7l.manylinux2014_armv7l.whl", hash = "sha256:b8d14b71c0b12963fe8a62aac87119f1afdf4cb88a400f61ca5ae581449efcb5", size = 123677, upload-time = "2026-02-02T15:37:30.287Z" },
    { url = "https://files.pythonhosted.org/packages/4c/69/f95bdf960605f08f827f6e3291fe243d8aa9c5c9ff017a8d7232209184c3/orjson-3.11.7-cp311-cp311-manylinux_2_17_i686.manylinux2014_i686.whl", hash = "sha256:91c81ef070c8f3220054115e1ef468b1c9ce8497b4e526cb9f68ab4dc0a7ac62", size = 128950, upload-time = "2026-02-02T15:37:31.595Z" },
    { url = "https://files.pythonhosted.org/packages/a4/1b/de59c57bae1d148ef298852abd31909ac3089cff370dfd4cd84cc99cbc42/orjson-3.11.7-cp311-cp311-manylinux_2_17_ppc64le.manylinux2014_ppc64le.whl", hash = "sha256:411ebaf34d735e25e358a6d9e7978954a9c9d58cfb47bc6683cdc3964cd2f910", size = 141756, upload-time = "2026-02-02T15:37:32.985Z" },
    { url = "https://files.pythonhosted.org/packages/ee/9e/9decc59f4499f695f65c650f6cfa6cd4c37a3fbe8fa235a0a3614cb54386/orjson-3.11.7-cp311-cp311-manylinux_2_17_s390x.manylinux2014_s390x.whl", hash = "sha256:a16bcd08ab0bcdfc7e8801d9c4a9cc17e58418e4d48ddc6ded4e9e4b1a94062b", size = 130812, upload-time = "2026-02-02T15:37:34.204Z" },
    { url = "https://files.pythonhosted.org/packages/28/e6/59f932bcabd1eac44e334fe8e3281a92eacfcb450586e1f4bde0423728d8/orjson-3.11.7-cp311-cp311-manylinux_2_17_x86_64.manylinux2014_x86_64.whl", hash = "sha256:9c0b51672e466fd7e56230ffbae7f1639e18d0ce023351fb75da21b71bc2c960", size = 133444, upload-time = "2026-02-02T15:37:35.446Z" },
    { url = "https://files.pythonhosted.org/packages/f1/36/b0f05c0eaa7ca30bc965e37e6a2956b0d67adb87a9872942d3568da846ae/orjson-3.11.7-cp311-cp311-musllinux_1_2_aarch64.whl", hash = "sha256:136dcd6a2e796dfd9ffca9fc027d778567b0b7c9968d092842d3c323cef88aa8", size = 138609, upload-time = "2026-02-02T15:37:36.657Z" },
    { url = "https://files.pythonhosted.org/packages/b8/03/58ec7d302b8d86944c60c7b4b82975d5161fcce4c9bc8c6cb1d6741b6115/orjson-3.11.7-cp311-cp311-musllinux_1_2_armv7l.whl", hash = "sha256:7ba61079379b0ae29e117db13bda5f28d939766e410d321ec1624afc6a0b0504", size = 408918, upload-time = "2026-02-02T15:37:38.076Z" },
    { url = "https://files.pythonhosted.org/packages/06/3a/868d65ef9a8b99be723bd510de491349618abd9f62c826cf206d962db295/orjson-3.11.7-cp311-cp311-musllinux_1_2_i686.whl", hash = "sha256:0527a4510c300e3b406591b0ba69b5dc50031895b0a93743526a3fc45f59d26e", size = 143998, upload-time = "2026-02-02T15:37:39.706Z" },
    { url = "https://files.pythonhosted.org/packages/5b/c7/1e18e1c83afe3349f4f6dc9e14910f0ae5f82eac756d1412ea4018938535/orjson-3.11.7-cp311-cp311-musllinux_1_2_x86_64.whl", hash = "sha256:a709e881723c9b18acddcfb8ba357322491ad553e277cf467e1e7e20e2d90561", size = 134802, upload-time = "2026-02-02T15:37:41.002Z" },
    { url = "https://files.pythonhosted.org/packages/d4/0b/ccb7ee1a65b37e8eeb8b267dc953561d72370e85185e459616d4345bab34/orjson-3.11.7-cp311-cp311-win32.whl", hash = "sha256:c43b8b5bab288b6b90dac410cca7e986a4fa747a2e8f94615aea407da706980d", size = 127828, upload-time = "2026-02-02T15:37:42.241Z" },
    { url = "https://files.pythonhosted.org/packages/af/9e/55c776dffda3f381e0f07d010a4f5f3902bf48eaba1bb7684d301acd4924/orjson-3.11.7-cp311-cp311-win_amd64.whl", hash = "sha256:6543001328aa857187f905308a028935864aefe9968af3848401b6fe80dbb471", size = 124941, upload-time = "2026-02-02T15:37:43.444Z" },
    { url = "https://files.pythonhosted.org/packages/aa/8e/424a620fa7d263b880162505fb107ef5e0afaa765b5b06a88312ac291560/orjson-3.11.7-cp311-cp311-win_arm64.whl", hash = "sha256:1ee5cc7160a821dfe14f130bc8e63e7611051f964b463d9e2a3a573204446a4d", size = 126245, upload-time = "2026-02-02T15:37:45.18Z" },
    { url = "https://files.pythonhosted.org/packages/80/bf/76f4f1665f6983385938f0e2a5d7efa12a58171b8456c252f3bae8a4cf75/orjson-3.11.7-cp312-cp312-macosx_10_15_x86_64.macosx_11_0_arm64.macosx_10_15_universal2.whl", hash = "sha256:bd03ea7606833655048dab1a00734a2875e3e86c276e1d772b2a02556f0d895f", size = 228545, upload-time = "2026-02-02T15:37:46.376Z" },
    { url = "https://files.pythonhosted.org/packages/79/53/6c72c002cb13b5a978a068add59b25a8bdf2800ac1c9c8ecdb26d6d97064/orjson-3.11.7-cp312-cp312-macosx_15_0_arm64.whl", hash = "sha256:89e440ebc74ce8ab5c7bc4ce6757b4a6b1041becb127df818f6997b5c71aa60b", size = 125224, upload-time = "2026-02-02T15:37:47.697Z" },
    { url = "https://files.pythonhosted.org/packages/2c/83/10e48852865e5dd151bdfe652c06f7da484578ed02c5fca938e3632cb0b8/orjson-3.11.7-cp312-cp312-manylinux_2_17_aarch64.manylinux2014_aarch64.whl", hash = "sha256:5ede977b5fe5ac91b1dffc0a517ca4542d2ec8a6a4ff7b2652d94f640796342a", size = 128154, upload-time = "2026-02-02T15:37:48.954Z" },
    { url = "https://files.pythonhosted.org/packages/6e/52/a66e22a2b9abaa374b4a081d410edab6d1e30024707b87eab7c734afe28d/orjson-3.11.7-cp312-cp312-manylinux_2_17_armv7l.manylinux2014_armv7l.whl", hash = "sha256:b7b1dae39230a393df353827c855a5f176271c23434cfd2db74e0e424e693e10", size = 123548, upload-time = "2026-02-02T15:37:50.187Z" },
    { url = "https://files.pythonhosted.org/packages/de/38/605d371417021359f4910c496f764c48ceb8997605f8c25bf1dfe58c0ebe/orjson-3.11.7-cp312-cp312-manylinux_2_17_i686.manylinux2014_i686.whl", hash = "sha256:ed46f17096e28fb28d2975834836a639af7278aa87c84f68ab08fbe5b8bd75fa", size = 129000, upload-time = "2026-02-02T15:37:51.426Z" },
    { url = "https://files.pythonhosted.org/packages/44/98/af32e842b0ffd2335c89714d48ca4e3917b42f5d6ee5537832e069a4b3ac/orjson-3.11.7-cp312-cp312-manylinux_2_17_ppc64le.manylinux2014_ppc64le.whl", hash = "sha256:3726be79e36e526e3d9c1aceaadbfb4a04ee80a72ab47b3f3c17fefb9812e7b8", size = 141686, upload-time = "2026-02-02T15:37:52.607Z" },
    { url = "https://files.pythonhosted.org/packages/96/0b/fc793858dfa54be6feee940c1463370ece34b3c39c1ca0aa3845f5ba9892/orjson-3.11.7-cp312-cp312-manylinux_2_17_s390x.manylinux2014_s390x.whl", hash = "sha256:0724e265bc548af1dedebd9cb3d24b4e1c1e685a343be43e87ba922a5c5fff2f", size = 130812, upload-time = "2026-02-02T15:37:53.944Z" },
    { url = "https://files.pythonhosted.org/packages/dc/91/98a52415059db3f374757d0b7f0f16e3b5cd5976c90d1c2b56acaea039e6/orjson-3.11.7-cp312-cp312-manylinux_2_17_x86_64.manylinux2014_x86_64.whl", hash = "sha256:e7745312efa9e11c17fbd3cb3097262d079da26930ae9ae7ba28fb738367cbad", size = 133440, upload-time = "2026-02-02T15:37:55.615Z" },
    { url = "https://files.pythonhosted.org/packages/dc/b6/cb540117bda61791f46381f8c26c8f93e802892830a6055748d3bb1925ab/orjson-3.11.7-cp312-cp312-musllinux_1_2_aarch64.whl", hash = "sha256:f904c24bdeabd4298f7a977ef14ca2a022ca921ed670b92ecd16ab6f3d01f867", size = 138386, upload-time = "2026-02-02T15:37:56.814Z" },
    { url = "https://files.pythonhosted.org/packages/63/1a/50a3201c334a7f17c231eee5f841342190723794e3b06293f26e7cf87d31/orjson-3.11.7-cp312-cp312-musllinux_1_2_armv7l.whl", hash = "sha256:b9fc4d0f81f394689e0814617aadc4f2ea0e8025f38c226cbf22d3b5ddbf025d", size = 408853, upload-time = "2026-02-02T15:37:58.291Z" },
    { url = "https://files.pythonhosted.org/packages/87/cd/8de1c67d0be44fdc22701e5989c0d015a2adf391498ad42c4dc589cd3013/orjson-3.11.7-cp312-cp312-musllinux_1_2_i686.whl", hash = "sha256:849e38203e5be40b776ed2718e587faf204d184fc9a008ae441f9442320c0cab", size = 144130, upload-time = "2026-02-02T15:38:00.163Z" },
    { url = "https://files.pythonhosted.org/packages/0f/fe/d605d700c35dd55f51710d159fc54516a280923cd1b7e47508982fbb387d/orjson-3.11.7-cp312-cp312-musllinux_1_2_x86_64.whl", hash = "sha256:4682d1db3bcebd2b64757e0ddf9e87ae5f00d29d16c5cdf3a62f561d08cc3dd2", size = 134818, upload-time = "2026-02-02T15:38:01.507Z" },
    { url = "https://files.pythonhosted.org/packages/e4/e4/15ecc67edb3ddb3e2f46ae04475f2d294e8b60c1825fbe28a428b93b3fbd/orjson-3.11.7-cp312-cp312-win32.whl", hash = "sha256:f4f7c956b5215d949a1f65334cf9d7612dde38f20a95f2315deef167def91a6f", size = 127923, upload-time = "2026-02-02T15:38:02.75Z" },
    { url = "https://files.pythonhosted.org/packages/34/70/2e0855361f76198a3965273048c8e50a9695d88cd75811a5b46444895845/orjson-3.11.7-cp312-cp312-win_amd64.whl", hash = "sha256:bf742e149121dc5648ba0a08ea0871e87b660467ef168a3a5e53bc1fbd64bb74", size = 125007, upload-time = "2026-02-02T15:38:04.032Z" },
    { url = "https://files.pythonhosted.org/packages/68/40/c2051bd19fc467610fed469dc29e43ac65891571138f476834ca192bc290/orjson-3.11.7-cp312-cp312-win_arm64.whl", hash = "sha256:26c3b9132f783b7d7903bf1efb095fed8d4a3a85ec0d334ee8beff3d7a4749d5", size = 126089, upload-time = "2026-02-02T15:38:05.297Z" },
    { url = "https://files.pythonhosted.org/packages/89/25/6e0e52cac5aab51d7b6dcd257e855e1dec1c2060f6b28566c509b4665f62/orjson-3.11.7-cp313-cp313-macosx_10_15_x86_64.macosx_11_0_arm64.macosx_10_15_universal2.whl", hash = "sha256:1d98b30cc1313d52d4af17d9c3d307b08389752ec5f2e5febdfada70b0f8c733", size = 228390, upload-time = "2026-02-02T15:38:06.8Z" },
    { url = "https://files.pythonhosted.org/packages/a5/29/a77f48d2fc8a05bbc529e5ff481fb43d914f9e383ea2469d4f3d51df3d00/orjson-3.11.7-cp313-cp313-macosx_15_0_arm64.whl", hash = "sha256:d897e81f8d0cbd2abb82226d1860ad2e1ab3ff16d7b08c96ca00df9d45409ef4", size = 125189, upload-time = "2026-02-02T15:38:08.181Z" },
    { url = "https://files.pythonhosted.org/packages/89/25/0a16e0729a0e6a1504f9d1a13cdd365f030068aab64cec6958396b9969d7/orjson-3.11.7-cp313-cp313-manylinux_2_17_aarch64.manylinux2014_aarch64.whl", hash = "sha256:814be4b49b228cfc0b3c565acf642dd7d13538f966e3ccde61f4f55be3e20785", size = 128106, upload-time = "2026-02-02T15:38:09.41Z" },
    { url = "https://files.pythonhosted.org/packages/66/da/a2e505469d60666a05ab373f1a6322eb671cb2ba3a0ccfc7d4bc97196787/orjson-3.11.7-cp313-cp313-manylinux_2_17_armv7l.manylinux2014_armv7l.whl", hash = "sha256:d06e5c5fed5caedd2e540d62e5b1c25e8c82431b9e577c33537e5fa4aa909539", size = 123363, upload-time = "2026-02-02T15:38:10.73Z" },
    { url = "https://files.pythonhosted.org/packages/23/bf/ed73f88396ea35c71b38961734ea4a4746f7ca0768bf28fd551d37e48dd0/orjson-3.11.7-cp313-cp313-manylinux_2_17_i686.manylinux2014_i686.whl", hash = "sha256:31c80ce534ac4ea3739c5ee751270646cbc46e45aea7576a38ffec040b4029a1", size = 129007, upload-time = "2026-02-02T15:38:12.138Z" },
    { url = "https://files.pythonhosted.org/packages/73/3c/b05d80716f0225fc9008fbf8ab22841dcc268a626aa550561743714ce3bf/orjson-3.11.7-cp313-cp313-manylinux_2_17_ppc64le.manylinux2014_ppc64le.whl", hash = "sha256:f50979824bde13d32b4320eedd513431c921102796d86be3eee0b58e58a3ecd1", size = 141667, upload-time = "2026-02-02T15:38:13.398Z" },
    { url = "https://files.pythonhosted.org/packages/61/e8/0be9b0addd9bf86abfc938e97441dcd0375d494594b1c8ad10fe57479617/orjson-3.11.7-cp313-cp313-manylinux_2_17_s390x.manylinux2014_s390x.whl", hash = "sha256:9e54f3808e2b6b945078c41aa8d9b5834b28c50843846e97807e5adb75fa9705", size = 130832, upload-time = "2026-02-02T15:38:14.698Z" },
    { url = "https://files.pythonhosted.org/packages/c9/ec/c68e3b9021a31d9ec15a94931db1410136af862955854ed5dd7e7e4f5bff/orjson-3.11.7-cp313-cp313-manylinux_2_17_x86_64.manylinux2014_x86_64.whl", hash = "sha256:a12b80df61aab7b98b490fe9e4879925ba666fccdfcd175252ce4d9035865ace", size = 133373, upload-time = "2026-02-02T15:38:16.109Z" },
    { url = "https://files.pythonhosted.org/packages/d2/45/f3466739aaafa570cc8e77c6dbb853c48bf56e3b43738020e2661e08b0ac/orjson-3.11.7-cp313-cp313-musllinux_1_2_aarch64.whl", hash = "sha256:996b65230271f1a97026fd0e6a753f51fbc0c335d2ad0c6201f711b0da32693b", size = 138307, upload-time = "2026-02-02T15:38:17.453Z" },
    { url = "https://files.pythonhosted.org/packages/e1/84/9f7f02288da1ffb31405c1be07657afd1eecbcb4b64ee2817b6fe0f785fa/orjson-3.11.7-cp313-cp313-musllinux_1_2_armv7l.whl", hash = "sha256:ab49d4b2a6a1d415ddb9f37a21e02e0d5dbfe10b7870b21bf779fc21e9156157", size = 408695, upload-time = "2026-02-02T15:38:18.831Z" },
    { url = "https://files.pythonhosted.org/packages/18/07/9dd2f0c0104f1a0295ffbe912bc8d63307a539b900dd9e2c48ef7810d971/orjson-3.11.7-cp313-cp313-musllinux_1_2_i686.whl", hash = "sha256:390a1dce0c055ddf8adb6aa94a73b45a4a7d7177b5c584b8d1c1947f2ba60fb3", size = 144099, upload-time = "2026-02-02T15:38:20.28Z" },
    { url = "https://files.pythonhosted.org/packages/a5/66/857a8e4a3292e1f7b1b202883bcdeb43a91566cf59a93f97c53b44bd6801/orjson-3.11.7-cp313-cp313-musllinux_1_2_x86_64.whl", hash = "sha256:1eb80451a9c351a71dfaf5b7ccc13ad065405217726b59fdbeadbcc544f9d223", size = 134806, upload-time = "2026-02-02T15:38:22.186Z" },
    { url = "https://files.pythonhosted.org/packages/0a/5b/6ebcf3defc1aab3a338ca777214966851e92efb1f30dc7fc8285216e6d1b/orjson-3.11.7-cp313-cp313-win32.whl", hash = "sha256:7477aa6a6ec6139c5cb1cc7b214643592169a5494d200397c7fc95d740d5fcf3", size = 127914, upload-time = "2026-02-02T15:38:23.511Z" },
    { url = "https://files.pythonhosted.org/packages/00/04/c6f72daca5092e3117840a1b1e88dfc809cc1470cf0734890d0366b684a1/orjson-3.11.7-cp313-cp313-win_amd64.whl", hash = "sha256:b9f95dcdea9d4f805daa9ddf02617a89e484c6985fa03055459f90e87d7a0757", size = 124986, upload-time = "2026-02-02T15:38:24.836Z" },
    { url = "https://files.pythonhosted.org/packages/03/ba/077a0f6f1085d6b806937246860fafbd5b17f3919c70ee3f3d8d9c713f38/orjson-3.11.7-cp313-cp313-win_arm64.whl", hash = "sha256:800988273a014a0541483dc81021247d7eacb0c845a9d1a34a422bc718f41539", size = 126045, upload-time = "2026-02-02T15:38:26.216Z" },
    { url = "https://files.pythonhosted.org/packages/e9/1e/745565dca749813db9a093c5ebc4bac1a9475c64d54b95654336ac3ed961/orjson-3.11.7-cp314-cp314-macosx_10_15_x86_64.macosx_11_0_arm64.macosx_10_15_universal2.whl", hash = "sha256:de0a37f21d0d364954ad5de1970491d7fbd0fb1ef7417d4d56a36dc01ba0c0a0", size = 228391, upload-time = "2026-02-02T15:38:27.757Z" },
    { url = "https://files.pythonhosted.org/packages/46/19/e40f6225da4d3aa0c8dc6e5219c5e87c2063a560fe0d72a88deb59776794/orjson-3.11.7-cp314-cp314-macosx_15_0_arm64.whl", hash = "sha256:c2428d358d85e8da9d37cba18b8c4047c55222007a84f97156a5b22028dfbfc0", size = 125188, upload-time = "2026-02-02T15:38:29.241Z" },
    { url = "https://files.pythonhosted.org/packages/9d/7e/c4de2babef2c0817fd1f048fd176aa48c37bec8aef53d2fa932983032cce/orjson-3.11.7-cp314-cp314-manylinux_2_17_aarch64.manylinux2014_aarch64.whl", hash = "sha256:3c4bc6c6ac52cdaa267552544c73e486fecbd710b7ac09bc024d5a78555a22f6", size = 128097, upload-time = "2026-02-02T15:38:30.618Z" },
    { url = "https://files.pythonhosted.org/packages/eb/74/233d360632bafd2197f217eee7fb9c9d0229eac0c18128aee5b35b0014fe/orjson-3.11.7-cp314-cp314-manylinux_2_17_armv7l.manylinux2014_armv7l.whl", hash = "sha256:bd0d68edd7dfca1b2eca9361a44ac9f24b078de3481003159929a0573f21a6bf", size = 123364, upload-time = "2026-02-02T15:38:32.363Z" },
    { url = "https://files.pythonhosted.org/packages/79/51/af79504981dd31efe20a9e360eb49c15f06df2b40e7f25a0a52d9ae888e8/orjson-3.11.7-cp314-cp314-manylinux_2_17_i686.manylinux2014_i686.whl", hash = "sha256:623ad1b9548ef63886319c16fa317848e465a21513b31a6ad7b57443c3e0dcf5", size = 129076, upload-time = "2026-02-02T15:38:33.68Z" },
    { url = "https://files.pythonhosted.org/packages/67/e2/da898eb68b72304f8de05ca6715870d09d603ee98d30a27e8a9629abc64b/orjson-3.11.7-cp314-cp314-manylinux_2_17_ppc64le.manylinux2014_ppc64le.whl", hash = "sha256:6e776b998ac37c0396093d10290e60283f59cfe0fc3fccbd0ccc4bd04dd19892", size = 141705, upload-time = "2026-02-02T15:38:34.989Z" },
    { url = "https://files.pythonhosted.org/packages/c5/89/15364d92acb3d903b029e28d834edb8780c2b97404cbf7929aa6b9abdb24/orjson-3.11.7-cp314-cp314-manylinux_2_17_s390x.manylinux2014_s390x.whl", hash = "sha256:652c6c3af76716f4a9c290371ba2e390ede06f6603edb277b481daf37f6f464e", size = 130855, upload-time = "2026-02-02T15:38:36.379Z" },
    { url = "https://files.pythonhosted.org/packages/c2/8b/ecdad52d0b38d4b8f514be603e69ccd5eacf4e7241f972e37e79792212ec/orjson-3.11.7-cp314-cp314-manylinux_2_17_x86_64.manylinux2014_x86_64.whl", hash = "sha256:a56df3239294ea5964adf074c54bcc4f0ccd21636049a2cf3ca9cf03b5d03cf1", size = 133386, upload-time = "2026-02-02T15:38:37.704Z" },
    { url = "https://files.pythonhosted.org/packages/b9/0e/45e1dcf10e17d0924b7c9162f87ec7b4ca79e28a0548acf6a71788d3e108/orjson-3.11.7-cp314-cp314-musllinux_1_2_aarch64.whl", hash = "sha256:bda117c4148e81f746655d5a3239ae9bd00cb7bc3ca178b5fc5a5997e9744183", size = 138295, upload-time = "2026-02-02T15:38:39.096Z" },
    { url = "https://files.pythonhosted.org/packages/63/d7/4d2e8b03561257af0450f2845b91fbd111d7e526ccdf737267108075e0ba/orjson-3.11.7-cp314-cp314-musllinux_1_2_armv7l.whl", hash = "sha256:23d6c20517a97a9daf1d48b580fcdc6f0516c6f4b5038823426033690b4d2650", size = 408720, upload-time = "2026-02-02T15:38:40.634Z" },
    { url = "https://files.pythonhosted.org/packages/78/cf/d45343518282108b29c12a65892445fc51f9319dc3c552ceb51bb5905ed2/orjson-3.11.7-cp314-cp314-musllinux_1_2_i686.whl", hash = "sha256:8ff206156006da5b847c9304b6308a01e8cdbc8cce824e2779a5ba71c3def141", size = 144152, upload-time = "2026-02-02T15:38:42.262Z" },
    { url = "https://files.pythonhosted.org/packages/a9/3a/d6001f51a7275aacd342e77b735c71fa04125a3f93c36fee4526bc8c654e/orjson-3.11.7-cp314-cp314-musllinux_1_2_x86_64.whl", hash = "sha256:962d046ee1765f74a1da723f4b33e3b228fe3a48bd307acce5021dfefe0e29b2", size = 134814, upload-time = "2026-02-02T15:38:43.627Z" },
    { url = "https://files.pythonhosted.org/packages/1d/d3/f19b47ce16820cc2c480f7f1723e17f6d411b3a295c60c8ad3aa9ff1c96a/orjson-3.11.7-cp314-cp314-win32.whl", hash = "sha256:89e13dd3f89f1c38a9c9eba5fbf7cdc2d1feca82f5f290864b4b7a6aac704576", size = 127997, upload-time = "2026-02-02T15:38:45.06Z" },
    { url = "https://files.pythonhosted.org/packages/12/df/172771902943af54bf661a8d102bdf2e7f932127968080632bda6054b62c/orjson-3.11.7-cp314-cp314-win_amd64.whl", hash = "sha256:845c3e0d8ded9c9271cd79596b9b552448b885b97110f628fb687aee2eed11c1", size = 124985, upload-time = "2026-02-02T15:38:46.388Z" },
    { url = "https://files.pythonhosted.org/packages/6f/1c/f2a8d8a1b17514660a614ce5f7aac74b934e69f5abc2700cc7ced882a009/orjson-3.11.7-cp314-cp314-win_arm64.whl", hash = "sha256:4a2e9c5be347b937a2e0203866f12bba36082e89b402ddb9e927d5822e43088d", size = 126038, upload-time = "2026-02-02T15:38:47.703Z" },
]

[[package]]
name = "pandas"
version = "3.0.1"
source = { registry = "https://pypi.org/simple" }
dependencies = [
    { name = "numpy" },
    { name = "python-dateutil" },
    { name = "tzdata", marker = "sys_platform == 'emscripten' or sys_platform == 'win32'" },
]
sdist = { url = "https://files.pythonhosted.org/packages/2e/0c/b28ed414f080ee0ad153f848586d61d1878f91689950f037f976ce15f6c8/pandas-3.0.1.tar.gz", hash = "sha256:4186a699674af418f655dbd420ed87f50d56b4cd6603784279d9eef6627823c8", size = 4641901, upload-time = "2026-02-17T22:20:16.434Z" }
wheels = [
    { url = "https://files.pythonhosted.org/packages/ff/07/c7087e003ceee9b9a82539b40414ec557aa795b584a1a346e89180853d79/pandas-3.0.1-cp311-cp311-macosx_10_9_x86_64.whl", hash = "sha256:de09668c1bf3b925c07e5762291602f0d789eca1b3a781f99c1c78f6cac0e7ea", size = 10323380, upload-time = "2026-02-17T22:18:16.133Z" },
    { url = "https://files.pythonhosted.org/packages/c1/27/90683c7122febeefe84a56f2cde86a9f05f68d53885cebcc473298dfc33e/pandas-3.0.1-cp311-cp311-macosx_11_0_arm64.whl", hash = "sha256:24ba315ba3d6e5806063ac6eb717504e499ce30bd8c236d8693a5fd3f084c796", size = 9923455, upload-time = "2026-02-17T22:18:19.13Z" },
    { url = "https://files.pythonhosted.org/packages/0e/f1/ed17d927f9950643bc7631aa4c99ff0cc83a37864470bc419345b656a41f/pandas-3.0.1-cp311-cp311-manylinux_2_24_aarch64.manylinux_2_28_aarch64.whl", hash = "sha256:406ce835c55bac912f2a0dcfaf27c06d73c6b04a5dde45f1fd3169ce31337389", size = 10753464, upload-time = "2026-02-17T22:18:21.134Z" },
    { url = "https://files.pythonhosted.org/packages/2e/7c/870c7e7daec2a6c7ff2ac9e33b23317230d4e4e954b35112759ea4a924a7/pandas-3.0.1-cp311-cp311-manylinux_2_24_x86_64.manylinux_2_28_x86_64.whl", hash = "sha256:830994d7e1f31dd7e790045235605ab61cff6c94defc774547e8b7fdfbff3dc7", size = 11255234, upload-time = "2026-02-17T22:18:24.175Z" },
    { url = "https://files.pythonhosted.org/packages/5c/39/3653fe59af68606282b989c23d1a543ceba6e8099cbcc5f1d506a7bae2aa/pandas-3.0.1-cp311-cp311-musllinux_1_2_aarch64.whl", hash = "sha256:a64ce8b0f2de1d2efd2ae40b0abe7f8ae6b29fbfb3812098ed5a6f8e235ad9bf", size = 11767299, upload-time = "2026-02-17T22:18:26.824Z" },
    { url = "https://files.pythonhosted.org/packages/9b/31/1daf3c0c94a849c7a8dab8a69697b36d313b229918002ba3e409265c7888/pandas-3.0.1-cp311-cp311-musllinux_1_2_x86_64.whl", hash = "sha256:9832c2c69da24b602c32e0c7b1b508a03949c18ba08d4d9f1c1033426685b447", size = 12333292, upload-time = "2026-02-17T22:18:28.996Z" },
    { url = "https://files.pythonhosted.org/packages/1f/67/af63f83cd6ca603a00fe8530c10a60f0879265b8be00b5930e8e78c5b30b/pandas-3.0.1-cp311-cp311-win_amd64.whl", hash = "sha256:84f0904a69e7365f79a0c77d3cdfccbfb05bf87847e3a51a41e1426b0edb9c79", size = 9892176, upload-time = "2026-02-17T22:18:31.79Z" },
    { url = "https://files.pythonhosted.org/packages/79/ab/9c776b14ac4b7b4140788eca18468ea39894bc7340a408f1d1e379856a6b/pandas-3.0.1-cp311-cp311-win_arm64.whl", hash = "sha256:4a68773d5a778afb31d12e34f7dd4612ab90de8c6fb1d8ffe5d4a03b955082a1", size = 9151328, upload-time = "2026-02-17T22:18:35.721Z" },
    { url = "https://files.pythonhosted.org/packages/37/51/b467209c08dae2c624873d7491ea47d2b47336e5403309d433ea79c38571/pandas-3.0.1-cp312-cp312-macosx_10_13_x86_64.whl", hash = "sha256:476f84f8c20c9f5bc47252b66b4bb25e1a9fc2fa98cead96744d8116cb85771d", size = 10344357, upload-time = "2026-02-17T22:18:38.262Z" },
    { url = "https://files.pythonhosted.org/packages/7c/f1/e2567ffc8951ab371db2e40b2fe068e36b81d8cf3260f06ae508700e5504/pandas-3.0.1-cp312-cp312-macosx_11_0_arm64.whl", hash = "sha256:0ab749dfba921edf641d4036c4c21c0b3ea70fea478165cb98a998fb2a261955", size = 9884543, upload-time = "2026-02-17T22:18:41.476Z" },
    { url = "https://files.pythonhosted.org/packages/d7/39/327802e0b6d693182403c144edacbc27eb82907b57062f23ef5a4c4a5ea7/pandas-3.0.1-cp312-cp312-manylinux_2_24_aarch64.manylinux_2_28_aarch64.whl", hash = "sha256:b8e36891080b87823aff3640c78649b91b8ff6eea3c0d70aeabd72ea43ab069b", size = 10396030, upload-time = "2026-02-17T22:18:43.822Z" },
    { url = "https://files.pythonhosted.org/packages/3d/fe/89d77e424365280b79d99b3e1e7d606f5165af2f2ecfaf0c6d24c799d607/pandas-3.0.1-cp312-cp312-manylinux_2_24_x86_64.manylinux_2_28_x86_64.whl", hash = "sha256:532527a701281b9dd371e2f582ed9094f4c12dd9ffb82c0c54ee28d8ac9520c4", size = 10876435, upload-time = "2026-02-17T22:18:45.954Z" },
    { url = "https://files.pythonhosted.org/packages/b5/a6/2a75320849dd154a793f69c951db759aedb8d1dd3939eeacda9bdcfa1629/pandas-3.0.1-cp312-cp312-musllinux_1_2_aarch64.whl", hash = "sha256:356e5c055ed9b0da1580d465657bc7d00635af4fd47f30afb23025352ba764d1", size = 11405133, upload-time = "2026-02-17T22:18:48.533Z" },
    { url = "https://files.pythonhosted.org/packages/58/53/1d68fafb2e02d7881df66aa53be4cd748d25cbe311f3b3c85c93ea5d30ca/pandas-3.0.1-cp312-cp312-musllinux_1_2_x86_64.whl", hash = "sha256:9d810036895f9ad6345b8f2a338dd6998a74e8483847403582cab67745bff821", size = 11932065, upload-time = "2026-02-17T22:18:50.837Z" },
    { url = "https://files.pythonhosted.org/packages/75/08/67cc404b3a966b6df27b38370ddd96b3b023030b572283d035181854aac5/pandas-3.0.1-cp312-cp312-win_amd64.whl", hash = "sha256:536232a5fe26dd989bd633e7a0c450705fdc86a207fec7254a55e9a22950fe43", size = 9741627, upload-time = "2026-02-17T22:18:53.905Z" },
    { url = "https://files.pythonhosted.org/packages/86/4f/caf9952948fb00d23795f09b893d11f1cacb384e666854d87249530f7cbe/pandas-3.0.1-cp312-cp312-win_arm64.whl", hash = "sha256:0f463ebfd8de7f326d38037c7363c6dacb857c5881ab8961fb387804d6daf2f7", size = 9052483, upload-time = "2026-02-17T22:18:57.31Z" },
    { url = "https://files.pythonhosted.org/packages/0b/48/aad6ec4f8d007534c091e9a7172b3ec1b1ee6d99a9cbb936b5eab6c6cf58/pandas-3.0.1-cp313-cp313-macosx_10_13_x86_64.whl", hash = "sha256:5272627187b5d9c20e55d27caf5f2cd23e286aba25cadf73c8590e432e2b7262", size = 10317509, upload-time = "2026-02-17T22:18:59.498Z" },
    { url = "https://files.pythonhosted.org/packages/a8/14/5990826f779f79148ae9d3a2c39593dc04d61d5d90541e71b5749f35af95/pandas-3.0.1-cp313-cp313-macosx_11_0_arm64.whl", hash = "sha256:661e0f665932af88c7877f31da0dc743fe9c8f2524bdffe23d24fdcb67ef9d56", size = 9860561, upload-time = "2026-02-17T22:19:02.265Z" },
    { url = "https://files.pythonhosted.org/packages/fa/80/f01ff54664b6d70fed71475543d108a9b7c888e923ad210795bef04ffb7d/pandas-3.0.1-cp313-cp313-manylinux_2_24_aarch64.manylinux_2_28_aarch64.whl", hash = "sha256:75e6e292ff898679e47a2199172593d9f6107fd2dd3617c22c2946e97d5df46e", size = 10365506, upload-time = "2026-02-17T22:19:05.017Z" },
    { url = "https://files.pythonhosted.org/packages/f2/85/ab6d04733a7d6ff32bfc8382bf1b07078228f5d6ebec5266b91bfc5c4ff7/pandas-3.0.1-cp313-cp313-manylinux_2_24_x86_64.manylinux_2_28_x86_64.whl", hash = "sha256:1ff8cf1d2896e34343197685f432450ec99a85ba8d90cce2030c5eee2ef98791", size = 10873196, upload-time = "2026-02-17T22:19:07.204Z" },
    { url = "https://files.pythonhosted.org/packages/48/a9/9301c83d0b47c23ac5deab91c6b39fd98d5b5db4d93b25df8d381451828f/pandas-3.0.1-cp313-cp313-musllinux_1_2_aarch64.whl", hash = "sha256:eca8b4510f6763f3d37359c2105df03a7a221a508f30e396a51d0713d462e68a", size = 11370859, upload-time = "2026-02-17T22:19:09.436Z" },
    { url = "https://files.pythonhosted.org/packages/59/fe/0c1fc5bd2d29c7db2ab372330063ad555fb83e08422829c785f5ec2176ca/pandas-3.0.1-cp313-cp313-musllinux_1_2_x86_64.whl", hash = "sha256:06aff2ad6f0b94a17822cf8b83bbb563b090ed82ff4fe7712db2ce57cd50d9b8", size = 11924584, upload-time = "2026-02-17T22:19:11.562Z" },
    { url = "https://files.pythonhosted.org/packages/d6/7d/216a1588b65a7aa5f4535570418a599d943c85afb1d95b0876fc00aa1468/pandas-3.0.1-cp313-cp313-win_amd64.whl", hash = "sha256:9fea306c783e28884c29057a1d9baa11a349bbf99538ec1da44c8476563d1b25", size = 9742769, upload-time = "2026-02-17T22:19:13.926Z" },
    { url = "https://files.pythonhosted.org/packages/c4/cb/810a22a6af9a4e97c8ab1c946b47f3489c5bca5adc483ce0ffc84c9cc768/pandas-3.0.1-cp313-cp313-win_arm64.whl", hash = "sha256:a8d37a43c52917427e897cb2e429f67a449327394396a81034a4449b99afda59", size = 9043855, upload-time = "2026-02-17T22:19:16.09Z" },
    { url = "https://files.pythonhosted.org/packages/92/fa/423c89086cca1f039cf1253c3ff5b90f157b5b3757314aa635f6bf3e30aa/pandas-3.0.1-cp313-cp313t-macosx_10_13_x86_64.whl", hash = "sha256:d54855f04f8246ed7b6fc96b05d4871591143c46c0b6f4af874764ed0d2d6f06", size = 10752673, upload-time = "2026-02-17T22:19:18.304Z" },
    { url = "https://files.pythonhosted.org/packages/22/23/b5a08ec1f40020397f0faba72f1e2c11f7596a6169c7b3e800abff0e433f/pandas-3.0.1-cp313-cp313t-macosx_11_0_arm64.whl", hash = "sha256:4e1b677accee34a09e0dc2ce5624e4a58a1870ffe56fc021e9caf7f23cd7668f", size = 10404967, upload-time = "2026-02-17T22:19:20.726Z" },
    { url = "https://files.pythonhosted.org/packages/5c/81/94841f1bb4afdc2b52a99daa895ac2c61600bb72e26525ecc9543d453ebc/pandas-3.0.1-cp313-cp313t-manylinux_2_24_aarch64.manylinux_2_28_aarch64.whl", hash = "sha256:a9cabbdcd03f1b6cd254d6dda8ae09b0252524be1592594c00b7895916cb1324", size = 10320575, upload-time = "2026-02-17T22:19:24.919Z" },
    { url = "https://files.pythonhosted.org/packages/0a/8b/2ae37d66a5342a83adadfd0cb0b4bf9c3c7925424dd5f40d15d6cfaa35ee/pandas-3.0.1-cp313-cp313t-manylinux_2_24_x86_64.manylinux_2_28_x86_64.whl", hash = "sha256:5ae2ab1f166668b41e770650101e7090824fd34d17915dd9cd479f5c5e0065e9", size = 10710921, upload-time = "2026-02-17T22:19:27.181Z" },
    { url = "https://files.pythonhosted.org/packages/a2/61/772b2e2757855e232b7ccf7cb8079a5711becb3a97f291c953def15a833f/pandas-3.0.1-cp313-cp313t-musllinux_1_2_aarch64.whl", hash = "sha256:6bf0603c2e30e2cafac32807b06435f28741135cb8697eae8b28c7d492fc7d76", size = 11334191, upload-time = "2026-02-17T22:19:29.411Z" },
    { url = "https://files.pythonhosted.org/packages/1b/08/b16c6df3ef555d8495d1d265a7963b65be166785d28f06a350913a4fac78/pandas-3.0.1-cp313-cp313t-musllinux_1_2_x86_64.whl", hash = "sha256:6c426422973973cae1f4a23e51d4ae85974f44871b24844e4f7de752dd877098", size = 11782256, upload-time = "2026-02-17T22:19:32.34Z" },
    { url = "https://files.pythonhosted.org/packages/55/80/178af0594890dee17e239fca96d3d8670ba0f5ff59b7d0439850924a9c09/pandas-3.0.1-cp313-cp313t-win_amd64.whl", hash = "sha256:b03f91ae8c10a85c1613102c7bef5229b5379f343030a3ccefeca8a33414cf35", size = 10485047, upload-time = "2026-02-17T22:19:34.605Z" },
    { url = "https://files.pythonhosted.org/packages/bb/8b/4bb774a998b97e6c2fd62a9e6cfdaae133b636fd1c468f92afb4ae9a447a/pandas-3.0.1-cp314-cp314-macosx_10_15_x86_64.whl", hash = "sha256:99d0f92ed92d3083d140bf6b97774f9f13863924cf3f52a70711f4e7588f9d0a", size = 10322465, upload-time = "2026-02-17T22:19:36.803Z" },
    { url = "https://files.pythonhosted.org/packages/72/3a/5b39b51c64159f470f1ca3b1c2a87da290657ca022f7cd11442606f607d1/pandas-3.0.1-cp314-cp314-macosx_11_0_arm64.whl", hash = "sha256:3b66857e983208654294bb6477b8a63dee26b37bdd0eb34d010556e91261784f", size = 9910632, upload-time = "2026-02-17T22:19:39.001Z" },
    { url = "https://files.pythonhosted.org/packages/4e/f7/b449ffb3f68c11da12fc06fbf6d2fa3a41c41e17d0284d23a79e1c13a7e4/pandas-3.0.1-cp314-cp314-manylinux_2_24_aarch64.manylinux_2_28_aarch64.whl", hash = "sha256:56cf59638bf24dc9bdf2154c81e248b3289f9a09a6d04e63608c159022352749", size = 10440535, upload-time = "2026-02-17T22:19:41.157Z" },
    { url = "https://files.pythonhosted.org/packages/55/77/6ea82043db22cb0f2bbfe7198da3544000ddaadb12d26be36e19b03a2dc5/pandas-3.0.1-cp314-cp314-manylinux_2_24_x86_64.manylinux_2_28_x86_64.whl", hash = "sha256:c1a9f55e0f46951874b863d1f3906dcb57df2d9be5c5847ba4dfb55b2c815249", size = 10893940, upload-time = "2026-02-17T22:19:43.493Z" },
    { url = "https://files.pythonhosted.org/packages/03/30/f1b502a72468c89412c1b882a08f6eed8a4ee9dc033f35f65d0663df6081/pandas-3.0.1-cp314-cp314-musllinux_1_2_aarch64.whl", hash = "sha256:1849f0bba9c8a2fb0f691d492b834cc8dadf617e29015c66e989448d58d011ee", size = 11442711, upload-time = "2026-02-17T22:19:46.074Z" },
    { url = "https://files.pythonhosted.org/packages/0d/f0/ebb6ddd8fc049e98cabac5c2924d14d1dda26a20adb70d41ea2e428d3ec4/pandas-3.0.1-cp314-cp314-musllinux_1_2_x86_64.whl", hash = "sha256:c3d288439e11b5325b02ae6e9cc83e6805a62c40c5a6220bea9beb899c073b1c", size = 11963918, upload-time = "2026-02-17T22:19:48.838Z" },
    { url = "https://files.pythonhosted.org/packages/09/f8/8ce132104074f977f907442790eaae24e27bce3b3b454e82faa3237ff098/pandas-3.0.1-cp314-cp314-win_amd64.whl", hash = "sha256:93325b0fe372d192965f4cca88d97667f49557398bbf94abdda3bf1b591dbe66", size = 9862099, upload-time = "2026-02-17T22:19:51.081Z" },
    { url = "https://files.pythonhosted.org/packages/e6/b7/6af9aac41ef2456b768ef0ae60acf8abcebb450a52043d030a65b4b7c9bd/pandas-3.0.1-cp314-cp314-win_arm64.whl", hash = "sha256:97ca08674e3287c7148f4858b01136f8bdfe7202ad25ad04fec602dd1d29d132", size = 9185333, upload-time = "2026-02-17T22:19:53.266Z" },
    { url = "https://files.pythonhosted.org/packages/66/fc/848bb6710bc6061cb0c5badd65b92ff75c81302e0e31e496d00029fe4953/pandas-3.0.1-cp314-cp314t-macosx_10_15_x86_64.whl", hash = "sha256:58eeb1b2e0fb322befcf2bbc9ba0af41e616abadb3d3414a6bc7167f6cbfce32", size = 10772664, upload-time = "2026-02-17T22:19:55.806Z" },
    { url = "https://files.pythonhosted.org/packages/69/5c/866a9bbd0f79263b4b0db6ec1a341be13a1473323f05c122388e0f15b21d/pandas-3.0.1-cp314-cp314t-macosx_11_0_arm64.whl", hash = "sha256:cd9af1276b5ca9e298bd79a26bda32fa9cc87ed095b2a9a60978d2ca058eaf87", size = 10421286, upload-time = "2026-02-17T22:19:58.091Z" },
    { url = "https://files.pythonhosted.org/packages/51/a4/2058fb84fb1cfbfb2d4a6d485e1940bb4ad5716e539d779852494479c580/pandas-3.0.1-cp314-cp314t-manylinux_2_24_aarch64.manylinux_2_28_aarch64.whl", hash = "sha256:94f87a04984d6b63788327cd9f79dda62b7f9043909d2440ceccf709249ca988", size = 10342050, upload-time = "2026-02-17T22:20:01.376Z" },
    { url = "https://files.pythonhosted.org/packages/22/1b/674e89996cc4be74db3c4eb09240c4bb549865c9c3f5d9b086ff8fcfbf00/pandas-3.0.1-cp314-cp314t-manylinux_2_24_x86_64.manylinux_2_28_x86_64.whl", hash = "sha256:85fe4c4df62e1e20f9db6ebfb88c844b092c22cd5324bdcf94bfa2fc1b391221", size = 10740055, upload-time = "2026-02-17T22:20:04.328Z" },
    { url = "https://files.pythonhosted.org/packages/d0/f8/e954b750764298c22fa4614376531fe63c521ef517e7059a51f062b87dca/pandas-3.0.1-cp314-cp314t-musllinux_1_2_aarch64.whl", hash = "sha256:331ca75a2f8672c365ae25c0b29e46f5ac0c6551fdace8eec4cd65e4fac271ff", size = 11357632, upload-time = "2026-02-17T22:20:06.647Z" },
    { url = "https://files.pythonhosted.org/packages/6d/02/c6e04b694ffd68568297abd03588b6d30295265176a5c01b7459d3bc35a3/pandas-3.0.1-cp314-cp314t-musllinux_1_2_x86_64.whl", hash = "sha256:15860b1fdb1973fffade772fdb931ccf9b2f400a3f5665aef94a00445d7d8dd5", size = 11810974, upload-time = "2026-02-17T22:20:08.946Z" },
    { url = "https://files.pythonhosted.org/packages/89/41/d7dfb63d2407f12055215070c42fc6ac41b66e90a2946cdc5e759058398b/pandas-3.0.1-cp314-cp314t-win_amd64.whl", hash = "sha256:44f1364411d5670efa692b146c748f4ed013df91ee91e9bec5677fb1fd58b937", size = 10884622, upload-time = "2026-02-17T22:20:11.711Z" },
    { url = "https://files.pythonhosted.org/packages/68/b0/34937815889fa982613775e4b97fddd13250f11012d769949c5465af2150/pandas-3.0.1-cp314-cp314t-win_arm64.whl", hash = "sha256:108dd1790337a494aa80e38def654ca3f0968cf4f362c85f44c15e471667102d", size = 9452085, upload-time = "2026-02-17T22:20:14.331Z" },
]

[[package]]
name = "pyjwt"
version = "2.11.0"
source = { registry = "https://pypi.org/simple" }
sdist = { url = "https://files.pythonhosted.org/packages/5c/5a/b46fa56bf322901eee5b0454a34343cdbdae202cd421775a8ee4e42fd519/pyjwt-2.11.0.tar.gz", hash = "sha256:35f95c1f0fbe5d5ba6e43f00271c275f7a1a4db1dab27bf708073b75318ea623", size = 98019, upload-time = "2026-01-30T19:59:55.694Z" }
wheels = [
    { url = "https://files.pythonhosted.org/packages/6f/01/c26ce75ba460d5cd503da9e13b21a33804d38c2165dec7b716d06b13010c/pyjwt-2.11.0-py3-none-any.whl", hash = "sha256:94a6bde30eb5c8e04fee991062b534071fd1439ef58d2adc9ccb823e7bcd0469", size = 28224, upload-time = "2026-01-30T19:59:54.539Z" },
]

[[package]]
name = "pymmh3"
version = "0.0.5"
source = { registry = "https://pypi.org/simple" }
wheels = [
    { url = "https://files.pythonhosted.org/packages/65/b0/738cb3e6237aa224f3bf48cd1d24f5ddf42ef7d03e6226012f9bdf7f665d/pymmh3-0.0.5-py2.py3-none-any.whl", hash = "sha256:c47e9e735518501a3c9b719dbd795aa5d5a1dba48d9c85bae1777ab9ae6c7c45", size = 7442, upload-time = "2019-05-17T21:57:40.729Z" },
]

[[package]]
name = "python-dateutil"
version = "2.9.0.post0"
source = { registry = "https://pypi.org/simple" }
dependencies = [
    { name = "six" },
]
sdist = { url = "https://files.pythonhosted.org/packages/66/c0/0c8b6ad9f17a802ee498c46e004a0eb49bc148f2fd230864601a86dcf6db/python-dateutil-2.9.0.post0.tar.gz", hash = "sha256:37dd54208da7e1cd875388217d5e00ebd4179249f90fb72437e91a35459a0ad3", size = 342432, upload-time = "2024-03-01T18:36:20.211Z" }
wheels = [
    { url = "https://files.pythonhosted.org/packages/ec/57/56b9bcc3c9c6a792fcbaf139543cee77261f3651ca9da0c93f5c1221264b/python_dateutil-2.9.0.post0-py2.py3-none-any.whl", hash = "sha256:a8b2bc7bffae282281c8140a97d3aa9c14da0b136dfe83f850eea9a5f7470427", size = 229892, upload-time = "2024-03-01T18:36:18.57Z" },
]

[[package]]
name = "pyyaml"
version = "6.0.3"
source = { registry = "https://pypi.org/simple" }
sdist = { url = "https://files.pythonhosted.org/packages/05/8e/961c0007c59b8dd7729d542c61a4d537767a59645b82a0b521206e1e25c2/pyyaml-6.0.3.tar.gz", hash = "sha256:d76623373421df22fb4cf8817020cbb7ef15c725b9d5e45f17e189bfc384190f", size = 130960, upload-time = "2025-09-25T21:33:16.546Z" }
wheels = [
    { url = "https://files.pythonhosted.org/packages/6d/16/a95b6757765b7b031c9374925bb718d55e0a9ba8a1b6a12d25962ea44347/pyyaml-6.0.3-cp311-cp311-macosx_10_13_x86_64.whl", hash = "sha256:44edc647873928551a01e7a563d7452ccdebee747728c1080d881d68af7b997e", size = 185826, upload-time = "2025-09-25T21:31:58.655Z" },
    { url = "https://files.pythonhosted.org/packages/16/19/13de8e4377ed53079ee996e1ab0a9c33ec2faf808a4647b7b4c0d46dd239/pyyaml-6.0.3-cp311-cp311-macosx_11_0_arm64.whl", hash = "sha256:652cb6edd41e718550aad172851962662ff2681490a8a711af6a4d288dd96824", size = 175577, upload-time = "2025-09-25T21:32:00.088Z" },
    { url = "https://files.pythonhosted.org/packages/0c/62/d2eb46264d4b157dae1275b573017abec435397aa59cbcdab6fc978a8af4/pyyaml-6.0.3-cp311-cp311-manylinux2014_aarch64.manylinux_2_17_aarch64.manylinux_2_28_aarch64.whl", hash = "sha256:10892704fc220243f5305762e276552a0395f7beb4dbf9b14ec8fd43b57f126c", size = 775556, upload-time = "2025-09-25T21:32:01.31Z" },
    { url = "https://files.pythonhosted.org/packages/10/cb/16c3f2cf3266edd25aaa00d6c4350381c8b012ed6f5276675b9eba8d9ff4/pyyaml-6.0.3-cp311-cp311-manylinux2014_s390x.manylinux_2_17_s390x.manylinux_2_28_s390x.whl", hash = "sha256:850774a7879607d3a6f50d36d04f00ee69e7fc816450e5f7e58d7f17f1ae5c00", size = 882114, upload-time = "2025-09-25T21:32:03.376Z" },
    { url = "https://files.pythonhosted.org/packages/71/60/917329f640924b18ff085ab889a11c763e0b573da888e8404ff486657602/pyyaml-6.0.3-cp311-cp311-manylinux2014_x86_64.manylinux_2_17_x86_64.manylinux_2_28_x86_64.whl", hash = "sha256:b8bb0864c5a28024fac8a632c443c87c5aa6f215c0b126c449ae1a150412f31d", size = 806638, upload-time = "2025-09-25T21:32:04.553Z" },
    { url = "https://files.pythonhosted.org/packages/dd/6f/529b0f316a9fd167281a6c3826b5583e6192dba792dd55e3203d3f8e655a/pyyaml-6.0.3-cp311-cp311-musllinux_1_2_aarch64.whl", hash = "sha256:1d37d57ad971609cf3c53ba6a7e365e40660e3be0e5175fa9f2365a379d6095a", size = 767463, upload-time = "2025-09-25T21:32:06.152Z" },
    { url = "https://files.pythonhosted.org/packages/f2/6a/b627b4e0c1dd03718543519ffb2f1deea4a1e6d42fbab8021936a4d22589/pyyaml-6.0.3-cp311-cp311-musllinux_1_2_x86_64.whl", hash = "sha256:37503bfbfc9d2c40b344d06b2199cf0e96e97957ab1c1b546fd4f87e53e5d3e4", size = 794986, upload-time = "2025-09-25T21:32:07.367Z" },
    { url = "https://files.pythonhosted.org/packages/45/91/47a6e1c42d9ee337c4839208f30d9f09caa9f720ec7582917b264defc875/pyyaml-6.0.3-cp311-cp311-win32.whl", hash = "sha256:8098f252adfa6c80ab48096053f512f2321f0b998f98150cea9bd23d83e1467b", size = 142543, upload-time = "2025-09-25T21:32:08.95Z" },
    { url = "https://files.pythonhosted.org/packages/da/e3/ea007450a105ae919a72393cb06f122f288ef60bba2dc64b26e2646fa315/pyyaml-6.0.3-cp311-cp311-win_amd64.whl", hash = "sha256:9f3bfb4965eb874431221a3ff3fdcddc7e74e3b07799e0e84ca4a0f867d449bf", size = 158763, upload-time = "2025-09-25T21:32:09.96Z" },
    { url = "https://files.pythonhosted.org/packages/d1/33/422b98d2195232ca1826284a76852ad5a86fe23e31b009c9886b2d0fb8b2/pyyaml-6.0.3-cp312-cp312-macosx_10_13_x86_64.whl", hash = "sha256:7f047e29dcae44602496db43be01ad42fc6f1cc0d8cd6c83d342306c32270196", size = 182063, upload-time = "2025-09-25T21:32:11.445Z" },
    { url = "https://files.pythonhosted.org/packages/89/a0/6cf41a19a1f2f3feab0e9c0b74134aa2ce6849093d5517a0c550fe37a648/pyyaml-6.0.3-cp312-cp312-macosx_11_0_arm64.whl", hash = "sha256:fc09d0aa354569bc501d4e787133afc08552722d3ab34836a80547331bb5d4a0", size = 173973, upload-time = "2025-09-25T21:32:12.492Z" },
    { url = "https://files.pythonhosted.org/packages/ed/23/7a778b6bd0b9a8039df8b1b1d80e2e2ad78aa04171592c8a5c43a56a6af4/pyyaml-6.0.3-cp312-cp312-manylinux2014_aarch64.manylinux_2_17_aarch64.manylinux_2_28_aarch64.whl", hash = "sha256:9149cad251584d5fb4981be1ecde53a1ca46c891a79788c0df828d2f166bda28", size = 775116, upload-time = "2025-09-25T21:32:13.652Z" },
    { url = "https://files.pythonhosted.org/packages/65/30/d7353c338e12baef4ecc1b09e877c1970bd3382789c159b4f89d6a70dc09/pyyaml-6.0.3-cp312-cp312-manylinux2014_s390x.manylinux_2_17_s390x.manylinux_2_28_s390x.whl", hash = "sha256:5fdec68f91a0c6739b380c83b951e2c72ac0197ace422360e6d5a959d8d97b2c", size = 844011, upload-time = "2025-09-25T21:32:15.21Z" },
    { url = "https://files.pythonhosted.org/packages/8b/9d/b3589d3877982d4f2329302ef98a8026e7f4443c765c46cfecc8858c6b4b/pyyaml-6.0.3-cp312-cp312-manylinux2014_x86_64.manylinux_2_17_x86_64.manylinux_2_28_x86_64.whl", hash = "sha256:ba1cc08a7ccde2d2ec775841541641e4548226580ab850948cbfda66a1befcdc", size = 807870, upload-time = "2025-09-25T21:32:16.431Z" },
    { url = "https://files.pythonhosted.org/packages/05/c0/b3be26a015601b822b97d9149ff8cb5ead58c66f981e04fedf4e762f4bd4/pyyaml-6.0.3-cp312-cp312-musllinux_1_2_aarch64.whl", hash = "sha256:8dc52c23056b9ddd46818a57b78404882310fb473d63f17b07d5c40421e47f8e", size = 761089, upload-time = "2025-09-25T21:32:17.56Z" },
    { url = "https://files.pythonhosted.org/packages/be/8e/98435a21d1d4b46590d5459a22d88128103f8da4c2d4cb8f14f2a96504e1/pyyaml-6.0.3-cp312-cp312-musllinux_1_2_x86_64.whl", hash = "sha256:41715c910c881bc081f1e8872880d3c650acf13dfa8214bad49ed4cede7c34ea", size = 790181, upload-time = "2025-09-25T21:32:18.834Z" },
    { url = "https://files.pythonhosted.org/packages/74/93/7baea19427dcfbe1e5a372d81473250b379f04b1bd3c4c5ff825e2327202/pyyaml-6.0.3-cp312-cp312-win32.whl", hash = "sha256:96b533f0e99f6579b3d4d4995707cf36df9100d67e0c8303a0c55b27b5f99bc5", size = 137658, upload-time = "2025-09-25T21:32:20.209Z" },
    { url = "https://files.pythonhosted.org/packages/86/bf/899e81e4cce32febab4fb42bb97dcdf66bc135272882d1987881a4b519e9/pyyaml-6.0.3-cp312-cp312-win_amd64.whl", hash = "sha256:5fcd34e47f6e0b794d17de1b4ff496c00986e1c83f7ab2fb8fcfe9616ff7477b", size = 154003, upload-time = "2025-09-25T21:32:21.167Z" },
    { url = "https://files.pythonhosted.org/packages/1a/08/67bd04656199bbb51dbed1439b7f27601dfb576fb864099c7ef0c3e55531/pyyaml-6.0.3-cp312-cp312-win_arm64.whl", hash = "sha256:64386e5e707d03a7e172c0701abfb7e10f0fb753ee1d773128192742712a98fd", size = 140344, upload-time = "2025-09-25T21:32:22.617Z" },
    { url = "https://files.pythonhosted.org/packages/d1/11/0fd08f8192109f7169db964b5707a2f1e8b745d4e239b784a5a1dd80d1db/pyyaml-6.0.3-cp313-cp313-macosx_10_13_x86_64.whl", hash = "sha256:8da9669d359f02c0b91ccc01cac4a67f16afec0dac22c2ad09f46bee0697eba8", size = 181669, upload-time = "2025-09-25T21:32:23.673Z" },
    { url = "https://files.pythonhosted.org/packages/b1/16/95309993f1d3748cd644e02e38b75d50cbc0d9561d21f390a76242ce073f/pyyaml-6.0.3-cp313-cp313-macosx_11_0_arm64.whl", hash = "sha256:2283a07e2c21a2aa78d9c4442724ec1eb15f5e42a723b99cb3d822d48f5f7ad1", size = 173252, upload-time = "2025-09-25T21:32:25.149Z" },
    { url = "https://files.pythonhosted.org/packages/50/31/b20f376d3f810b9b2371e72ef5adb33879b25edb7a6d072cb7ca0c486398/pyyaml-6.0.3-cp313-cp313-manylinux2014_aarch64.manylinux_2_17_aarch64.manylinux_2_28_aarch64.whl", hash = "sha256:ee2922902c45ae8ccada2c5b501ab86c36525b883eff4255313a253a3160861c", size = 767081, upload-time = "2025-09-25T21:32:26.575Z" },
    { url = "https://files.pythonhosted.org/packages/49/1e/a55ca81e949270d5d4432fbbd19dfea5321eda7c41a849d443dc92fd1ff7/pyyaml-6.0.3-cp313-cp313-manylinux2014_s390x.manylinux_2_17_s390x.manylinux_2_28_s390x.whl", hash = "sha256:a33284e20b78bd4a18c8c2282d549d10bc8408a2a7ff57653c0cf0b9be0afce5", size = 841159, upload-time = "2025-09-25T21:32:27.727Z" },
    { url = "https://files.pythonhosted.org/packages/74/27/e5b8f34d02d9995b80abcef563ea1f8b56d20134d8f4e5e81733b1feceb2/pyyaml-6.0.3-cp313-cp313-manylinux2014_x86_64.manylinux_2_17_x86_64.manylinux_2_28_x86_64.whl", hash = "sha256:0f29edc409a6392443abf94b9cf89ce99889a1dd5376d94316ae5145dfedd5d6", size = 801626, upload-time = "2025-09-25T21:32:28.878Z" },
    { url = "https://files.pythonhosted.org/packages/f9/11/ba845c23988798f40e52ba45f34849aa8a1f2d4af4b798588010792ebad6/pyyaml-6.0.3-cp313-cp313-musllinux_1_2_aarch64.whl", hash = "sha256:f7057c9a337546edc7973c0d3ba84ddcdf0daa14533c2065749c9075001090e6", size = 753613, upload-time = "2025-09-25T21:32:30.178Z" },
    { url = "https://files.pythonhosted.org/packages/3d/e0/7966e1a7bfc0a45bf0a7fb6b98ea03fc9b8d84fa7f2229e9659680b69ee3/pyyaml-6.0.3-cp313-cp313-musllinux_1_2_x86_64.whl", hash = "sha256:eda16858a3cab07b80edaf74336ece1f986ba330fdb8ee0d6c0d68fe82bc96be", size = 794115, upload-time = "2025-09-25T21:32:31.353Z" },
    { url = "https://files.pythonhosted.org/packages/de/94/980b50a6531b3019e45ddeada0626d45fa85cbe22300844a7983285bed3b/pyyaml-6.0.3-cp313-cp313-win32.whl", hash = "sha256:d0eae10f8159e8fdad514efdc92d74fd8d682c933a6dd088030f3834bc8e6b26", size = 137427, upload-time = "2025-09-25T21:32:32.58Z" },
    { url = "https://files.pythonhosted.org/packages/97/c9/39d5b874e8b28845e4ec2202b5da735d0199dbe5b8fb85f91398814a9a46/pyyaml-6.0.3-cp313-cp313-win_amd64.whl", hash = "sha256:79005a0d97d5ddabfeeea4cf676af11e647e41d81c9a7722a193022accdb6b7c", size = 154090, upload-time = "2025-09-25T21:32:33.659Z" },
    { url = "https://files.pythonhosted.org/packages/73/e8/2bdf3ca2090f68bb3d75b44da7bbc71843b19c9f2b9cb9b0f4ab7a5a4329/pyyaml-6.0.3-cp313-cp313-win_arm64.whl", hash = "sha256:5498cd1645aa724a7c71c8f378eb29ebe23da2fc0d7a08071d89469bf1d2defb", size = 140246, upload-time = "2025-09-25T21:32:34.663Z" },
    { url = "https://files.pythonhosted.org/packages/9d/8c/f4bd7f6465179953d3ac9bc44ac1a8a3e6122cf8ada906b4f96c60172d43/pyyaml-6.0.3-cp314-cp314-macosx_10_13_x86_64.whl", hash = "sha256:8d1fab6bb153a416f9aeb4b8763bc0f22a5586065f86f7664fc23339fc1c1fac", size = 181814, upload-time = "2025-09-25T21:32:35.712Z" },
    { url = "https://files.pythonhosted.org/packages/bd/9c/4d95bb87eb2063d20db7b60faa3840c1b18025517ae857371c4dd55a6b3a/pyyaml-6.0.3-cp314-cp314-macosx_11_0_arm64.whl", hash = "sha256:34d5fcd24b8445fadc33f9cf348c1047101756fd760b4dacb5c3e99755703310", size = 173809, upload-time = "2025-09-25T21:32:36.789Z" },
    { url = "https://files.pythonhosted.org/packages/92/b5/47e807c2623074914e29dabd16cbbdd4bf5e9b2db9f8090fa64411fc5382/pyyaml-6.0.3-cp314-cp314-manylinux2014_aarch64.manylinux_2_17_aarch64.manylinux_2_28_aarch64.whl", hash = "sha256:501a031947e3a9025ed4405a168e6ef5ae3126c59f90ce0cd6f2bfc477be31b7", size = 766454, upload-time = "2025-09-25T21:32:37.966Z" },
    { url = "https://files.pythonhosted.org/packages/02/9e/e5e9b168be58564121efb3de6859c452fccde0ab093d8438905899a3a483/pyyaml-6.0.3-cp314-cp314-manylinux2014_s390x.manylinux_2_17_s390x.manylinux_2_28_s390x.whl", hash = "sha256:b3bc83488de33889877a0f2543ade9f70c67d66d9ebb4ac959502e12de895788", size = 836355, upload-time = "2025-09-25T21:32:39.178Z" },
    { url = "https://files.pythonhosted.org/packages/88/f9/16491d7ed2a919954993e48aa941b200f38040928474c9e85ea9e64222c3/pyyaml-6.0.3-cp314-cp314-manylinux2014_x86_64.manylinux_2_17_x86_64.manylinux_2_28_x86_64.whl", hash = "sha256:c458b6d084f9b935061bc36216e8a69a7e293a2f1e68bf956dcd9e6cbcd143f5", size = 794175, upload-time = "2025-09-25T21:32:40.865Z" },
    { url = "https://files.pythonhosted.org/packages/dd/3f/5989debef34dc6397317802b527dbbafb2b4760878a53d4166579111411e/pyyaml-6.0.3-cp314-cp314-musllinux_1_2_aarch64.whl", hash = "sha256:7c6610def4f163542a622a73fb39f534f8c101d690126992300bf3207eab9764", size = 755228, upload-time = "2025-09-25T21:32:42.084Z" },
    { url = "https://files.pythonhosted.org/packages/d7/ce/af88a49043cd2e265be63d083fc75b27b6ed062f5f9fd6cdc223ad62f03e/pyyaml-6.0.3-cp314-cp314-musllinux_1_2_x86_64.whl", hash = "sha256:5190d403f121660ce8d1d2c1bb2ef1bd05b5f68533fc5c2ea899bd15f4399b35", size = 789194, upload-time = "2025-09-25T21:32:43.362Z" },
    { url = "https://files.pythonhosted.org/packages/23/20/bb6982b26a40bb43951265ba29d4c246ef0ff59c9fdcdf0ed04e0687de4d/pyyaml-6.0.3-cp314-cp314-win_amd64.whl", hash = "sha256:4a2e8cebe2ff6ab7d1050ecd59c25d4c8bd7e6f400f5f82b96557ac0abafd0ac", size = 156429, upload-time = "2025-09-25T21:32:57.844Z" },
    { url = "https://files.pythonhosted.org/packages/f4/f4/a4541072bb9422c8a883ab55255f918fa378ecf083f5b85e87fc2b4eda1b/pyyaml-6.0.3-cp314-cp314-win_arm64.whl", hash = "sha256:93dda82c9c22deb0a405ea4dc5f2d0cda384168e466364dec6255b293923b2f3", size = 143912, upload-time = "2025-09-25T21:32:59.247Z" },
    { url = "https://files.pythonhosted.org/packages/7c/f9/07dd09ae774e4616edf6cda684ee78f97777bdd15847253637a6f052a62f/pyyaml-6.0.3-cp314-cp314t-macosx_10_13_x86_64.whl", hash = "sha256:02893d100e99e03eda1c8fd5c441d8c60103fd175728e23e431db1b589cf5ab3", size = 189108, upload-time = "2025-09-25T21:32:44.377Z" },
    { url = "https://files.pythonhosted.org/packages/4e/78/8d08c9fb7ce09ad8c38ad533c1191cf27f7ae1effe5bb9400a46d9437fcf/pyyaml-6.0.3-cp314-cp314t-macosx_11_0_arm64.whl", hash = "sha256:c1ff362665ae507275af2853520967820d9124984e0f7466736aea23d8611fba", size = 183641, upload-time = "2025-09-25T21:32:45.407Z" },
    { url = "https://files.pythonhosted.org/packages/7b/5b/3babb19104a46945cf816d047db2788bcaf8c94527a805610b0289a01c6b/pyyaml-6.0.3-cp314-cp314t-manylinux2014_aarch64.manylinux_2_17_aarch64.manylinux_2_28_aarch64.whl", hash = "sha256:6adc77889b628398debc7b65c073bcb99c4a0237b248cacaf3fe8a557563ef6c", size = 831901, upload-time = "2025-09-25T21:32:48.83Z" },
    { url = "https://files.pythonhosted.org/packages/8b/cc/dff0684d8dc44da4d22a13f35f073d558c268780ce3c6ba1b87055bb0b87/pyyaml-6.0.3-cp314-cp314t-manylinux2014_s390x.manylinux_2_17_s390x.manylinux_2_28_s390x.whl", hash = "sha256:a80cb027f6b349846a3bf6d73b5e95e782175e52f22108cfa17876aaeff93702", size = 861132, upload-time = "2025-09-25T21:32:50.149Z" },
    { url = "https://files.pythonhosted.org/packages/b1/5e/f77dc6b9036943e285ba76b49e118d9ea929885becb0a29ba8a7c75e29fe/pyyaml-6.0.3-cp314-cp314t-manylinux2014_x86_64.manylinux_2_17_x86_64.manylinux_2_28_x86_64.whl", hash = "sha256:00c4bdeba853cc34e7dd471f16b4114f4162dc03e6b7afcc2128711f0eca823c", size = 839261, upload-time = "2025-09-25T21:32:51.808Z" },
    { url = "https://files.pythonhosted.org/packages/ce/88/a9db1376aa2a228197c58b37302f284b5617f56a5d959fd1763fb1675ce6/pyyaml-6.0.3-cp314-cp314t-musllinux_1_2_aarch64.whl", hash = "sha256:66e1674c3ef6f541c35191caae2d429b967b99e02040f5ba928632d9a7f0f065", size = 805272, upload-time = "2025-09-25T21:32:52.941Z" },
    { url = "https://files.pythonhosted.org/packages/da/92/1446574745d74df0c92e6aa4a7b0b3130706a4142b2d1a5869f2eaa423c6/pyyaml-6.0.3-cp314-cp314t-musllinux_1_2_x86_64.whl", hash = "sha256:16249ee61e95f858e83976573de0f5b2893b3677ba71c9dd36b9cf8be9ac6d65", size = 829923, upload-time = "2025-09-25T21:32:54.537Z" },
    { url = "https://files.pythonhosted.org/packages/f0/7a/1c7270340330e575b92f397352af856a8c06f230aa3e76f86b39d01b416a/pyyaml-6.0.3-cp314-cp314t-win_amd64.whl", hash = "sha256:4ad1906908f2f5ae4e5a8ddfce73c320c2a1429ec52eafd27138b7f1cbe341c9", size = 174062, upload-time = "2025-09-25T21:32:55.767Z" },
    { url = "https://files.pythonhosted.org/packages/f1/12/de94a39c2ef588c7e6455cfbe7343d3b2dc9d6b6b2f40c4c6565744c873d/pyyaml-6.0.3-cp314-cp314t-win_arm64.whl", hash = "sha256:ebc55a14a21cb14062aa4162f906cd962b28e2e9ea38f9b4391244cd8de4ae0b", size = 149341, upload-time = "2025-09-25T21:32:56.828Z" },
]

[[package]]
name = "requests"
version = "2.32.5"
source = { registry = "https://pypi.org/simple" }
dependencies = [
    { name = "certifi" },
    { name = "charset-normalizer" },
    { name = "idna" },
    { name = "urllib3" },
]
sdist = { url = "https://files.pythonhosted.org/packages/c9/74/b3ff8e6c8446842c3f5c837e9c3dfcfe2018ea6ecef224c710c85ef728f4/requests-2.32.5.tar.gz", hash = "sha256:dbba0bac56e100853db0ea71b82b4dfd5fe2bf6d3754a8893c3af500cec7d7cf", size = 134517, upload-time = "2025-08-18T20:46:02.573Z" }
wheels = [
    { url = "https://files.pythonhosted.org/packages/1e/db/4254e3eabe8020b458f1a747140d32277ec7a271daf1d235b70dc0b4e6e3/requests-2.32.5-py3-none-any.whl", hash = "sha256:2462f94637a34fd532264295e186976db0f5d453d1cdd31473c85a6a161affb6", size = 64738, upload-time = "2025-08-18T20:46:00.542Z" },
]

[[package]]
name = "setuptools"
version = "80.0.0"
source = { registry = "https://pypi.org/simple" }
sdist = { url = "https://files.pythonhosted.org/packages/44/80/97e25f0f1e4067677806084b7382a6ff9979f3d15119375c475c288db9d7/setuptools-80.0.0.tar.gz", hash = "sha256:c40a5b3729d58dd749c0f08f1a07d134fb8a0a3d7f87dc33e7c5e1f762138650", size = 1354221, upload-time = "2025-04-27T17:21:10.806Z" }
wheels = [
    { url = "https://files.pythonhosted.org/packages/23/63/5517029d6696ddf2bd378d46f63f479be001c31b462303170a1da57650cb/setuptools-80.0.0-py3-none-any.whl", hash = "sha256:a38f898dcd6e5380f4da4381a87ec90bd0a7eec23d204a5552e80ee3cab6bd27", size = 1240907, upload-time = "2025-04-27T17:21:09.175Z" },
]

[[package]]
name = "six"
version = "1.17.0"
source = { registry = "https://pypi.org/simple" }
sdist = { url = "https://files.pythonhosted.org/packages/94/e7/b2c673351809dca68a0e064b6af791aa332cf192da575fd474ed7d6f16a2/six-1.17.0.tar.gz", hash = "sha256:ff70335d468e7eb6ec65b95b99d3a2836546063f63acc5171de367e834932a81", size = 34031, upload-time = "2024-12-04T17:35:28.174Z" }
wheels = [
    { url = "https://files.pythonhosted.org/packages/b7/ce/149a00dd41f10bc29e5921b496af8b574d8413afcd5e30dfa0ed46c2cc5e/six-1.17.0-py2.py3-none-any.whl", hash = "sha256:4721f391ed90541fddacab5acf947aa0d3dc7d27b2e1e8eda2be8970586c3274", size = 11050, upload-time = "2024-12-04T17:35:26.475Z" },
]

[[package]]
name = "tb-mqtt-client"
version = "1.13.12"
source = { registry = "https://pypi.org/simple" }
dependencies = [
    { name = "orjson" },
    { name = "requests" },
    { name = "tb-paho-mqtt-client" },
]
wheels = [
    { url = "https://files.pythonhosted.org/packages/2d/38/27125c43f3459ef88b4efd5af2aadebb45923ed1b58c13f3341de432e025/tb_mqtt_client-1.13.12-py3-none-any.whl", hash = "sha256:aa6ac41d7794e355ac03cedb9ec0918972be5630ea3f1e1215e44b4652c7a915", size = 31644, upload-time = "2025-11-24T09:07:21.377Z" },
]

[[package]]
name = "tb-paho-mqtt-client"
version = "2.1.2"
source = { registry = "https://pypi.org/simple" }
sdist = { url = "https://files.pythonhosted.org/packages/52/59/8310f91ca92f8361ec969a31fa2d60cfea1b059bcd0d9177d3fe45c1ca0e/tb_paho_mqtt_client-2.1.2.tar.gz", hash = "sha256:3217d8994ca24b2836e2a4db5c069f824013af0f30e4fadae3145b2c316407a4", size = 149812, upload-time = "2025-04-07T05:31:06.244Z" }
wheels = [
    { url = "https://files.pythonhosted.org/packages/ab/bf/a84eb7d0584788b80b4d1c65ef63faec983219b0e21150e4fcfdf4a2e182/tb_paho_mqtt_client-2.1.2-py3-none-any.whl", hash = "sha256:cadddad73328f806532dff0dd1dba983bc81264d192e69e710d7770d8887f182", size = 67361, upload-time = "2025-04-07T05:31:04.448Z" },
]

[[package]]
name = "tb-rest-client"
version = "4.3"
source = { registry = "https://pypi.org/simple" }
dependencies = [
    { name = "certifi" },
    { name = "pyjwt" },
    { name = "python-dateutil" },
    { name = "requests" },
    { name = "setuptools" },
    { name = "six" },
    { name = "urllib3" },
]
sdist = { url = "https://files.pythonhosted.org/packages/a5/2b/943bd5ae68035aa8ffda86b5d9faa74637e7aceec275aed9af922c53af83/tb_rest_client-4.3.tar.gz", hash = "sha256:1fa6aa6b8e3cd815779d1361783240d004339ef40269cff4f1ad89fd425bb1cc", size = 972143, upload-time = "2026-02-03T11:27:23.475Z" }
wheels = [
    { url = "https://files.pythonhosted.org/packages/29/8a/d01689773c7fe2ad381f63a3cb773d15f4724de7d40713d6d82ff46a0360/tb_rest_client-4.3-py3-none-any.whl", hash = "sha256:0a3a9c4c0881a5909274a512f14758be0835a044ac12a10c4387cffab22a5a68", size = 2777672, upload-time = "2026-02-03T11:27:28.067Z" },
]

[[package]]
name = "tzdata"
version = "2025.3"
source = { registry = "https://pypi.org/simple" }
sdist = { url = "https://files.pythonhosted.org/packages/5e/a7/c202b344c5ca7daf398f3b8a477eeb205cf3b6f32e7ec3a6bac0629ca975/tzdata-2025.3.tar.gz", hash = "sha256:de39c2ca5dc7b0344f2eba86f49d614019d29f060fc4ebc8a417896a620b56a7", size = 196772, upload-time = "2025-12-13T17:45:35.667Z" }
wheels = [
    { url = "https://files.pythonhosted.org/packages/c7/b0/003792df09decd6849a5e39c28b513c06e84436a54440380862b5aeff25d/tzdata-2025.3-py2.py3-none-any.whl", hash = "sha256:06a47e5700f3081aab02b2e513160914ff0694bce9947d6b76ebd6bf57cfc5d1", size = 348521, upload-time = "2025-12-13T17:45:33.889Z" },
]

[[package]]
name = "urllib3"
version = "2.6.3"
source = { registry = "https://pypi.org/simple" }
sdist = { url = "https://files.pythonhosted.org/packages/c7/24/5f1b3bdffd70275f6661c76461e25f024d5a38a46f04aaca912426a2b1d3/urllib3-2.6.3.tar.gz", hash = "sha256:1b62b6884944a57dbe321509ab94fd4d3b307075e0c2eae991ac71ee15ad38ed", size = 435556, upload-time = "2026-01-07T16:24:43.925Z" }
wheels = [
    { url = "https://files.pythonhosted.org/packages/39/08/aaaad47bc4e9dc8c725e68f9d04865dbcb2052843ff09c97b08904852d84/urllib3-2.6.3-py3-none-any.whl", hash = "sha256:bf272323e553dfb2e87d9bfd225ca7b0f467b919d7bbd355436d3fd37cb0acd4", size = 131584, upload-time = "2026-01-07T16:24:42.685Z" },
]
